# Supplementary material for: Functional synapses between neurons and small cell lung cancer
Source: Nature. 2025 Sep 10;646(8087):1243–53. doi: 10.1038/s41586-025-09434-9 (PMC12571904; doi:10.1038/s41586-025-09434-9)
Supplement: Supplementary file 1 — Supplementary Tables 1–11: comparisons of subcohorts of the piggyBac screen, gene-level and Gene Ontology analysis of piggyBac insertions, human somatic mutations and expression data. [file 41586_2025_9434_MOESM1_ESM.xlsx]

## Sheet: Supplementary Table 1
#Supplementary Table 1: Comparison of piggyBac insertions in untreated mice versus mice treated with cisplatin and etoposide
mouse gene id	gene symbol	human orthologue	equal or more extreme permutations	p value	q value	insertions in untreated mice	insertions in treated mice
ENSMUSG00000059974	Ntm	ENSG00000182667	26323	0.026324	1	0	6
ENSMUSG00000037646	Vps13b	ENSG00000132549	27399	0.0274	1	0	6
ENSMUSG00000029088	Kcnip4	ENSG00000185774	43623	0.043624	1	1	8
ENSMUSG00000056899	Immp2l	ENSG00000184903	55208	0.0552089	1	0	5
ENSMUSG00000022892	App	ENSG00000142192	55254	0.0552549	1	0	5
ENSMUSG00000026343	Gpr39	ENSG00000183840	55507	0.0555079	1	0	5
ENSMUSG00000026609	Ush2a	ENSG00000042781	55597	0.0555979	1	0	5
ENSMUSG00000038822	Hace1	ENSG00000085382	56043	0.0560439	1	0	5
ENSMUSG00000050321	Neto1	ENSG00000166342	56302	0.0563029	1	4	0
ENSMUSG00000004698	Hdac9	ENSG00000048052	56303	0.0563039	1	4	0
ENSMUSG00000028804	Csmd2	ENSG00000121904	60238	0.0602389	1	3	0
ENSMUSG00000063434	Sorcs3	ENSG00000156395	90059	0.0900599	1	0	5
ENSMUSG00000062110	Scfd2	ENSG00000184178	92222	0.0922229	1	4	0
ENSMUSG00000030303	Far2	ENSG00000064763	102578	0.102579	1	3	0
ENSMUSG00000046668	Cxxc5	ENSG00000171604	102595	0.102596	1	3	0
ENSMUSG00000048874	Phf3	ENSG00000118482	102632	0.102633	1	3	0
ENSMUSG00000020111	Micu1	ENSG00000107745	107809	0.10781	1	2	0
ENSMUSG00000031448	Adprhl1	ENSG00000153531	107865	0.107866	1	2	0
ENSMUSG00000071424	Grid2	ENSG00000152208	108223	0.108224	1	2	0
ENSMUSG00000034833	Tespa1	ENSG00000135426	108350	0.108351	1	2	0
ENSMUSG00000030657	Xylt1	ENSG00000103489	108455	0.108456	1	2	0
ENSMUSG00000050830	Vwc2	ENSG00000188730	108622	0.108623	1	2	0
ENSMUSG00000032405	Pias1	ENSG00000033800	108622	0.108623	1	2	0
ENSMUSG00000022240	Ctnnd2	ENSG00000169862	111174	0.111175	1	1	6
ENSMUSG00000005220	Corin	ENSG00000145244	112408	0.112409	1	0	4
ENSMUSG00000047495	Dlgap2	ENSG00000198010	112606	0.112607	1	0	4
ENSMUSG00000036377	C530008M17Rik	ENSG00000109265	112726	0.112727	1	0	4
ENSMUSG00000055421	Pcdh9	ENSG00000184226	112864	0.112865	1	0	4
ENSMUSG00000047921	Trappc9	ENSG00000167632	112903	0.112904	1	0	4
ENSMUSG00000066406	Akap13	ENSG00000170776	112911	0.112912	1	0	4
ENSMUSG00000020598	Nrcam	ENSG00000091129	112934	0.112935	1	0	4
ENSMUSG00000036890	Gtdc1	ENSG00000121964	112970	0.112971	1	0	4
ENSMUSG00000056553	Ptprn2	ENSG00000155093	113039	0.11304	1	0	4
ENSMUSG00000023169	Slc38a1	ENSG00000111371	113053	0.113054	1	0	4
ENSMUSG00000034310	Tmem132d	ENSG00000151952	113354	0.113355	1	0	4
ENSMUSG00000068036	Afdn	ENSG00000130396	113557	0.113558	1	0	4
ENSMUSG00000061080	Lsamp	ENSG00000185565	117282	0.117283	1	1	6
ENSMUSG00000024109	Nrxn1	ENSG00000179915	118019	0.11802	1	1	6
ENSMUSG00000019990	Pde7b	ENSG00000171408	118978	0.118979	1	0	4
ENSMUSG00000027238	Frmd5	ENSG00000171877	119301	0.119302	1	0	4
ENSMUSG00000022012	Enox1	ENSG00000120658	119352	0.119353	1	0	4
ENSMUSG00000027971	Ndst4	ENSG00000138653	119368	0.119369	1	0	4
ENSMUSG00000042501	Cpa6	ENSG00000165078	119679	0.11968	1	0	4
ENSMUSG00000030126	Tmcc1	ENSG00000172765	119790	0.119791	1	0	4
ENSMUSG00000024251	Thada	ENSG00000115970	119803	0.119804	1	0	4
ENSMUSG00000075520	Malrd1	ENSG00000204740	119832	0.119833	1	0	4
ENSMUSG00000055320	Tead1	ENSG00000187079	125676	0.125677	1	7	2
ENSMUSG00000025862	Stag2	ENSG00000101972	126748	0.126749	1	0	5
ENSMUSG00000021747	4930452B06Rik	ENSG00000163689	128467	0.128468	1	0	4
ENSMUSG00000024421	Lama3	ENSG00000053747	128934	0.128935	1	0	4
ENSMUSG00000040270	Bach2	ENSG00000112182	128961	0.128962	1	0	4
ENSMUSG00000041592	Sdk2	ENSG00000069188	129344	0.129345	1	0	4
ENSMUSG00000039286	Fndc3b	ENSG00000075420	129379	0.12938	1	0	4
ENSMUSG00000047193	Dync2h1	ENSG00000187240	129416	0.129417	1	0	4
ENSMUSG00000020102	Slc16a7	ENSG00000118596	129702	0.129703	1	0	4
ENSMUSG00000062257	Opcml	ENSG00000183715	129715	0.129716	1	0	4
ENSMUSG00000019889	Ptprk	ENSG00000152894	135042	0.135043	1	1	6
ENSMUSG00000034813	Grip1	ENSG00000155974	152312	0.152313	1	4	1
ENSMUSG00000020576	Nbas	ENSG00000151779	153184	0.153185	1	4	1
ENSMUSG00000013663	Pten	ENSG00000171862	165244	0.165245	1	12	6
ENSMUSG00000049176	Frmpd4	ENSG00000169933	165885	0.165886	1	6	2
ENSMUSG00000057816	Cfap299	ENSG00000197826	169101	0.169102	1	3	0
ENSMUSG00000061911	Myt1l	ENSG00000186487	169287	0.169288	1	3	0
ENSMUSG00000034687	Fras1	ENSG00000138759	169503	0.169504	1	3	0
ENSMUSG00000043635	Adamts3	ENSG00000156140	169543	0.169544	1	3	0
ENSMUSG00000020176	Grb10	ENSG00000106070	184864	0.184865	1	2	0
ENSMUSG00000021285	Ppp1r13b	ENSG00000088808	184867	0.184868	1	2	0
ENSMUSG00000026188	Tmem169	ENSG00000163449	184930	0.184931	1	2	0
ENSMUSG00000000416	Cttnbp2	ENSG00000077063	185215	0.185216	1	2	0
ENSMUSG00000000441	Raf1	ENSG00000132155	185228	0.185229	1	2	0
ENSMUSG00000020354	Sgcd	ENSG00000170624	185314	0.185315	1	2	0
ENSMUSG00000041731	Pgm5	ENSG00000154330	185338	0.185339	1	2	0
ENSMUSG00000029627	Zkscan14	ENSG00000160908	185401	0.185402	1	2	0
ENSMUSG00000028518	Prkaa2	ENSG00000162409	185428	0.185429	1	2	0
ENSMUSG00000059923	Grb2	ENSG00000177885	185541	0.185542	1	2	0
ENSMUSG00000103707	Pcdha6	ENSG00000081842	185580	0.185581	1	2	0
ENSMUSG00000103442	Pcdha1	ENSG00000204970	185580	0.185581	1	2	0
ENSMUSG00000104252	Pcdha4	ENSG00000204967	185580	0.185581	1	2	0
ENSMUSG00000103092	Pcdha5	ENSG00000204965	185580	0.185581	1	2	0
ENSMUSG00000104148	Pcdha2	ENSG00000204969	185580	0.185581	1	2	0
ENSMUSG00000102312	Pcdha3	ENSG00000255408	185580	0.185581	1	2	0
ENSMUSG00000015597	Zfp318	ENSG00000171467	185658	0.185659	1	2	0
ENSMUSG00000031684	Slc10a7	ENSG00000120519	185753	0.185754	1	2	0
ENSMUSG00000042942	Greb1l	ENSG00000141449	185774	0.185775	1	2	0
ENSMUSG00000045648	Vwc2l	ENSG00000174453	185780	0.185781	1	2	0
ENSMUSG00000022306	Zfpm2	ENSG00000169946	185956	0.185957	1	2	0
ENSMUSG00000089809	Rasgef1b	ENSG00000138670	185978	0.185979	1	2	0
ENSMUSG00000056073	Grik2	ENSG00000164418	200655	0.200656	1	0	4
ENSMUSG00000015501	Hivep2	ENSG00000010818	202299	0.2023	1	1	5
ENSMUSG00000044770	Scml4	ENSG00000146285	205926	0.205927	1	1	5
ENSMUSG00000039115	Itga9	ENSG00000144668	206216	0.206217	1	1	5
ENSMUSG00000069769	Msi2	ENSG00000153944	206416	0.206417	1	1	5
ENSMUSG00000039697	Ncoa7	ENSG00000111912	216432	0.216433	1	1	5
ENSMUSG00000022883	Robo1	ENSG00000169855	216943	0.216944	1	1	5
ENSMUSG00000006191	Cdkal1	ENSG00000145996	219295	0.219296	1	4	1
ENSMUSG00000024713	Pcsk5	ENSG00000099139	231904	0.231905	1	0	3
ENSMUSG00000034098	Fstl5	ENSG00000168843	231946	0.231947	1	0	3
ENSMUSG00000070565	Rasal2	ENSG00000075391	231989	0.23199	1	0	3
ENSMUSG00000001870	Ltbp1	ENSG00000049323	232098	0.232099	1	0	3
ENSMUSG00000029376	Mthfd2l	ENSG00000163738	232232	0.232233	1	0	3
ENSMUSG00000046230	Vps13a	ENSG00000197969	232237	0.232238	1	0	3
ENSMUSG00000054693	Adam10	ENSG00000137845	232298	0.232299	1	0	3
ENSMUSG00000025555	Farp1	ENSG00000152767	232324	0.232325	1	0	3
ENSMUSG00000028975	Pex14	ENSG00000142655	232336	0.232337	1	0	3
ENSMUSG00000028653	Trit1	ENSG00000043514	232341	0.232342	1	0	3
ENSMUSG00000015882	Lcorl	ENSG00000178177	232368	0.232369	1	0	3
ENSMUSG00000022340	Sybu	ENSG00000147642	232415	0.232416	1	0	3
ENSMUSG00000039717	Ralyl	ENSG00000184672	232458	0.232459	1	0	3
ENSMUSG00000022272	Myo10	ENSG00000145555	232523	0.232524	1	0	3
ENSMUSG00000020124	Usp15	ENSG00000135655	232601	0.232602	1	0	3
ENSMUSG00000028086	Fbxw7	ENSG00000109670	232621	0.232622	1	0	3
ENSMUSG00000025795	Rassf3	ENSG00000153179	232646	0.232647	1	0	3
ENSMUSG00000025041	Nt5c2	ENSG00000076685	232684	0.232685	1	0	3
ENSMUSG00000024431	Nr3c1	ENSG00000113580	232748	0.232749	1	0	3
ENSMUSG00000041997	Tlk1	ENSG00000198586	232861	0.232862	1	0	3
ENSMUSG00000050587	Lrrc4c	ENSG00000148948	232911	0.232912	1	0	3
ENSMUSG00000037386	Rims2	ENSG00000176406	232958	0.232959	1	0	3
ENSMUSG00000028354	Fmn2	ENSG00000155816	232958	0.232959	1	0	3
ENSMUSG00000029534	St7	ENSG00000004866	233086	0.233087	1	0	3
ENSMUSG00000021373	Cap2	ENSG00000112186	233122	0.233123	1	0	3
ENSMUSG00000022021	Diaph3	ENSG00000139734	233380	0.233381	1	0	3
ENSMUSG00000057133	Chd6	ENSG00000124177	233597	0.233598	1	0	3
ENSMUSG00000059049	Frem1	ENSG00000164946	240863	0.240864	1	5	2
ENSMUSG00000031292	Cdkl5	ENSG00000008086	253213	0.253214	1	0	3
ENSMUSG00000036528	Ppfibp2	ENSG00000166387	253378	0.253379	1	0	3
ENSMUSG00000015829	Tnr	ENSG00000116147	253391	0.253392	1	0	3
ENSMUSG00000052139	Babam2	ENSG00000158019	253412	0.253413	1	0	3
ENSMUSG00000025321	Itgb8	ENSG00000105855	253484	0.253485	1	0	3
ENSMUSG00000028532	Cachd1	ENSG00000158966	253711	0.253712	1	0	3
ENSMUSG00000001424	Snd1	ENSG00000197157	253718	0.253719	1	0	3
ENSMUSG00000047129	1700113H08Rik	ENSG00000179088	253789	0.25379	1	0	3
ENSMUSG00000040594	Ranbp17	ENSG00000204764	253904	0.253905	1	0	3
ENSMUSG00000047888	Tnrc6b	ENSG00000100354	253926	0.253927	1	0	3
ENSMUSG00000020463	Ppp4r3b	ENSG00000275052	254095	0.254096	1	0	3
ENSMUSG00000070738	Dgkd	ENSG00000077044	254102	0.254103	1	0	3
ENSMUSG00000049106	Dcaf5	ENSG00000139990	254137	0.254138	1	0	3
ENSMUSG00000051022	Hs3st1	ENSG00000002587	254247	0.254248	1	0	3
ENSMUSG00000030287	Itpr2	ENSG00000123104	254285	0.254286	1	0	3
ENSMUSG00000040584	Abcb1a	ENSG00000085563	254317	0.254318	1	0	3
ENSMUSG00000031822	Gse1	ENSG00000131149	254420	0.254421	1	0	3
ENSMUSG00000009733	Tfcp2	ENSG00000135457	254423	0.254424	1	0	3
ENSMUSG00000037957	Wdr20	ENSG00000140153	254437	0.254438	1	0	3
ENSMUSG00000026589	Sec16b	ENSG00000120341	254441	0.254442	1	0	3
ENSMUSG00000046159	Chrm3	ENSG00000133019	254507	0.254508	1	0	3
ENSMUSG00000035024	Ncapd3	ENSG00000151503	254638	0.254639	1	0	3
ENSMUSG00000038291	Snx25	ENSG00000109762	254674	0.254675	1	0	3
ENSMUSG00000021176	Efcab11	ENSG00000140025	254698	0.254699	1	0	3
ENSMUSG00000052544	St6galnac3	ENSG00000184005	254801	0.254802	1	0	3
ENSMUSG00000031355	Arhgap6	ENSG00000047648	254904	0.254905	1	0	3
ENSMUSG00000033632	AW554918	ENSG00000150477	255059	0.25506	1	0	3
ENSMUSG00000021767	Kat6b	ENSG00000156650	255565	0.255566	1	0	3
ENSMUSG00000037747	Phyhipl	ENSG00000165443	255760	0.255761	1	0	3
ENSMUSG00000062510	Nsl1	ENSG00000117697	255821	0.255822	1	0	3
ENSMUSG00000043940	Wdfy3	ENSG00000163625	255897	0.255898	1	0	3
ENSMUSG00000036676	Tmtc3	ENSG00000139324	255909	0.25591	1	0	3
ENSMUSG00000040506	Ambra1	ENSG00000110497	255939	0.25594	1	0	3
ENSMUSG00000021730	Hcn1	ENSG00000164588	256050	0.256051	1	0	3
ENSMUSG00000064302	Clasp1	ENSG00000074054	256190	0.256191	1	0	3
ENSMUSG00000029629	Phf14	ENSG00000106443	256241	0.256242	1	0	3
ENSMUSG00000038143	Stox2	ENSG00000173320	256325	0.256326	1	0	3
ENSMUSG00000038368	Focad	ENSG00000188352	256338	0.256339	1	0	3
ENSMUSG00000019996	Map7	ENSG00000135525	256554	0.256555	1	0	3
ENSMUSG00000032776	Mctp2	ENSG00000140563	256611	0.256612	1	0	3
ENSMUSG00000022652	Morc1	ENSG00000114487	256632	0.256633	1	0	3
ENSMUSG00000007817	Zmiz1	ENSG00000108175	256639	0.25664	1	0	3
ENSMUSG00000028343	Erp44	ENSG00000023318	256741	0.256742	1	0	3
ENSMUSG00000024867	Pip5k1b	ENSG00000107242	279444	0.279445	1	2	6
ENSMUSG00000063531	Sema3e	ENSG00000170381	294416	0.294417	1	6	3
ENSMUSG00000022307	Oxr1	ENSG00000164830	300960	0.300961	1	2	6
ENSMUSG00000047496	Rnf152	ENSG00000176641	306878	0.306879	1	2	0
ENSMUSG00000024758	Rtn3	ENSG00000133318	306943	0.306944	1	2	0
ENSMUSG00000019777	Hdac2	ENSG00000196591	306943	0.306944	1	2	0
ENSMUSG00000026872	Zeb2	ENSG00000169554	306973	0.306974	1	2	0
ENSMUSG00000000884	Gnb1l	ENSG00000185838	306984	0.306985	1	2	0
ENSMUSG00000028886	Eya3	ENSG00000158161	307050	0.307051	1	2	0
ENSMUSG00000027878	Notch2	ENSG00000134250	307062	0.307063	1	2	0
ENSMUSG00000022197	Pdzd2	ENSG00000133401	307081	0.307082	1	2	0
ENSMUSG00000032745	Gpbp1	ENSG00000062194	307137	0.307138	1	2	0
ENSMUSG00000057914	Cacnb2	ENSG00000165995	307142	0.307143	1	2	0
ENSMUSG00000029486	Mrpl1	ENSG00000169288	307170	0.307171	1	2	0
ENSMUSG00000024238	Zeb1	ENSG00000148516	307191	0.307192	1	2	0
ENSMUSG00000066036	Ubr4	ENSG00000127481	307201	0.307202	1	2	0
ENSMUSG00000042302	Ehbp1	ENSG00000115504	307429	0.30743	1	2	0
ENSMUSG00000054477	Kcnn2	ENSG00000080709	307463	0.307464	1	2	0
ENSMUSG00000002996	Hbp1	ENSG00000105856	307469	0.30747	1	2	0
ENSMUSG00000042138	Msantd2	ENSG00000120458	307494	0.307495	1	2	0
ENSMUSG00000000275	Trim25	ENSG00000121060	307515	0.307516	1	2	0
ENSMUSG00000033306	Lpp	ENSG00000145012	307522	0.307523	1	2	0
ENSMUSG00000039831	Arhgap29	ENSG00000137962	307551	0.307552	1	2	0
ENSMUSG00000033149	Phldb2	ENSG00000144824	307559	0.30756	1	2	0
ENSMUSG00000040537	Adam22	ENSG00000008277	307566	0.307567	1	2	0
ENSMUSG00000029406	Pitpnm2	ENSG00000090975	307571	0.307572	1	2	0
ENSMUSG00000021133	Susd6	ENSG00000100647	307612	0.307613	1	2	0
ENSMUSG00000053965	Pde5a	ENSG00000138735	307626	0.307627	1	2	0
ENSMUSG00000035919	Bbs9	ENSG00000122507	307637	0.307638	1	2	0
ENSMUSG00000026585	Kifap3	ENSG00000075945	307644	0.307645	1	2	0
ENSMUSG00000029334	Prkg2	ENSG00000138669	307674	0.307675	1	2	0
ENSMUSG00000028284	Map3k7	ENSG00000135341	307748	0.307749	1	2	0
ENSMUSG00000021774	Ube2e1	ENSG00000170142	307779	0.30778	1	2	0
ENSMUSG00000029563	Foxp2	ENSG00000128573	307819	0.30782	1	2	0
ENSMUSG00000019820	Utrn	ENSG00000152818	307928	0.307929	1	2	0
ENSMUSG00000016528	Mapkapk2	ENSG00000162889	307930	0.307931	1	2	0
ENSMUSG00000026347	Tmem163	ENSG00000152128	307945	0.307946	1	2	0
ENSMUSG00000021696	Elovl7	ENSG00000164181	308025	0.308026	1	2	0
ENSMUSG00000036959	Bcorl1	ENSG00000085185	308097	0.308098	1	2	0
ENSMUSG00000022762	Ncam2	ENSG00000154654	308125	0.308126	1	2	0
ENSMUSG00000043289	Mei4	ENSG00000269964	308129	0.30813	1	2	0
ENSMUSG00000076432	Ywhaq	ENSG00000134308	308287	0.308288	1	2	0
ENSMUSG00000040464	Gtpbp10	ENSG00000105793	308296	0.308297	1	2	0
ENSMUSG00000022013	Dnajc15	ENSG00000120675	308318	0.308319	1	2	0
ENSMUSG00000023830	Igf2r	ENSG00000197081	311510	0.311511	1	3	1
ENSMUSG00000066113	Adamtsl1	ENSG00000178031	313104	0.313105	1	3	1
ENSMUSG00000058571	Gpc6	ENSG00000183098	321482	0.321483	1	2	6
ENSMUSG00000032238	Rora	ENSG00000069667	324095	0.324096	1	0	3
ENSMUSG00000019893	Ros1	ENSG00000047936	324789	0.32479	1	0	3
ENSMUSG00000053477	Tcf4	ENSG00000196628	324834	0.324835	1	0	3
ENSMUSG00000010461	Eya4	ENSG00000112319	324924	0.324925	1	0	3
ENSMUSG00000035131	Brinp3	ENSG00000162670	325010	0.325011	1	0	3
ENSMUSG00000026425	Srgap2	ENSG00000266028	325214	0.325215	1	0	3
ENSMUSG00000003746	Man1a	ENSG00000111885	325342	0.325343	1	0	3
ENSMUSG00000020015	Cdk17	ENSG00000059758	325423	0.325424	1	0	3
ENSMUSG00000014329	Bicc1	ENSG00000122870	325484	0.325485	1	0	3
ENSMUSG00000019945	Cabcoco1	ENSG00000183346	325957	0.325958	1	0	3
ENSMUSG00000001173	Ocrl	ENSG00000122126	332348	0.332349	1	1	0
ENSMUSG00000022629	Kif21a	ENSG00000139116	332348	0.332349	1	1	0
ENSMUSG00000038349	Plcl1	ENSG00000115896	332348	0.332349	1	1	0
ENSMUSG00000024593	Megf10	ENSG00000145794	332348	0.332349	1	1	0
ENSMUSG00000022842	Ece2	ENSG00000145194	332348	0.332349	1	1	0
ENSMUSG00000052504	Epha3	ENSG00000044524	332348	0.332349	1	1	0
ENSMUSG00000029012	Orc5	ENSG00000164815	332348	0.332349	1	1	0
ENSMUSG00000052921	Arhgef15	ENSG00000198844	332348	0.332349	1	1	0
ENSMUSG00000096914	Galntl6	ENSG00000174473	332348	0.332349	1	1	0
ENSMUSG00000038070	Cntln	ENSG00000044459	332348	0.332349	1	1	0
ENSMUSG00000033177	Tmprss7	ENSG00000176040	332348	0.332349	1	1	0
ENSMUSG00000022822	Abcc5	ENSG00000114770	332348	0.332349	1	1	0
ENSMUSG00000042225	Ammecr1	ENSG00000101935	332589	0.33259	1	1	0
ENSMUSG00000038132	Rbm24	ENSG00000112183	332589	0.33259	1	1	0
ENSMUSG00000021738	Atxn7	ENSG00000163635	332589	0.33259	1	1	0
ENSMUSG00000031545	Gpat4	ENSG00000158669	332589	0.33259	1	1	0
ENSMUSG00000061436	Hipk2	ENSG00000064393	332589	0.33259	1	1	0
ENSMUSG00000021945	Zmym2	ENSG00000121741	332589	0.33259	1	1	0
ENSMUSG00000078591	Hs3st4	ENSG00000182601	332589	0.33259	1	1	0
ENSMUSG00000038569	Rad9b	ENSG00000151164	332589	0.33259	1	1	0
ENSMUSG00000036501	Fam13b	ENSG00000031003	332589	0.33259	1	1	0
ENSMUSG00000027655	Dhx35	ENSG00000101452	332589	0.33259	1	1	0
ENSMUSG00000031636	Pdlim3	ENSG00000154553	332589	0.33259	1	1	0
ENSMUSG00000029270	Dipk1a	ENSG00000154511	332651	0.332652	1	1	0
ENSMUSG00000040966	Slc22a2	ENSG00000112499	332651	0.332652	1	1	0
ENSMUSG00000005078	Jkamp	ENSG00000050130	332651	0.332652	1	1	0
ENSMUSG00000038168	P3h2	ENSG00000090530	332651	0.332652	1	1	0
ENSMUSG00000052917	Senp7	ENSG00000138468	332651	0.332652	1	1	0
ENSMUSG00000038094	Atp13a4	ENSG00000127249	332651	0.332652	1	1	0
ENSMUSG00000058400	Qrfpr	ENSG00000186867	332651	0.332652	1	1	0
ENSMUSG00000012076	Brms1l	ENSG00000100916	332651	0.332652	1	1	0
ENSMUSG00000005871	Apc	ENSG00000134982	332651	0.332652	1	1	0
ENSMUSG00000049491	Slc36a3	ENSG00000186334	332651	0.332652	1	1	0
ENSMUSG00000037653	Kctd8	ENSG00000183783	332651	0.332652	1	1	0
ENSMUSG00000031608	Galnt7	ENSG00000109586	332686	0.332687	1	1	0
ENSMUSG00000051978	Erich1	ENSG00000104714	332686	0.332687	1	1	0
ENSMUSG00000024397	Aif1	ENSG00000204472	332686	0.332687	1	1	0
ENSMUSG00000026109	Tmeff2	ENSG00000144339	332686	0.332687	1	1	0
ENSMUSG00000040711	Sh3pxd2b	ENSG00000174705	332686	0.332687	1	1	0
ENSMUSG00000095105	Edaradd	ENSG00000186197	332686	0.332687	1	1	0
ENSMUSG00000073664	Nbeal1	ENSG00000144426	332686	0.332687	1	1	0
ENSMUSG00000041482	Piezo2	ENSG00000154864	332686	0.332687	1	1	0
ENSMUSG00000022641	Bbx	ENSG00000114439	332916	0.332917	1	1	0
ENSMUSG00000042616	Oscp1	ENSG00000116885	332916	0.332917	1	1	0
ENSMUSG00000033114	Slc35d2	ENSG00000130958	332916	0.332917	1	1	0
ENSMUSG00000056692	Ilrun	ENSG00000196821	332916	0.332917	1	1	0
ENSMUSG00000029655	N4bp2l2	ENSG00000244754	332916	0.332917	1	1	0
ENSMUSG00000022857	Tmprss15	ENSG00000154646	332916	0.332917	1	1	0
ENSMUSG00000029290	Zfp326	ENSG00000162664	332916	0.332917	1	1	0
ENSMUSG00000040339	Fam102b	ENSG00000162636	332916	0.332917	1	1	0
ENSMUSG00000039555	Cylc2	ENSG00000155833	332916	0.332917	1	1	0
ENSMUSG00000054934	Kcnmb4	ENSG00000135643	332916	0.332917	1	1	0
ENSMUSG00000001833	Sept7	ENSG00000122545	332916	0.332917	1	1	0
ENSMUSG00000020961	Ston2	ENSG00000140022	332916	0.332917	1	1	0
ENSMUSG00000059495	Arhgef12	ENSG00000196914	332916	0.332917	1	1	0
ENSMUSG00000003476	Crhr2	ENSG00000106113	332916	0.332917	1	1	0
ENSMUSG00000020844	Nxn	ENSG00000167693	332916	0.332917	1	1	0
ENSMUSG00000055717	Slain1	ENSG00000139737	332916	0.332917	1	1	0
ENSMUSG00000047434	Xxylt1	ENSG00000173950	332916	0.332917	1	1	0
ENSMUSG00000055069	Rab39	ENSG00000179331	332916	0.332917	1	1	0
ENSMUSG00000031467	Agpat5	ENSG00000155189	332929	0.33293	1	1	0
ENSMUSG00000035236	Scai	ENSG00000173611	332929	0.33293	1	1	0
ENSMUSG00000038664	Herc1	ENSG00000103657	332929	0.33293	1	1	0
ENSMUSG00000019880	Rspo3	ENSG00000146374	332929	0.33293	1	1	0
ENSMUSG00000022008	Gpalpp1	ENSG00000133114	332929	0.33293	1	1	0
ENSMUSG00000034295	Fhod3	ENSG00000134775	333115	0.333116	1	1	0
ENSMUSG00000027099	Mtx2	ENSG00000128654	333115	0.333116	1	1	0
ENSMUSG00000026187	Xrcc5	ENSG00000079246	333115	0.333116	1	1	0
ENSMUSG00000057182	Scn3a	ENSG00000153253	333115	0.333116	1	1	0
ENSMUSG00000036009	Mettl25	ENSG00000127720	333225	0.333226	1	1	0
ENSMUSG00000034591	Slc41a2	ENSG00000136052	333225	0.333226	1	1	0
ENSMUSG00000023886	Smoc2	ENSG00000112562	333225	0.333226	1	1	0
ENSMUSG00000057766	Ankrd29	ENSG00000154065	333242	0.333243	1	1	0
ENSMUSG00000010660	Plcd1	ENSG00000187091	333242	0.333243	1	1	0
ENSMUSG00000022894	Adamts5	ENSG00000154736	333242	0.333243	1	1	0
ENSMUSG00000049653	Spatc1	ENSG00000186583	333242	0.333243	1	1	0
ENSMUSG00000025950	Idh1	ENSG00000138413	333251	0.333252	1	1	0
ENSMUSG00000032400	Zwilch	ENSG00000174442	333251	0.333252	1	1	0
ENSMUSG00000029442	Wdr66	ENSG00000158023	333251	0.333252	1	1	0
ENSMUSG00000069733	Ube2u	ENSG00000177414	333251	0.333252	1	1	0
ENSMUSG00000068015	Lrch1	ENSG00000136141	333251	0.333252	1	1	0
ENSMUSG00000031616	Ednra	ENSG00000151617	333251	0.333252	1	1	0
ENSMUSG00000043811	Rtn4r	ENSG00000040608	333251	0.333252	1	1	0
ENSMUSG00000027799	Nbea	ENSG00000172915	333251	0.333252	1	1	0
ENSMUSG00000010755	Cars	ENSG00000110619	333251	0.333252	1	1	0
ENSMUSG00000026824	Kcnj3	ENSG00000162989	333251	0.333252	1	1	0
ENSMUSG00000025745	Hadha	ENSG00000084754	333251	0.333252	1	1	0
ENSMUSG00000037169	Mycn	ENSG00000134323	333251	0.333252	1	1	0
ENSMUSG00000036281	Snapc4	ENSG00000165684	333251	0.333252	1	1	0
ENSMUSG00000057604	Lmcd1	ENSG00000071282	333267	0.333268	1	1	0
ENSMUSG00000063506	Arhgap22	ENSG00000128805	333267	0.333268	1	1	0
ENSMUSG00000071669	Snx29	ENSG00000048471	333267	0.333268	1	1	0
ENSMUSG00000037876	Jmjd1c	ENSG00000171988	333267	0.333268	1	1	0
ENSMUSG00000075528	Aarsd1	ENSG00000266967	333267	0.333268	1	1	0
ENSMUSG00000025630	Hprt	ENSG00000165704	333267	0.333268	1	1	0
ENSMUSG00000034636	Zyg11b	ENSG00000162378	333267	0.333268	1	1	0
ENSMUSG00000031668	Eif2ak3	ENSG00000172071	333267	0.333268	1	1	0
ENSMUSG00000045518	Onecut3	ENSG00000205922	333267	0.333268	1	1	0
ENSMUSG00000030108	Slc6a13	ENSG00000010379	333267	0.333268	1	1	0
ENSMUSG00000044296	Zfp879	ENSG00000234284	333267	0.333268	1	1	0
ENSMUSG00000038122	Tbc1d32	ENSG00000146350	333267	0.333268	1	1	0
ENSMUSG00000039903	Eva1c	ENSG00000166979	333267	0.333268	1	1	0
ENSMUSG00000039477	Tnrc18	ENSG00000182095	333359	0.33336	1	1	0
ENSMUSG00000041658	Rragb	ENSG00000083750	333359	0.33336	1	1	0
ENSMUSG00000030551	Nr2f2	ENSG00000185551	333359	0.33336	1	1	0
ENSMUSG00000032570	Atp2c1	ENSG00000017260	333359	0.33336	1	1	0
ENSMUSG00000005698	Ctcf	ENSG00000102974	333359	0.33336	1	1	0
ENSMUSG00000037111	Setd7	ENSG00000145391	333359	0.33336	1	1	0
ENSMUSG00000032289	Thsd4	ENSG00000187720	333359	0.33336	1	1	0
ENSMUSG00000032846	Zswim6	ENSG00000130449	333359	0.33336	1	1	0
ENSMUSG00000036292	Gramd1c	ENSG00000178075	333359	0.33336	1	1	0
ENSMUSG00000024983	Vti1a	ENSG00000151532	333448	0.333449	1	1	0
ENSMUSG00000030994	D7Ertd443e	ENSG00000154493	333448	0.333449	1	1	0
ENSMUSG00000018470	Kcnab3	ENSG00000170049	333448	0.333449	1	1	0
ENSMUSG00000049571	Cfap46	ENSG00000171811	333448	0.333449	1	1	0
ENSMUSG00000006386	Tek	ENSG00000120156	333448	0.333449	1	1	0
ENSMUSG00000022658	Tagln3	ENSG00000144834	333448	0.333449	1	1	0
ENSMUSG00000002489	Tiam1	ENSG00000156299	333448	0.333449	1	1	0
ENSMUSG00000026686	Lmx1a	ENSG00000162761	333448	0.333449	1	1	0
ENSMUSG00000041836	Ptpre	ENSG00000132334	333448	0.333449	1	1	0
ENSMUSG00000026504	Sdccag8	ENSG00000054282	333448	0.333449	1	1	0
ENSMUSG00000021879	Dnah12	ENSG00000174844	333448	0.333449	1	1	0
ENSMUSG00000070544	Top1	ENSG00000198900	333448	0.333449	1	1	0
ENSMUSG00000032407	U2surp	ENSG00000163714	333448	0.333449	1	1	0
ENSMUSG00000020114	Cand1	ENSG00000111530	333448	0.333449	1	1	0
ENSMUSG00000032890	Rims3	ENSG00000117016	333604	0.333605	1	1	0
ENSMUSG00000030226	Lmo3	ENSG00000048540	333604	0.333605	1	1	0
ENSMUSG00000032640	Chsy1	ENSG00000131873	333604	0.333605	1	1	0
ENSMUSG00000032062	2310030G06Rik	ENSG00000149300	333604	0.333605	1	1	0
ENSMUSG00000053641	Dennd4a	ENSG00000174485	333604	0.333605	1	1	0
ENSMUSG00000037922	Bank1	ENSG00000153064	333604	0.333605	1	1	0
ENSMUSG00000017548	Suz12	ENSG00000178691	333604	0.333605	1	1	0
ENSMUSG00000029108	Pcdh7	ENSG00000169851	333604	0.333605	1	1	0
ENSMUSG00000026782	Abi2	ENSG00000138443	333604	0.333605	1	1	0
ENSMUSG00000030766	Arhgap17	ENSG00000140750	333604	0.333605	1	1	0
ENSMUSG00000000902	Smarcb1	ENSG00000099956	333604	0.333605	1	1	0
ENSMUSG00000020524	Gria1	ENSG00000155511	333604	0.333605	1	1	0
ENSMUSG00000023074	Mospd1	ENSG00000101928	333604	0.333605	1	1	0
ENSMUSG00000020170	Frs2	ENSG00000166225	333604	0.333605	1	1	0
ENSMUSG00000018412	Kansl1	ENSG00000120071	333604	0.333605	1	1	0
ENSMUSG00000031557	Plekha2	ENSG00000169499	333627	0.333628	1	1	0
ENSMUSG00000004642	Slbp	ENSG00000163950	333673	0.333674	1	1	0
ENSMUSG00000072295	C2cd6	ENSG00000155754	333673	0.333674	1	1	0
ENSMUSG00000023011	Faim2	ENSG00000135472	333673	0.333674	1	1	0
ENSMUSG00000008976	Gabpa	ENSG00000154727	333673	0.333674	1	1	0
ENSMUSG00000029174	Tbc1d1	ENSG00000065882	333673	0.333674	1	1	0
ENSMUSG00000021536	Adcy2	ENSG00000078295	333673	0.333674	1	1	0
ENSMUSG00000048307	Ankrd46	ENSG00000186106	333673	0.333674	1	1	0
ENSMUSG00000078552	Dcdc2b	ENSG00000222046	333673	0.333674	1	1	0
ENSMUSG00000021098	4930447C04Rik	ENSG00000179008	333673	0.333674	1	1	0
ENSMUSG00000024304	Cdh2	ENSG00000170558	333673	0.333674	1	1	0
ENSMUSG00000022799	Arhgap31	ENSG00000031081	333673	0.333674	1	1	0
ENSMUSG00000033526	Ppip5k1	ENSG00000168781	333673	0.333674	1	1	0
ENSMUSG00000030513	Pcsk6	ENSG00000140479	333673	0.333674	1	1	0
ENSMUSG00000035606	Ky	ENSG00000174611	333673	0.333674	1	1	0
ENSMUSG00000031642	Sh3rf1	ENSG00000154447	333673	0.333674	1	1	0
ENSMUSG00000006678	Pola1	ENSG00000101868	333673	0.333674	1	1	0
ENSMUSG00000051615	Rap2a	ENSG00000125249	333673	0.333674	1	1	0
ENSMUSG00000021686	Ap3b1	ENSG00000132842	333673	0.333674	1	1	0
ENSMUSG00000109336	Samd4b	ENSG00000179134	333673	0.333674	1	1	0
ENSMUSG00000005533	Igf1r	ENSG00000140443	333673	0.333674	1	1	0
ENSMUSG00000032017	Grik4	ENSG00000149403	333680	0.333681	1	1	0
ENSMUSG00000044715	Gskip	ENSG00000100744	333680	0.333681	1	1	0
ENSMUSG00000043659	Npsr1	ENSG00000187258	333680	0.333681	1	1	0
ENSMUSG00000007880	Arid1a	ENSG00000117713	333680	0.333681	1	1	0
ENSMUSG00000026159	Agfg1	ENSG00000173744	333680	0.333681	1	1	0
ENSMUSG00000034893	Cog3	ENSG00000136152	333680	0.333681	1	1	0
ENSMUSG00000061755	Bod1l	ENSG00000038219	333680	0.333681	1	1	0
ENSMUSG00000032245	Cln6	ENSG00000128973	333680	0.333681	1	1	0
ENSMUSG00000021770	Samd8	ENSG00000156671	333680	0.333681	1	1	0
ENSMUSG00000035164	Zc3h12c	ENSG00000149289	333680	0.333681	1	1	0
ENSMUSG00000060862	Zbtb40	ENSG00000184677	333680	0.333681	1	1	0
ENSMUSG00000042590	Ipo11	ENSG00000086200	333680	0.333681	1	1	0
ENSMUSG00000038354	Ankrd35	ENSG00000198483	333680	0.333681	1	1	0
ENSMUSG00000038039	Gcc2	ENSG00000135968	333680	0.333681	1	1	0
ENSMUSG00000038010	Ccdc138	ENSG00000163006	333680	0.333681	1	1	0
ENSMUSG00000019982	Myb	ENSG00000118513	333680	0.333681	1	1	0
ENSMUSG00000033039	Micall1	ENSG00000100139	333680	0.333681	1	1	0
ENSMUSG00000037437	Adam32	ENSG00000197140	333680	0.333681	1	1	0
ENSMUSG00000027834	Serpini1	ENSG00000163536	333680	0.333681	1	1	0
ENSMUSG00000038206	Fbxo8	ENSG00000164117	333680	0.333681	1	1	0
ENSMUSG00000063358	Mapk1	ENSG00000100030	333680	0.333681	1	1	0
ENSMUSG00000012443	Kif11	ENSG00000138160	333680	0.333681	1	1	0
ENSMUSG00000034648	Lrrn1	ENSG00000175928	333783	0.333784	1	1	0
ENSMUSG00000022299	Slc25a32	ENSG00000164933	333783	0.333784	1	1	0
ENSMUSG00000034401	Spata6	ENSG00000132122	333783	0.333784	1	1	0
ENSMUSG00000029999	Tgfa	ENSG00000163235	333783	0.333784	1	1	0
ENSMUSG00000021983	Atp8a2	ENSG00000132932	333783	0.333784	1	1	0
ENSMUSG00000027550	Lrrcc1	ENSG00000133739	333783	0.333784	1	1	0
ENSMUSG00000053553	3110082I17Rik	ENSG00000146540	333783	0.333784	1	1	0
ENSMUSG00000032313	Tmem266	ENSG00000169758	333783	0.333784	1	1	0
ENSMUSG00000027166	Dnajc24	ENSG00000170946	333783	0.333784	1	1	0
ENSMUSG00000046997	Spsb4	ENSG00000175093	333783	0.333784	1	1	0
ENSMUSG00000021952	Xpo4	ENSG00000132953	333783	0.333784	1	1	0
ENSMUSG00000022419	Deptor	ENSG00000155792	333783	0.333784	1	1	0
ENSMUSG00000071540	3425401B19Rik	ENSG00000177354	333794	0.333795	1	1	0
ENSMUSG00000021116	Eif2s1	ENSG00000134001	333794	0.333795	1	1	0
ENSMUSG00000028613	Lrp8	ENSG00000157193	333794	0.333795	1	1	0
ENSMUSG00000031837	Necab2	ENSG00000103154	333794	0.333795	1	1	0
ENSMUSG00000029190	D5Ertd579e	ENSG00000170871	333794	0.333795	1	1	0
ENSMUSG00000031189	Aff2	ENSG00000155966	333794	0.333795	1	1	0
ENSMUSG00000000127	Fer	ENSG00000151422	333794	0.333795	1	1	0
ENSMUSG00000043391	2510009E07Rik	ENSG00000187068	333794	0.333795	1	1	0
ENSMUSG00000036995	Asap3	ENSG00000088280	333794	0.333795	1	1	0
ENSMUSG00000026887	Mrrf	ENSG00000148187	333794	0.333795	1	1	0
ENSMUSG00000054717	Hmgb2	ENSG00000164104	333794	0.333795	1	1	0
ENSMUSG00000026483	Fam129a	ENSG00000135842	333794	0.333795	1	1	0
ENSMUSG00000030451	Herc2	ENSG00000128731	333794	0.333795	1	1	0
ENSMUSG00000022897	Dyrk1a	ENSG00000157540	333794	0.333795	1	1	0
ENSMUSG00000040268	Plekha1	ENSG00000107679	333794	0.333795	1	1	0
ENSMUSG00000066456	Hmgn3	ENSG00000118418	333794	0.333795	1	1	0
ENSMUSG00000066037	Hnrnpr	ENSG00000125944	333817	0.333818	1	1	0
ENSMUSG00000025925	Terf1	ENSG00000147601	333817	0.333818	1	1	0
ENSMUSG00000020914	Top2a	ENSG00000131747	333817	0.333818	1	1	0
ENSMUSG00000038910	Plcl2	ENSG00000154822	333817	0.333818	1	1	0
ENSMUSG00000030852	Tacc2	ENSG00000138162	333817	0.333818	1	1	0
ENSMUSG00000026878	Rab14	ENSG00000119396	333817	0.333818	1	1	0
ENSMUSG00000020948	Klhl28	ENSG00000179454	333817	0.333818	1	1	0
ENSMUSG00000036523	Greb1	ENSG00000196208	333817	0.333818	1	1	0
ENSMUSG00000022817	Itgb5	ENSG00000082781	333817	0.333818	1	1	0
ENSMUSG00000024411	Aqp4	ENSG00000171885	333817	0.333818	1	1	0
ENSMUSG00000050953	Gja1	ENSG00000152661	333844	0.333845	1	1	0
ENSMUSG00000026153	Fam135a	ENSG00000082269	333844	0.333845	1	1	0
ENSMUSG00000026039	Sgo2a	ENSG00000163535	333844	0.333845	1	1	0
ENSMUSG00000028197	Col24a1	ENSG00000171502	333844	0.333845	1	1	0
ENSMUSG00000055013	Agap1	ENSG00000157985	359482	0.359483	1	1	4
ENSMUSG00000063063	Ctnna2	ENSG00000066032	359527	0.359528	1	1	4
ENSMUSG00000021895	Arhgef3	ENSG00000163947	360001	0.360002	1	1	4
ENSMUSG00000022867	Usp25	ENSG00000155313	360316	0.360317	1	1	4
ENSMUSG00000033713	Foxn3	ENSG00000053254	360499	0.3605	1	1	4
ENSMUSG00000033569	Adgrb3	ENSG00000135298	360709	0.36071	1	1	4
ENSMUSG00000038718	Pbx3	ENSG00000167081	360732	0.360733	1	1	4
ENSMUSG00000040451	Sgms1	ENSG00000198964	360739	0.36074	1	1	4
ENSMUSG00000051401	Kctd16	ENSG00000183775	360927	0.360928	1	1	4
ENSMUSG00000069170	Adgrv1	ENSG00000164199	360978	0.360979	1	1	4
ENSMUSG00000029026	Trp73	ENSG00000078900	361206	0.361207	1	1	4
ENSMUSG00000102758	Naaladl2	ENSG00000177694	361217	0.361218	1	1	4
ENSMUSG00000033209	Ttc28	ENSG00000100154	361303	0.361304	1	1	4
ENSMUSG00000029439	Sfswap	ENSG00000061936	361425	0.361426	1	1	4
ENSMUSG00000029705	Cux1	ENSG00000257923	363560	0.363561	1	3	1
ENSMUSG00000072294	Klf12	ENSG00000118922	363848	0.363849	1	3	1
ENSMUSG00000032087	Dscaml1	ENSG00000177103	363875	0.363876	1	3	1
ENSMUSG00000024639	Gnaq	ENSG00000156052	364192	0.364193	1	3	1
ENSMUSG00000044912	Syt16	ENSG00000139973	364247	0.364248	1	3	1
ENSMUSG00000052407	Ccdc171	ENSG00000164989	364295	0.364296	1	3	1
ENSMUSG00000070695	Cntnap5a	ENSG00000155052	381784	0.381785	1	1	4
ENSMUSG00000029245	Epha5	ENSG00000145242	382855	0.382856	1	1	4
ENSMUSG00000028161	Ppp3ca	ENSG00000138814	384496	0.384497	1	1	4
ENSMUSG00000059288	Cdyl	ENSG00000153046	385614	0.385615	1	1	4
ENSMUSG00000029212	Gabrb1	ENSG00000163288	411768	0.411769	1	6	3
ENSMUSG00000024552	Slc14a2	ENSG00000132874	430763	0.430764	1	1	4
ENSMUSG00000023826	Prkn	ENSG00000185345	432117	0.432118	1	1	4
ENSMUSG00000036815	Dpp10	ENSG00000175497	434822	0.434823	1	2	5
ENSMUSG00000042348	Arl15	ENSG00000185305	434828	0.434829	1	2	5
ENSMUSG00000050530	Fam171a1	ENSG00000148468	435160	0.435161	1	3	1
ENSMUSG00000032452	Clstn2	ENSG00000158258	435272	0.435273	1	2	5
ENSMUSG00000066392	Nrxn3	ENSG00000021645	435963	0.435964	1	2	5
ENSMUSG00000024268	Celf4	ENSG00000101489	441837	0.441838	1	2	5
ENSMUSG00000068205	Macrod2	ENSG00000172264	459167	0.459168	1	5	3
ENSMUSG00000025571	Tnrc6c	ENSG00000078687	479966	0.479967	1	0	2
ENSMUSG00000061533	Cep128	ENSG00000100629	480199	0.4802	1	0	2
ENSMUSG00000045671	Spred2	ENSG00000198369	480199	0.4802	1	0	2
ENSMUSG00000029153	Ociad2	ENSG00000145247	480289	0.48029	1	0	2
ENSMUSG00000020130	Tbc1d15	ENSG00000121749	480322	0.480323	1	0	2
ENSMUSG00000024049	Myom1	ENSG00000101605	480328	0.480329	1	0	2
ENSMUSG00000032177	Pde4a	ENSG00000065989	480336	0.480337	1	0	2
ENSMUSG00000057715	A830018L16Rik	ENSG00000165084	480364	0.480365	1	0	2
ENSMUSG00000028567	Txndc12	ENSG00000117862	480393	0.480394	1	0	2
ENSMUSG00000028173	Wls	ENSG00000116729	480402	0.480403	1	0	2
ENSMUSG00000031583	Wrn	ENSG00000165392	480403	0.480404	1	0	2
ENSMUSG00000025019	Lcor	ENSG00000196233	480491	0.480492	1	0	2
ENSMUSG00000040990	Sh3kbp1	ENSG00000147010	480494	0.480495	1	0	2
ENSMUSG00000021589	Rhobtb3	ENSG00000164292	480530	0.480531	1	0	2
ENSMUSG00000044072	Eml6	ENSG00000214595	480557	0.480558	1	0	2
ENSMUSG00000022701	Ccdc191	ENSG00000163617	480560	0.480561	1	0	2
ENSMUSG00000028703	Lrrc41	ENSG00000132128	480568	0.480569	1	0	2
ENSMUSG00000008763	Man1a2	ENSG00000198162	480595	0.480596	1	0	2
ENSMUSG00000055799	Tcf7l1	ENSG00000152284	480605	0.480606	1	0	2
ENSMUSG00000036792	Mbd5	ENSG00000204406	480620	0.480621	1	0	2
ENSMUSG00000031214	Ophn1	ENSG00000079482	480621	0.480622	1	0	2
ENSMUSG00000021357	Exoc2	ENSG00000112685	480628	0.480629	1	0	2
ENSMUSG00000037315	Jade3	ENSG00000102221	480630	0.480631	1	0	2
ENSMUSG00000039131	Gipc2	ENSG00000137960	480644	0.480645	1	0	2
ENSMUSG00000005882	Uqcc1	ENSG00000101019	480646	0.480647	1	0	2
ENSMUSG00000039782	Cpeb2	ENSG00000137449	480666	0.480667	1	0	2
ENSMUSG00000030086	Chchd6	ENSG00000159685	480692	0.480693	1	0	2
ENSMUSG00000024078	Ttc27	ENSG00000018699	480698	0.480699	1	0	2
ENSMUSG00000032624	Eml4	ENSG00000143924	480701	0.480702	1	0	2
ENSMUSG00000034709	Ppp1r21	ENSG00000162869	480751	0.480752	1	0	2
ENSMUSG00000039865	Slc44a3	ENSG00000143036	480763	0.480764	1	0	2
ENSMUSG00000025069	Gsto2	ENSG00000065621	480772	0.480773	1	0	2
ENSMUSG00000029106	Add1	ENSG00000087274	480778	0.480779	1	0	2
ENSMUSG00000035506	Slc12a8	ENSG00000221955	480784	0.480785	1	0	2
ENSMUSG00000019865	Nmbr	ENSG00000135577	480784	0.480785	1	0	2
ENSMUSG00000078671	Chd2	ENSG00000173575	480799	0.4808	1	0	2
ENSMUSG00000106379	Lhfpl3	ENSG00000187416	480807	0.480808	1	0	2
ENSMUSG00000032826	Ank2	ENSG00000145362	480824	0.480825	1	0	2
ENSMUSG00000037949	Ano10	ENSG00000160746	480855	0.480856	1	0	2
ENSMUSG00000033545	Znrf1	ENSG00000186187	480870	0.480871	1	0	2
ENSMUSG00000025354	Dnajc14	ENSG00000135392	480872	0.480873	1	0	2
ENSMUSG00000073725	Lmbrd1	ENSG00000168216	480874	0.480875	1	0	2
ENSMUSG00000048058	Ldlrad3	ENSG00000179241	480879	0.48088	1	0	2
ENSMUSG00000001089	Luzp1	ENSG00000169641	480884	0.480885	1	0	2
ENSMUSG00000036510	Cdh8	ENSG00000150394	480927	0.480928	1	0	2
ENSMUSG00000038302	Afg1l	ENSG00000135537	480928	0.480929	1	0	2
ENSMUSG00000025323	Sp4	ENSG00000105866	480930	0.480931	1	0	2
ENSMUSG00000031631	Cfap97	ENSG00000164323	480937	0.480938	1	0	2
ENSMUSG00000026883	Dab2ip	ENSG00000136848	480941	0.480942	1	0	2
ENSMUSG00000052387	Trpm3	ENSG00000083067	480942	0.480943	1	0	2
ENSMUSG00000022262	Dnah5	ENSG00000039139	480944	0.480945	1	0	2
ENSMUSG00000017929	B4galt5	ENSG00000158470	480963	0.480964	1	0	2
ENSMUSG00000030249	Abcc9	ENSG00000069431	480974	0.480975	1	0	2
ENSMUSG00000055963	Triqk	ENSG00000205133	480979	0.48098	1	0	2
ENSMUSG00000011831	Evi5	ENSG00000067208	480983	0.480984	1	0	2
ENSMUSG00000000085	Scmh1	ENSG00000010803	480995	0.480996	1	0	2
ENSMUSG00000032437	Stt3b	ENSG00000163527	481022	0.481023	1	0	2
ENSMUSG00000040549	Ckap5	ENSG00000175216	481022	0.481023	1	0	2
ENSMUSG00000040969	Arhgef38	ENSG00000236699	481029	0.48103	1	0	2
ENSMUSG00000040111	Gramd1b	ENSG00000023171	481032	0.481033	1	0	2
ENSMUSG00000037251	Pomk	ENSG00000185900	481039	0.48104	1	0	2
ENSMUSG00000022311	Csmd3	ENSG00000164796	481066	0.481067	1	0	2
ENSMUSG00000047161	Chst9	ENSG00000154080	481070	0.481071	1	0	2
ENSMUSG00000024213	Nudt3	ENSG00000272325	481084	0.481085	1	0	2
ENSMUSG00000026718	Stam	ENSG00000136738	481090	0.481091	1	0	2
ENSMUSG00000036800	Fam135b	ENSG00000147724	481096	0.481097	1	0	2
ENSMUSG00000020823	Sec14l1	ENSG00000129657	481100	0.481101	1	0	2
ENSMUSG00000021745	Ptprg	ENSG00000144724	481110	0.481111	1	0	2
ENSMUSG00000068394	Cep152	ENSG00000103995	481127	0.481128	1	0	2
ENSMUSG00000027883	Gpsm2	ENSG00000121957	481159	0.48116	1	0	2
ENSMUSG00000031748	Gnao1	ENSG00000087258	481161	0.481162	1	0	2
ENSMUSG00000021782	Dlg5	ENSG00000151208	481187	0.481188	1	0	2
ENSMUSG00000060212	Pcnx2	ENSG00000135749	481187	0.481188	1	0	2
ENSMUSG00000007613	Tgfbr1	ENSG00000106799	481194	0.481195	1	0	2
ENSMUSG00000030302	Atp2b2	ENSG00000157087	481197	0.481198	1	0	2
ENSMUSG00000042992	Borcs5	ENSG00000165714	481210	0.481211	1	0	2
ENSMUSG00000052353	Cemip	ENSG00000103888	481230	0.481231	1	0	2
ENSMUSG00000028656	Cap1	ENSG00000131236	481248	0.481249	1	0	2
ENSMUSG00000109561	Ankrd31	ENSG00000145700	481277	0.481278	1	0	2
ENSMUSG00000039879	Heca	ENSG00000112406	481282	0.481283	1	0	2
ENSMUSG00000020003	Pex7	ENSG00000112357	481297	0.481298	1	0	2
ENSMUSG00000027684	Mecom	ENSG00000085276	481302	0.481303	1	0	2
ENSMUSG00000029128	Rab28	ENSG00000157869	481334	0.481335	1	0	2
ENSMUSG00000053768	Chchd3	ENSG00000106554	481336	0.481337	1	0	2
ENSMUSG00000021087	Rtn1	ENSG00000139970	481340	0.481341	1	0	2
ENSMUSG00000022607	Ptk2	ENSG00000169398	481357	0.481358	1	0	2
ENSMUSG00000028333	Anp32b	ENSG00000136938	481365	0.481366	1	0	2
ENSMUSG00000000305	Cdh4	ENSG00000179242	481369	0.48137	1	0	2
ENSMUSG00000058729	Lin9	ENSG00000183814	481379	0.48138	1	0	2
ENSMUSG00000031772	Cntnap4	ENSG00000152910	481389	0.48139	1	0	2
ENSMUSG00000032232	Cgnl1	ENSG00000128849	481409	0.48141	1	0	2
ENSMUSG00000009569	Mrtfb	ENSG00000186260	481417	0.481418	1	0	2
ENSMUSG00000021071	Trim9	ENSG00000100505	481428	0.481429	1	0	2
ENSMUSG00000036192	Rorb	ENSG00000198963	481461	0.481462	1	0	2
ENSMUSG00000026885	Ttll11	ENSG00000175764	481462	0.481463	1	0	2
ENSMUSG00000027560	Dok5	ENSG00000101134	481478	0.481479	1	0	2
ENSMUSG00000027380	Acoxl	ENSG00000153093	481494	0.481495	1	0	2
ENSMUSG00000041058	Wwp1	ENSG00000123124	481496	0.481497	1	0	2
ENSMUSG00000019843	Fyn	ENSG00000010810	481498	0.481499	1	0	2
ENSMUSG00000003992	Ssbp2	ENSG00000145687	481510	0.481511	1	0	2
ENSMUSG00000046096	Mosmo	ENSG00000185716	481516	0.481517	1	0	2
ENSMUSG00000041670	Rims1	ENSG00000079841	481521	0.481522	1	0	2
ENSMUSG00000047412	Zbtb44	ENSG00000196323	481530	0.481531	1	0	2
ENSMUSG00000040297	Suco	ENSG00000094975	481545	0.481546	1	0	2
ENSMUSG00000024306	Ccdc178	ENSG00000166960	481549	0.48155	1	0	2
ENSMUSG00000032500	Dclk3	ENSG00000163673	481586	0.481587	1	0	2
ENSMUSG00000025583	Rptor	ENSG00000141564	481607	0.481608	1	0	2
ENSMUSG00000026387	Sctr	ENSG00000080293	481613	0.481614	1	0	2
ENSMUSG00000025404	R3hdm2	ENSG00000179912	481621	0.481622	1	0	2
ENSMUSG00000022443	Myh9	ENSG00000100345	481621	0.481622	1	0	2
ENSMUSG00000052273	Dnah3	ENSG00000158486	481634	0.481635	1	0	2
ENSMUSG00000024277	Mapre2	ENSG00000166974	481695	0.481696	1	0	2
ENSMUSG00000039852	Rere	ENSG00000142599	481706	0.481707	1	0	2
ENSMUSG00000042066	Tmcc2	ENSG00000133069	481708	0.481709	1	0	2
ENSMUSG00000004356	Utp20	ENSG00000120800	481708	0.481709	1	0	2
ENSMUSG00000030022	Adamts9	ENSG00000163638	481798	0.481799	1	0	2
ENSMUSG00000026610	Esrrg	ENSG00000196482	481799	0.4818	1	0	2
ENSMUSG00000032343	Impg1	ENSG00000112706	481802	0.481803	1	0	2
ENSMUSG00000035620	Ric8b	ENSG00000111785	481832	0.481833	1	0	2
ENSMUSG00000019866	Crybg1	ENSG00000112297	481850	0.481851	1	0	2
ENSMUSG00000034613	Ppm1h	ENSG00000111110	481938	0.481939	1	0	2
ENSMUSG00000024691	Fam111a	ENSG00000166801	481945	0.481946	1	0	2
ENSMUSG00000036019	Tmtc2	ENSG00000179104	481956	0.481957	1	0	2
ENSMUSG00000019848	Popdc3	ENSG00000132429	481973	0.481974	1	0	2
ENSMUSG00000030861	Acadsb	ENSG00000196177	482000	0.482001	1	0	2
ENSMUSG00000022677	Fopnl	ENSG00000133393	482008	0.482009	1	0	2
ENSMUSG00000051359	Ncald	ENSG00000104490	482046	0.482047	1	0	2
ENSMUSG00000059588	Calcrl	ENSG00000064989	482405	0.482406	1	0	2
ENSMUSG00000032481	Smarcc1	ENSG00000173473	482529	0.48253	1	0	2
ENSMUSG00000055639	Dach1	ENSG00000276644	482722	0.482723	1	0	2
ENSMUSG00000030067	Foxp1	ENSG00000114861	493295	0.493296	1	5	3
ENSMUSG00000036469	March1	ENSG00000145416	496666	0.496667	1	1	4
ENSMUSG00000028649	Macf1	ENSG00000127603	497022	0.497023	1	1	4
ENSMUSG00000040282	BC052040	ENSG00000186073	501613	0.501613	1	0	2
ENSMUSG00000040640	Erc2	ENSG00000187672	501751	0.501751	1	0	2
ENSMUSG00000043153	Crppa	ENSG00000214960	501914	0.501914	1	0	2
ENSMUSG00000047094	Ofcc1	ENSG00000181355	501931	0.501931	1	0	2
ENSMUSG00000032207	Lipc	ENSG00000166035	501944	0.501944	1	0	2
ENSMUSG00000036257	Pnpla8	ENSG00000135241	501980	0.50198	1	0	2
ENSMUSG00000058897	Col25a1	ENSG00000188517	502036	0.502036	1	0	2
ENSMUSG00000025789	St8sia2	ENSG00000140557	502122	0.502122	1	0	2
ENSMUSG00000029554	Mad1l1	ENSG00000002822	502122	0.502122	1	0	2
ENSMUSG00000056153	Socs6	ENSG00000170677	502239	0.502239	1	0	2
ENSMUSG00000079157	Fam155a	ENSG00000204442	502245	0.502245	1	0	2
ENSMUSG00000028546	Elavl4	ENSG00000162374	502267	0.502267	1	0	2
ENSMUSG00000032827	Ppp1r9a	ENSG00000158528	502293	0.502293	1	0	2
ENSMUSG00000023964	Calcr	ENSG00000004948	502334	0.502334	1	0	2
ENSMUSG00000056531	Ccdc18	ENSG00000122483	502334	0.502334	1	0	2
ENSMUSG00000027977	Ndst3	ENSG00000164100	502349	0.502349	1	0	2
ENSMUSG00000029279	Brdt	ENSG00000137948	502382	0.502382	1	0	2
ENSMUSG00000034171	Faah	ENSG00000117480	502382	0.502382	1	0	2
ENSMUSG00000042102	Dmgdh	ENSG00000132837	502386	0.502386	1	0	2
ENSMUSG00000038538	Ubn2	ENSG00000157741	502387	0.502387	1	0	2
ENSMUSG00000032021	Crtam	ENSG00000109943	502400	0.5024	1	0	2
ENSMUSG00000035069	Oma1	ENSG00000162600	502431	0.502431	1	0	2
ENSMUSG00000038859	Baiap2l1	ENSG00000006453	502432	0.502432	1	0	2
ENSMUSG00000031902	Nfatc3	ENSG00000072736	502444	0.502444	1	0	2
ENSMUSG00000039765	Cc2d2a	ENSG00000048342	502451	0.502451	1	0	2
ENSMUSG00000022237	Ankrd33b	ENSG00000164236	502451	0.502451	1	0	2
ENSMUSG00000044976	Wdr72	ENSG00000166415	502485	0.502485	1	0	2
ENSMUSG00000027630	Tbl1xr1	ENSG00000177565	502506	0.502506	1	0	2
ENSMUSG00000032803	Cdv3	ENSG00000091527	502508	0.502508	1	0	2
ENSMUSG00000043241	Upf2	ENSG00000151461	502508	0.502508	1	0	2
ENSMUSG00000031622	Sin3b	ENSG00000127511	502537	0.502537	1	0	2
ENSMUSG00000006567	Atp7b	ENSG00000123191	502560	0.50256	1	0	2
ENSMUSG00000046961	Gpr156	ENSG00000175697	502563	0.502563	1	0	2
ENSMUSG00000030092	Cntn6	ENSG00000134115	502585	0.502585	1	0	2
ENSMUSG00000032641	Gpr19	ENSG00000183150	502595	0.502595	1	0	2
ENSMUSG00000033826	Dnah8	ENSG00000124721	502603	0.502603	1	0	2
ENSMUSG00000047497	Adamts12	ENSG00000151388	502609	0.502609	1	0	2
ENSMUSG00000019768	Esr1	ENSG00000091831	502620	0.50262	1	0	2
ENSMUSG00000020716	Nf1	ENSG00000196712	502620	0.50262	1	0	2
ENSMUSG00000039033	Tasp1	ENSG00000089123	502623	0.502623	1	0	2
ENSMUSG00000079434	Neu2	ENSG00000115488	502628	0.502628	1	0	2
ENSMUSG00000036095	Dgkb	ENSG00000136267	502640	0.50264	1	0	2
ENSMUSG00000053368	Rxfp2	ENSG00000133105	502647	0.502647	1	0	2
ENSMUSG00000031703	Itfg1	ENSG00000129636	502665	0.502665	1	0	2
ENSMUSG00000030084	Plxna1	ENSG00000114554	502671	0.502671	1	0	2
ENSMUSG00000031337	Mtm1	ENSG00000171100	502674	0.502674	1	0	2
ENSMUSG00000027365	Trpm7	ENSG00000092439	502688	0.502688	1	0	2
ENSMUSG00000048701	Ccdc6	ENSG00000108091	502690	0.50269	1	0	2
ENSMUSG00000024107	Lhcgr	ENSG00000138039	502716	0.502716	1	0	2
ENSMUSG00000038240	Pdss2	ENSG00000164494	502741	0.502741	1	0	2
ENSMUSG00000000194	Gpr107	ENSG00000148358	502741	0.502741	1	0	2
ENSMUSG00000026566	Mpzl1	ENSG00000197965	502755	0.502755	1	0	2
ENSMUSG00000033799	Tasor2	ENSG00000108021	502773	0.502773	1	0	2
ENSMUSG00000021725	Parp8	ENSG00000151883	502774	0.502774	1	0	2
ENSMUSG00000029064	Gnb1	ENSG00000078369	502781	0.502781	1	0	2
ENSMUSG00000003166	Dgcr2	ENSG00000070413	502782	0.502782	1	0	2
ENSMUSG00000027130	Slc12a6	ENSG00000140199	502794	0.502794	1	0	2
ENSMUSG00000019907	Ppp1r12a	ENSG00000058272	502798	0.502798	1	0	2
ENSMUSG00000047539	Fbxo28	ENSG00000143756	502814	0.502814	1	0	2
ENSMUSG00000032456	Nmnat3	ENSG00000163864	502814	0.502814	1	0	2
ENSMUSG00000039058	Ak5	ENSG00000154027	502814	0.502814	1	0	2
ENSMUSG00000028538	St3gal3	ENSG00000126091	502820	0.50282	1	0	2
ENSMUSG00000042699	Dhx9	ENSG00000135829	502827	0.502827	1	0	2
ENSMUSG00000038831	Ralgps1	ENSG00000136828	502827	0.502827	1	0	2
ENSMUSG00000003437	Paf1	ENSG00000006712	502839	0.502839	1	0	2
ENSMUSG00000017288	Vps53	ENSG00000141252	502854	0.502854	1	0	2
ENSMUSG00000061411	Nol4l	ENSG00000197183	502860	0.50286	1	0	2
ENSMUSG00000021549	Rasa1	ENSG00000145715	502865	0.502865	1	0	2
ENSMUSG00000026383	Epb41l5	ENSG00000115109	502865	0.502865	1	0	2
ENSMUSG00000059003	Grin2a	ENSG00000183454	502876	0.502876	1	0	2
ENSMUSG00000054277	Arfgap3	ENSG00000242247	502876	0.502876	1	0	2
ENSMUSG00000045962	Wnk1	ENSG00000060237	502877	0.502877	1	0	2
ENSMUSG00000045394	Epcam	ENSG00000119888	502957	0.502957	1	0	2
ENSMUSG00000024242	Map4k3	ENSG00000011566	502958	0.502958	1	0	2
ENSMUSG00000024498	Tcerg1	ENSG00000113649	502966	0.502966	1	0	2
ENSMUSG00000021313	Ryr2	ENSG00000198626	502996	0.502996	1	0	2
ENSMUSG00000029168	Dpysl5	ENSG00000157851	503005	0.503005	1	0	2
ENSMUSG00000025423	Pias2	ENSG00000078043	503016	0.503016	1	0	2
ENSMUSG00000019806	Aig1	ENSG00000146416	503040	0.50304	1	0	2
ENSMUSG00000049148	Plcxd3	ENSG00000182836	503040	0.50304	1	0	2
ENSMUSG00000027430	Dtd1	ENSG00000125821	503040	0.50304	1	0	2
ENSMUSG00000026655	Fam107b	ENSG00000065809	503051	0.503051	1	0	2
ENSMUSG00000020182	Ddc	ENSG00000132437	503051	0.503051	1	0	2
ENSMUSG00000064293	Cntn4	ENSG00000144619	503051	0.503051	1	0	2
ENSMUSG00000019971	Cep290	ENSG00000198707	503064	0.503064	1	0	2
ENSMUSG00000021224	Numb	ENSG00000133961	503064	0.503064	1	0	2
ENSMUSG00000028292	Rars2	ENSG00000146282	503070	0.50307	1	0	2
ENSMUSG00000056870	Gulp1	ENSG00000144366	503070	0.50307	1	0	2
ENSMUSG00000033557	Fam20b	ENSG00000116199	503070	0.50307	1	0	2
ENSMUSG00000020608	Smc6	ENSG00000163029	503070	0.50307	1	0	2
ENSMUSG00000024357	Sil1	ENSG00000120725	503075	0.503075	1	0	2
ENSMUSG00000004317	Clcn5	ENSG00000171365	503095	0.503095	1	0	2
ENSMUSG00000033060	Lmo7	ENSG00000136153	503098	0.503098	1	0	2
ENSMUSG00000021830	Txndc16	ENSG00000087301	503101	0.503101	1	0	2
ENSMUSG00000027433	Xrn2	ENSG00000088930	503101	0.503101	1	0	2
ENSMUSG00000054611	Kdm2a	ENSG00000173120	503102	0.503102	1	0	2
ENSMUSG00000009418	Nav1	ENSG00000134369	503119	0.503119	1	0	2
ENSMUSG00000050556	Kcnb1	ENSG00000158445	503165	0.503165	1	0	2
ENSMUSG00000028405	Aco1	ENSG00000122729	503182	0.503182	1	0	2
ENSMUSG00000054150	Syne3	ENSG00000176438	503197	0.503197	1	0	2
ENSMUSG00000061887	Ssbp3	ENSG00000157216	503198	0.503198	1	0	2
ENSMUSG00000024302	Dtna	ENSG00000134769	503227	0.503227	1	0	2
ENSMUSG00000075270	Pde11a	ENSG00000128655	503252	0.503252	1	0	2
ENSMUSG00000104301	Wdr49	ENSG00000174776	503281	0.503281	1	0	2
ENSMUSG00000055737	Ghr	ENSG00000112964	503290	0.50329	1	0	2
ENSMUSG00000025135	Anapc11	ENSG00000141552	503294	0.503294	1	0	2
ENSMUSG00000026761	Orc4	ENSG00000115947	503320	0.50332	1	0	2
ENSMUSG00000038916	Soga3	ENSG00000255330	503323	0.503323	1	0	2
ENSMUSG00000032504	Pdcd6ip	ENSG00000170248	503339	0.503339	1	0	2
ENSMUSG00000028163	Nfkb1	ENSG00000109320	503339	0.503339	1	0	2
ENSMUSG00000052889	Prkcb	ENSG00000166501	503339	0.503339	1	0	2
ENSMUSG00000021779	Thrb	ENSG00000151090	503352	0.503352	1	0	2
ENSMUSG00000070469	Adamtsl3	ENSG00000156218	503371	0.503371	1	0	2
ENSMUSG00000038014	Fam120a	ENSG00000048828	503396	0.503396	1	0	2
ENSMUSG00000045967	Gpr158	ENSG00000151025	503397	0.503397	1	0	2
ENSMUSG00000067567	Hdac8	ENSG00000147099	503418	0.503418	1	0	2
ENSMUSG00000027620	Rbm39	ENSG00000131051	503418	0.503418	1	0	2
ENSMUSG00000021823	Vcl	ENSG00000035403	503424	0.503424	1	0	2
ENSMUSG00000042303	Sgsm3	ENSG00000100359	503476	0.503476	1	0	2
ENSMUSG00000032740	Ccdc88a	ENSG00000115355	503508	0.503508	1	0	2
ENSMUSG00000047466	8030462N17Rik	ENSG00000152242	503521	0.503521	1	0	2
ENSMUSG00000024283	Wac	ENSG00000095787	503535	0.503535	1	0	2
ENSMUSG00000030172	Erc1	ENSG00000082805	503578	0.503578	1	0	2
ENSMUSG00000024077	Strn	ENSG00000115808	503583	0.503583	1	0	2
ENSMUSG00000032547	Ryk	ENSG00000163785	503600	0.5036	1	0	2
ENSMUSG00000089704	Galnt2	ENSG00000143641	503622	0.503622	1	0	2
ENSMUSG00000026764	Kif5c	ENSG00000168280	503678	0.503678	1	0	2
ENSMUSG00000062542	Syt9	ENSG00000170743	503690	0.50369	1	0	2
ENSMUSG00000050379	Sept6	ENSG00000125354	503690	0.50369	1	0	2
ENSMUSG00000034154	Ino80	ENSG00000128908	503703	0.503703	1	0	2
ENSMUSG00000048960	Prex2	ENSG00000046889	503710	0.50371	1	0	2
ENSMUSG00000040481	Bptf	ENSG00000171634	503715	0.503715	1	0	2
ENSMUSG00000015766	Eps8	ENSG00000151491	503715	0.503715	1	0	2
ENSMUSG00000057378	Ryr3	ENSG00000198838	503766	0.503766	1	0	2
ENSMUSG00000056211	R3hdm1	ENSG00000048991	503783	0.503783	1	0	2
ENSMUSG00000057719	Sh3rf2	ENSG00000156463	503805	0.503805	1	0	2
ENSMUSG00000037989	Wnk2	ENSG00000165238	504092	0.504092	1	0	2
ENSMUSG00000040118	Cacna2d1	ENSG00000153956	527099	0.527099	1	5	3
ENSMUSG00000033102	Cdc14b	ENSG00000081377	547298	0.547298	1	2	1
ENSMUSG00000028487	Bnc2	ENSG00000173068	547577	0.547577	1	2	1
ENSMUSG00000041313	Slc7a1	ENSG00000139514	547694	0.547694	1	2	1
ENSMUSG00000026601	Axdnd1	ENSG00000162779	548669	0.548669	1	0	2
ENSMUSG00000048756	Foxo3	ENSG00000118689	549169	0.549169	1	0	2
ENSMUSG00000027737	Slc7a11	ENSG00000151012	549439	0.549439	1	0	2
ENSMUSG00000026991	Pkp4	ENSG00000144283	549448	0.549448	1	0	2
ENSMUSG00000038774	Ascc3	ENSG00000112249	549549	0.549549	1	0	2
ENSMUSG00000031555	Adam9	ENSG00000168615	549563	0.549563	1	0	2
ENSMUSG00000015222	Map2	ENSG00000078018	549572	0.549572	1	0	2
ENSMUSG00000071369	Map3k5	ENSG00000197442	549595	0.549595	1	0	2
ENSMUSG00000017831	Rab5a	ENSG00000144566	549611	0.549611	1	0	2
ENSMUSG00000064181	Rab3ip	ENSG00000127328	549626	0.549626	1	0	2
ENSMUSG00000019916	P4ha1	ENSG00000122884	549692	0.549692	1	0	2
ENSMUSG00000052955	Cpvl	ENSG00000106066	549713	0.549713	1	0	2
ENSMUSG00000057147	Dph6	ENSG00000134146	549779	0.549779	1	0	2
ENSMUSG00000039480	Nt5dc1	ENSG00000178425	549801	0.549801	1	0	2
ENSMUSG00000041112	Elmo1	ENSG00000155849	549821	0.549821	1	0	2
ENSMUSG00000021615	Xrcc4	ENSG00000152422	549829	0.549829	1	0	2
ENSMUSG00000020032	Nuak1	ENSG00000074590	549834	0.549834	1	0	2
ENSMUSG00000035580	Kcnh8	ENSG00000183960	549880	0.54988	1	0	2
ENSMUSG00000052062	Pard3b	ENSG00000116117	549942	0.549942	1	0	2
ENSMUSG00000020315	Sptbn1	ENSG00000115306	549954	0.549954	1	0	2
ENSMUSG00000029207	Apbb2	ENSG00000163697	549968	0.549968	1	0	2
ENSMUSG00000030465	Psd3	ENSG00000156011	549987	0.549987	1	0	2
ENSMUSG00000049109	Themis	ENSG00000172673	549997	0.549997	1	0	2
ENSMUSG00000039375	Wdr17	ENSG00000150627	550040	0.55004	1	0	2
ENSMUSG00000019891	Dcbld1	ENSG00000164465	550049	0.550049	1	0	2
ENSMUSG00000063273	Naa15	ENSG00000164134	550051	0.550051	1	0	2
ENSMUSG00000024211	Grm8	ENSG00000179603	550057	0.550057	1	0	2
ENSMUSG00000075316	Scn9a	ENSG00000169432	550058	0.550058	1	0	2
ENSMUSG00000024317	Rnf138	ENSG00000134758	550072	0.550072	1	0	2
ENSMUSG00000042700	Sipa1l1	ENSG00000197555	550125	0.550125	1	0	2
ENSMUSG00000020057	Dram1	ENSG00000136048	550132	0.550132	1	0	2
ENSMUSG00000023923	Tbc1d5	ENSG00000131374	550176	0.550176	1	0	2
ENSMUSG00000044499	Hs3st5	ENSG00000249853	550241	0.550241	1	0	2
ENSMUSG00000030213	Atf7ip	ENSG00000171681	550387	0.550387	1	0	2
ENSMUSG00000040865	Ino80d	ENSG00000114933	550428	0.550428	1	0	2
ENSMUSG00000019802	Sec63	ENSG00000025796	550456	0.550456	1	0	2
ENSMUSG00000046318	Ccbe1	ENSG00000183287	550465	0.550465	1	0	2
ENSMUSG00000079700	Fpr3	ENSG00000187474	550491	0.550491	1	0	2
ENSMUSG00000028434	Epb41l4b	ENSG00000095203	550602	0.550602	1	0	2
ENSMUSG00000024544	Ldlrad4	ENSG00000168675	550689	0.550689	1	0	2
ENSMUSG00000020262	Adarb1	ENSG00000197381	550720	0.55072	1	0	2
ENSMUSG00000068748	Ptprz1	ENSG00000106278	550732	0.550732	1	0	2
ENSMUSG00000033161	Atp1a1	ENSG00000163399	550842	0.550842	1	0	2
ENSMUSG00000035696	Rnf38	ENSG00000137075	552893	0.552893	1	2	1
ENSMUSG00000001911	Nfix	ENSG00000008441	554054	0.554054	1	2	1
ENSMUSG00000032666	1700025G04Rik	ENSG00000116667	554057	0.554057	1	2	1
ENSMUSG00000039901	Armh3	ENSG00000120029	554137	0.554137	1	2	1
ENSMUSG00000022961	Son	ENSG00000159140	554511	0.554511	1	2	1
ENSMUSG00000039542	Ncam1	ENSG00000149294	554592	0.554592	1	2	1
ENSMUSG00000038332	Sesn1	ENSG00000080546	554671	0.554671	1	2	1
ENSMUSG00000000131	Xpo6	ENSG00000169180	554737	0.554737	1	2	1
ENSMUSG00000044393	Dsg2	ENSG00000046604	554921	0.554921	1	2	1
ENSMUSG00000028883	Sema3a	ENSG00000075213	555242	0.555242	1	2	1
ENSMUSG00000051674	Dcun1d4	ENSG00000109184	555355	0.555355	1	1	0
ENSMUSG00000030075	Cntn3	ENSG00000113805	555355	0.555355	1	1	0
ENSMUSG00000000881	Dlg3	ENSG00000082458	555355	0.555355	1	1	0
ENSMUSG00000033943	Mga	ENSG00000174197	555355	0.555355	1	1	0
ENSMUSG00000028291	Akirin2	ENSG00000135334	555355	0.555355	1	1	0
ENSMUSG00000024513	Mbd2	ENSG00000134046	555355	0.555355	1	1	0
ENSMUSG00000038563	Efl1	ENSG00000140598	555355	0.555355	1	1	0
ENSMUSG00000025525	Apool	ENSG00000155008	555355	0.555355	1	1	0
ENSMUSG00000031229	Atrx	ENSG00000085224	555355	0.555355	1	1	0
ENSMUSG00000056493	Foxk1	ENSG00000164916	555355	0.555355	1	1	0
ENSMUSG00000060636	Rpl35a	ENSG00000182899	555355	0.555355	1	1	0
ENSMUSG00000078495	Zfp984	ENSG00000170954	555355	0.555355	1	1	0
ENSMUSG00000026748	Plxdc2	ENSG00000120594	555427	0.555427	1	2	1
ENSMUSG00000074785	Plxnc1	ENSG00000136040	555547	0.555547	1	1	0
ENSMUSG00000057335	Cep170	ENSG00000143702	555547	0.555547	1	1	0
ENSMUSG00000043286	Pnpla1	ENSG00000180316	555547	0.555547	1	1	0
ENSMUSG00000024420	Zfp521	ENSG00000198795	555547	0.555547	1	1	0
ENSMUSG00000054555	Adam12	ENSG00000148848	555639	0.555639	1	2	1
ENSMUSG00000005864	Cnga2	ENSG00000183862	555712	0.555712	1	1	0
ENSMUSG00000009079	Ewsr1	ENSG00000182944	555712	0.555712	1	1	0
ENSMUSG00000019790	Stxbp5	ENSG00000164506	555712	0.555712	1	1	0
ENSMUSG00000028492	Saxo1	ENSG00000155875	555712	0.555712	1	1	0
ENSMUSG00000042250	Pglyrp4	ENSG00000163218	555712	0.555712	1	1	0
ENSMUSG00000031534	Smim19	ENSG00000176209	555712	0.555712	1	1	0
ENSMUSG00000034853	Acot11	ENSG00000162390	555712	0.555712	1	1	0
ENSMUSG00000050666	Vstm4	ENSG00000165633	555712	0.555712	1	1	0
ENSMUSG00000034785	Dio1	ENSG00000211452	555712	0.555712	1	1	0
ENSMUSG00000027201	Myef2	ENSG00000104177	555712	0.555712	1	1	0
ENSMUSG00000031523	Dlc1	ENSG00000164741	555712	0.555712	1	1	0
ENSMUSG00000036086	Zranb3	ENSG00000121988	555712	0.555712	1	1	0
ENSMUSG00000039457	Ppl	ENSG00000118898	555712	0.555712	1	1	0
ENSMUSG00000041440	Gk5	ENSG00000175066	555712	0.555712	1	1	0
ENSMUSG00000014959	Gorasp2	ENSG00000115806	555712	0.555712	1	1	0
ENSMUSG00000078490	Cfap74	ENSG00000142609	555712	0.555712	1	1	0
ENSMUSG00000029248	Thegl	ENSG00000249693	555712	0.555712	1	1	0
ENSMUSG00000056880	Gadl1	ENSG00000144644	555712	0.555712	1	1	0
ENSMUSG00000027665	Pik3ca	ENSG00000121879	555712	0.555712	1	1	0
ENSMUSG00000055065	Ddx17	ENSG00000100201	555712	0.555712	1	1	0
ENSMUSG00000024442	Dele1	ENSG00000081791	555712	0.555712	1	1	0
ENSMUSG00000037926	Ssh2	ENSG00000141298	555712	0.555712	1	1	0
ENSMUSG00000039201	Tbc1d25	ENSG00000068354	555712	0.555712	1	1	0
ENSMUSG00000037896	Rcor1	ENSG00000089902	555712	0.555712	1	1	0
ENSMUSG00000044465	Fam160a2	ENSG00000051009	555725	0.555725	1	1	0
ENSMUSG00000043719	Col6a6	ENSG00000206384	555725	0.555725	1	1	0
ENSMUSG00000028397	Kdm4c	ENSG00000107077	555725	0.555725	1	1	0
ENSMUSG00000058486	Wdr91	ENSG00000105875	555725	0.555725	1	1	0
ENSMUSG00000042258	Isl1	ENSG00000016082	555725	0.555725	1	1	0
ENSMUSG00000028553	Angptl3	ENSG00000132855	555725	0.555725	1	1	0
ENSMUSG00000042197	Zfp451	ENSG00000112200	555732	0.555732	1	1	0
ENSMUSG00000031657	Heatr3	ENSG00000155393	555732	0.555732	1	1	0
ENSMUSG00000028664	Ephb2	ENSG00000133216	555732	0.555732	1	1	0
ENSMUSG00000040565	Btaf1	ENSG00000095564	555732	0.555732	1	1	0
ENSMUSG00000021414	Fam217a	ENSG00000145975	555732	0.555732	1	1	0
ENSMUSG00000076441	Ass1	ENSG00000130707	555732	0.555732	1	1	0
ENSMUSG00000041609	Bicdl1	ENSG00000135127	555732	0.555732	1	1	0
ENSMUSG00000031367	Ap1s2	ENSG00000182287	555732	0.555732	1	1	0
ENSMUSG00000014496	Ankrd28	ENSG00000206560	555732	0.555732	1	1	0
ENSMUSG00000001445	Mrpl10	ENSG00000159111	555732	0.555732	1	1	0
ENSMUSG00000007653	Gabrb2	ENSG00000145864	555732	0.555732	1	1	0
ENSMUSG00000017776	Crk	ENSG00000167193	555732	0.555732	1	1	0
ENSMUSG00000047187	Rab2a	ENSG00000104388	555732	0.555732	1	1	0
ENSMUSG00000001225	Slc26a3	ENSG00000091138	555732	0.555732	1	1	0
ENSMUSG00000021260	Hhipl1	ENSG00000182218	555732	0.555732	1	1	0
ENSMUSG00000040629	Mael	ENSG00000143194	555742	0.555742	1	1	0
ENSMUSG00000070880	Gad1	ENSG00000128683	555742	0.555742	1	1	0
ENSMUSG00000024477	Pggt1b	ENSG00000164219	555742	0.555742	1	1	0
ENSMUSG00000015879	Fam184b	ENSG00000047662	555742	0.555742	1	1	0
ENSMUSG00000055923	Aasdh	ENSG00000157426	555742	0.555742	1	1	0
ENSMUSG00000033392	Clasp2	ENSG00000163539	555742	0.555742	1	1	0
ENSMUSG00000001768	Rin2	ENSG00000132669	555756	0.555756	1	1	0
ENSMUSG00000047409	Ctdspl	ENSG00000144677	555808	0.555808	1	1	0
ENSMUSG00000025932	Eya1	ENSG00000104313	555808	0.555808	1	1	0
ENSMUSG00000037996	Slc24a2	ENSG00000155886	555808	0.555808	1	1	0
ENSMUSG00000039828	Wdr70	ENSG00000082068	555808	0.555808	1	1	0
ENSMUSG00000037622	Wdtc1	ENSG00000142784	555808	0.555808	1	1	0
ENSMUSG00000022792	Yars2	ENSG00000139131	555808	0.555808	1	1	0
ENSMUSG00000048330	Ric3	ENSG00000166405	555808	0.555808	1	1	0
ENSMUSG00000053863	Mepe	ENSG00000152595	555808	0.555808	1	1	0
ENSMUSG00000028864	Hgf	ENSG00000019991	555808	0.555808	1	1	0
ENSMUSG00000039952	Dag1	ENSG00000173402	555808	0.555808	1	1	0
ENSMUSG00000028522	Mier1	ENSG00000198160	555808	0.555808	1	1	0
ENSMUSG00000042284	Itga1	ENSG00000213949	555808	0.555808	1	1	0
ENSMUSG00000032259	Drd2	ENSG00000149295	555808	0.555808	1	1	0
ENSMUSG00000034265	Zdhhc14	ENSG00000175048	555811	0.555811	1	1	0
ENSMUSG00000042032	Mat2b	ENSG00000038274	555811	0.555811	1	1	0
ENSMUSG00000042121	Ssh1	ENSG00000084112	555818	0.555818	1	1	0
ENSMUSG00000023960	Enpp5	ENSG00000112796	555818	0.555818	1	1	0
ENSMUSG00000051000	Fam160a1	ENSG00000164142	555818	0.555818	1	1	0
ENSMUSG00000037253	Mex3c	ENSG00000176624	555818	0.555818	1	1	0
ENSMUSG00000032589	Bsn	ENSG00000164061	555818	0.555818	1	1	0
ENSMUSG00000010796	Asz1	ENSG00000154438	555818	0.555818	1	1	0
ENSMUSG00000026641	Usf1	ENSG00000158773	555833	0.555833	1	1	0
ENSMUSG00000046311	Zfp62	ENSG00000196670	555851	0.555851	1	1	0
ENSMUSG00000037818	Abhd18	ENSG00000164074	555881	0.555881	1	1	0
ENSMUSG00000052707	Tnrc6a	ENSG00000090905	555881	0.555881	1	1	0
ENSMUSG00000034145	Tmem63c	ENSG00000165548	555881	0.555881	1	1	0
ENSMUSG00000051323	Pcdh19	ENSG00000165194	555881	0.555881	1	1	0
ENSMUSG00000022131	Gpr180	ENSG00000152749	555881	0.555881	1	1	0
ENSMUSG00000033022	Cdo1	ENSG00000129596	555881	0.555881	1	1	0
ENSMUSG00000020482	Ccdc117	ENSG00000159873	555881	0.555881	1	1	0
ENSMUSG00000019189	Rnf145	ENSG00000145860	555881	0.555881	1	1	0
ENSMUSG00000029823	Luc7l2	ENSG00000146963	555881	0.555881	1	1	0
ENSMUSG00000103770	Pcdha9	ENSG00000250120	555881	0.555881	1	1	0
ENSMUSG00000015120	Ube2i	ENSG00000103275	555881	0.555881	1	1	0
ENSMUSG00000026357	Rgs18	ENSG00000150681	555881	0.555881	1	1	0
ENSMUSG00000021720	Rnf180	ENSG00000164197	555881	0.555881	1	1	0
ENSMUSG00000026434	Nucks1	ENSG00000069275	555881	0.555881	1	1	0
ENSMUSG00000103310	Pcdha12	ENSG00000239389	555881	0.555881	1	1	0
ENSMUSG00000022864	D16Ertd472e	ENSG00000154642	555881	0.555881	1	1	0
ENSMUSG00000069495	Epc2	ENSG00000135999	555881	0.555881	1	1	0
ENSMUSG00000024122	Pdpk1	ENSG00000140992	555881	0.555881	1	1	0
ENSMUSG00000019767	Ccdc170	ENSG00000120262	555881	0.555881	1	1	0
ENSMUSG00000033107	Rnf125	ENSG00000101695	555881	0.555881	1	1	0
ENSMUSG00000044197	Gpr146	ENSG00000164849	555881	0.555881	1	1	0
ENSMUSG00000067158	Col4a4	ENSG00000081052	555881	0.555881	1	1	0
ENSMUSG00000022811	Zfp148	ENSG00000163848	555881	0.555881	1	1	0
ENSMUSG00000060002	Chpt1	ENSG00000111666	555881	0.555881	1	1	0
ENSMUSG00000040321	Zfp770	ENSG00000198146	555881	0.555881	1	1	0
ENSMUSG00000041769	Ppp2r2d	ENSG00000175470	555881	0.555881	1	1	0
ENSMUSG00000103255	Pcdhac1	ENSG00000248383	555881	0.555881	1	1	0
ENSMUSG00000036698	Ago2	ENSG00000123908	555881	0.555881	1	1	0
ENSMUSG00000103800	Pcdha8	ENSG00000204961	555881	0.555881	1	1	0
ENSMUSG00000056260	Lrif1	ENSG00000121931	555881	0.555881	1	1	0
ENSMUSG00000001052	Sec24b	ENSG00000138802	555881	0.555881	1	1	0
ENSMUSG00000029636	Wasf3	ENSG00000132970	555881	0.555881	1	1	0
ENSMUSG00000071708	Sms	ENSG00000102172	555881	0.555881	1	1	0
ENSMUSG00000023949	Tcte1	ENSG00000146221	555881	0.555881	1	1	0
ENSMUSG00000032178	Ilf3	ENSG00000129351	555881	0.555881	1	1	0
ENSMUSG00000039187	Fanci	ENSG00000140525	555881	0.555881	1	1	0
ENSMUSG00000004364	Cul3	ENSG00000036257	555881	0.555881	1	1	0
ENSMUSG00000038344	Txlng	ENSG00000086712	555881	0.555881	1	1	0
ENSMUSG00000035910	Dcdc2a	ENSG00000146038	555881	0.555881	1	1	0
ENSMUSG00000046186	Cd109	ENSG00000156535	555881	0.555881	1	1	0
ENSMUSG00000045333	Zfp423	ENSG00000102935	555881	0.555881	1	1	0
ENSMUSG00000029154	Cwh43	ENSG00000109182	555881	0.555881	1	1	0
ENSMUSG00000024287	Thoc1	ENSG00000079134	555881	0.555881	1	1	0
ENSMUSG00000102206	Pcdha11	ENSG00000249158	555881	0.555881	1	1	0
ENSMUSG00000063663	Brwd3	ENSG00000165288	555881	0.555881	1	1	0
ENSMUSG00000045287	Rtn4rl1	ENSG00000185924	555881	0.555881	1	1	0
ENSMUSG00000079429	Mroh2a	ENSG00000185038	555881	0.555881	1	1	0
ENSMUSG00000032527	Pccb	ENSG00000114054	555881	0.555881	1	1	0
ENSMUSG00000036899	Trpv5	ENSG00000127412	555881	0.555881	1	1	0
ENSMUSG00000002748	Baz1b	ENSG00000009954	555881	0.555881	1	1	0
ENSMUSG00000052533	Nup188	ENSG00000095319	555881	0.555881	1	1	0
ENSMUSG00000001827	Folr1	ENSG00000110195	555881	0.555881	1	1	0
ENSMUSG00000030649	Anapc15	ENSG00000110200	555881	0.555881	1	1	0
ENSMUSG00000040044	Orc3	ENSG00000135336	555881	0.555881	1	1	0
ENSMUSG00000061778	Mospd2	ENSG00000130150	555881	0.555881	1	1	0
ENSMUSG00000028121	Bcar3	ENSG00000137936	555881	0.555881	1	1	0
ENSMUSG00000041143	Tmco4	ENSG00000162542	555881	0.555881	1	1	0
ENSMUSG00000061759	Armt1	ENSG00000146476	555881	0.555881	1	1	0
ENSMUSG00000007656	Arpp19	ENSG00000128989	555881	0.555881	1	1	0
ENSMUSG00000033596	Rfwd3	ENSG00000168411	555881	0.555881	1	1	0
ENSMUSG00000031628	Casp3	ENSG00000164305	555881	0.555881	1	1	0
ENSMUSG00000012422	Tmem167	ENSG00000174695	555881	0.555881	1	1	0
ENSMUSG00000104318	Pcdha7	ENSG00000204963	555881	0.555881	1	1	0
ENSMUSG00000021733	Slc4a7	ENSG00000033867	555881	0.555881	1	1	0
ENSMUSG00000032849	Abcc4	ENSG00000125257	555881	0.555881	1	1	0
ENSMUSG00000031731	Ap1g1	ENSG00000166747	555927	0.555927	1	1	0
ENSMUSG00000027525	Phactr3	ENSG00000087495	555927	0.555927	1	1	0
ENSMUSG00000039753	Fbxl5	ENSG00000118564	555960	0.55596	1	1	0
ENSMUSG00000064280	Ccdc146	ENSG00000135205	555986	0.555986	1	1	0
ENSMUSG00000043019	Edem3	ENSG00000116406	555995	0.555995	1	1	0
ENSMUSG00000016493	Cd46	ENSG00000117335	555995	0.555995	1	1	0
ENSMUSG00000038738	Shank1	ENSG00000161681	555995	0.555995	1	1	0
ENSMUSG00000025658	Cnksr2	ENSG00000149970	555995	0.555995	1	1	0
ENSMUSG00000009621	Vav2	ENSG00000160293	556002	0.556002	1	1	0
ENSMUSG00000033308	Dpyd	ENSG00000188641	556002	0.556002	1	1	0
ENSMUSG00000024095	Hnrnpll	ENSG00000143889	556002	0.556002	1	1	0
ENSMUSG00000021619	Atg10	ENSG00000152348	556002	0.556002	1	1	0
ENSMUSG00000030207	Fam234b	ENSG00000084444	556015	0.556015	1	1	0
ENSMUSG00000032870	Smap2	ENSG00000084070	556015	0.556015	1	1	0
ENSMUSG00000010721	Lmbr1	ENSG00000105983	556015	0.556015	1	1	0
ENSMUSG00000038836	Agbl3	ENSG00000146856	556015	0.556015	1	1	0
ENSMUSG00000052560	Cpne8	ENSG00000139117	556015	0.556015	1	1	0
ENSMUSG00000036273	Lrrk2	ENSG00000188906	556015	0.556015	1	1	0
ENSMUSG00000037474	Dtl	ENSG00000143476	556015	0.556015	1	1	0
ENSMUSG00000066026	Dhrs3	ENSG00000162496	556015	0.556015	1	1	0
ENSMUSG00000031823	Zdhhc7	ENSG00000153786	556015	0.556015	1	1	0
ENSMUSG00000045994	B3gat1	ENSG00000109956	556015	0.556015	1	1	0
ENSMUSG00000034998	Foxn2	ENSG00000170802	556015	0.556015	1	1	0
ENSMUSG00000039089	L3mbtl3	ENSG00000198945	556015	0.556015	1	1	0
ENSMUSG00000053119	Chmp3	ENSG00000115561	556029	0.556029	1	1	0
ENSMUSG00000035984	Nme5	ENSG00000112981	556029	0.556029	1	1	0
ENSMUSG00000042507	Elmsan1	ENSG00000156030	556029	0.556029	1	1	0
ENSMUSG00000014303	Glis2	ENSG00000126603	556054	0.556054	1	1	0
ENSMUSG00000041261	Car8	ENSG00000178538	556054	0.556054	1	1	0
ENSMUSG00000036323	Srp72	ENSG00000174780	556054	0.556054	1	1	0
ENSMUSG00000002718	Cse1l	ENSG00000124207	556054	0.556054	1	1	0
ENSMUSG00000022246	Rai14	ENSG00000039560	556054	0.556054	1	1	0
ENSMUSG00000046807	Lrrc75b	ENSG00000178026	556054	0.556054	1	1	0
ENSMUSG00000053134	Supt7l	ENSG00000119760	556054	0.556054	1	1	0
ENSMUSG00000042390	Gatad2b	ENSG00000143614	556054	0.556054	1	1	0
ENSMUSG00000040151	Hs2st1	ENSG00000153936	556054	0.556054	1	1	0
ENSMUSG00000060227	Casc4	ENSG00000166734	556054	0.556054	1	1	0
ENSMUSG00000072845	Tmprss11a	ENSG00000187054	556054	0.556054	1	1	0
ENSMUSG00000026596	Abl2	ENSG00000143322	556054	0.556054	1	1	0
ENSMUSG00000041025	Iffo2	ENSG00000169991	556054	0.556054	1	1	0
ENSMUSG00000049336	Tenm2	ENSG00000145934	556109	0.556109	1	1	0
ENSMUSG00000074968	Ano3	ENSG00000134343	556109	0.556109	1	1	0
ENSMUSG00000047221	Fam185a	ENSG00000222011	556109	0.556109	1	1	0
ENSMUSG00000008859	Rala	ENSG00000006451	556109	0.556109	1	1	0
ENSMUSG00000031586	Rbpms	ENSG00000157110	556109	0.556109	1	1	0
ENSMUSG00000041974	Spidr	ENSG00000164808	556109	0.556109	1	1	0
ENSMUSG00000054099	Slc25a40	ENSG00000075303	556121	0.556121	1	1	0
ENSMUSG00000042323	Pbrm1	ENSG00000163939	556121	0.556121	1	1	0
ENSMUSG00000036990	Otud4	ENSG00000164164	556121	0.556121	1	1	0
ENSMUSG00000001999	Blvra	ENSG00000106605	556121	0.556121	1	1	0
ENSMUSG00000022837	Iqcb1	ENSG00000173226	556121	0.556121	1	1	0
ENSMUSG00000029361	Nos1	ENSG00000089250	556121	0.556121	1	1	0
ENSMUSG00000028790	Khdrbs1	ENSG00000121774	556121	0.556121	1	1	0
ENSMUSG00000063931	Pepd	ENSG00000124299	556121	0.556121	1	1	0
ENSMUSG00000061414	Cracr2a	ENSG00000130038	556121	0.556121	1	1	0
ENSMUSG00000039167	Adgrl4	ENSG00000162618	556121	0.556121	1	1	0
ENSMUSG00000006373	Pgrmc1	ENSG00000101856	556183	0.556183	1	1	0
ENSMUSG00000079020	Slc45a4	ENSG00000022567	556183	0.556183	1	1	0
ENSMUSG00000039385	Cdh6	ENSG00000113361	556202	0.556202	1	1	0
ENSMUSG00000027288	Zfp106	ENSG00000103994	556202	0.556202	1	1	0
ENSMUSG00000057193	Slc44a2	ENSG00000129353	556212	0.556212	1	1	0
ENSMUSG00000060679	Mrps9	ENSG00000135972	556212	0.556212	1	1	0
ENSMUSG00000027506	Tpd52	ENSG00000076554	556212	0.556212	1	1	0
ENSMUSG00000031600	Vps37a	ENSG00000155975	556220	0.55622	1	1	0
ENSMUSG00000033615	Cplx1	ENSG00000168993	556220	0.55622	1	1	0
ENSMUSG00000038770	Kpna7	ENSG00000185467	556220	0.55622	1	1	0
ENSMUSG00000042961	Egflam	ENSG00000164318	556220	0.55622	1	1	0
ENSMUSG00000042265	Trem1	ENSG00000124731	556220	0.55622	1	1	0
ENSMUSG00000018861	Fdxr	ENSG00000161513	556239	0.556239	1	1	0
ENSMUSG00000029147	Ppm1g	ENSG00000115241	556239	0.556239	1	1	0
ENSMUSG00000024782	Ak3	ENSG00000147853	556239	0.556239	1	1	0
ENSMUSG00000034342	Cbl	ENSG00000110395	556239	0.556239	1	1	0
ENSMUSG00000057530	Ece1	ENSG00000117298	556239	0.556239	1	1	0
ENSMUSG00000028943	Espn	ENSG00000187017	556239	0.556239	1	1	0
ENSMUSG00000026675	Hsd17b7	ENSG00000132196	556239	0.556239	1	1	0
ENSMUSG00000040818	Dennd6a	ENSG00000174839	556239	0.556239	1	1	0
ENSMUSG00000038342	Mlxip	ENSG00000175727	556239	0.556239	1	1	0
ENSMUSG00000027167	Elp4	ENSG00000109911	556239	0.556239	1	1	0
ENSMUSG00000033377	Palmd	ENSG00000099260	556239	0.556239	1	1	0
ENSMUSG00000056698	Elmod3	ENSG00000115459	556243	0.556243	1	1	0
ENSMUSG00000009907	Vps4b	ENSG00000119541	556243	0.556243	1	1	0
ENSMUSG00000062960	Kdr	ENSG00000128052	556243	0.556243	1	1	0
ENSMUSG00000031548	Sfrp1	ENSG00000104332	556243	0.556243	1	1	0
ENSMUSG00000070867	Trabd2b	ENSG00000269113	556243	0.556243	1	1	0
ENSMUSG00000026806	Ddx31	ENSG00000125485	556250	0.55625	1	1	0
ENSMUSG00000021578	Ccdc127	ENSG00000164366	556250	0.55625	1	1	0
ENSMUSG00000026450	Chit1	ENSG00000133063	556250	0.55625	1	1	0
ENSMUSG00000016503	Gtf3a	ENSG00000122034	556250	0.55625	1	1	0
ENSMUSG00000031529	Tnks	ENSG00000173273	556250	0.55625	1	1	0
ENSMUSG00000022228	Zscan26	ENSG00000197062	556250	0.55625	1	1	0
ENSMUSG00000025035	Arl3	ENSG00000138175	556250	0.55625	1	1	0
ENSMUSG00000039315	Clnk	ENSG00000109684	556250	0.55625	1	1	0
ENSMUSG00000043333	Rhbdl2	ENSG00000158315	556250	0.55625	1	1	0
ENSMUSG00000026754	Golga1	ENSG00000136935	556250	0.55625	1	1	0
ENSMUSG00000051355	Commd1	ENSG00000173163	556250	0.55625	1	1	0
ENSMUSG00000029314	Gpat3	ENSG00000138678	556250	0.55625	1	1	0
ENSMUSG00000021192	Golga5	ENSG00000066455	556263	0.556263	1	1	0
ENSMUSG00000045409	Trim39	ENSG00000204599	556269	0.556269	1	1	0
ENSMUSG00000040717	Il17rd	ENSG00000144730	556269	0.556269	1	1	0
ENSMUSG00000022003	Slc25a30	ENSG00000174032	556269	0.556269	1	1	0
ENSMUSG00000027533	Fabp5	ENSG00000164687	556269	0.556269	1	1	0
ENSMUSG00000020448	Rnf185	ENSG00000138942	556269	0.556269	1	1	0
ENSMUSG00000025240	Sacm1l	ENSG00000211456	556269	0.556269	1	1	0
ENSMUSG00000032346	Ooep	ENSG00000203907	556269	0.556269	1	1	0
ENSMUSG00000018411	Mapt	ENSG00000186868	556269	0.556269	1	1	0
ENSMUSG00000031540	Kat6a	ENSG00000083168	556269	0.556269	1	1	0
ENSMUSG00000030688	Stard10	ENSG00000214530	556269	0.556269	1	1	0
ENSMUSG00000046201	Scaf8	ENSG00000213079	556269	0.556269	1	1	0
ENSMUSG00000046182	Gsg1l	ENSG00000169181	556269	0.556269	1	1	0
ENSMUSG00000035232	Pdk3	ENSG00000067992	556277	0.556277	1	1	0
ENSMUSG00000066877	Nck2	ENSG00000071051	556277	0.556277	1	1	0
ENSMUSG00000037503	Fam168b	ENSG00000152102	556277	0.556277	1	1	0
ENSMUSG00000028618	Tmem59	ENSG00000116209	556277	0.556277	1	1	0
ENSMUSG00000042388	Dlgap3	ENSG00000116544	556326	0.556326	1	1	0
ENSMUSG00000062175	Tgif2	ENSG00000118707	556326	0.556326	1	1	0
ENSMUSG00000047963	Stbd1	ENSG00000118804	556326	0.556326	1	1	0
ENSMUSG00000026586	Prrx1	ENSG00000116132	556330	0.55633	1	1	0
ENSMUSG00000026303	Mlph	ENSG00000115648	556330	0.55633	1	1	0
ENSMUSG00000049538	Adamts16	ENSG00000145536	556330	0.55633	1	1	0
ENSMUSG00000022136	Dnajc3	ENSG00000102580	556330	0.55633	1	1	0
ENSMUSG00000021796	Bmpr1a	ENSG00000107779	556330	0.55633	1	1	0
ENSMUSG00000039801	Cplane1	ENSG00000197603	556330	0.55633	1	1	0
ENSMUSG00000038481	Cdk19	ENSG00000155111	556330	0.55633	1	1	0
ENSMUSG00000068587	Mgam	ENSG00000257335	556356	0.556356	1	1	0
ENSMUSG00000067942	Zfp160	ENSG00000197497	556356	0.556356	1	1	0
ENSMUSG00000047441	Antxrl	ENSG00000274209	556356	0.556356	1	1	0
ENSMUSG00000078515	Ddi2	ENSG00000197312	556356	0.556356	1	1	0
ENSMUSG00000075254	Heg1	ENSG00000173706	556356	0.556356	1	1	0
ENSMUSG00000068663	Clec16a	ENSG00000038532	556356	0.556356	1	1	0
ENSMUSG00000006398	Cdc20	ENSG00000117399	556356	0.556356	1	1	0
ENSMUSG00000029217	Tec	ENSG00000135605	556356	0.556356	1	1	0
ENSMUSG00000020451	Limk2	ENSG00000182541	556397	0.556397	1	1	0
ENSMUSG00000045827	Serpinb9	ENSG00000170542	556397	0.556397	1	1	0
ENSMUSG00000029234	Tmem165	ENSG00000134851	556397	0.556397	1	1	0
ENSMUSG00000032415	Ube2cbp	ENSG00000118420	556397	0.556397	1	1	0
ENSMUSG00000044950	Pwwp2a	ENSG00000170234	556397	0.556397	1	1	0
ENSMUSG00000000600	Krit1	ENSG00000001631	556417	0.556417	1	1	0
ENSMUSG00000031709	Tbc1d9	ENSG00000109436	556417	0.556417	1	1	0
ENSMUSG00000042105	Inpp5f	ENSG00000198825	556417	0.556417	1	1	0
ENSMUSG00000023027	Atf1	ENSG00000123268	556430	0.55643	1	1	0
ENSMUSG00000050423	Ppp1r3g	ENSG00000219607	556430	0.55643	1	1	0
ENSMUSG00000019998	Stx7	ENSG00000079950	556430	0.55643	1	1	0
ENSMUSG00000034663	Bmp2k	ENSG00000138756	556430	0.55643	1	1	0
ENSMUSG00000044835	Ankrd45	ENSG00000183831	556430	0.55643	1	1	0
ENSMUSG00000012609	Ttll5	ENSG00000119685	556430	0.55643	1	1	0
ENSMUSG00000021432	Slc35b3	ENSG00000124786	556430	0.55643	1	1	0
ENSMUSG00000027180	Fbxo3	ENSG00000110429	556430	0.55643	1	1	0
ENSMUSG00000038539	Atf5	ENSG00000169136	556430	0.55643	1	1	0
ENSMUSG00000054003	Tdrd9	ENSG00000156414	556430	0.55643	1	1	0
ENSMUSG00000065954	Tacc1	ENSG00000147526	556430	0.55643	1	1	0
ENSMUSG00000028322	Exosc3	ENSG00000107371	556430	0.55643	1	1	0
ENSMUSG00000042834	Nrep	ENSG00000134986	556430	0.55643	1	1	0
ENSMUSG00000089678	Agxt2	ENSG00000113492	556430	0.55643	1	1	0
ENSMUSG00000029269	Sult1b1	ENSG00000173597	556435	0.556435	1	1	0
ENSMUSG00000053510	Nrd1	ENSG00000078618	556435	0.556435	1	1	0
ENSMUSG00000030619	Eed	ENSG00000074266	556435	0.556435	1	1	0
ENSMUSG00000027496	Aurka	ENSG00000087586	556435	0.556435	1	1	0
ENSMUSG00000032028	Nxpe2	ENSG00000204361	556435	0.556435	1	1	0
ENSMUSG00000026342	Slc35f5	ENSG00000115084	556435	0.556435	1	1	0
ENSMUSG00000038274	Fau	ENSG00000149806	556435	0.556435	1	1	0
ENSMUSG00000020747	Tmem94	ENSG00000177728	556435	0.556435	1	1	0
ENSMUSG00000027519	Rab22a	ENSG00000124209	556435	0.556435	1	1	0
ENSMUSG00000004040	Stat3	ENSG00000168610	556435	0.556435	1	1	0
ENSMUSG00000005705	Agrp	ENSG00000159723	556435	0.556435	1	1	0
ENSMUSG00000028885	Smpdl3b	ENSG00000130768	556435	0.556435	1	1	0
ENSMUSG00000039046	Usp6nl	ENSG00000148429	556435	0.556435	1	1	0
ENSMUSG00000064061	Dzip3	ENSG00000198919	556435	0.556435	1	1	0
ENSMUSG00000040389	Wdr47	ENSG00000085433	556435	0.556435	1	1	0
ENSMUSG00000026502	Desi2	ENSG00000121644	556489	0.556489	1	1	0
ENSMUSG00000048402	Gli2	ENSG00000074047	556489	0.556489	1	1	0
ENSMUSG00000026688	Mgst3	ENSG00000143198	556489	0.556489	1	1	0
ENSMUSG00000020190	Mknk2	ENSG00000099875	556489	0.556489	1	1	0
ENSMUSG00000038371	Sbf2	ENSG00000133812	556503	0.556503	1	1	0
ENSMUSG00000059602	Syn3	ENSG00000185666	556503	0.556503	1	1	0
ENSMUSG00000029595	Lhx5	ENSG00000089116	556503	0.556503	1	1	0
ENSMUSG00000073007	Tent5d	ENSG00000174016	556503	0.556503	1	1	0
ENSMUSG00000029287	Tgfbr3	ENSG00000069702	556503	0.556503	1	1	0
ENSMUSG00000073557	Ppp1r12b	ENSG00000077157	556503	0.556503	1	1	0
ENSMUSG00000011154	Cfap161	ENSG00000156206	556503	0.556503	1	1	0
ENSMUSG00000039760	Il22ra2	ENSG00000164485	556503	0.556503	1	1	0
ENSMUSG00000035376	Hacd2	ENSG00000206527	556503	0.556503	1	1	0
ENSMUSG00000027490	E2f1	ENSG00000101412	556503	0.556503	1	1	0
ENSMUSG00000063935	Zar1	ENSG00000182223	556519	0.556519	1	1	0
ENSMUSG00000029319	Coq2	ENSG00000173085	556519	0.556519	1	1	0
ENSMUSG00000028842	Ago3	ENSG00000126070	556519	0.556519	1	1	0
ENSMUSG00000041794	Myrip	ENSG00000170011	556519	0.556519	1	1	0
ENSMUSG00000030527	Crtc3	ENSG00000140577	556519	0.556519	1	1	0
ENSMUSG00000041594	Tmtc4	ENSG00000125247	556519	0.556519	1	1	0
ENSMUSG00000030228	Pik3c2g	ENSG00000139144	556519	0.556519	1	1	0
ENSMUSG00000032012	Nectin1	ENSG00000110400	556519	0.556519	1	1	0
ENSMUSG00000034762	Glis1	ENSG00000174332	556519	0.556519	1	1	0
ENSMUSG00000032360	Hcrtr2	ENSG00000137252	556519	0.556519	1	1	0
ENSMUSG00000048388	Fam171b	ENSG00000144369	556522	0.556522	1	1	0
ENSMUSG00000022235	Cmbl	ENSG00000164237	556522	0.556522	1	1	0
ENSMUSG00000000787	Ddx3x	ENSG00000215301	556522	0.556522	1	1	0
ENSMUSG00000032883	Acsl3	ENSG00000123983	556522	0.556522	1	1	0
ENSMUSG00000032649	Colgalt2	ENSG00000198756	556522	0.556522	1	1	0
ENSMUSG00000030313	Dennd5b	ENSG00000170456	556522	0.556522	1	1	0
ENSMUSG00000025907	Rb1cc1	ENSG00000023287	556522	0.556522	1	1	0
ENSMUSG00000056268	Dennd1b	ENSG00000213047	556522	0.556522	1	1	0
ENSMUSG00000029335	Bmp3	ENSG00000152785	556522	0.556522	1	1	0
ENSMUSG00000029337	Fgf5	ENSG00000138675	556522	0.556522	1	1	0
ENSMUSG00000020395	Itk	ENSG00000113263	556522	0.556522	1	1	0
ENSMUSG00000001773	Folh1	ENSG00000086205	556522	0.556522	1	1	0
ENSMUSG00000002984	Tomm40	ENSG00000130204	556522	0.556522	1	1	0
ENSMUSG00000024127	Prepl	ENSG00000138078	556522	0.556522	1	1	0
ENSMUSG00000039977	Deup1	ENSG00000165325	556522	0.556522	1	1	0
ENSMUSG00000029432	Nipsnap2	ENSG00000146729	556522	0.556522	1	1	0
ENSMUSG00000055725	Paqr3	ENSG00000163291	556522	0.556522	1	1	0
ENSMUSG00000026618	Iars2	ENSG00000067704	556522	0.556522	1	1	0
ENSMUSG00000058503	Fam133b	ENSG00000234545	556522	0.556522	1	1	0
ENSMUSG00000022391	Rangap1	ENSG00000100401	556522	0.556522	1	1	0
ENSMUSG00000039458	Mtmr12	ENSG00000150712	556522	0.556522	1	1	0
ENSMUSG00000035891	Cerk	ENSG00000100422	556522	0.556522	1	1	0
ENSMUSG00000048249	Crebrf	ENSG00000164463	556573	0.556573	1	1	0
ENSMUSG00000026768	Itga8	ENSG00000077943	556573	0.556573	1	1	0
ENSMUSG00000046792	Zfp787	ENSG00000142409	556611	0.556611	1	1	0
ENSMUSG00000026421	Csrp1	ENSG00000159176	556611	0.556611	1	1	0
ENSMUSG00000055866	Per2	ENSG00000132326	556611	0.556611	1	1	0
ENSMUSG00000038068	Rnf144b	ENSG00000137393	556675	0.556675	1	1	0
ENSMUSG00000035152	Ap2b1	ENSG00000006125	556675	0.556675	1	1	0
ENSMUSG00000034528	Hsd17b13	ENSG00000170509	556675	0.556675	1	1	0
ENSMUSG00000026575	Nme7	ENSG00000143156	556693	0.556693	1	1	0
ENSMUSG00000046179	E2f8	ENSG00000129173	556693	0.556693	1	1	0
ENSMUSG00000021301	Hecw1	ENSG00000002746	556693	0.556693	1	1	0
ENSMUSG00000024182	Axin1	ENSG00000103126	556693	0.556693	1	1	0
ENSMUSG00000001521	Tulp3	ENSG00000078246	556693	0.556693	1	1	0
ENSMUSG00000041235	Chd7	ENSG00000171316	556693	0.556693	1	1	0
ENSMUSG00000028655	Mfsd2a	ENSG00000168389	556693	0.556693	1	1	0
ENSMUSG00000044375	Pcare	ENSG00000179270	556693	0.556693	1	1	0
ENSMUSG00000060961	Slc4a4	ENSG00000080493	556700	0.5567	1	1	0
ENSMUSG00000050271	Prag1	ENSG00000275342	556700	0.5567	1	1	0
ENSMUSG00000027011	Ube2e3	ENSG00000170035	556700	0.5567	1	1	0
ENSMUSG00000055817	Mta3	ENSG00000057935	556700	0.5567	1	1	0
ENSMUSG00000051527	Usp29	ENSG00000131864	556716	0.556716	1	1	0
ENSMUSG00000041961	Znrf3	ENSG00000183579	556716	0.556716	1	1	0
ENSMUSG00000021816	Ppp3cb	ENSG00000107758	556716	0.556716	1	1	0
ENSMUSG00000021051	Ppp2r5e	ENSG00000154001	556716	0.556716	1	1	0
ENSMUSG00000071659	Hnrnpul2	ENSG00000214753	556716	0.556716	1	1	0
ENSMUSG00000027188	Pamr1	ENSG00000149090	556716	0.556716	1	1	0
ENSMUSG00000005907	Pex1	ENSG00000127980	556716	0.556716	1	1	0
ENSMUSG00000037415	Ranbp10	ENSG00000141084	556717	0.556717	1	1	0
ENSMUSG00000056537	Rlim	ENSG00000131263	556717	0.556717	1	1	0
ENSMUSG00000029462	Vps29	ENSG00000111237	556727	0.556727	1	1	0
ENSMUSG00000027634	Ndrg3	ENSG00000101079	556727	0.556727	1	1	0
ENSMUSG00000044155	Lsm8	ENSG00000128534	556727	0.556727	1	1	0
ENSMUSG00000036737	Oxsr1	ENSG00000172939	556727	0.556727	1	1	0
ENSMUSG00000070280	Slc22a14	ENSG00000144671	556727	0.556727	1	1	0
ENSMUSG00000023236	Scg5	ENSG00000166922	556727	0.556727	1	1	0
ENSMUSG00000017686	Rhot1	ENSG00000126858	556727	0.556727	1	1	0
ENSMUSG00000029015	Slc26a5	ENSG00000170615	556727	0.556727	1	1	0
ENSMUSG00000024246	Thumpd2	ENSG00000138050	556773	0.556773	1	1	0
ENSMUSG00000027649	Ctnnbl1	ENSG00000132792	556773	0.556773	1	1	0
ENSMUSG00000029875	Ccdc184	ENSG00000177875	556773	0.556773	1	1	0
ENSMUSG00000040473	Cfap69	ENSG00000105792	556773	0.556773	1	1	0
ENSMUSG00000022523	Fgf12	ENSG00000114279	556880	0.55688	1	1	0
ENSMUSG00000011171	Vipr2	ENSG00000106018	556880	0.55688	1	1	0
ENSMUSG00000030770	Parva	ENSG00000197702	556903	0.556903	1	1	0
ENSMUSG00000061859	Patj	ENSG00000132849	556903	0.556903	1	1	0
ENSMUSG00000036687	Tmem184a	ENSG00000164855	556903	0.556903	1	1	0
ENSMUSG00000037610	Kcnmb2	ENSG00000197584	556903	0.556903	1	1	0
ENSMUSG00000017376	Nlk	ENSG00000087095	556903	0.556903	1	1	0
ENSMUSG00000029330	Cds1	ENSG00000163624	556903	0.556903	1	1	0
ENSMUSG00000037995	Igsf9	ENSG00000085552	557054	0.557054	1	1	0
ENSMUSG00000024219	Anks1	ENSG00000064999	557054	0.557054	1	1	0
ENSMUSG00000014767	Tbp	ENSG00000112592	557054	0.557054	1	1	0
ENSMUSG00000041298	Katnal1	ENSG00000102781	557054	0.557054	1	1	0
ENSMUSG00000050730	Arhgap42	ENSG00000165895	557054	0.557054	1	1	0
ENSMUSG00000025538	Sumf2	ENSG00000129103	557054	0.557054	1	1	0
ENSMUSG00000106677	Ugt2a1	ENSG00000173610	557054	0.557054	1	1	0
ENSMUSG00000028226	Mmp16	ENSG00000156103	557054	0.557054	1	1	0
ENSMUSG00000002897	Il17ra	ENSG00000177663	557054	0.557054	1	1	0
ENSMUSG00000029761	Cald1	ENSG00000122786	557054	0.557054	1	1	0
ENSMUSG00000078676	Casc3	ENSG00000108349	557054	0.557054	1	1	0
ENSMUSG00000099689	Zfp383	ENSG00000188283	557054	0.557054	1	1	0
ENSMUSG00000050315	Synpo2	ENSG00000172403	557206	0.557206	1	1	0
ENSMUSG00000033565	Rbfox2	ENSG00000100320	557206	0.557206	1	1	0
ENSMUSG00000031633	Slc25a4	ENSG00000151729	557206	0.557206	1	1	0
ENSMUSG00000034462	Pkd2	ENSG00000118762	557206	0.557206	1	1	0
ENSMUSG00000021360	Gcnt2	ENSG00000111846	557206	0.557206	1	1	0
ENSMUSG00000038871	Bpgm	ENSG00000172331	557206	0.557206	1	1	0
ENSMUSG00000029651	Mtus2	ENSG00000132938	557206	0.557206	1	1	0
ENSMUSG00000061259	Tmprss11d	ENSG00000153802	557206	0.557206	1	1	0
ENSMUSG00000023805	Synj2	ENSG00000078269	557206	0.557206	1	1	0
ENSMUSG00000041351	Rap1gap	ENSG00000076864	557223	0.557223	1	1	0
ENSMUSG00000043257	Pigv	ENSG00000060642	557244	0.557244	1	1	0
ENSMUSG00000052253	Zfp622	ENSG00000173545	557244	0.557244	1	1	0
ENSMUSG00000029730	Mcm7	ENSG00000166508	557244	0.557244	1	1	0
ENSMUSG00000015533	Itga2	ENSG00000164171	557244	0.557244	1	1	0
ENSMUSG00000039219	Arid4b	ENSG00000054267	557244	0.557244	1	1	0
ENSMUSG00000025860	Xiap	ENSG00000101966	557244	0.557244	1	1	0
ENSMUSG00000027722	Spata5	ENSG00000145375	557244	0.557244	1	1	0
ENSMUSG00000028873	Cdca8	ENSG00000134690	557244	0.557244	1	1	0
ENSMUSG00000024067	Dpy30	ENSG00000162961	557244	0.557244	1	1	0
ENSMUSG00000027882	Stxbp3	ENSG00000116266	557244	0.557244	1	1	0
ENSMUSG00000006850	Tmco6	ENSG00000113119	557244	0.557244	1	1	0
ENSMUSG00000060572	Mfap2	ENSG00000117122	557244	0.557244	1	1	0
ENSMUSG00000040028	Elavl1	ENSG00000066044	557244	0.557244	1	1	0
ENSMUSG00000026398	Nr5a2	ENSG00000116833	557244	0.557244	1	1	0
ENSMUSG00000019518	Ap4m1	ENSG00000221838	557244	0.557244	1	1	0
ENSMUSG00000039018	Mtg1	ENSG00000148824	557244	0.557244	1	1	0
ENSMUSG00000000976	Heatr6	ENSG00000068097	557400	0.5574	1	1	0
ENSMUSG00000013833	Med16	ENSG00000175221	557400	0.5574	1	1	0
ENSMUSG00000002107	Celf2	ENSG00000048740	567661	0.567661	1	5	3
ENSMUSG00000019888	Mgat4c	ENSG00000182050	602419	0.602419	1	2	1
ENSMUSG00000032625	Thsd7a	ENSG00000005108	602758	0.602758	1	2	1
ENSMUSG00000056755	Grm7	ENSG00000196277	602768	0.602768	1	2	1
ENSMUSG00000038417	Fig4	ENSG00000112367	602989	0.602989	1	2	1
ENSMUSG00000024002	Brd4	ENSG00000141867	603014	0.603014	1	2	1
ENSMUSG00000032564	Cpne4	ENSG00000196353	603156	0.603156	1	2	1
ENSMUSG00000041297	Cdk13	ENSG00000065883	603205	0.603205	1	2	1
ENSMUSG00000029253	Cenpc1	ENSG00000145241	603255	0.603255	1	2	1
ENSMUSG00000034832	Tet3	ENSG00000187605	603279	0.603279	1	2	1
ENSMUSG00000024697	Gna14	ENSG00000156049	603343	0.603343	1	2	1
ENSMUSG00000046768	Rhoj	ENSG00000126785	603418	0.603418	1	2	1
ENSMUSG00000026640	Plxna2	ENSG00000076356	603487	0.603487	1	2	1
ENSMUSG00000062202	Btbd9	ENSG00000183826	603544	0.603544	1	2	1
ENSMUSG00000039335	Spata16	ENSG00000144962	603602	0.603602	1	2	1
ENSMUSG00000028565	Nfia	ENSG00000162599	603621	0.603621	1	2	1
ENSMUSG00000074505	Fat3	ENSG00000165323	603661	0.603661	1	2	1
ENSMUSG00000033653	Vps8	ENSG00000156931	603804	0.603804	1	2	1
ENSMUSG00000053141	Ptprt	ENSG00000196090	603978	0.603978	1	2	1
ENSMUSG00000037143	Cfap61	ENSG00000089101	603991	0.603991	1	2	1
ENSMUSG00000030077	Chl1	ENSG00000134121	603996	0.603996	1	2	1
ENSMUSG00000030850	Ate1	ENSG00000107669	604309	0.604309	1	2	1
ENSMUSG00000034312	Iqsec1	ENSG00000144711	611961	0.611961	1	1	3
ENSMUSG00000045103	Dmd	ENSG00000198947	612148	0.612148	1	1	3
ENSMUSG00000026452	Syt2	ENSG00000143858	612426	0.612426	1	1	3
ENSMUSG00000062866	Phactr2	ENSG00000112419	612535	0.612535	1	1	3
ENSMUSG00000049744	Arhgap15	ENSG00000075884	612582	0.612582	1	1	3
ENSMUSG00000026393	Nek7	ENSG00000151414	612625	0.612625	1	1	3
ENSMUSG00000059146	Ntrk3	ENSG00000140538	612636	0.612636	1	1	3
ENSMUSG00000028944	Prkag2	ENSG00000106617	612661	0.612661	1	1	3
ENSMUSG00000028402	Mpdz	ENSG00000107186	612662	0.612662	1	1	3
ENSMUSG00000040875	Osbpl10	ENSG00000144645	612790	0.61279	1	1	3
ENSMUSG00000038473	Nos1ap	ENSG00000198929	613240	0.61324	1	1	3
ENSMUSG00000019841	Rev3l	ENSG00000009413	618454	0.618454	1	1	3
ENSMUSG00000057058	Skap1	ENSG00000141293	618747	0.618747	1	1	3
ENSMUSG00000020166	Cnot2	ENSG00000111596	618957	0.618957	1	1	3
ENSMUSG00000027210	Meis2	ENSG00000134138	618964	0.618964	1	1	3
ENSMUSG00000049583	Grm5	ENSG00000168959	618980	0.61898	1	1	3
ENSMUSG00000036298	Slc2a13	ENSG00000151229	619196	0.619196	1	1	3
ENSMUSG00000034724	Cnot6l	ENSG00000138767	619381	0.619381	1	1	3
ENSMUSG00000027674	Pex5l	ENSG00000114757	619403	0.619403	1	1	3
ENSMUSG00000050965	Prkca	ENSG00000154229	619600	0.6196	1	1	3
ENSMUSG00000061751	Kalrn	ENSG00000160145	619629	0.619629	1	1	3
ENSMUSG00000038290	Smg6	ENSG00000070366	619663	0.619663	1	1	3
ENSMUSG00000063760	Rnf217	ENSG00000146373	619714	0.619714	1	1	3
ENSMUSG00000060882	Kcnd2	ENSG00000184408	619749	0.619749	1	1	3
ENSMUSG00000062980	Cped1	ENSG00000106034	619808	0.619808	1	1	3
ENSMUSG00000020263	Appl2	ENSG00000136044	620012	0.620012	1	1	3
ENSMUSG00000034390	Cmip	ENSG00000153815	620091	0.620091	1	1	3
ENSMUSG00000028033	Kcnq5	ENSG00000185760	620279	0.620279	1	1	3
ENSMUSG00000041078	Grid1	ENSG00000182771	628592	0.628592	1	1	3
ENSMUSG00000028360	Slc44a5	ENSG00000137968	628754	0.628754	1	1	3
ENSMUSG00000018076	Med13l	ENSG00000123066	628807	0.628807	1	1	3
ENSMUSG00000004383	Large1	ENSG00000133424	629085	0.629085	1	1	3
ENSMUSG00000022521	Crebbp	ENSG00000005339	629140	0.62914	1	1	3
ENSMUSG00000039145	Camk1d	ENSG00000183049	629198	0.629198	1	1	3
ENSMUSG00000048661	Lemd3	ENSG00000174106	629212	0.629212	1	1	3
ENSMUSG00000022710	Usp7	ENSG00000187555	629243	0.629243	1	1	3
ENSMUSG00000030064	Frmd4b	ENSG00000114541	629252	0.629252	1	1	3
ENSMUSG00000048410	Zfp407	ENSG00000215421	629485	0.629485	1	1	3
ENSMUSG00000022286	Grhl2	ENSG00000083307	629506	0.629506	1	1	3
ENSMUSG00000054640	Slc8a1	ENSG00000183023	629511	0.629511	1	1	3
ENSMUSG00000022285	Ywhaz	ENSG00000164924	629654	0.629654	1	1	3
ENSMUSG00000021318	Gli3	ENSG00000106571	629756	0.629756	1	1	3
ENSMUSG00000039683	Sdk1	ENSG00000146555	642420	0.64242	1	3	2
ENSMUSG00000025060	Slk	ENSG00000065613	649128	0.649128	1	1	3
ENSMUSG00000053799	Exoc6	ENSG00000138190	649136	0.649136	1	1	3
ENSMUSG00000020121	Srgap1	ENSG00000196935	649213	0.649213	1	1	3
ENSMUSG00000034612	Chst11	ENSG00000171310	649220	0.64922	1	1	3
ENSMUSG00000039835	Nhsl1	ENSG00000135540	649616	0.649616	1	1	3
ENSMUSG00000016150	Tenm1	ENSG00000009694	649990	0.64999	1	1	3
ENSMUSG00000052613	Pcdh15	ENSG00000150275	650050	0.65005	1	1	3
ENSMUSG00000053279	Aldh1a1	ENSG00000165092	668913	0.668913	1	2	1
ENSMUSG00000045658	Pid1	ENSG00000153823	668933	0.668933	1	2	1
ENSMUSG00000027894	Slc6a17	ENSG00000197106	669023	0.669023	1	2	1
ENSMUSG00000007411	Mark3	ENSG00000075413	669334	0.669334	1	2	1
ENSMUSG00000026867	Gapvd1	ENSG00000165219	669354	0.669354	1	2	1
ENSMUSG00000040729	Cep126	ENSG00000110318	669364	0.669364	1	2	1
ENSMUSG00000063142	Kcnma1	ENSG00000156113	669535	0.669535	1	2	1
ENSMUSG00000096054	Syne1	ENSG00000131018	669557	0.669557	1	2	1
ENSMUSG00000034402	Kcnh5	ENSG00000140015	669600	0.6696	1	2	1
ENSMUSG00000041895	Wipi1	ENSG00000070540	669608	0.669608	1	2	1
ENSMUSG00000033740	St18	ENSG00000147488	669610	0.66961	1	2	1
ENSMUSG00000029093	Sorcs2	ENSG00000184985	669776	0.669776	1	2	1
ENSMUSG00000027160	Ccdc34	ENSG00000109881	669793	0.669793	1	2	1
ENSMUSG00000020847	Rph3al	ENSG00000181031	669812	0.669812	1	2	1
ENSMUSG00000050272	Dscam	ENSG00000171587	669948	0.669948	1	2	1
ENSMUSG00000044968	Napepld	ENSG00000161048	670099	0.670099	1	2	1
ENSMUSG00000039126	Prune2	ENSG00000106772	670107	0.670107	1	2	1
ENSMUSG00000039488	Cntn5	ENSG00000149972	670208	0.670208	1	2	1
ENSMUSG00000034842	Art3	ENSG00000156219	670251	0.670251	1	2	1
ENSMUSG00000056310	Tyw1	ENSG00000198874	670279	0.670279	1	2	1
ENSMUSG00000029291	Rufy3	ENSG00000018189	670316	0.670316	1	2	1
ENSMUSG00000044340	Phlpp1	ENSG00000081913	670355	0.670355	1	2	1
ENSMUSG00000035305	Ror1	ENSG00000185483	670383	0.670383	1	2	1
ENSMUSG00000009545	Kcnq1	ENSG00000053918	670485	0.670485	1	2	1
ENSMUSG00000029763	Exoc4	ENSG00000131558	670674	0.670674	1	2	1
ENSMUSG00000049537	Tecrl	ENSG00000205678	670728	0.670728	1	2	1
ENSMUSG00000028519	Dab1	ENSG00000173406	675989	0.675989	1	2	4
ENSMUSG00000004637	Wwox	ENSG00000186153	676373	0.676373	1	2	4
ENSMUSG00000039057	Myo16	ENSG00000041515	676453	0.676453	1	2	4
ENSMUSG00000028525	Pde4b	ENSG00000184588	676479	0.676479	1	2	4
ENSMUSG00000034480	Diaph2	ENSG00000147202	676957	0.676957	1	2	4
ENSMUSG00000025809	Itgb1	ENSG00000150093	677598	0.677598	1	2	4
ENSMUSG00000039270	Megf9	ENSG00000106780	677923	0.677923	1	2	4
ENSMUSG00000060534	Dcc	ENSG00000187323	678714	0.678714	1	2	4
ENSMUSG00000040936	Ulk4	ENSG00000168038	686815	0.686815	1	2	4
ENSMUSG00000037138	Aff3	ENSG00000144218	688214	0.688214	1	3	2
ENSMUSG00000032228	Tcf12	ENSG00000140262	688318	0.688318	1	3	2
ENSMUSG00000037110	Ralgapa2	ENSG00000188559	688357	0.688357	1	3	2
ENSMUSG00000038056	Kmt2c	ENSG00000055609	688486	0.688486	1	3	2
ENSMUSG00000028977	Casz1	ENSG00000130940	688701	0.688701	1	3	2
ENSMUSG00000041923	Nol4	ENSG00000101746	688855	0.688855	1	3	2
ENSMUSG00000021420	Fars2	ENSG00000145982	693398	0.693398	1	2	4
ENSMUSG00000026721	Rabgap1l	ENSG00000152061	697799	0.697799	1	1	3
ENSMUSG00000033278	Ptprm	ENSG00000173482	697876	0.697876	1	1	3
ENSMUSG00000038372	Gmds	ENSG00000112699	698257	0.698257	1	1	3
ENSMUSG00000069601	Ank3	ENSG00000151150	699158	0.699158	1	1	3
ENSMUSG00000030849	Fgfr2	ENSG00000066468	707498	0.707498	1	2	4
ENSMUSG00000062991	Nrg1	ENSG00000157168	707866	0.707866	1	2	4
ENSMUSG00000056602	Fry	ENSG00000073910	713594	0.713594	1	4	3
ENSMUSG00000026335	Pam	ENSG00000145730	715611	0.715611	1	3	5
ENSMUSG00000059187	Tafa1	ENSG00000183662	716238	0.716238	1	3	5
ENSMUSG00000063887	Nlgn1	ENSG00000169760	716407	0.716407	1	3	5
ENSMUSG00000063458	Lrmda	ENSG00000148655	718511	0.718511	1	3	5
ENSMUSG00000021991	Cacna2d3	ENSG00000157445	726938	0.726938	1	3	2
ENSMUSG00000031558	Slit2	ENSG00000145147	727268	0.727268	1	3	2
ENSMUSG00000070733	Fryl	ENSG00000075539	727282	0.727282	1	3	2
ENSMUSG00000052516	Robo2	ENSG00000185008	727423	0.727423	1	3	2
ENSMUSG00000038872	Zfhx3	ENSG00000140836	728577	0.728577	1	3	5
ENSMUSG00000008658	Rbfox1	ENSG00000078328	732748	0.732748	1	3	5
ENSMUSG00000035864	Syt1	ENSG00000067715	743925	0.743925	1	4	6
ENSMUSG00000049690	Nckap5	ENSG00000176771	747567	0.747567	1	4	6
ENSMUSG00000039419	Cntnap2	ENSG00000174469	763300	0.7633	1	4	3
ENSMUSG00000006586	Runx1t1	ENSG00000079102	771915	0.771915	1	5	7
ENSMUSG00000028926	Cdk14	ENSG00000058091	788949	0.788949	1	5	4
ENSMUSG00000008575	Nfib	ENSG00000147862	812873	0.812873	1	9	11
ENSMUSG00000040687	Madd	ENSG00000110514	1000000	1	1	0	1
ENSMUSG00000040651	Tasor	ENSG00000163946	1000000	1	1	0	0
ENSMUSG00000041471	Shld2	ENSG00000122376	1000000	1	1	0	0
ENSMUSG00000040752	Myh6	ENSG00000197616	1000000	1	1	0	0
ENSMUSG00000040652	Oaz2	ENSG00000180304	1000000	1	1	0	0
ENSMUSG00000040759	Cmtm5	ENSG00000166091	1000000	1	1	0	0
ENSMUSG00000041459	Tardbp	ENSG00000120948	1000000	1	1	0	0
ENSMUSG00000040681	Hmgn1	ENSG00000205581	1000000	1	1	0	0
ENSMUSG00000040576	Tmem270	ENSG00000175877	1000000	1	1	0	0
ENSMUSG00000041468	Gpr12	ENSG00000132975	1000000	1	1	0	0
ENSMUSG00000040680	Kremen2	ENSG00000131650	1000000	1	1	0	0
ENSMUSG00000040761	Spen	ENSG00000065526	1000000	1	1	0	0
ENSMUSG00000041617	Ccdc74a	ENSG00000163040	1000000	1	1	0	0
ENSMUSG00000040767	Snrnp25	ENSG00000161981	1000000	1	1	0	0
ENSMUSG00000041460	Cacna2d4	ENSG00000151062	1000000	1	1	0	1
ENSMUSG00000040760	Appl1	ENSG00000157500	1000000	1	1	0	0
ENSMUSG00000041550	Serpina5	ENSG00000188488	1000000	1	1	0	0
ENSMUSG00000040751	Lat2	ENSG00000086730	1000000	1	1	0	0
ENSMUSG00000041476	Smpx	ENSG00000091482	1000000	1	1	0	0
ENSMUSG00000040694	Apobec2	ENSG00000124701	1000000	1	1	0	0
ENSMUSG00000041548	Hspb8	ENSG00000152137	1000000	1	1	0	1
ENSMUSG00000040649	Rimklb	ENSG00000166532	1000000	1	1	0	0
ENSMUSG00000041483	Zfp281	ENSG00000162702	1000000	1	1	0	0
ENSMUSG00000040249	Lrp1	ENSG00000123384	1000000	1	1	0	0
ENSMUSG00000041608	Entpd3	ENSG00000168032	1000000	1	1	0	0
ENSMUSG00000040250	Ints13	ENSG00000064102	1000000	1	1	0	1
ENSMUSG00000041616	Nppa	ENSG00000175206	1000000	1	1	0	0
ENSMUSG00000040747	Cd53	ENSG00000143119	1000000	1	1	0	0
ENSMUSG00000040690	Col16a1	ENSG00000084636	1000000	1	1	0	1
ENSMUSG00000041479	Syt15	ENSG00000204176	1000000	1	1	0	0
ENSMUSG00000040688	Tbl3	ENSG00000183751	1000000	1	1	0	0
ENSMUSG00000040586	Ofd1	ENSG00000046651	1000000	1	1	0	0
ENSMUSG00000040167	Ikzf5	ENSG00000095574	1000000	1	1	0	0
ENSMUSG00000040254	Sema3d	ENSG00000153993	1000000	1	1	1	1
ENSMUSG00000041477	Dcp1b	ENSG00000151065	1000000	1	1	0	0
ENSMUSG00000040693	Slco4c1	ENSG00000173930	1000000	1	1	0	1
ENSMUSG00000040258	Nxph4	ENSG00000182379	1000000	1	1	0	0
ENSMUSG00000041453	Rpl21	ENSG00000122026	1000000	1	1	0	0
ENSMUSG00000041607	Mbp	ENSG00000197971	1000000	1	1	0	0
ENSMUSG00000040158	Tax1bp3	ENSG00000213977	1000000	1	1	0	0
ENSMUSG00000040154	Wfdc5	ENSG00000175121	1000000	1	1	0	0
ENSMUSG00000040666	Sh3bgr	ENSG00000185437	1000000	1	1	0	0
ENSMUSG00000040152	Thbs1	ENSG00000137801	1000000	1	1	0	0
ENSMUSG00000040663	Clcf1	ENSG00000175505	1000000	1	1	0	0
ENSMUSG00000041638	Gcn1	ENSG00000089154	1000000	1	1	0	0
ENSMUSG00000040265	Dnm3	ENSG00000197959	1000000	1	1	1	1
ENSMUSG00000040564	Apoc1	ENSG00000130208	1000000	1	1	0	0
ENSMUSG00000040667	Nup88	ENSG00000108559	1000000	1	1	0	0
ENSMUSG00000040782	Cop1	ENSG00000143207	1000000	1	1	1	1
ENSMUSG00000040563	Plppr2	ENSG00000105520	1000000	1	1	0	0
ENSMUSG00000041642	Kif21b	ENSG00000116852	1000000	1	1	0	0
ENSMUSG00000040785	Ttc3	ENSG00000182670	1000000	1	1	0	0
ENSMUSG00000041644	Slc5a12	ENSG00000148942	1000000	1	1	0	0
ENSMUSG00000040269	Mrps28	ENSG00000147586	1000000	1	1	1	1
ENSMUSG00000040562	Gstm2	ENSG00000134184	1000000	1	1	0	0
ENSMUSG00000040560	Wdr7	ENSG00000091157	1000000	1	1	0	0
ENSMUSG00000040557	Mettl27	ENSG00000165171	1000000	1	1	0	0
ENSMUSG00000040661	Rad54l2	ENSG00000164080	1000000	1	1	0	0
ENSMUSG00000040669	Phc1	ENSG00000111752	1000000	1	1	0	0
ENSMUSG00000040569	Slc26a7	ENSG00000147606	1000000	1	1	0	0
ENSMUSG00000040570	Rundc3b	ENSG00000105784	1000000	1	1	3	3
ENSMUSG00000040260	Daam2	ENSG00000146122	1000000	1	1	0	0
ENSMUSG00000041445	Mmrn2	ENSG00000173269	1000000	1	1	0	1
ENSMUSG00000041624	Gucy1a2	ENSG00000152402	1000000	1	1	0	0
ENSMUSG00000041444	Arhgap32	ENSG00000134909	1000000	1	1	0	0
ENSMUSG00000040770	Il25	ENSG00000166090	1000000	1	1	0	0
ENSMUSG00000041540	Sox5	ENSG00000134532	1000000	1	1	2	2
ENSMUSG00000040771	Oard1	ENSG00000124596	1000000	1	1	0	0
ENSMUSG00000041625	Ggact	ENSG00000134864	1000000	1	1	1	1
ENSMUSG00000040675	Mthfd1l	ENSG00000120254	1000000	1	1	0	0
ENSMUSG00000041629	Fam104a	ENSG00000133193	1000000	1	1	0	0
ENSMUSG00000041632	Mrps27	ENSG00000113048	1000000	1	1	0	0
ENSMUSG00000040653	Ppp1r14c	ENSG00000198729	1000000	1	1	0	1
ENSMUSG00000040164	Kcns1	ENSG00000124134	1000000	1	1	0	0
ENSMUSG00000040263	Klhdc4	ENSG00000104731	1000000	1	1	0	0
ENSMUSG00000040163	1700034J05Rik	ENSG00000214700	1000000	1	1	0	0
ENSMUSG00000040658	Dnph1	ENSG00000112667	1000000	1	1	0	0
ENSMUSG00000041439	Mfsd6	ENSG00000151690	1000000	1	1	0	0
ENSMUSG00000040264	Gbp2b	ENSG00000117228	1000000	1	1	0	0
ENSMUSG00000040774	Cept1	ENSG00000134255	1000000	1	1	0	0
ENSMUSG00000041623	D11Wsu47e	ENSG00000141219	1000000	1	1	0	0
ENSMUSG00000040591	1110051M20Rik	ENSG00000149179	1000000	1	1	0	1
ENSMUSG00000040746	Rnf167	ENSG00000108523	1000000	1	1	0	0
ENSMUSG00000040648	Ppip5k2	ENSG00000145725	1000000	1	1	0	1
ENSMUSG00000041565	L3mbtl4	ENSG00000154655	1000000	1	1	0	1
ENSMUSG00000040715	Rsc1a1	ENSG00000215695	1000000	1	1	0	0
ENSMUSG00000040714	Klc3	ENSG00000104892	1000000	1	1	0	0
ENSMUSG00000040713	Creg1	ENSG00000143162	1000000	1	1	0	0
ENSMUSG00000040209	Zfp704	ENSG00000164684	1000000	1	1	0	1
ENSMUSG00000041566	Tssk1	ENSG00000212122	1000000	1	1	0	0
ENSMUSG00000041567	Serpina12	ENSG00000165953	1000000	1	1	0	0
ENSMUSG00000041570	Camsap2	ENSG00000118200	1000000	1	1	0	1
ENSMUSG00000040728	Esrp1	ENSG00000104413	1000000	1	1	1	1
ENSMUSG00000041571	Selenow	ENSG00000178980	1000000	1	1	0	0
ENSMUSG00000040624	Plekhg1	ENSG00000120278	1000000	1	1	1	1
ENSMUSG00000040204	Pclaf	ENSG00000166803	1000000	1	1	0	0
ENSMUSG00000040229	Gpr34	ENSG00000171659	1000000	1	1	0	0
ENSMUSG00000040724	Kcna2	ENSG00000177301	1000000	1	1	0	0
ENSMUSG00000040712	Camta2	ENSG00000108509	1000000	1	1	0	0
ENSMUSG00000040613	Apobec1	ENSG00000111701	1000000	1	1	0	0
ENSMUSG00000041577	Prelp	ENSG00000188783	1000000	1	1	0	0
ENSMUSG00000040612	Ildr2	ENSG00000143195	1000000	1	1	0	0
ENSMUSG00000040205	Cuzd1	ENSG00000138161	1000000	1	1	0	0
ENSMUSG00000040731	Eif4h	ENSG00000106682	1000000	1	1	0	0
ENSMUSG00000041523	Upk2	ENSG00000110375	1000000	1	1	0	0
ENSMUSG00000040720	Virma	ENSG00000164944	1000000	1	1	1	2
ENSMUSG00000040618	Pck2	ENSG00000100889	1000000	1	1	0	0
ENSMUSG00000041534	Rbp3	ENSG00000265203	1000000	1	1	0	0
ENSMUSG00000040723	Rcsd1	ENSG00000198771	1000000	1	1	0	0
ENSMUSG00000040722	Scamp5	ENSG00000198794	1000000	1	1	0	0
ENSMUSG00000040721	Zfhx2	ENSG00000136367	1000000	1	1	0	0
ENSMUSG00000041552	Ptchd1	ENSG00000165186	1000000	1	1	0	0
ENSMUSG00000040225	Prrc2c	ENSG00000117523	1000000	1	1	0	0
ENSMUSG00000040219	Ttc12	ENSG00000149292	1000000	1	1	0	0
ENSMUSG00000040212	Emp3	ENSG00000142227	1000000	1	1	0	0
ENSMUSG00000041556	Fbxo2	ENSG00000116661	1000000	1	1	0	0
ENSMUSG00000040620	Dhx33	ENSG00000005100	1000000	1	1	0	0
ENSMUSG00000041530	Ago1	ENSG00000092847	1000000	1	1	0	0
ENSMUSG00000041528	Rnf123	ENSG00000164068	1000000	1	1	0	1
ENSMUSG00000040616	Tmem51	ENSG00000171729	1000000	1	1	0	1
ENSMUSG00000040621	Gemin8	ENSG00000046647	1000000	1	1	0	0
ENSMUSG00000041560	Nop53	ENSG00000105373	1000000	1	1	0	0
ENSMUSG00000040213	Kyat3	ENSG00000137944	1000000	1	1	0	0
ENSMUSG00000040726	Hesx1	ENSG00000163666	1000000	1	1	0	0
ENSMUSG00000041559	Fmod	ENSG00000122176	1000000	1	1	0	0
ENSMUSG00000040610	Tlx3	ENSG00000164438	1000000	1	1	0	0
ENSMUSG00000041515	Irf8	ENSG00000140968	1000000	1	1	0	0
ENSMUSG00000041506	Rrp9	ENSG00000114767	1000000	1	1	0	0
ENSMUSG00000040220	Gas8	ENSG00000141013	1000000	1	1	0	0
ENSMUSG00000040174	Alkbh3	ENSG00000166199	1000000	1	1	0	0
ENSMUSG00000040170	Fmo2	ENSG00000094963	1000000	1	1	0	0
ENSMUSG00000040699	Limd2	ENSG00000136490	1000000	1	1	0	0
ENSMUSG00000040599	Mis12	ENSG00000167842	1000000	1	1	0	0
ENSMUSG00000040631	Dok4	ENSG00000125170	1000000	1	1	0	0
ENSMUSG00000040734	Ppp1r13l	ENSG00000104881	1000000	1	1	0	0
ENSMUSG00000041491	Cep78	ENSG00000148019	1000000	1	1	0	0
ENSMUSG00000040242	Fgfr1op2	ENSG00000111790	1000000	1	1	0	0
ENSMUSG00000040738	Ints8	ENSG00000164941	1000000	1	1	0	1
ENSMUSG00000041598	Cdc42ep4	ENSG00000179604	1000000	1	1	0	0
ENSMUSG00000040596	Pogk	ENSG00000143157	1000000	1	1	0	0
ENSMUSG00000041544	Disp3	ENSG00000204624	1000000	1	1	0	0
ENSMUSG00000040697	Dnajc16	ENSG00000116138	1000000	1	1	0	0
ENSMUSG00000040592	Cd79b	ENSG00000007312	1000000	1	1	0	0
ENSMUSG00000041605	Inava	ENSG00000163362	1000000	1	1	0	0
ENSMUSG00000040632	Nrl	ENSG00000129535	1000000	1	1	0	0
ENSMUSG00000041538	H2-Ob	ENSG00000241106	1000000	1	1	0	0
ENSMUSG00000041488	Stx3	ENSG00000166900	1000000	1	1	0	0
ENSMUSG00000040177	2310057M21Rik	ENSG00000119965	1000000	1	1	0	0
ENSMUSG00000040181	Fmo1	ENSG00000010932	1000000	1	1	0	0
ENSMUSG00000040701	Ap1g2	ENSG00000213983	1000000	1	1	0	0
ENSMUSG00000040710	St8sia4	ENSG00000113532	1000000	1	1	0	0
ENSMUSG00000041578	Crx	ENSG00000105392	1000000	1	1	0	0
ENSMUSG00000040195	Nemp1	ENSG00000166881	1000000	1	1	0	0
ENSMUSG00000040189	Ccdc114	ENSG00000105479	1000000	1	1	0	0
ENSMUSG00000040606	Kazn	ENSG00000189337	1000000	1	1	0	1
ENSMUSG00000040188	Scamp2	ENSG00000140497	1000000	1	1	0	0
ENSMUSG00000040725	Hnrnpul1	ENSG00000105323	1000000	1	1	0	0
ENSMUSG00000040231	Syngr4	ENSG00000105467	1000000	1	1	0	0
ENSMUSG00000040605	Bace2	ENSG00000182240	1000000	1	1	0	0
ENSMUSG00000040234	Tm7sf3	ENSG00000064115	1000000	1	1	0	0
ENSMUSG00000040187	Arntl2	ENSG00000029153	1000000	1	1	0	0
ENSMUSG00000040706	Agmat	ENSG00000116771	1000000	1	1	0	0
ENSMUSG00000040183	Ankrd6	ENSG00000135299	1000000	1	1	0	1
ENSMUSG00000040627	Aicda	ENSG00000111732	1000000	1	1	0	0
ENSMUSG00000040236	Trappc5	ENSG00000181029	1000000	1	1	0	0
ENSMUSG00000040732	Erg	ENSG00000157554	1000000	1	1	0	0
ENSMUSG00000041498	Kif14	ENSG00000118193	1000000	1	1	0	0
ENSMUSG00000040703	Cyp2s1	ENSG00000167600	1000000	1	1	0	0
ENSMUSG00000040600	Eps8l3	ENSG00000198758	1000000	1	1	0	0
ENSMUSG00000040247	Tbc1d10c	ENSG00000175463	1000000	1	1	0	0
ENSMUSG00000040740	Slc25a34	ENSG00000162461	1000000	1	1	0	0
ENSMUSG00000040998	Npnt	ENSG00000168743	1000000	1	1	0	1
ENSMUSG00000040794	C1qtnf4	ENSG00000172247	1000000	1	1	0	0
ENSMUSG00000040478	Prdm13	ENSG00000112238	1000000	1	1	0	0
ENSMUSG00000040891	Foxa3	ENSG00000170608	1000000	1	1	0	0
ENSMUSG00000041135	Ripk2	ENSG00000104312	1000000	1	1	0	0
ENSMUSG00000041134	Cyyr1	ENSG00000166265	1000000	1	1	0	0
ENSMUSG00000040896	Kcnd3	ENSG00000171385	1000000	1	1	0	0
ENSMUSG00000041133	Smc1a	ENSG00000072501	1000000	1	1	0	0
ENSMUSG00000040899	Ccr6	ENSG00000112486	1000000	1	1	0	0
ENSMUSG00000040365	Trim41	ENSG00000146063	1000000	1	1	0	0
ENSMUSG00000040367	Lrrd1	ENSG00000240720	1000000	1	1	0	0
ENSMUSG00000040901	Kcnk18	ENSG00000186795	1000000	1	1	0	0
ENSMUSG00000041132	N4bp2l1	ENSG00000139597	1000000	1	1	0	0
ENSMUSG00000040370	Etfrf1	ENSG00000205707	1000000	1	1	0	0
ENSMUSG00000040907	Atp1a3	ENSG00000105409	1000000	1	1	0	0
ENSMUSG00000041138	Nme8	ENSG00000086288	1000000	1	1	0	1
ENSMUSG00000040913	Fbxw4	ENSG00000107829	1000000	1	1	0	0
ENSMUSG00000040373	Cacng5	ENSG00000075429	1000000	1	1	0	0
ENSMUSG00000040918	Slc19a2	ENSG00000117479	1000000	1	1	0	0
ENSMUSG00000040472	Rabggta	ENSG00000100949	1000000	1	1	0	0
ENSMUSG00000040471	Ggt6	ENSG00000167741	1000000	1	1	0	0
ENSMUSG00000040374	Pex2	ENSG00000164751	1000000	1	1	0	0
ENSMUSG00000041130	Zfp598	ENSG00000167962	1000000	1	1	0	0
ENSMUSG00000040466	Blvrb	ENSG00000090013	1000000	1	1	0	0
ENSMUSG00000040919	4930505A04Rik	ENSG00000177994	1000000	1	1	0	0
ENSMUSG00000040380	Cbln3	ENSG00000139899	1000000	1	1	0	0
ENSMUSG00000041126	H2afv	ENSG00000105968	1000000	1	1	0	0
ENSMUSG00000040463	Mybbp1a	ENSG00000132382	1000000	1	1	0	0
ENSMUSG00000041124	Msantd4	ENSG00000170903	1000000	1	1	0	0
ENSMUSG00000040462	Os9	ENSG00000135506	1000000	1	1	0	0
ENSMUSG00000040372	Gpr63	ENSG00000112218	1000000	1	1	0	0
ENSMUSG00000040459	Arglu1	ENSG00000134884	1000000	1	1	0	0
ENSMUSG00000041141	Pnmal1	ENSG00000182013	1000000	1	1	0	0
ENSMUSG00000040888	Gfer	ENSG00000127554	1000000	1	1	0	0
ENSMUSG00000040860	Crocc	ENSG00000058453	1000000	1	1	0	0
ENSMUSG00000041203	Trir	ENSG00000123144	1000000	1	1	0	0
ENSMUSG00000040490	Lrfn2	ENSG00000156564	1000000	1	1	0	0
ENSMUSG00000040866	Rsph6a	ENSG00000104941	1000000	1	1	0	0
ENSMUSG00000040489	Sox30	ENSG00000039600	1000000	1	1	0	0
ENSMUSG00000041202	Pla2g2d	ENSG00000117215	1000000	1	1	0	0
ENSMUSG00000040488	Ltbp4	ENSG00000090006	1000000	1	1	0	0
ENSMUSG00000041199	Rpusd1	ENSG00000007376	1000000	1	1	0	0
ENSMUSG00000040485	Lrrc52	ENSG00000162763	1000000	1	1	0	0
ENSMUSG00000041193	Pla2g5	ENSG00000127472	1000000	1	1	0	1
ENSMUSG00000040867	Begain	ENSG00000183092	1000000	1	1	0	0
ENSMUSG00000041189	Chrnb1	ENSG00000170175	1000000	1	1	0	0
ENSMUSG00000040356	Skiv2l	ENSG00000204351	1000000	1	1	0	0
ENSMUSG00000040479	Dgkz	ENSG00000149091	1000000	1	1	0	0
ENSMUSG00000040359	Ufl1	ENSG00000014123	1000000	1	1	0	0
ENSMUSG00000041187	Prkd2	ENSG00000105287	1000000	1	1	0	0
ENSMUSG00000041180	Hectd2	ENSG00000165338	1000000	1	1	0	1
ENSMUSG00000040363	Bcor	ENSG00000183337	1000000	1	1	0	1
ENSMUSG00000041168	Lonp1	ENSG00000196365	1000000	1	1	0	0
ENSMUSG00000040483	Xaf1	ENSG00000132530	1000000	1	1	0	0
ENSMUSG00000041165	Spem1	ENSG00000181323	1000000	1	1	0	0
ENSMUSG00000040482	Dxo	ENSG00000204348	1000000	1	1	0	0
ENSMUSG00000041164	Zmiz2	ENSG00000122515	1000000	1	1	0	0
ENSMUSG00000041161	Otud3	ENSG00000169914	1000000	1	1	0	0
ENSMUSG00000041153	Osgin2	ENSG00000164823	1000000	1	1	0	0
ENSMUSG00000041147	Brca2	ENSG00000139618	1000000	1	1	0	0
ENSMUSG00000041144	Dnah7b	ENSG00000118997	1000000	1	1	0	1
ENSMUSG00000040883	Tmem205	ENSG00000105518	1000000	1	1	0	1
ENSMUSG00000040877	Wdr25	ENSG00000176473	1000000	1	1	2	2
ENSMUSG00000040456	Hypm	ENSG00000187516	1000000	1	1	0	0
ENSMUSG00000040928	S100pbp	ENSG00000116497	1000000	1	1	0	0
ENSMUSG00000040929	Rfx3	ENSG00000080298	1000000	1	1	0	1
ENSMUSG00000040396	Abhd13	ENSG00000139826	1000000	1	1	0	0
ENSMUSG00000040407	Akap9	ENSG00000127914	1000000	1	1	0	1
ENSMUSG00000041046	Ramp3	ENSG00000122679	1000000	1	1	0	0
ENSMUSG00000041044	Lrit1	ENSG00000148602	1000000	1	1	0	0
ENSMUSG00000041040	Fam117b	ENSG00000138439	1000000	1	1	0	0
ENSMUSG00000040410	Fbxl4	ENSG00000112234	1000000	1	1	0	0
ENSMUSG00000041037	Irgq	ENSG00000167378	1000000	1	1	0	0
ENSMUSG00000040433	Zbtb38	ENSG00000177311	1000000	1	1	1	2
ENSMUSG00000040412	5330417C22Rik	ENSG00000116299	1000000	1	1	0	1
ENSMUSG00000040432	Ltb4r2	ENSG00000213906	1000000	1	1	0	0
ENSMUSG00000040972	Igsf21	ENSG00000117154	1000000	1	1	0	1
ENSMUSG00000040430	Pitpnc1	ENSG00000154217	1000000	1	1	0	0
ENSMUSG00000040978	Gm11992	ENSG00000164746	1000000	1	1	0	0
ENSMUSG00000040390	Map3k10	ENSG00000130758	1000000	1	1	0	0
ENSMUSG00000041035	Gm17018	ENSG00000166171	1000000	1	1	0	0
ENSMUSG00000040985	Sun3	ENSG00000164744	1000000	1	1	0	1
ENSMUSG00000040414	Slc25a28	ENSG00000155287	1000000	1	1	0	0
ENSMUSG00000040429	Mterf1a	ENSG00000127989	1000000	1	1	0	0
ENSMUSG00000040415	Dtx3	ENSG00000178498	1000000	1	1	0	0
ENSMUSG00000040420	Cdh18	ENSG00000145526	1000000	1	1	0	0
ENSMUSG00000041020	Map7d2	ENSG00000184368	1000000	1	1	0	0
ENSMUSG00000040987	Mill2	ENSG00000204516	1000000	1	1	0	0
ENSMUSG00000041014	Nrg3	ENSG00000185737	1000000	1	1	0	0
ENSMUSG00000041012	Cmtm8	ENSG00000170293	1000000	1	1	0	0
ENSMUSG00000040428	Plekha4	ENSG00000105559	1000000	1	1	0	0
ENSMUSG00000041000	Trim62	ENSG00000116525	1000000	1	1	0	0
ENSMUSG00000040423	Rc3h1	ENSG00000135870	1000000	1	1	0	0
ENSMUSG00000040997	Abhd4	ENSG00000100439	1000000	1	1	0	0
ENSMUSG00000041028	Ghitm	ENSG00000165678	1000000	1	1	0	0
ENSMUSG00000041052	Slc7a13	ENSG00000164893	1000000	1	1	0	0
ENSMUSG00000040434	Large2	ENSG00000165905	1000000	1	1	0	0
ENSMUSG00000040964	Arhgef10l	ENSG00000074964	1000000	1	1	0	0
ENSMUSG00000040935	Padi6	ENSG00000276747	1000000	1	1	0	0
ENSMUSG00000040383	Aqr	ENSG00000021776	1000000	1	1	0	0
ENSMUSG00000041120	Nbl1	ENSG00000158747	1000000	1	1	0	0
ENSMUSG00000041119	Pde9a	ENSG00000160191	1000000	1	1	0	0
ENSMUSG00000041117	Ccdc8	ENSG00000169515	1000000	1	1	0	0
ENSMUSG00000040385	Ppp1ca	ENSG00000172531	1000000	1	1	0	0
ENSMUSG00000040659	Efhd2	ENSG00000142634	1000000	1	1	0	0
ENSMUSG00000040455	Usp45	ENSG00000123552	1000000	1	1	0	1
ENSMUSG00000041096	Tspyl2	ENSG00000184205	1000000	1	1	0	0
ENSMUSG00000040938	Slc16a11	ENSG00000174326	1000000	1	1	0	0
ENSMUSG00000041084	Ostc	ENSG00000198856	1000000	1	1	0	0
ENSMUSG00000041079	Rwdd2b	ENSG00000156253	1000000	1	1	0	0
ENSMUSG00000040940	Arhgef1	ENSG00000076928	1000000	1	1	0	0
ENSMUSG00000040452	Cdh12	ENSG00000154162	1000000	1	1	0	1
ENSMUSG00000040943	Tet2	ENSG00000168769	1000000	1	1	0	0
ENSMUSG00000040945	Rcc2	ENSG00000179051	1000000	1	1	0	0
ENSMUSG00000040387	Klhl32	ENSG00000186231	1000000	1	1	0	1
ENSMUSG00000040447	Spns2	ENSG00000183018	1000000	1	1	0	0
ENSMUSG00000041075	Fzd7	ENSG00000155760	1000000	1	1	0	0
ENSMUSG00000041073	Nacad	ENSG00000136274	1000000	1	1	0	0
ENSMUSG00000040446	Rprd1a	ENSG00000141425	1000000	1	1	0	1
ENSMUSG00000040952	Rps19	ENSG00000105372	1000000	1	1	0	0
ENSMUSG00000040957	Cables1	ENSG00000134508	1000000	1	1	0	1
ENSMUSG00000040963	Asgr2	ENSG00000161944	1000000	1	1	0	0
ENSMUSG00000041064	Pif1	ENSG00000140451	1000000	1	1	0	0
ENSMUSG00000040441	Slc26a10	ENSG00000135502	1000000	1	1	0	0
ENSMUSG00000041062	Mslnl	ENSG00000162006	1000000	1	1	0	0
ENSMUSG00000040435	Ppp1r15a	ENSG00000087074	1000000	1	1	0	0
ENSMUSG00000041057	Wdr43	ENSG00000163811	1000000	1	1	0	0
ENSMUSG00000040495	Chrm4	ENSG00000180720	1000000	1	1	0	0
ENSMUSG00000040554	Aipl1	ENSG00000129221	1000000	1	1	0	0
ENSMUSG00000040354	Mars	ENSG00000166986	1000000	1	1	0	1
ENSMUSG00000041215	Yeats2	ENSG00000163872	1000000	1	1	0	1
ENSMUSG00000040812	Agbl2	ENSG00000165923	1000000	1	1	0	0
ENSMUSG00000040287	Stac3	ENSG00000185482	1000000	1	1	0	0
ENSMUSG00000041361	Myzap	ENSG00000263155	1000000	1	1	0	0
ENSMUSG00000041360	Pum3	ENSG00000080608	1000000	1	1	0	0
ENSMUSG00000041359	Tcl1	ENSG00000100721	1000000	1	1	0	0
ENSMUSG00000041358	Nutm1	ENSG00000184507	1000000	1	1	0	0
ENSMUSG00000040289	Hey1	ENSG00000164683	1000000	1	1	0	0
ENSMUSG00000041355	Ssr2	ENSG00000163479	1000000	1	1	0	0
ENSMUSG00000041354	Rgl2	ENSG00000237441	1000000	1	1	0	0
ENSMUSG00000040296	Ddx58	ENSG00000107201	1000000	1	1	0	0
ENSMUSG00000040813	Tex264	ENSG00000164081	1000000	1	1	0	0
ENSMUSG00000040536	Necab1	ENSG00000123119	1000000	1	1	0	0
ENSMUSG00000041353	Tmem29	ENSG00000268350	1000000	1	1	0	0
ENSMUSG00000041362	Shtn1	ENSG00000187164	1000000	1	1	0	0
ENSMUSG00000040820	Hlcs	ENSG00000159267	1000000	1	1	0	0
ENSMUSG00000040822	1700123O20Rik	ENSG00000179933	1000000	1	1	0	0
ENSMUSG00000040424	Hipk4	ENSG00000160396	1000000	1	1	0	0
ENSMUSG00000040824	Snrpd2	ENSG00000125743	1000000	1	1	0	0
ENSMUSG00000040533	Matn1	ENSG00000162510	1000000	1	1	0	0
ENSMUSG00000040532	Abhd11	ENSG00000106077	1000000	1	1	0	0
ENSMUSG00000041347	Bdkrb1	ENSG00000100739	1000000	1	1	0	0
ENSMUSG00000040528	Milr1	ENSG00000271605	1000000	1	1	0	0
ENSMUSG00000040525	Cblc	ENSG00000142273	1000000	1	1	0	0
ENSMUSG00000041346	Wrap53	ENSG00000141499	1000000	1	1	0	0
ENSMUSG00000040828	Catsperd	ENSG00000174898	1000000	1	1	0	0
ENSMUSG00000040302	Rbm48	ENSG00000127993	1000000	1	1	0	0
ENSMUSG00000040829	Zmynd15	ENSG00000141497	1000000	1	1	0	0
ENSMUSG00000040310	Alx4	ENSG00000052850	1000000	1	1	0	0
ENSMUSG00000040298	Btbd16	ENSG00000138152	1000000	1	1	0	1
ENSMUSG00000041343	Ankrd42	ENSG00000137494	1000000	1	1	0	0
ENSMUSG00000040811	Eml2	ENSG00000125746	1000000	1	1	0	0
ENSMUSG00000040808	S100g	ENSG00000169906	1000000	1	1	0	0
ENSMUSG00000040795	Iqcc	ENSG00000160051	1000000	1	1	0	0
ENSMUSG00000041438	Utp4	ENSG00000141076	1000000	1	1	0	0
ENSMUSG00000041431	Ccnb1	ENSG00000134057	1000000	1	1	0	0
ENSMUSG00000040552	C3ar1	ENSG00000171860	1000000	1	1	0	0
ENSMUSG00000041429	Nthl1	ENSG00000065057	1000000	1	1	0	0
ENSMUSG00000041426	Hibch	ENSG00000198130	1000000	1	1	0	1
ENSMUSG00000040272	Accs	ENSG00000110455	1000000	1	1	0	0
ENSMUSG00000040274	Cdk6	ENSG00000105810	1000000	1	1	0	1
ENSMUSG00000041423	Paqr6	ENSG00000160781	1000000	1	1	0	0
ENSMUSG00000040276	Pacsin1	ENSG00000124507	1000000	1	1	0	0
ENSMUSG00000041420	Meis3	ENSG00000105419	1000000	1	1	0	0
ENSMUSG00000041417	Pik3r1	ENSG00000145675	1000000	1	1	0	0
ENSMUSG00000041415	Dicer1	ENSG00000100697	1000000	1	1	0	1
ENSMUSG00000041372	B4galnt3	ENSG00000139044	1000000	1	1	0	1
ENSMUSG00000041408	Wapl	ENSG00000062650	1000000	1	1	0	1
ENSMUSG00000040280	Ndufa4l2	ENSG00000185633	1000000	1	1	0	0
ENSMUSG00000041396	Mettl18	ENSG00000171806	1000000	1	1	0	0
ENSMUSG00000040550	Otud6b	ENSG00000155100	1000000	1	1	0	0
ENSMUSG00000040283	Btnl9	ENSG00000165810	1000000	1	1	0	0
ENSMUSG00000040548	Tex2	ENSG00000136478	1000000	1	1	0	0
ENSMUSG00000041390	Mdfic	ENSG00000135272	1000000	1	1	0	0
ENSMUSG00000040543	Pitpnm3	ENSG00000091622	1000000	1	1	0	0
ENSMUSG00000041380	Htr2c	ENSG00000147246	1000000	1	1	0	1
ENSMUSG00000041378	Cldn5	ENSG00000184113	1000000	1	1	0	0
ENSMUSG00000040541	Tmem225	ENSG00000204300	1000000	1	1	0	0
ENSMUSG00000041377	Ninj2	ENSG00000171840	1000000	1	1	1	1
ENSMUSG00000041375	Ccdc9	ENSG00000105321	1000000	1	1	0	0
ENSMUSG00000040797	Iqsec3	ENSG00000120645	1000000	1	1	0	0
ENSMUSG00000041406	BC055324	ENSG00000000460	1000000	1	1	0	0
ENSMUSG00000041341	Atg2b	ENSG00000066739	1000000	1	1	0	0
ENSMUSG00000040312	Cchcr1	ENSG00000204536	1000000	1	1	0	0
ENSMUSG00000040836	Gpr161	ENSG00000143147	1000000	1	1	0	0
ENSMUSG00000041258	Zfp236	ENSG00000130856	1000000	1	1	2	2
ENSMUSG00000040505	Abcg5	ENSG00000138075	1000000	1	1	0	0
ENSMUSG00000041248	Kcnj1	ENSG00000151704	1000000	1	1	0	0
ENSMUSG00000040331	Nsmce4a	ENSG00000107672	1000000	1	1	0	0
ENSMUSG00000040502	March9	ENSG00000139266	1000000	1	1	0	0
ENSMUSG00000041247	Lamp3	ENSG00000078081	1000000	1	1	0	0
ENSMUSG00000040498	Igsf23	ENSG00000216588	1000000	1	1	0	0
ENSMUSG00000041245	Wnk3	ENSG00000196632	1000000	1	1	0	1
ENSMUSG00000041241	Mul1	ENSG00000090432	1000000	1	1	0	0
ENSMUSG00000041238	Rbbp8	ENSG00000101773	1000000	1	1	1	2
ENSMUSG00000041237	Pklr	ENSG00000143627	1000000	1	1	0	0
ENSMUSG00000040850	Psme4	ENSG00000068878	1000000	1	1	0	0
ENSMUSG00000040340	Tex45	ENSG00000198723	1000000	1	1	0	0
ENSMUSG00000040848	Sft2d2	ENSG00000213064	1000000	1	1	0	0
ENSMUSG00000040852	Plekhh2	ENSG00000152527	1000000	1	1	0	0
ENSMUSG00000040345	Arhgap9	ENSG00000123329	1000000	1	1	0	0
ENSMUSG00000040855	Reps2	ENSG00000169891	1000000	1	1	0	0
ENSMUSG00000040856	Dlk1	ENSG00000185559	1000000	1	1	0	0
ENSMUSG00000040350	Trim7	ENSG00000146054	1000000	1	1	0	0
ENSMUSG00000041231	Ublcp1	ENSG00000164332	1000000	1	1	0	0
ENSMUSG00000040857	Erf	ENSG00000105722	1000000	1	1	0	0
ENSMUSG00000040351	Ankib1	ENSG00000001629	1000000	1	1	0	1
ENSMUSG00000041229	Phf8	ENSG00000172943	1000000	1	1	0	0
ENSMUSG00000040859	Bsdc1	ENSG00000160058	1000000	1	1	0	0
ENSMUSG00000041225	Arhgap12	ENSG00000165322	1000000	1	1	0	1
ENSMUSG00000041220	Elovl6	ENSG00000170522	1000000	1	1	0	0
ENSMUSG00000041219	Arhgap11a	ENSG00000198826	1000000	1	1	0	1
ENSMUSG00000041216	Clvs1	ENSG00000177182	1000000	1	1	0	0
ENSMUSG00000041236	Vps41	ENSG00000006715	1000000	1	1	0	0
ENSMUSG00000040329	Il7	ENSG00000104432	1000000	1	1	0	0
ENSMUSG00000041263	Rusc1	ENSG00000160753	1000000	1	1	0	0
ENSMUSG00000040511	Pvr	ENSG00000073008	1000000	1	1	0	0
ENSMUSG00000041329	Atp1b2	ENSG00000129244	1000000	1	1	0	0
ENSMUSG00000040524	Zfp609	ENSG00000180357	1000000	1	1	0	0
ENSMUSG00000041328	Pcf11	ENSG00000165494	1000000	1	1	0	0
ENSMUSG00000041324	Inhba	ENSG00000122641	1000000	1	1	0	0
ENSMUSG00000040522	Tlr8	ENSG00000101916	1000000	1	1	0	0
ENSMUSG00000040314	Ctsg	ENSG00000100448	1000000	1	1	0	0
ENSMUSG00000040838	Gm11639	ENSG00000178852	1000000	1	1	0	0
ENSMUSG00000040841	Six5	ENSG00000177045	1000000	1	1	0	0
ENSMUSG00000041323	Ak7	ENSG00000140057	1000000	1	1	0	0
ENSMUSG00000041319	Thoc6	ENSG00000131652	1000000	1	1	0	0
ENSMUSG00000041309	Nkx6-2	ENSG00000148826	1000000	1	1	0	0
ENSMUSG00000040521	Tsfm	ENSG00000123297	1000000	1	1	0	0
ENSMUSG00000041308	Sntb2	ENSG00000168807	1000000	1	1	0	0
ENSMUSG00000040520	Manea	ENSG00000172469	1000000	1	1	0	0
ENSMUSG00000041303	Gtf3c3	ENSG00000119041	1000000	1	1	0	0
ENSMUSG00000040514	Tex47	ENSG00000164645	1000000	1	1	0	0
ENSMUSG00000041301	Cftr	ENSG00000001626	1000000	1	1	0	0
ENSMUSG00000040322	Slc25a24	ENSG00000085491	1000000	1	1	0	0
ENSMUSG00000041293	Adgrf1	ENSG00000153292	1000000	1	1	0	0
ENSMUSG00000041287	Sox15	ENSG00000129194	1000000	1	1	0	0
ENSMUSG00000041278	Ttc1	ENSG00000113312	1000000	1	1	0	1
ENSMUSG00000041272	Tox	ENSG00000198846	1000000	1	1	2	3
ENSMUSG00000040842	Szrd1	ENSG00000055070	1000000	1	1	0	0
ENSMUSG00000041268	Dmxl2	ENSG00000104093	1000000	1	1	0	1
ENSMUSG00000040843	Tiprl	ENSG00000143155	1000000	1	1	0	0
ENSMUSG00000040325	Dcaf1	ENSG00000145041	1000000	1	1	0	0
ENSMUSG00000040327	Cul9	ENSG00000112659	1000000	1	1	0	0
ENSMUSG00000041264	Uspl1	ENSG00000132952	1000000	1	1	0	0
ENSMUSG00000040328	Olfr56	ENSG00000185372	1000000	1	1	0	0
ENSMUSG00000041205	Map6d1	ENSG00000180834	1000000	1	1	0	0
ENSMUSG00000041115	Iqsec2	ENSG00000124313	1000000	1	1	0	0
ENSMUSG00000042446	Zmym4	ENSG00000146463	1000000	1	1	0	1
ENSMUSG00000041649	Klf8	ENSG00000102349	1000000	1	1	0	1
ENSMUSG00000044519	Zfp488	ENSG00000265763	1000000	1	1	0	0
ENSMUSG00000044526	Znrf4	ENSG00000105428	1000000	1	1	0	0
ENSMUSG00000044528	Tram1l1	ENSG00000174599	1000000	1	1	0	0
ENSMUSG00000044533	Rps2	ENSG00000140988	1000000	1	1	0	0
ENSMUSG00000044534	Ackr2	ENSG00000144648	1000000	1	1	0	0
ENSMUSG00000044542	Prop1	ENSG00000175325	1000000	1	1	0	0
ENSMUSG00000044548	Dact1	ENSG00000165617	1000000	1	1	0	0
ENSMUSG00000044551	9930012K11Rik	ENSG00000241852	1000000	1	1	0	0
ENSMUSG00000044556	Tex38	ENSG00000186118	1000000	1	1	0	0
ENSMUSG00000044562	Rasip1	ENSG00000105538	1000000	1	1	0	0
ENSMUSG00000044566	Cage1	ENSG00000164304	1000000	1	1	0	0
ENSMUSG00000044573	Acp1	ENSG00000143727	1000000	1	1	0	0
ENSMUSG00000044518	Foxe3	ENSG00000186790	1000000	1	1	0	0
ENSMUSG00000044576	Garem2	ENSG00000157833	1000000	1	1	0	0
ENSMUSG00000044583	Tlr7	ENSG00000196664	1000000	1	1	0	0
ENSMUSG00000044594	Serpinb3a	ENSG00000206073	1000000	1	1	0	0
ENSMUSG00000044595	Dnd1	ENSG00000256453	1000000	1	1	0	0
ENSMUSG00000044600	Smim7	ENSG00000214046	1000000	1	1	0	0
ENSMUSG00000044617	Zbtb39	ENSG00000166860	1000000	1	1	0	0
ENSMUSG00000044626	Liph	ENSG00000163898	1000000	1	1	0	0
ENSMUSG00000044627	Swi5	ENSG00000175854	1000000	1	1	0	0
ENSMUSG00000044628	Rnf208	ENSG00000212864	1000000	1	1	0	0
ENSMUSG00000044629	Cnrip1	ENSG00000119865	1000000	1	1	0	0
ENSMUSG00000044636	Csrnp2	ENSG00000110925	1000000	1	1	0	0
ENSMUSG00000044641	Pard6b	ENSG00000124171	1000000	1	1	0	0
ENSMUSG00000044646	Zbtb7c	ENSG00000184828	1000000	1	1	1	1
ENSMUSG00000044581	4932415D10Rik	ENSG00000221843	1000000	1	1	0	0
ENSMUSG00000044647	Csrnp3	ENSG00000178662	1000000	1	1	0	1
ENSMUSG00000044505	Lingo4	ENSG00000213171	1000000	1	1	0	0
ENSMUSG00000044496	2510039O18Rik	ENSG00000116685	1000000	1	1	0	0
ENSMUSG00000044350	Lacc1	ENSG00000179630	1000000	1	1	0	0
ENSMUSG00000044352	Sowaha	ENSG00000198944	1000000	1	1	0	0
ENSMUSG00000044359	P2ry4	ENSG00000186912	1000000	1	1	0	0
ENSMUSG00000044362	Ccdc89	ENSG00000179071	1000000	1	1	0	0
ENSMUSG00000044364	Tmem74b	ENSG00000125895	1000000	1	1	0	0
ENSMUSG00000044365	Cxxc4	ENSG00000168772	1000000	1	1	0	1
ENSMUSG00000044367	Slc16a13	ENSG00000174327	1000000	1	1	0	0
ENSMUSG00000044378	Slc15a5	ENSG00000188991	1000000	1	1	0	1
ENSMUSG00000044390	Tigd3	ENSG00000173825	1000000	1	1	0	0
ENSMUSG00000044400	Sowahd	ENSG00000187808	1000000	1	1	0	0
ENSMUSG00000044405	Adig	ENSG00000182035	1000000	1	1	0	0
ENSMUSG00000044408	Sptssa	ENSG00000165389	1000000	1	1	0	0
ENSMUSG00000044502	Bod1	ENSG00000145919	1000000	1	1	0	0
ENSMUSG00000044429	Cryga	ENSG00000168582	1000000	1	1	0	0
ENSMUSG00000044433	Camsap3	ENSG00000076826	1000000	1	1	0	0
ENSMUSG00000044442	N6amt1	ENSG00000156239	1000000	1	1	0	0
ENSMUSG00000044444	Pfn3	ENSG00000196570	1000000	1	1	0	0
ENSMUSG00000044447	Dock5	ENSG00000147459	1000000	1	1	0	0
ENSMUSG00000044452	Zfp507	ENSG00000168813	1000000	1	1	0	1
ENSMUSG00000044453	Ffar1	ENSG00000126266	1000000	1	1	0	0
ENSMUSG00000044456	Rin3	ENSG00000100599	1000000	1	1	0	0
ENSMUSG00000044461	Shisa2	ENSG00000180730	1000000	1	1	0	0
ENSMUSG00000044468	Tent5c	ENSG00000183508	1000000	1	1	0	0
ENSMUSG00000044469	Tnfaip8l1	ENSG00000185361	1000000	1	1	0	0
ENSMUSG00000044475	Ascc1	ENSG00000138303	1000000	1	1	0	0
ENSMUSG00000044477	Zfand3	ENSG00000156639	1000000	1	1	1	2
ENSMUSG00000044430	Klk12	ENSG00000186474	1000000	1	1	0	0
ENSMUSG00000044664	Prss42	ENSG00000178055	1000000	1	1	0	0
ENSMUSG00000044667	Plppr4	ENSG00000117600	1000000	1	1	0	0
ENSMUSG00000044674	Fzd1	ENSG00000157240	1000000	1	1	0	0
ENSMUSG00000044819	Oxgr1	ENSG00000165621	1000000	1	1	0	0
ENSMUSG00000044827	Tlr1	ENSG00000174125	1000000	1	1	0	0
ENSMUSG00000044847	Lsm11	ENSG00000155858	1000000	1	1	0	0
ENSMUSG00000044857	Lemd2	ENSG00000161904	1000000	1	1	0	0
ENSMUSG00000044863	Defb36	ENSG00000180424	1000000	1	1	0	0
ENSMUSG00000044864	Ankrd50	ENSG00000151458	1000000	1	1	0	0
ENSMUSG00000044876	Zfp444	ENSG00000167685	1000000	1	1	0	0
ENSMUSG00000044881	Coa4	ENSG00000181924	1000000	1	1	0	0
ENSMUSG00000044894	Uqcrq	ENSG00000164405	1000000	1	1	0	0
ENSMUSG00000044897	Olfr821	ENSG00000197706	1000000	1	1	0	0
ENSMUSG00000044906	4930503L19Rik	ENSG00000166845	1000000	1	1	0	0
ENSMUSG00000044916	1700029I15Rik	ENSG00000234776	1000000	1	1	0	0
ENSMUSG00000044816	D630023F18Rik	ENSG00000188674	1000000	1	1	0	0
ENSMUSG00000044921	Rassf9	ENSG00000198774	1000000	1	1	0	0
ENSMUSG00000044933	Sstr3	ENSG00000278195	1000000	1	1	0	1
ENSMUSG00000044934	Zfp367	ENSG00000165244	1000000	1	1	0	0
ENSMUSG00000044938	Klhl31	ENSG00000124743	1000000	1	1	0	0
ENSMUSG00000044948	Cfap43	ENSG00000197748	1000000	1	1	0	0
ENSMUSG00000044949	Ubtd2	ENSG00000168246	1000000	1	1	1	2
ENSMUSG00000044951	Mylk4	ENSG00000145949	1000000	1	1	0	1
ENSMUSG00000044952	Kctd21	ENSG00000188997	1000000	1	1	0	0
ENSMUSG00000044957	Pp2d1	ENSG00000183977	1000000	1	1	0	0
ENSMUSG00000044966	Fbxo48	ENSG00000204923	1000000	1	1	0	0
ENSMUSG00000044982	Sft2d3	ENSG00000173349	1000000	1	1	0	0
ENSMUSG00000044986	Tst	ENSG00000128311	1000000	1	1	0	0
ENSMUSG00000044988	Ucn3	ENSG00000178473	1000000	1	1	0	0
ENSMUSG00000044927	H1fx	ENSG00000184897	1000000	1	1	0	0
ENSMUSG00000044813	Shb	ENSG00000107338	1000000	1	1	0	1
ENSMUSG00000044807	Zfp354c	ENSG00000177932	1000000	1	1	0	0
ENSMUSG00000044795	Cyb5d1	ENSG00000182224	1000000	1	1	0	0
ENSMUSG00000044676	Zfp612	ENSG00000167377	1000000	1	1	0	0
ENSMUSG00000044678	Ly6k	ENSG00000160886	1000000	1	1	0	0
ENSMUSG00000044681	Cnpy1	ENSG00000146910	1000000	1	1	0	0
ENSMUSG00000044700	Tmem201	ENSG00000188807	1000000	1	1	0	0
ENSMUSG00000044701	Il27	ENSG00000197272	1000000	1	1	0	0
ENSMUSG00000044702	Palb2	ENSG00000083093	1000000	1	1	0	0
ENSMUSG00000044707	Ccnjl	ENSG00000135083	1000000	1	1	0	0
ENSMUSG00000044708	Kcnj10	ENSG00000177807	1000000	1	1	0	0
ENSMUSG00000044709	Gemin7	ENSG00000142252	1000000	1	1	0	0
ENSMUSG00000044712	Slc38a6	ENSG00000139974	1000000	1	1	0	1
ENSMUSG00000044716	Dok7	ENSG00000175920	1000000	1	1	0	0
ENSMUSG00000044724	Gpr152	ENSG00000175514	1000000	1	1	0	0
ENSMUSG00000044726	Erich5	ENSG00000177459	1000000	1	1	0	0
ENSMUSG00000044730	9930104L06Rik	ENSG00000116922	1000000	1	1	0	0
ENSMUSG00000044734	Serpinb1a	ENSG00000021355	1000000	1	1	0	0
ENSMUSG00000044737	Klk14	ENSG00000129437	1000000	1	1	0	0
ENSMUSG00000044748	Defb1	ENSG00000164825	1000000	1	1	0	0
ENSMUSG00000044749	Abca6	ENSG00000154262	1000000	1	1	0	1
ENSMUSG00000044763	Trmt10c	ENSG00000174173	1000000	1	1	0	0
ENSMUSG00000044768	D1Ertd622e	ENSG00000181751	1000000	1	1	0	0
ENSMUSG00000044772	Sntn	ENSG00000188817	1000000	1	1	0	0
ENSMUSG00000044783	Hjurp	ENSG00000123485	1000000	1	1	0	1
ENSMUSG00000044786	Zfp36	ENSG00000128016	1000000	1	1	0	0
ENSMUSG00000044787	Spata32	ENSG00000184361	1000000	1	1	0	0
ENSMUSG00000044788	Fads6	ENSG00000172782	1000000	1	1	0	0
ENSMUSG00000044791	Setd2	ENSG00000181555	1000000	1	1	0	0
ENSMUSG00000044792	Isca1	ENSG00000135070	1000000	1	1	0	0
ENSMUSG00000044348	Slc25a53	ENSG00000269743	1000000	1	1	0	0
ENSMUSG00000044991	Shld1	ENSG00000171984	1000000	1	1	0	0
ENSMUSG00000044345	Marveld1	ENSG00000155254	1000000	1	1	0	0
ENSMUSG00000044338	Aplnr	ENSG00000134817	1000000	1	1	0	0
ENSMUSG00000043948	Olfr691	ENSG00000255307	1000000	1	1	0	0
ENSMUSG00000043953	Ccrl2	ENSG00000121797	1000000	1	1	0	0
ENSMUSG00000043962	Thrap3	ENSG00000054118	1000000	1	1	0	0
ENSMUSG00000043964	Orai3	ENSG00000175938	1000000	1	1	0	0
ENSMUSG00000043969	Emx2	ENSG00000170370	1000000	1	1	0	0
ENSMUSG00000043972	Opn5	ENSG00000124818	1000000	1	1	0	0
ENSMUSG00000043987	Cep164	ENSG00000110274	1000000	1	1	0	0
ENSMUSG00000043991	Pura	ENSG00000185129	1000000	1	1	1	1
ENSMUSG00000043998	Mgat2	ENSG00000168282	1000000	1	1	0	0
ENSMUSG00000043999	Gpr75	ENSG00000119737	1000000	1	1	0	0
ENSMUSG00000044005	Gls2	ENSG00000135423	1000000	1	1	0	0
ENSMUSG00000044006	Cilp2	ENSG00000160161	1000000	1	1	0	0
ENSMUSG00000043943	Naalad2	ENSG00000077616	1000000	1	1	0	0
ENSMUSG00000044014	Npy5r	ENSG00000164129	1000000	1	1	0	0
ENSMUSG00000044018	Mrpl50	ENSG00000136897	1000000	1	1	0	0
ENSMUSG00000044024	Rell2	ENSG00000164620	1000000	1	1	0	0
ENSMUSG00000044025	Olfr790	ENSG00000187857	1000000	1	1	0	0
ENSMUSG00000044026	Slc35g1	ENSG00000176273	1000000	1	1	0	0
ENSMUSG00000044030	Irf2bp1	ENSG00000170604	1000000	1	1	0	0
ENSMUSG00000044033	Ccdc141	ENSG00000163492	1000000	1	1	0	1
ENSMUSG00000044034	Npb	ENSG00000183979	1000000	1	1	0	0
ENSMUSG00000044037	Als2cl	ENSG00000178038	1000000	1	1	0	0
ENSMUSG00000044040	Olfr1497	ENSG00000186513	1000000	1	1	0	0
ENSMUSG00000044041	Krt13	ENSG00000171401	1000000	1	1	0	0
ENSMUSG00000044042	Fmn1	ENSG00000248905	1000000	1	1	0	1
ENSMUSG00000044052	Ccr10	ENSG00000184451	1000000	1	1	0	0
ENSMUSG00000044017	Adgrd1	ENSG00000111452	1000000	1	1	0	0
ENSMUSG00000044055	Otos	ENSG00000178602	1000000	1	1	0	0
ENSMUSG00000043939	A530064D06Rik	ENSG00000096264	1000000	1	1	0	0
ENSMUSG00000043929	Klhl15	ENSG00000174010	1000000	1	1	0	0
ENSMUSG00000043702	Pde12	ENSG00000174840	1000000	1	1	0	1
ENSMUSG00000043705	Capn13	ENSG00000162949	1000000	1	1	0	0
ENSMUSG00000043716	Rpl7	ENSG00000147604	1000000	1	1	0	0
ENSMUSG00000043733	Ptpn11	ENSG00000179295	1000000	1	1	0	0
ENSMUSG00000043753	Dmrta1	ENSG00000176399	1000000	1	1	0	0
ENSMUSG00000043760	Pkhd1	ENSG00000170927	1000000	1	1	0	0
ENSMUSG00000043782	Bicdl2	ENSG00000162069	1000000	1	1	0	0
ENSMUSG00000043789	Vwce	ENSG00000167992	1000000	1	1	0	0
ENSMUSG00000043807	Ly6g5b	ENSG00000240053	1000000	1	1	0	0
[truncated: 15,155 more rows]

## Sheet: Supplementary Table 2
#Supplementary Table 2: Comparison of piggyBac insertions in untreated mice versus mice treated with anti-PD1 antibody RMP1-14
mouse gene id	gene symbol	human orthologue	equal or more extreme permutations	p value	q value	insertions in untreated mice	insertions in treated mice
ENSMUSG00000029026	Trp73	ENSG00000078900	23981	0.023982	1	1	7
ENSMUSG00000035189	Ano4	ENSG00000151572	26917	0.026918	1	0	7
ENSMUSG00000026523	Wdr64	ENSG00000162843	30123	0.030124	1	0	3
ENSMUSG00000038774	Ascc3	ENSG00000112249	30234	0.030235	1	0	10
ENSMUSG00000106379	Lhfpl3	ENSG00000187416	30775	0.030776	1	0	3
ENSMUSG00000040452	Cdh12	ENSG00000154162	30869	0.03087	1	0	3
ENSMUSG00000022269	March11	ENSG00000183654	42393	0.042394	1	0	2
ENSMUSG00000028937	Acot7	ENSG00000097021	42580	0.042581	1	0	2
ENSMUSG00000037487	Ubr5	ENSG00000104517	42611	0.042612	1	0	2
ENSMUSG00000029405	G3bp2	ENSG00000138757	42617	0.042618	1	0	2
ENSMUSG00000050050	Ccdc158	ENSG00000163749	42617	0.042618	1	0	2
ENSMUSG00000024077	Strn	ENSG00000115808	42804	0.042805	1	0	2
ENSMUSG00000045613	Chrm2	ENSG00000181072	42818	0.042819	1	0	2
ENSMUSG00000003316	Glg1	ENSG00000090863	42916	0.042917	1	0	2
ENSMUSG00000064105	Cnnm2	ENSG00000148842	42916	0.042917	1	0	2
ENSMUSG00000031822	Gse1	ENSG00000131149	55086	0.0550869	1	0	5
ENSMUSG00000047129	1700113H08Rik	ENSG00000179088	63278	0.0632789	1	0	8
ENSMUSG00000027630	Tbl1xr1	ENSG00000177565	76573	0.0765739	1	0	4
ENSMUSG00000001424	Snd1	ENSG00000197157	76951	0.0769519	1	0	4
ENSMUSG00000022012	Enox1	ENSG00000120658	77112	0.0771129	1	0	4
ENSMUSG00000019943	Atp2b1	ENSG00000070961	77208	0.0772089	1	0	4
ENSMUSG00000044783	Hjurp	ENSG00000123485	77290	0.0772909	1	0	4
ENSMUSG00000058589	Anks1b	ENSG00000185046	83704	0.0837049	1	4	13
ENSMUSG00000028519	Dab1	ENSG00000173406	89526	0.0895269	1	2	6
ENSMUSG00000038822	Hace1	ENSG00000085382	90295	0.0902959	1	0	7
ENSMUSG00000036019	Tmtc2	ENSG00000179104	90414	0.0904149	1	0	7
ENSMUSG00000023826	Prkn	ENSG00000185345	97901	0.0979019	1	1	4
ENSMUSG00000039286	Fndc3b	ENSG00000075420	107544	0.107545	1	0	3
ENSMUSG00000021730	Hcn1	ENSG00000164588	107689	0.10769	1	0	3
ENSMUSG00000040506	Ambra1	ENSG00000110497	107749	0.10775	1	0	3
ENSMUSG00000021728	Emb	ENSG00000170571	107938	0.107939	1	0	3
ENSMUSG00000055067	Smyd3	ENSG00000185420	108037	0.108038	1	0	3
ENSMUSG00000058318	Phf21a	ENSG00000135365	108038	0.108039	1	0	3
ENSMUSG00000038765	Lmx1b	ENSG00000136944	108110	0.108111	1	0	3
ENSMUSG00000021224	Numb	ENSG00000133961	108147	0.108148	1	0	3
ENSMUSG00000026074	Map4k4	ENSG00000071054	108284	0.108285	1	0	3
ENSMUSG00000060924	Csmd1	ENSG00000183117	108307	0.108308	1	0	3
ENSMUSG00000003992	Ssbp2	ENSG00000145687	108319	0.10832	1	0	3
ENSMUSG00000039579	Grin3a	ENSG00000198785	108395	0.108396	1	0	3
ENSMUSG00000036591	Arhgap21	ENSG00000107863	108484	0.108485	1	0	3
ENSMUSG00000024135	Srbd1	ENSG00000068784	108533	0.108534	1	0	3
ENSMUSG00000033545	Znrf1	ENSG00000186187	108564	0.108565	1	0	3
ENSMUSG00000039976	Tbc1d16	ENSG00000167291	108747	0.108748	1	0	3
ENSMUSG00000028033	Kcnq5	ENSG00000185760	119815	0.119816	1	1	5
ENSMUSG00000063887	Nlgn1	ENSG00000169760	126533	0.126534	1	3	7
ENSMUSG00000056073	Grik2	ENSG00000164418	129116	0.129117	1	0	6
ENSMUSG00000038368	Focad	ENSG00000188352	129693	0.129694	1	0	6
ENSMUSG00000037286	Stag1	ENSG00000118007	129850	0.129851	1	0	6
ENSMUSG00000050840	Cdh20	ENSG00000101542	142812	0.142813	1	4	0
ENSMUSG00000050321	Neto1	ENSG00000166342	143183	0.143184	1	4	0
ENSMUSG00000069670	Nkain2	ENSG00000188580	147465	0.147466	1	1	7
ENSMUSG00000057098	Ebf1	ENSG00000164330	150496	0.150497	1	0	2
ENSMUSG00000056158	Car10	ENSG00000154975	150619	0.15062	1	0	2
ENSMUSG00000060371	Caln1	ENSG00000183166	150688	0.150689	1	0	2
ENSMUSG00000048827	Pkd1l3	ENSG00000277481	150734	0.150735	1	0	2
ENSMUSG00000055239	Kcmf1	ENSG00000176407	150856	0.150857	1	0	2
ENSMUSG00000014932	Yes1	ENSG00000176105	150885	0.150886	1	0	2
ENSMUSG00000035310	Lin54	ENSG00000189308	150930	0.150931	1	0	2
ENSMUSG00000061533	Cep128	ENSG00000100629	150948	0.150949	1	0	2
ENSMUSG00000055471	Alk	ENSG00000171094	150996	0.150997	1	0	2
ENSMUSG00000031714	Gab1	ENSG00000109458	151016	0.151017	1	0	2
ENSMUSG00000050103	Agmo	ENSG00000187546	151016	0.151017	1	0	2
ENSMUSG00000059974	Ntm	ENSG00000182667	151016	0.151017	1	0	2
ENSMUSG00000040969	Arhgef38	ENSG00000236699	151018	0.151019	1	0	2
ENSMUSG00000034656	Cacna1a	ENSG00000141837	151028	0.151029	1	0	2
ENSMUSG00000003810	Mast2	ENSG00000086015	151046	0.151047	1	0	2
ENSMUSG00000019971	Cep290	ENSG00000198707	151050	0.151051	1	0	2
ENSMUSG00000004233	Wars2	ENSG00000116874	151066	0.151067	1	0	2
ENSMUSG00000041498	Kif14	ENSG00000118193	151074	0.151075	1	0	2
ENSMUSG00000020034	Tcp11l2	ENSG00000166046	151091	0.151092	1	0	2
ENSMUSG00000015829	Tnr	ENSG00000116147	151094	0.151095	1	0	2
ENSMUSG00000048782	Insc	ENSG00000188487	151094	0.151095	1	0	2
ENSMUSG00000041328	Pcf11	ENSG00000165494	151102	0.151103	1	0	2
ENSMUSG00000015733	Capza2	ENSG00000198898	151113	0.151114	1	0	2
ENSMUSG00000091685	Gm17359	ENSG00000164123	151141	0.151142	1	0	2
ENSMUSG00000046985	Tapt1	ENSG00000169762	151153	0.151154	1	0	2
ENSMUSG00000021999	Cpb2	ENSG00000080618	151157	0.151158	1	0	2
ENSMUSG00000033767	Tmem131l	ENSG00000121210	151207	0.151208	1	0	2
ENSMUSG00000026932	Nacc2	ENSG00000148411	151207	0.151208	1	0	2
ENSMUSG00000043940	Wdfy3	ENSG00000163625	151262	0.151263	1	0	2
ENSMUSG00000036167	Pphln1	ENSG00000134283	151271	0.151272	1	0	2
ENSMUSG00000068036	Afdn	ENSG00000130396	151309	0.15131	1	0	2
ENSMUSG00000038518	Jarid2	ENSG00000008083	151312	0.151313	1	0	2
ENSMUSG00000029647	Pan3	ENSG00000152520	151333	0.151334	1	0	2
ENSMUSG00000024346	Pfdn1	ENSG00000113068	151340	0.151341	1	0	2
ENSMUSG00000026196	Bard1	ENSG00000138376	151357	0.151358	1	0	2
ENSMUSG00000017288	Vps53	ENSG00000141252	151365	0.151366	1	0	2
ENSMUSG00000091387	Gcnt4	ENSG00000176928	151375	0.151376	1	0	2
ENSMUSG00000022790	Igsf11	ENSG00000144847	151412	0.151413	1	0	2
ENSMUSG00000032582	Rbm6	ENSG00000004534	151446	0.151447	1	0	2
ENSMUSG00000028760	Eif4g3	ENSG00000075151	151448	0.151449	1	0	2
ENSMUSG00000037022	Mmaa	ENSG00000151611	151450	0.151451	1	0	2
ENSMUSG00000028175	Depdc1a	ENSG00000024526	151462	0.151463	1	0	2
ENSMUSG00000056671	Prelid2	ENSG00000186314	151468	0.151469	1	0	2
ENSMUSG00000040420	Cdh18	ENSG00000145526	151482	0.151483	1	0	2
ENSMUSG00000021140	Pcnx	ENSG00000100731	151536	0.151537	1	0	2
ENSMUSG00000042292	Mrtfa	ENSG00000196588	151541	0.151542	1	0	2
ENSMUSG00000056553	Ptprn2	ENSG00000155093	151550	0.151551	1	0	2
ENSMUSG00000000751	Rpa1	ENSG00000132383	151551	0.151552	1	0	2
ENSMUSG00000033904	Ccp110	ENSG00000103540	151551	0.151552	1	0	2
ENSMUSG00000030945	Acsm2	ENSG00000183747	151642	0.151643	1	0	2
ENSMUSG00000036526	Card11	ENSG00000198286	151647	0.151648	1	0	2
ENSMUSG00000038425	Poli	ENSG00000101751	151681	0.151682	1	0	2
ENSMUSG00000023169	Slc38a1	ENSG00000111371	151705	0.151706	1	0	2
ENSMUSG00000029833	Trim24	ENSG00000122779	151709	0.15171	1	0	2
ENSMUSG00000038844	Kif16b	ENSG00000089177	151757	0.151758	1	0	2
ENSMUSG00000031502	Col4a1	ENSG00000187498	151773	0.151774	1	0	2
ENSMUSG00000044042	Fmn1	ENSG00000248905	151794	0.151795	1	0	2
ENSMUSG00000033949	Trim36	ENSG00000152503	151820	0.151821	1	0	2
ENSMUSG00000037762	Slc16a9	ENSG00000165449	151895	0.151896	1	0	2
ENSMUSG00000068205	Macrod2	ENSG00000172264	159079	0.15908	1	5	1
ENSMUSG00000060843	Ctnna3	ENSG00000183230	165968	0.165969	1	1	9
ENSMUSG00000023830	Igf2r	ENSG00000197081	168360	0.168361	1	3	0
ENSMUSG00000026335	Pam	ENSG00000145730	168956	0.168957	1	3	0
ENSMUSG00000028804	Csmd2	ENSG00000121904	169070	0.169071	1	3	0
ENSMUSG00000069769	Msi2	ENSG00000153944	170199	0.1702	1	1	4
ENSMUSG00000022707	Gbe1	ENSG00000114480	170665	0.170666	1	1	4
ENSMUSG00000039031	Arhgap18	ENSG00000146376	183451	0.183452	1	0	5
ENSMUSG00000059742	Kcnh7	ENSG00000184611	183655	0.183656	1	0	5
ENSMUSG00000013663	Pten	ENSG00000171862	199879	0.19988	1	12	16
ENSMUSG00000037110	Ralgapa2	ENSG00000188559	204795	0.204796	1	3	0
ENSMUSG00000063458	Lrmda	ENSG00000148655	205200	0.205201	1	3	0
ENSMUSG00000039943	Plcb4	ENSG00000101333	205386	0.205387	1	3	0
ENSMUSG00000021087	Rtn1	ENSG00000139970	209314	0.209315	1	0	1
ENSMUSG00000027499	Pkia	ENSG00000171033	209314	0.209315	1	0	1
ENSMUSG00000040761	Spen	ENSG00000065526	209314	0.209315	1	0	1
ENSMUSG00000011832	Evi5l	ENSG00000142459	209606	0.209607	1	0	1
ENSMUSG00000019813	Cep57l1	ENSG00000183137	209606	0.209607	1	0	1
ENSMUSG00000008590	Htr3b	ENSG00000149305	209606	0.209607	1	0	1
ENSMUSG00000026577	Blzf1	ENSG00000117475	209619	0.20962	1	0	1
ENSMUSG00000028651	Ppie	ENSG00000084072	209619	0.20962	1	0	1
ENSMUSG00000028024	Enpep	ENSG00000138792	209619	0.20962	1	0	1
ENSMUSG00000027593	Raly	ENSG00000125970	209619	0.20962	1	0	1
ENSMUSG00000027596	a	ENSG00000101440	209619	0.20962	1	0	1
ENSMUSG00000057230	Aak1	ENSG00000115977	209619	0.20962	1	0	1
ENSMUSG00000033965	Slc16a2	ENSG00000147100	209619	0.20962	1	0	1
ENSMUSG00000090553	Snrpe	ENSG00000182004	209619	0.20962	1	0	1
ENSMUSG00000110195	Pde2a	ENSG00000186642	209619	0.20962	1	0	1
ENSMUSG00000029629	Phf14	ENSG00000106443	209619	0.20962	1	0	1
ENSMUSG00000073096	Lrrc61	ENSG00000127399	209619	0.20962	1	0	1
ENSMUSG00000056211	R3hdm1	ENSG00000048991	209619	0.20962	1	0	1
ENSMUSG00000031959	Wdr59	ENSG00000103091	209868	0.209869	1	0	1
ENSMUSG00000043003	Rasef	ENSG00000165105	209868	0.209869	1	0	1
ENSMUSG00000024727	Trpm6	ENSG00000119121	209868	0.209869	1	0	1
ENSMUSG00000023094	Msrb2	ENSG00000148450	209868	0.209869	1	0	1
ENSMUSG00000049119	Fam110b	ENSG00000169122	209868	0.209869	1	0	1
ENSMUSG00000036892	Prodh2	ENSG00000250799	209868	0.209869	1	0	1
ENSMUSG00000031575	Ash2l	ENSG00000129691	209868	0.209869	1	0	1
ENSMUSG00000034391	Fbxo15	ENSG00000141665	209868	0.209869	1	0	1
ENSMUSG00000052387	Trpm3	ENSG00000083067	209868	0.209869	1	0	1
ENSMUSG00000028483	Snapc3	ENSG00000164975	209868	0.209869	1	0	1
ENSMUSG00000040521	Tsfm	ENSG00000123297	209868	0.209869	1	0	1
ENSMUSG00000025432	Avil	ENSG00000135407	209868	0.209869	1	0	1
ENSMUSG00000026280	Atg4b	ENSG00000168397	209868	0.209869	1	0	1
ENSMUSG00000029254	Stap1	ENSG00000035720	209868	0.209869	1	0	1
ENSMUSG00000040929	Rfx3	ENSG00000080298	209868	0.209869	1	0	1
ENSMUSG00000021048	Mthfd1	ENSG00000100714	209868	0.209869	1	0	1
ENSMUSG00000040102	Klhl42	ENSG00000087448	209885	0.209886	1	0	1
ENSMUSG00000039372	March4	ENSG00000144583	209885	0.209886	1	0	1
ENSMUSG00000041671	Pyroxd1	ENSG00000121350	209885	0.209886	1	0	1
ENSMUSG00000030243	Recql	ENSG00000004700	209885	0.209886	1	0	1
ENSMUSG00000031174	Rpgr	ENSG00000156313	209885	0.209886	1	0	1
ENSMUSG00000026743	Mllt10	ENSG00000078403	209998	0.209999	1	0	1
ENSMUSG00000016624	Phf21b	ENSG00000056487	209998	0.209999	1	0	1
ENSMUSG00000027881	Prpf38b	ENSG00000134186	209998	0.209999	1	0	1
ENSMUSG00000040697	Dnajc16	ENSG00000116138	209998	0.209999	1	0	1
ENSMUSG00000057722	Lepr	ENSG00000116678	209998	0.209999	1	0	1
ENSMUSG00000031481	Tpte	ENSG00000132958	209998	0.209999	1	0	1
ENSMUSG00000075520	Malrd1	ENSG00000204740	209998	0.209999	1	0	1
ENSMUSG00000032725	Folr2	ENSG00000165457	209998	0.209999	1	0	1
ENSMUSG00000014769	Psmb1	ENSG00000008018	209998	0.209999	1	0	1
ENSMUSG00000041216	Clvs1	ENSG00000177182	209998	0.209999	1	0	1
ENSMUSG00000059383	Gfral	ENSG00000187871	209998	0.209999	1	0	1
ENSMUSG00000028777	Gnat3	ENSG00000214415	209998	0.209999	1	0	1
ENSMUSG00000034684	Sema3f	ENSG00000001617	209998	0.209999	1	0	1
ENSMUSG00000028156	Eif4e	ENSG00000151247	209998	0.209999	1	0	1
ENSMUSG00000032776	Mctp2	ENSG00000140563	210056	0.210057	1	0	1
ENSMUSG00000037824	Tspan14	ENSG00000108219	210056	0.210057	1	0	1
ENSMUSG00000022452	Smdt1	ENSG00000183172	210057	0.210058	1	0	1
ENSMUSG00000020594	Pum2	ENSG00000055917	210057	0.210058	1	0	1
ENSMUSG00000028654	Mycl	ENSG00000116990	210057	0.210058	1	0	1
ENSMUSG00000027893	Ahcyl1	ENSG00000168710	210095	0.210096	1	0	1
ENSMUSG00000026923	Notch1	ENSG00000148400	210095	0.210096	1	0	1
ENSMUSG00000048787	Dcun1d3	ENSG00000188215	210095	0.210096	1	0	1
ENSMUSG00000031355	Arhgap6	ENSG00000047648	210095	0.210096	1	0	1
ENSMUSG00000021779	Thrb	ENSG00000151090	210125	0.210126	1	0	1
ENSMUSG00000040479	Dgkz	ENSG00000149091	210166	0.210167	1	0	1
ENSMUSG00000054611	Kdm2a	ENSG00000173120	210166	0.210167	1	0	1
ENSMUSG00000021103	Mnat1	ENSG00000020426	210166	0.210167	1	0	1
ENSMUSG00000024222	Fkbp5	ENSG00000096060	210166	0.210167	1	0	1
ENSMUSG00000085793	Lin52	ENSG00000205659	210166	0.210167	1	0	1
ENSMUSG00000046159	Chrm3	ENSG00000133019	210166	0.210167	1	0	1
ENSMUSG00000047648	Fbxo30	ENSG00000118496	210166	0.210167	1	0	1
ENSMUSG00000022832	Ropn1	ENSG00000065371	210185	0.210186	1	0	1
ENSMUSG00000037149	Ddx1	ENSG00000079785	210185	0.210186	1	0	1
ENSMUSG00000022652	Morc1	ENSG00000114487	210185	0.210186	1	0	1
ENSMUSG00000039671	Zmynd8	ENSG00000101040	210185	0.210186	1	0	1
ENSMUSG00000026718	Stam	ENSG00000136738	210185	0.210186	1	0	1
ENSMUSG00000030051	Aplf	ENSG00000169621	210185	0.210186	1	0	1
ENSMUSG00000021311	Mtr	ENSG00000116984	210185	0.210186	1	0	1
ENSMUSG00000020330	Hmmr	ENSG00000072571	210185	0.210186	1	0	1
ENSMUSG00000041870	Ankrd13a	ENSG00000076513	210185	0.210186	1	0	1
ENSMUSG00000028820	Sfpq	ENSG00000116560	210185	0.210186	1	0	1
ENSMUSG00000030205	Gprc5d	ENSG00000111291	210185	0.210186	1	0	1
ENSMUSG00000039092	Sptlc3	ENSG00000172296	210185	0.210186	1	0	1
ENSMUSG00000059149	Mfsd4a	ENSG00000174514	210185	0.210186	1	0	1
ENSMUSG00000026739	Bmi1	ENSG00000168283	210185	0.210186	1	0	1
ENSMUSG00000057367	Birc2	ENSG00000110330	210185	0.210186	1	0	1
ENSMUSG00000040850	Psme4	ENSG00000068878	210185	0.210186	1	0	1
ENSMUSG00000024242	Map4k3	ENSG00000011566	210185	0.210186	1	0	1
ENSMUSG00000031360	Ctps2	ENSG00000047230	210185	0.210186	1	0	1
ENSMUSG00000024660	Incenp	ENSG00000149503	210185	0.210186	1	0	1
ENSMUSG00000033186	Mzt1	ENSG00000204899	210185	0.210186	1	0	1
ENSMUSG00000035582	Gdpd4	ENSG00000178795	210185	0.210186	1	0	1
ENSMUSG00000037815	Ctnna1	ENSG00000044115	210185	0.210186	1	0	1
ENSMUSG00000024556	Me2	ENSG00000082212	210185	0.210186	1	0	1
ENSMUSG00000030704	Rab6a	ENSG00000175582	210185	0.210186	1	0	1
ENSMUSG00000026490	Cdc42bpa	ENSG00000143776	210185	0.210186	1	0	1
ENSMUSG00000060063	Alox5ap	ENSG00000132965	210185	0.210186	1	0	1
ENSMUSG00000023259	Slc26a6	ENSG00000225697	210185	0.210186	1	0	1
ENSMUSG00000039004	Bmp6	ENSG00000153162	210261	0.210262	1	0	1
ENSMUSG00000045519	Zfp560	ENSG00000170100	210261	0.210262	1	0	1
ENSMUSG00000055737	Ghr	ENSG00000112964	210313	0.210314	1	0	1
ENSMUSG00000028863	Meaf6	ENSG00000163875	210313	0.210314	1	0	1
ENSMUSG00000034028	Cd226	ENSG00000150637	210313	0.210314	1	0	1
ENSMUSG00000037608	Bclaf1	ENSG00000029363	210313	0.210314	1	0	1
ENSMUSG00000032413	Rasa2	ENSG00000155903	210313	0.210314	1	0	1
ENSMUSG00000022064	Pibf1	ENSG00000083535	210313	0.210314	1	0	1
ENSMUSG00000039109	F13a1	ENSG00000124491	210313	0.210314	1	0	1
ENSMUSG00000038145	Snrk	ENSG00000163788	210313	0.210314	1	0	1
ENSMUSG00000042359	Osbpl6	ENSG00000079156	210342	0.210343	1	0	1
ENSMUSG00000033768	Nrxn2	ENSG00000110076	210342	0.210343	1	0	1
ENSMUSG00000028176	Lrrc7	ENSG00000033122	210342	0.210343	1	0	1
ENSMUSG00000061578	Ksr2	ENSG00000171435	210342	0.210343	1	0	1
ENSMUSG00000049382	Krt8	ENSG00000170421	210342	0.210343	1	0	1
ENSMUSG00000109865	Hspa14	ENSG00000187522	210342	0.210343	1	0	1
ENSMUSG00000031737	Irx5	ENSG00000176842	210342	0.210343	1	0	1
ENSMUSG00000020546	Stxbp4	ENSG00000166263	210342	0.210343	1	0	1
ENSMUSG00000040455	Usp45	ENSG00000123552	210342	0.210343	1	0	1
ENSMUSG00000034109	Golim4	ENSG00000173905	210342	0.210343	1	0	1
ENSMUSG00000040447	Spns2	ENSG00000183018	210367	0.210368	1	0	1
ENSMUSG00000019295	Tmem129	ENSG00000168936	210367	0.210368	1	0	1
ENSMUSG00000062098	Btbd3	ENSG00000132640	210367	0.210368	1	0	1
ENSMUSG00000069237	Fam8a1	ENSG00000137414	210367	0.210368	1	0	1
ENSMUSG00000034430	Zxdc	ENSG00000070476	210367	0.210368	1	0	1
ENSMUSG00000024370	Cdc23	ENSG00000094880	210367	0.210368	1	0	1
ENSMUSG00000117975	Itprip	ENSG00000148841	210367	0.210368	1	0	1
ENSMUSG00000022255	Mtdh	ENSG00000147649	210367	0.210368	1	0	1
ENSMUSG00000024306	Ccdc178	ENSG00000166960	210367	0.210368	1	0	1
ENSMUSG00000061186	Sfmbt2	ENSG00000198879	210367	0.210368	1	0	1
ENSMUSG00000039164	Naif1	ENSG00000171169	210367	0.210368	1	0	1
ENSMUSG00000018171	Vmp1	ENSG00000062716	210367	0.210368	1	0	1
ENSMUSG00000029554	Mad1l1	ENSG00000002822	210367	0.210368	1	0	1
ENSMUSG00000057719	Sh3rf2	ENSG00000156463	210367	0.210368	1	0	1
ENSMUSG00000050919	Zfp366	ENSG00000178175	210367	0.210368	1	0	1
ENSMUSG00000036853	Mcoln3	ENSG00000055732	210367	0.210368	1	0	1
ENSMUSG00000012114	Med15	ENSG00000099917	210367	0.210368	1	0	1
ENSMUSG00000029125	Stx18	ENSG00000168818	210367	0.210368	1	0	1
ENSMUSG00000029638	Glcci1	ENSG00000106415	210367	0.210368	1	0	1
ENSMUSG00000066438	Plekhd1	ENSG00000175985	210832	0.210833	1	0	1
ENSMUSG00000040209	Zfp704	ENSG00000164684	210832	0.210833	1	0	1
ENSMUSG00000056900	Usp13	ENSG00000058056	210832	0.210833	1	0	1
ENSMUSG00000021275	Tecpr2	ENSG00000196663	210832	0.210833	1	0	1
ENSMUSG00000040025	Ythdf2	ENSG00000198492	210832	0.210833	1	0	1
ENSMUSG00000034377	Tulp4	ENSG00000130338	210832	0.210833	1	0	1
ENSMUSG00000042599	Kdm7a	ENSG00000006459	210832	0.210833	1	0	1
ENSMUSG00000022123	Scel	ENSG00000136155	210832	0.210833	1	0	1
ENSMUSG00000075028	Prdm11	ENSG00000019485	210832	0.210833	1	0	1
ENSMUSG00000022120	Rnf219	ENSG00000152193	210832	0.210833	1	0	1
ENSMUSG00000026875	Traf1	ENSG00000056558	210832	0.210833	1	0	1
ENSMUSG00000004031	Brinp2	ENSG00000198797	210832	0.210833	1	0	1
ENSMUSG00000005611	Mrvi1	ENSG00000072952	210832	0.210833	1	0	1
ENSMUSG00000033228	Scaf11	ENSG00000139218	210832	0.210833	1	0	1
ENSMUSG00000046449	Nexmif	ENSG00000050030	210832	0.210833	1	0	1
ENSMUSG00000027884	Clcc1	ENSG00000121940	210832	0.210833	1	0	1
ENSMUSG00000000037	Scml2	ENSG00000102098	210832	0.210833	1	0	1
ENSMUSG00000029211	Gabra4	ENSG00000109158	210832	0.210833	1	0	1
ENSMUSG00000030559	Rab38	ENSG00000123892	210832	0.210833	1	0	1
ENSMUSG00000005397	Nid1	ENSG00000116962	210832	0.210833	1	0	1
ENSMUSG00000040855	Reps2	ENSG00000169891	210832	0.210833	1	0	1
ENSMUSG00000025555	Farp1	ENSG00000152767	210832	0.210833	1	0	1
ENSMUSG00000026786	Apbb1ip	ENSG00000077420	210832	0.210833	1	0	1
ENSMUSG00000018893	Mb	ENSG00000198125	210832	0.210833	1	0	1
ENSMUSG00000021620	Acot12	ENSG00000172497	210832	0.210833	1	0	1
ENSMUSG00000038600	Atp6v0a4	ENSG00000105929	210832	0.210833	1	0	1
ENSMUSG00000030638	Sh3gl3	ENSG00000140600	210832	0.210833	1	0	1
ENSMUSG00000000149	Gna12	ENSG00000146535	210832	0.210833	1	0	1
ENSMUSG00000030745	Il21r	ENSG00000103522	210832	0.210833	1	0	1
ENSMUSG00000024294	Mib1	ENSG00000101752	210832	0.210833	1	0	1
ENSMUSG00000031438	Rnf128	ENSG00000133135	210832	0.210833	1	0	1
ENSMUSG00000050064	Zfp697	ENSG00000143067	210832	0.210833	1	0	1
ENSMUSG00000028413	B4galt1	ENSG00000086062	210832	0.210833	1	0	1
ENSMUSG00000024384	Iws1	ENSG00000163166	210832	0.210833	1	0	1
ENSMUSG00000024691	Fam111a	ENSG00000166801	210832	0.210833	1	0	1
ENSMUSG00000022517	Mgrn1	ENSG00000102858	210832	0.210833	1	0	1
ENSMUSG00000045659	Plekha7	ENSG00000166689	210832	0.210833	1	0	1
ENSMUSG00000058799	Nap1l1	ENSG00000187109	210832	0.210833	1	0	1
ENSMUSG00000029403	Cdkl2	ENSG00000138769	210832	0.210833	1	0	1
ENSMUSG00000027309	4930402H24Rik	ENSG00000088854	210832	0.210833	1	0	1
ENSMUSG00000096351	Samd11	ENSG00000187634	210832	0.210833	1	0	1
ENSMUSG00000041135	Ripk2	ENSG00000104312	210832	0.210833	1	0	1
ENSMUSG00000024240	Epc1	ENSG00000120616	210832	0.210833	1	0	1
ENSMUSG00000043999	Gpr75	ENSG00000119737	210832	0.210833	1	0	1
ENSMUSG00000040372	Gpr63	ENSG00000112218	210832	0.210833	1	0	1
ENSMUSG00000027397	Slc20a1	ENSG00000144136	210832	0.210833	1	0	1
ENSMUSG00000034457	Eda2r	ENSG00000131080	210832	0.210833	1	0	1
ENSMUSG00000039865	Slc44a3	ENSG00000143036	210832	0.210833	1	0	1
ENSMUSG00000070577	Gm572	ENSG00000175262	210832	0.210833	1	0	1
ENSMUSG00000069833	Ahnak	ENSG00000124942	210832	0.210833	1	0	1
ENSMUSG00000024030	Abcg1	ENSG00000160179	210832	0.210833	1	0	1
ENSMUSG00000020305	Asb3	ENSG00000115239	210832	0.210833	1	0	1
ENSMUSG00000050471	Fam118b	ENSG00000197798	210832	0.210833	1	0	1
ENSMUSG00000073916	Olfr669	ENSG00000181009	210832	0.210833	1	0	1
ENSMUSG00000020297	Nsg2	ENSG00000170091	210832	0.210833	1	0	1
ENSMUSG00000055313	Pgbd1	ENSG00000137338	210832	0.210833	1	0	1
ENSMUSG00000029423	Piwil1	ENSG00000125207	210832	0.210833	1	0	1
ENSMUSG00000029407	Uso1	ENSG00000138768	210832	0.210833	1	0	1
ENSMUSG00000027091	Zc3h15	ENSG00000065548	210832	0.210833	1	0	1
ENSMUSG00000044033	Ccdc141	ENSG00000163492	210832	0.210833	1	0	1
ENSMUSG00000030137	Tuba8	ENSG00000183785	210832	0.210833	1	0	1
ENSMUSG00000009734	Pou6f2	ENSG00000106536	210832	0.210833	1	0	1
ENSMUSG00000020412	Ascc2	ENSG00000100325	210832	0.210833	1	0	1
ENSMUSG00000062937	Mtap	ENSG00000099810	210918	0.210919	1	0	1
ENSMUSG00000031563	Wwc2	ENSG00000151718	210918	0.210919	1	0	1
ENSMUSG00000022009	Nufip1	ENSG00000083635	210935	0.210936	1	0	1
ENSMUSG00000040429	Mterf1a	ENSG00000127989	210935	0.210936	1	0	1
ENSMUSG00000038369	Ncoa6	ENSG00000198646	210935	0.210936	1	0	1
ENSMUSG00000044629	Cnrip1	ENSG00000119865	210935	0.210936	1	0	1
ENSMUSG00000051590	Map3k19	ENSG00000176601	210935	0.210936	1	0	1
ENSMUSG00000038042	Ptpdc1	ENSG00000158079	210935	0.210936	1	0	1
ENSMUSG00000043153	Crppa	ENSG00000214960	210935	0.210936	1	0	1
ENSMUSG00000018199	Ro60	ENSG00000116747	210935	0.210936	1	0	1
ENSMUSG00000026339	Ccdc93	ENSG00000125633	210935	0.210936	1	0	1
ENSMUSG00000036985	Zdhhc9	ENSG00000188706	210935	0.210936	1	0	1
ENSMUSG00000053841	Txlna	ENSG00000084652	210935	0.210936	1	0	1
ENSMUSG00000033752	Mnd1	ENSG00000121211	210935	0.210936	1	0	1
ENSMUSG00000017778	Cox7c	ENSG00000127184	210935	0.210936	1	0	1
ENSMUSG00000039218	Srrm2	ENSG00000167978	210935	0.210936	1	0	1
ENSMUSG00000001260	Gabrg1	ENSG00000163285	210935	0.210936	1	0	1
ENSMUSG00000008398	Elk3	ENSG00000111145	210935	0.210936	1	0	1
ENSMUSG00000002603	Tgfb1	ENSG00000105329	210935	0.210936	1	0	1
ENSMUSG00000041757	Plekha6	ENSG00000143850	210935	0.210936	1	0	1
ENSMUSG00000026065	Slc9a4	ENSG00000180251	210935	0.210936	1	0	1
ENSMUSG00000021798	Ldb3	ENSG00000122367	210935	0.210936	1	0	1
ENSMUSG00000028538	St3gal3	ENSG00000126091	210935	0.210936	1	0	1
ENSMUSG00000033088	Triobp	ENSG00000100106	210935	0.210936	1	0	1
ENSMUSG00000045174	Amer3	ENSG00000178171	210935	0.210936	1	0	1
ENSMUSG00000036087	Slain2	ENSG00000109171	210935	0.210936	1	0	1
ENSMUSG00000015755	Tab2	ENSG00000055208	210935	0.210936	1	0	1
ENSMUSG00000034997	Htr2a	ENSG00000102468	210935	0.210936	1	0	1
ENSMUSG00000030340	Scnn1a	ENSG00000111319	210935	0.210936	1	0	1
ENSMUSG00000027643	Ghrh	ENSG00000118702	210935	0.210936	1	0	1
ENSMUSG00000052812	Atad2b	ENSG00000119778	210935	0.210936	1	0	1
ENSMUSG00000029505	Ep400	ENSG00000183495	211037	0.211038	1	0	1
ENSMUSG00000057058	Skap1	ENSG00000141293	219130	0.219131	1	1	3
ENSMUSG00000022286	Grhl2	ENSG00000083307	219370	0.219371	1	1	3
ENSMUSG00000040433	Zbtb38	ENSG00000177311	220039	0.22004	1	1	3
ENSMUSG00000102758	Naaladl2	ENSG00000177694	258531	0.258532	1	1	3
ENSMUSG00000037940	Inpp4b	ENSG00000109452	259091	0.259092	1	1	3
ENSMUSG00000033569	Adgrb3	ENSG00000135298	259250	0.259251	1	1	3
ENSMUSG00000039835	Nhsl1	ENSG00000135540	259392	0.259393	1	1	3
ENSMUSG00000074852	Hpse2	ENSG00000172987	259423	0.259424	1	1	3
ENSMUSG00000019849	Prep	ENSG00000085377	259585	0.259586	1	0	4
ENSMUSG00000028373	Astn2	ENSG00000148219	259633	0.259634	1	0	4
ENSMUSG00000003746	Man1a	ENSG00000111885	259655	0.259656	1	0	4
ENSMUSG00000027737	Slc7a11	ENSG00000151012	259674	0.259675	1	0	4
ENSMUSG00000012443	Kif11	ENSG00000138160	259762	0.259763	1	1	3
ENSMUSG00000028161	Ppp3ca	ENSG00000138814	259764	0.259765	1	1	3
ENSMUSG00000050965	Prkca	ENSG00000154229	259794	0.259795	1	1	3
ENSMUSG00000076441	Ass1	ENSG00000130707	259859	0.25986	1	1	3
ENSMUSG00000023923	Tbc1d5	ENSG00000131374	259964	0.259965	1	0	4
ENSMUSG00000019876	Pkib	ENSG00000135549	260251	0.260252	1	0	4
ENSMUSG00000047888	Tnrc6b	ENSG00000100354	260330	0.260331	1	0	4
ENSMUSG00000030302	Atp2b2	ENSG00000157087	260420	0.260421	1	0	4
ENSMUSG00000064115	Cadm2	ENSG00000175161	260442	0.260443	1	0	4
ENSMUSG00000028546	Elavl4	ENSG00000162374	260530	0.260531	1	0	4
ENSMUSG00000053477	Tcf4	ENSG00000196628	261123	0.261124	1	0	4
ENSMUSG00000053580	Tanc2	ENSG00000170921	264853	0.264854	1	1	5
ENSMUSG00000020166	Cnot2	ENSG00000111596	264950	0.264951	1	1	5
ENSMUSG00000019828	Grm1	ENSG00000152822	265356	0.265357	1	1	5
ENSMUSG00000019889	Ptprk	ENSG00000152894	265441	0.265442	1	1	5
ENSMUSG00000026872	Zeb2	ENSG00000169554	270984	0.270985	1	2	6
ENSMUSG00000056602	Fry	ENSG00000073910	282909	0.28291	1	4	1
ENSMUSG00000002107	Celf2	ENSG00000048740	299763	0.299764	1	5	0
ENSMUSG00000021699	Pde4d	ENSG00000113448	328407	0.328408	1	4	1
ENSMUSG00000049690	Nckap5	ENSG00000176771	328526	0.328527	1	4	1
ENSMUSG00000020576	Nbas	ENSG00000151779	328582	0.328583	1	4	1
ENSMUSG00000060534	Dcc	ENSG00000187323	339839	0.33984	1	2	4
ENSMUSG00000049176	Frmpd4	ENSG00000169933	345835	0.345836	1	6	1
ENSMUSG00000037369	Kdm6a	ENSG00000147050	353186	0.353187	1	1	4
ENSMUSG00000045038	Prkce	ENSG00000171132	353453	0.353454	1	1	4
ENSMUSG00000026721	Rabgap1l	ENSG00000152061	353759	0.35376	1	1	4
ENSMUSG00000049252	Lrp1b	ENSG00000168702	353951	0.353952	1	1	4
ENSMUSG00000032253	Phip	ENSG00000146247	354093	0.354094	1	1	4
ENSMUSG00000074505	Fat3	ENSG00000165323	354122	0.354123	1	2	5
ENSMUSG00000039697	Ncoa7	ENSG00000111912	354219	0.35422	1	1	4
ENSMUSG00000063760	Rnf217	ENSG00000146373	354490	0.354491	1	1	4
ENSMUSG00000022995	Enah	ENSG00000154380	365970	0.365971	1	0	3
ENSMUSG00000019961	Tmpo	ENSG00000120802	366104	0.366105	1	0	3
ENSMUSG00000058013	Sept11	ENSG00000138758	366131	0.366132	1	0	3
ENSMUSG00000038679	Trps1	ENSG00000104447	366196	0.366197	1	0	3
ENSMUSG00000033769	Exoc6b	ENSG00000144036	366289	0.36629	1	0	3
ENSMUSG00000019907	Ppp1r12a	ENSG00000058272	366290	0.366291	1	0	3
ENSMUSG00000049044	Rapgef4	ENSG00000091428	366340	0.366341	1	0	3
ENSMUSG00000026827	Gpd2	ENSG00000115159	366438	0.366439	1	0	3
ENSMUSG00000056342	Usp34	ENSG00000115464	366445	0.366446	1	0	3
ENSMUSG00000033427	Upb1	ENSG00000100024	366481	0.366482	1	0	3
ENSMUSG00000060206	Zfp462	ENSG00000148143	366491	0.366492	1	0	3
ENSMUSG00000040640	Erc2	ENSG00000187672	366508	0.366509	1	0	3
ENSMUSG00000034912	Mdga2	ENSG00000139915	366511	0.366512	1	0	3
ENSMUSG00000030465	Psd3	ENSG00000156011	366517	0.366518	1	0	3
ENSMUSG00000026235	Epha4	ENSG00000116106	366542	0.366543	1	0	3
ENSMUSG00000034613	Ppm1h	ENSG00000111110	366553	0.366554	1	0	3
ENSMUSG00000075266	Cenpw	ENSG00000203760	366597	0.366598	1	0	3
ENSMUSG00000043531	Sorcs1	ENSG00000108018	366613	0.366614	1	0	3
ENSMUSG00000019989	Enpp3	ENSG00000154269	366629	0.36663	1	0	3
ENSMUSG00000040225	Prrc2c	ENSG00000117523	366656	0.366657	1	0	3
ENSMUSG00000038240	Pdss2	ENSG00000164494	366672	0.366673	1	0	3
ENSMUSG00000027109	Sp3	ENSG00000172845	366685	0.366686	1	0	3
ENSMUSG00000036782	Klhl13	ENSG00000003096	366689	0.36669	1	0	3
ENSMUSG00000037386	Rims2	ENSG00000176406	366817	0.366818	1	0	3
ENSMUSG00000028078	Dclk2	ENSG00000170390	366837	0.366838	1	0	3
ENSMUSG00000032035	Ets1	ENSG00000134954	366852	0.366853	1	0	3
ENSMUSG00000020042	Btbd11	ENSG00000151136	366856	0.366857	1	0	3
ENSMUSG00000039298	Cdk5rap2	ENSG00000136861	366866	0.366867	1	0	3
ENSMUSG00000039967	Zfp292	ENSG00000188994	366952	0.366953	1	0	3
ENSMUSG00000025404	R3hdm2	ENSG00000179912	366955	0.366956	1	0	3
ENSMUSG00000020102	Slc16a7	ENSG00000118596	366960	0.366961	1	0	3
ENSMUSG00000019866	Crybg1	ENSG00000112297	367024	0.367025	1	0	3
ENSMUSG00000061887	Ssbp3	ENSG00000157216	367198	0.367199	1	0	3
ENSMUSG00000038876	Rnf146	ENSG00000118518	367242	0.367243	1	0	3
ENSMUSG00000048756	Foxo3	ENSG00000118689	367631	0.367632	1	0	3
ENSMUSG00000021461	Fancc	ENSG00000158169	367644	0.367645	1	0	3
ENSMUSG00000047022	Mipol1	ENSG00000151338	367719	0.36772	1	0	3
ENSMUSG00000026188	Tmem169	ENSG00000163449	371966	0.371967	1	2	0
ENSMUSG00000025609	Mkln1	ENSG00000128585	372182	0.372183	1	2	0
ENSMUSG00000039901	Armh3	ENSG00000120029	372199	0.3722	1	2	0
ENSMUSG00000039197	Adk	ENSG00000156110	372235	0.372236	1	2	0
ENSMUSG00000030655	Smg1	ENSG00000157106	372309	0.37231	1	2	0
ENSMUSG00000039335	Spata16	ENSG00000144962	372356	0.372357	1	2	0
ENSMUSG00000041731	Pgm5	ENSG00000154330	372419	0.37242	1	2	0
ENSMUSG00000033577	Myo6	ENSG00000196586	372513	0.372514	1	2	0
ENSMUSG00000062202	Btbd9	ENSG00000183826	372575	0.372576	1	2	0
ENSMUSG00000000416	Cttnbp2	ENSG00000077063	372581	0.372582	1	2	0
ENSMUSG00000038417	Fig4	ENSG00000112367	372605	0.372606	1	2	0
ENSMUSG00000031684	Slc10a7	ENSG00000120519	372677	0.372678	1	2	0
ENSMUSG00000046768	Rhoj	ENSG00000126785	372693	0.372694	1	2	0
ENSMUSG00000000131	Xpo6	ENSG00000169180	372717	0.372718	1	2	0
ENSMUSG00000041258	Zfp236	ENSG00000130856	372736	0.372737	1	2	0
ENSMUSG00000038332	Sesn1	ENSG00000080546	372820	0.372821	1	2	0
ENSMUSG00000028518	Prkaa2	ENSG00000162409	372846	0.372847	1	2	0
ENSMUSG00000102312	Pcdha3	ENSG00000255408	372885	0.372886	1	2	0
ENSMUSG00000104148	Pcdha2	ENSG00000204969	372885	0.372886	1	2	0
ENSMUSG00000103707	Pcdha6	ENSG00000081842	372885	0.372886	1	2	0
ENSMUSG00000103442	Pcdha1	ENSG00000204970	372885	0.372886	1	2	0
ENSMUSG00000103092	Pcdha5	ENSG00000204965	372885	0.372886	1	2	0
ENSMUSG00000104252	Pcdha4	ENSG00000204967	372885	0.372886	1	2	0
ENSMUSG00000029627	Zkscan14	ENSG00000160908	372907	0.372908	1	2	0
ENSMUSG00000054555	Adam12	ENSG00000148848	372941	0.372942	1	2	0
ENSMUSG00000028565	Nfia	ENSG00000162599	372941	0.372942	1	2	0
ENSMUSG00000020176	Grb10	ENSG00000106070	372969	0.37297	1	2	0
ENSMUSG00000026748	Plxdc2	ENSG00000120594	372996	0.372997	1	2	0
ENSMUSG00000044393	Dsg2	ENSG00000046604	372996	0.372997	1	2	0
ENSMUSG00000033653	Vps8	ENSG00000156931	373138	0.373139	1	2	0
ENSMUSG00000024697	Gna14	ENSG00000156049	373165	0.373166	1	2	0
ENSMUSG00000020580	Rock2	ENSG00000134318	373209	0.37321	1	2	0
ENSMUSG00000035696	Rnf38	ENSG00000137075	373364	0.373365	1	2	0
ENSMUSG00000059923	Grb2	ENSG00000177885	373444	0.373445	1	2	0
ENSMUSG00000015597	Zfp318	ENSG00000171467	373573	0.373574	1	2	0
ENSMUSG00000061576	Dpp6	ENSG00000130226	373593	0.373594	1	2	0
ENSMUSG00000022961	Son	ENSG00000159140	373605	0.373606	1	2	0
ENSMUSG00000035765	Dym	ENSG00000141627	373694	0.373695	1	2	0
ENSMUSG00000021285	Ppp1r13b	ENSG00000088808	373748	0.373749	1	2	0
ENSMUSG00000053702	Nebl	ENSG00000078114	374347	0.374348	1	2	0
ENSMUSG00000000441	Raf1	ENSG00000132155	374355	0.374356	1	2	0
ENSMUSG00000008575	Nfib	ENSG00000147862	384577	0.384578	1	9	4
ENSMUSG00000062110	Scfd2	ENSG00000184178	384588	0.384589	1	4	0
ENSMUSG00000006191	Cdkal1	ENSG00000145996	385197	0.385198	1	4	0
ENSMUSG00000038248	Sobp	ENSG00000112320	455886	0.455887	1	1	5
ENSMUSG00000024109	Nrxn1	ENSG00000179915	456575	0.456576	1	1	5
ENSMUSG00000069170	Adgrv1	ENSG00000164199	457013	0.457014	1	1	2
ENSMUSG00000022883	Robo1	ENSG00000169855	457150	0.457151	1	1	5
ENSMUSG00000033308	Dpyd	ENSG00000188641	457588	0.457589	1	1	2
ENSMUSG00000051339	2900026A02Rik	ENSG00000197077	458322	0.458323	1	1	2
ENSMUSG00000032998	Foxj3	ENSG00000198815	458333	0.458334	1	1	2
ENSMUSG00000032849	Abcc4	ENSG00000125257	458500	0.458501	1	1	2
ENSMUSG00000029088	Kcnip4	ENSG00000185774	458583	0.458584	1	1	2
ENSMUSG00000032415	Ube2cbp	ENSG00000118420	458611	0.458612	1	1	2
ENSMUSG00000017897	Eya2	ENSG00000064655	458767	0.458768	1	1	2
ENSMUSG00000060002	Chpt1	ENSG00000111666	458871	0.458872	1	1	2
ENSMUSG00000020271	Fbxw11	ENSG00000072803	458947	0.458948	1	1	2
ENSMUSG00000021047	Nova1	ENSG00000139910	473909	0.47391	1	2	4
ENSMUSG00000036766	Dner	ENSG00000187957	474007	0.474008	1	2	4
ENSMUSG00000052512	Nav2	ENSG00000166833	474152	0.474153	1	2	4
ENSMUSG00000058571	Gpc6	ENSG00000183098	474406	0.474407	1	2	4
ENSMUSG00000040254	Sema3d	ENSG00000153993	475071	0.475072	1	1	3
ENSMUSG00000054640	Slc8a1	ENSG00000183023	475186	0.475187	1	1	3
ENSMUSG00000037610	Kcnmb2	ENSG00000197584	475294	0.475295	1	1	3
ENSMUSG00000022263	Trio	ENSG00000038382	475323	0.475324	1	1	3
ENSMUSG00000048410	Zfp407	ENSG00000215421	475548	0.475549	1	1	3
ENSMUSG00000020532	Acaca	ENSG00000278540	475697	0.475698	1	1	3
ENSMUSG00000049336	Tenm2	ENSG00000145934	475715	0.475716	1	1	3
ENSMUSG00000018581	Dnah11	ENSG00000105877	476026	0.476027	1	1	3
ENSMUSG00000025551	Fgf14	ENSG00000102466	476065	0.476066	1	1	3
ENSMUSG00000036006	Ripor2	ENSG00000111913	476341	0.476342	1	1	3
ENSMUSG00000037926	Ssh2	ENSG00000141298	476346	0.476347	1	1	3
ENSMUSG00000024304	Cdh2	ENSG00000170558	476561	0.476562	1	1	3
ENSMUSG00000028488	Sh3gl2	ENSG00000107295	476563	0.476564	1	1	3
ENSMUSG00000042680	Garem1	ENSG00000141441	476655	0.476656	1	1	3
ENSMUSG00000027200	Sema6d	ENSG00000137872	476911	0.476912	1	1	3
ENSMUSG00000021991	Cacna2d3	ENSG00000157445	486672	0.486673	1	3	5
ENSMUSG00000045083	Lingo2	ENSG00000174482	486688	0.486689	1	3	5
ENSMUSG00000092094	Zfp804b	ENSG00000182348	496480	0.496481	1	3	0
ENSMUSG00000043635	Adamts3	ENSG00000156140	496758	0.496759	1	3	0
ENSMUSG00000041923	Nol4	ENSG00000101746	497005	0.497006	1	3	0
ENSMUSG00000059187	Tafa1	ENSG00000183662	497356	0.497357	1	3	0
ENSMUSG00000050530	Fam171a1	ENSG00000148468	497371	0.497372	1	3	0
ENSMUSG00000056004	9330182L06Rik	ENSG00000164659	497550	0.497551	1	3	0
ENSMUSG00000008658	Rbfox1	ENSG00000078328	497650	0.497651	1	3	0
ENSMUSG00000044912	Syt16	ENSG00000139973	497708	0.497709	1	3	0
ENSMUSG00000040570	Rundc3b	ENSG00000105784	497765	0.497766	1	3	0
ENSMUSG00000070733	Fryl	ENSG00000075539	497795	0.497796	1	3	0
ENSMUSG00000024548	Setbp1	ENSG00000152217	497874	0.497875	1	3	0
ENSMUSG00000031558	Slit2	ENSG00000145147	497973	0.497974	1	3	0
ENSMUSG00000029381	Shroom3	ENSG00000138771	498156	0.498157	1	3	0
ENSMUSG00000032232	Cgnl1	ENSG00000128849	513112	0.513112	1	0	2
ENSMUSG00000006932	Ctnnb1	ENSG00000168036	513155	0.513155	1	0	2
ENSMUSG00000022378	Fam49b	ENSG00000153310	513369	0.513369	1	0	2
ENSMUSG00000017291	Taok1	ENSG00000160551	513456	0.513456	1	0	2
ENSMUSG00000046873	Mbtps2	ENSG00000012174	513532	0.513532	1	0	2
ENSMUSG00000070565	Rasal2	ENSG00000075391	513558	0.513558	1	0	2
ENSMUSG00000035459	Stab2	ENSG00000136011	513571	0.513571	1	0	2
ENSMUSG00000015882	Lcorl	ENSG00000178177	513598	0.513598	1	0	2
ENSMUSG00000058317	Ube2e2	ENSG00000182247	513696	0.513696	1	0	2
ENSMUSG00000022865	Cxadr	ENSG00000154639	513723	0.513723	1	0	2
ENSMUSG00000037736	Limch1	ENSG00000064042	513732	0.513732	1	0	2
ENSMUSG00000024795	Kif20b	ENSG00000138182	513733	0.513733	1	0	2
ENSMUSG00000026991	Pkp4	ENSG00000144283	513793	0.513793	1	0	2
ENSMUSG00000091002	Tcerg1l	ENSG00000176769	513801	0.513801	1	0	2
ENSMUSG00000016200	Syt14	ENSG00000143469	513844	0.513844	1	0	2
ENSMUSG00000052276	Ostn	ENSG00000188729	513878	0.513878	1	0	2
ENSMUSG00000038594	Cep85l	ENSG00000111860	513882	0.513882	1	0	2
ENSMUSG00000028874	Fgr	ENSG00000000938	513885	0.513885	1	0	2
ENSMUSG00000025862	Stag2	ENSG00000101972	513922	0.513922	1	0	2
ENSMUSG00000019659	Ccdc12	ENSG00000160799	513927	0.513927	1	0	2
ENSMUSG00000019785	Clvs2	ENSG00000146352	513927	0.513927	1	0	2
ENSMUSG00000005886	Ncoa2	ENSG00000140396	513941	0.513941	1	0	2
ENSMUSG00000026836	Acvr1	ENSG00000115170	513947	0.513947	1	0	2
ENSMUSG00000001870	Ltbp1	ENSG00000049323	513947	0.513947	1	0	2
ENSMUSG00000027469	Tpx2	ENSG00000088325	513979	0.513979	1	0	2
ENSMUSG00000038916	Soga3	ENSG00000255330	514001	0.514001	1	0	2
ENSMUSG00000005268	Prlr	ENSG00000113494	514007	0.514007	1	0	2
ENSMUSG00000045215	Asxl3	ENSG00000141431	514007	0.514007	1	0	2
ENSMUSG00000022053	Ebf2	ENSG00000221818	514011	0.514011	1	0	2
ENSMUSG00000020849	Ywhae	ENSG00000108953	514013	0.514013	1	0	2
ENSMUSG00000028868	Wasf2	ENSG00000158195	514043	0.514043	1	0	2
ENSMUSG00000041303	Gtf3c3	ENSG00000119041	514053	0.514053	1	0	2
ENSMUSG00000030315	Vgll4	ENSG00000144560	514072	0.514072	1	0	2
ENSMUSG00000050994	Adgb	ENSG00000118492	514081	0.514081	1	0	2
ENSMUSG00000063626	Unc5d	ENSG00000156687	514081	0.514081	1	0	2
ENSMUSG00000037362	Ccn3	ENSG00000136999	514081	0.514081	1	0	2
ENSMUSG00000036112	Metap2	ENSG00000111142	514085	0.514085	1	0	2
ENSMUSG00000021010	Npas3	ENSG00000151322	514097	0.514097	1	0	2
ENSMUSG00000043456	Zfp536	ENSG00000198597	514100	0.5141	1	0	2
ENSMUSG00000036890	Gtdc1	ENSG00000121964	514119	0.514119	1	0	2
ENSMUSG00000037101	Ttc29	ENSG00000137473	514127	0.514127	1	0	2
ENSMUSG00000034903	Cobll1	ENSG00000082438	514144	0.514144	1	0	2
ENSMUSG00000037860	Aim2	ENSG00000163568	514148	0.514148	1	0	2
ENSMUSG00000028497	Hacd4	ENSG00000188921	514151	0.514151	1	0	2
ENSMUSG00000035948	Acss3	ENSG00000111058	514156	0.514156	1	0	2
ENSMUSG00000027684	Mecom	ENSG00000085276	514162	0.514162	1	0	2
ENSMUSG00000039891	Txlnb	ENSG00000164440	514164	0.514164	1	0	2
ENSMUSG00000031758	Cdyl2	ENSG00000166446	514167	0.514167	1	0	2
ENSMUSG00000032536	Trak1	ENSG00000182606	514174	0.514174	1	0	2
ENSMUSG00000003411	Rab3b	ENSG00000169213	514174	0.514174	1	0	2
ENSMUSG00000039578	Ccser1	ENSG00000184305	514175	0.514175	1	0	2
ENSMUSG00000058881	Zfp516	ENSG00000101493	514177	0.514177	1	0	2
ENSMUSG00000022858	Tra2b	ENSG00000136527	514184	0.514184	1	0	2
ENSMUSG00000041301	Cftr	ENSG00000001626	514184	0.514184	1	0	2
ENSMUSG00000021559	Dapk1	ENSG00000196730	514195	0.514195	1	0	2
ENSMUSG00000056258	Kcnq3	ENSG00000184156	514196	0.514196	1	0	2
ENSMUSG00000022332	Khdrbs3	ENSG00000131773	514199	0.514199	1	0	2
ENSMUSG00000061143	Maml3	ENSG00000196782	514230	0.51423	1	0	2
ENSMUSG00000001785	Pwp1	ENSG00000136045	514230	0.51423	1	0	2
ENSMUSG00000039852	Rere	ENSG00000142599	514234	0.514234	1	0	2
ENSMUSG00000019842	Traf3ip2	ENSG00000056972	514247	0.514247	1	0	2
ENSMUSG00000014329	Bicc1	ENSG00000122870	514269	0.514269	1	0	2
ENSMUSG00000072082	Ccnf	ENSG00000162063	514271	0.514271	1	0	2
ENSMUSG00000052544	St6galnac3	ENSG00000184005	514274	0.514274	1	0	2
ENSMUSG00000052430	Bmpr1b	ENSG00000138696	514290	0.51429	1	0	2
ENSMUSG00000031561	Tenm3	ENSG00000218336	514292	0.514292	1	0	2
ENSMUSG00000005882	Uqcc1	ENSG00000101019	514308	0.514308	1	0	2
ENSMUSG00000036053	Fmnl2	ENSG00000157827	514312	0.514312	1	0	2
ENSMUSG00000046709	Mapk10	ENSG00000109339	514341	0.514341	1	0	2
ENSMUSG00000052928	Ctif	ENSG00000134030	514344	0.514344	1	0	2
ENSMUSG00000029776	Hibadh	ENSG00000106049	514346	0.514346	1	0	2
ENSMUSG00000041741	Pde3a	ENSG00000172572	514354	0.514354	1	0	2
ENSMUSG00000021377	Dek	ENSG00000124795	514357	0.514357	1	0	2
ENSMUSG00000052062	Pard3b	ENSG00000116117	514372	0.514372	1	0	2
ENSMUSG00000078671	Chd2	ENSG00000173575	514421	0.514421	1	0	2
ENSMUSG00000020057	Dram1	ENSG00000136048	514447	0.514447	1	0	2
ENSMUSG00000027104	Atf2	ENSG00000115966	514453	0.514453	1	0	2
ENSMUSG00000056367	Actr3b	ENSG00000133627	514462	0.514462	1	0	2
ENSMUSG00000029513	Prkab1	ENSG00000111725	514462	0.514462	1	0	2
ENSMUSG00000044017	Adgrd1	ENSG00000111452	514464	0.514464	1	0	2
ENSMUSG00000019848	Popdc3	ENSG00000132429	514478	0.514478	1	0	2
ENSMUSG00000021981	Cab39l	ENSG00000102547	514481	0.514481	1	0	2
ENSMUSG00000029635	Cdk8	ENSG00000132964	514482	0.514482	1	0	2
ENSMUSG00000044308	Ubr3	ENSG00000144357	514488	0.514488	1	0	2
ENSMUSG00000051435	Fhad1	ENSG00000142621	514497	0.514497	1	0	2
ENSMUSG00000028247	Coq3	ENSG00000132423	514498	0.514498	1	0	2
ENSMUSG00000047141	Zfp654	ENSG00000175105	514498	0.514498	1	0	2
ENSMUSG00000007908	Hmgcll1	ENSG00000146151	514514	0.514514	1	0	2
ENSMUSG00000042548	Asxl1	ENSG00000171456	514538	0.514538	1	0	2
ENSMUSG00000020038	Cry1	ENSG00000008405	514543	0.514543	1	0	2
ENSMUSG00000028799	Zfp362	ENSG00000160094	514545	0.514545	1	0	2
ENSMUSG00000022311	Csmd3	ENSG00000164796	514549	0.514549	1	0	2
ENSMUSG00000019802	Sec63	ENSG00000025796	514551	0.514551	1	0	2
ENSMUSG00000037747	Phyhipl	ENSG00000165443	514560	0.51456	1	0	2
ENSMUSG00000039768	Dnajc11	ENSG00000007923	514567	0.514567	1	0	2
ENSMUSG00000041444	Arhgap32	ENSG00000134909	514567	0.514567	1	0	2
ENSMUSG00000064302	Clasp1	ENSG00000074054	514569	0.514569	1	0	2
ENSMUSG00000028412	Slc44a1	ENSG00000070214	514578	0.514578	1	0	2
ENSMUSG00000038388	Mpp6	ENSG00000105926	514578	0.514578	1	0	2
ENSMUSG00000025764	Jade1	ENSG00000077684	514580	0.51458	1	0	2
ENSMUSG00000041592	Sdk2	ENSG00000069188	514583	0.514583	1	0	2
ENSMUSG00000019797	1700021F05Rik	ENSG00000130349	514590	0.51459	1	0	2
ENSMUSG00000053199	Arhgap20	ENSG00000137727	514591	0.514591	1	0	2
ENSMUSG00000026141	Col19a1	ENSG00000082293	514592	0.514592	1	0	2
ENSMUSG00000061288	Taok3	ENSG00000135090	514593	0.514593	1	0	2
ENSMUSG00000027763	Mbnl1	ENSG00000152601	514599	0.514599	1	0	2
ENSMUSG00000032702	Kank1	ENSG00000107104	514614	0.514614	1	0	2
ENSMUSG00000041718	Alg13	ENSG00000101901	514616	0.514616	1	0	2
ENSMUSG00000019936	Epyc	ENSG00000083782	514632	0.514632	1	0	2
ENSMUSG00000040350	Trim7	ENSG00000146054	514636	0.514636	1	0	2
ENSMUSG00000025810	Nrp1	ENSG00000099250	514652	0.514652	1	0	2
ENSMUSG00000050211	Pla2g4e	ENSG00000188089	514666	0.514666	1	0	2
ENSMUSG00000028718	Stil	ENSG00000123473	514669	0.514669	1	0	2
ENSMUSG00000021615	Xrcc4	ENSG00000152422	514674	0.514674	1	0	2
ENSMUSG00000028573	Fggy	ENSG00000172456	514699	0.514699	1	0	2
ENSMUSG00000026914	Psmd14	ENSG00000115233	514699	0.514699	1	0	2
ENSMUSG00000021870	Slmap	ENSG00000163681	514702	0.514702	1	0	2
ENSMUSG00000013662	Atad1	ENSG00000138138	514714	0.514714	1	0	2
ENSMUSG00000025959	Klf7	ENSG00000118263	514722	0.514722	1	0	2
ENSMUSG00000021130	Galnt16	ENSG00000100626	514741	0.514741	1	0	2
ENSMUSG00000053194	Cib4	ENSG00000157884	514751	0.514751	1	0	2
ENSMUSG00000049038	Mterf2	ENSG00000120832	514753	0.514753	1	0	2
ENSMUSG00000019951	Uhrf1bp1l	ENSG00000111647	514772	0.514772	1	0	2
ENSMUSG00000019864	Rtn4ip1	ENSG00000130347	514773	0.514773	1	0	2
ENSMUSG00000024376	Epb41l4a	ENSG00000129595	514808	0.514808	1	0	2
ENSMUSG00000031478	Nek3	ENSG00000136098	514813	0.514813	1	0	2
ENSMUSG00000042272	Sestd1	ENSG00000187231	514819	0.514819	1	0	2
ENSMUSG00000028809	Srrm1	ENSG00000133226	514832	0.514832	1	0	2
ENSMUSG00000020063	Sirt1	ENSG00000096717	514844	0.514844	1	0	2
ENSMUSG00000032239	Rp9	ENSG00000164610	514866	0.514866	1	0	2
ENSMUSG00000050663	Trhde	ENSG00000072657	514890	0.51489	1	0	2
ENSMUSG00000035472	Slc25a21	ENSG00000183032	514896	0.514896	1	0	2
ENSMUSG00000001930	Vwf	ENSG00000110799	514897	0.514897	1	0	2
ENSMUSG00000041852	Tcf20	ENSG00000100207	514911	0.514911	1	0	2
ENSMUSG00000044499	Hs3st5	ENSG00000249853	514911	0.514911	1	0	2
ENSMUSG00000004356	Utp20	ENSG00000120800	514920	0.51492	1	0	2
ENSMUSG00000028370	Pappa	ENSG00000182752	514929	0.514929	1	0	2
ENSMUSG00000043760	Pkhd1	ENSG00000170927	514929	0.514929	1	0	2
ENSMUSG00000025220	Oga	ENSG00000198408	514952	0.514952	1	0	2
ENSMUSG00000020246	Hcfc2	ENSG00000111727	514972	0.514972	1	0	2
ENSMUSG00000053768	Chchd3	ENSG00000106554	514974	0.514974	1	0	2
ENSMUSG00000024211	Grm8	ENSG00000179603	514981	0.514981	1	0	2
ENSMUSG00000035580	Kcnh8	ENSG00000183960	514981	0.514981	1	0	2
ENSMUSG00000035441	Myo1d	ENSG00000176658	514983	0.514983	1	0	2
ENSMUSG00000021266	Wars	ENSG00000140105	514987	0.514987	1	0	2
ENSMUSG00000034573	Ptpn13	ENSG00000163629	515000	0.515	1	0	2
ENSMUSG00000051359	Ncald	ENSG00000104490	515007	0.515007	1	0	2
ENSMUSG00000045790	Ccdc149	ENSG00000181982	515033	0.515033	1	0	2
ENSMUSG00000069072	Slc7a14	ENSG00000013293	515045	0.515045	1	0	2
ENSMUSG00000019792	Trmt11	ENSG00000066651	515068	0.515068	1	0	2
ENSMUSG00000038156	Spon1	ENSG00000262655	515079	0.515079	1	0	2
ENSMUSG00000033632	AW554918	ENSG00000150477	515087	0.515087	1	0	2
ENSMUSG00000041879	Ipo9	ENSG00000198700	515096	0.515096	1	0	2
ENSMUSG00000061461	Smim20	ENSG00000250317	515099	0.515099	1	0	2
ENSMUSG00000022911	Arl13b	ENSG00000169379	515126	0.515126	1	0	2
ENSMUSG00000048271	Rbm33	ENSG00000184863	515139	0.515139	1	0	2
ENSMUSG00000033319	Fem1c	ENSG00000145780	515141	0.515141	1	0	2
ENSMUSG00000021365	Nedd9	ENSG00000111859	515159	0.515159	1	0	2
ENSMUSG00000019843	Fyn	ENSG00000010810	515213	0.515213	1	0	2
ENSMUSG00000040785	Ttc3	ENSG00000182670	515245	0.515245	1	0	2
ENSMUSG00000041763	Tpp2	ENSG00000134900	515247	0.515247	1	0	2
ENSMUSG00000029228	Lnx1	ENSG00000072201	515257	0.515257	1	0	2
ENSMUSG00000062232	Rapgef2	ENSG00000109756	515294	0.515294	1	0	2
ENSMUSG00000009378	Slc16a12	ENSG00000152779	515294	0.515294	1	0	2
ENSMUSG00000004113	Cacna1b	ENSG00000148408	515315	0.515315	1	0	2
ENSMUSG00000030747	Dgat2	ENSG00000062282	515331	0.515331	1	0	2
ENSMUSG00000062542	Syt9	ENSG00000170743	515372	0.515372	1	0	2
ENSMUSG00000030306	Tmtc1	ENSG00000133687	515415	0.515415	1	0	2
ENSMUSG00000027620	Rbm39	ENSG00000131051	515415	0.515415	1	0	2
ENSMUSG00000034098	Fstl5	ENSG00000168843	515472	0.515472	1	0	2
ENSMUSG00000015944	Castor2	ENSG00000274070	515670	0.51567	1	0	2
ENSMUSG00000046668	Cxxc5	ENSG00000171604	538679	0.538679	1	3	1
ENSMUSG00000039607	Rbms3	ENSG00000144642	538898	0.538898	1	3	1
ENSMUSG00000017978	Cadps2	ENSG00000081803	538910	0.53891	1	3	1
ENSMUSG00000048874	Phf3	ENSG00000118482	539771	0.539771	1	3	1
ENSMUSG00000030303	Far2	ENSG00000064763	539917	0.539917	1	3	1
ENSMUSG00000006586	Runx1t1	ENSG00000079102	553743	0.553743	1	5	2
ENSMUSG00000036298	Slc2a13	ENSG00000151229	566218	0.566218	1	1	4
ENSMUSG00000004637	Wwox	ENSG00000186153	576518	0.576518	1	2	3
ENSMUSG00000035919	Bbs9	ENSG00000122507	576919	0.576919	1	2	3
ENSMUSG00000026640	Plxna2	ENSG00000076356	576970	0.57697	1	2	3
ENSMUSG00000029253	Cenpc1	ENSG00000145241	577120	0.57712	1	2	3
ENSMUSG00000030657	Xylt1	ENSG00000103489	590849	0.590849	1	2	0
ENSMUSG00000001911	Nfix	ENSG00000008441	591198	0.591198	1	2	0
ENSMUSG00000031448	Adprhl1	ENSG00000153531	591298	0.591298	1	2	0
ENSMUSG00000034833	Tespa1	ENSG00000135426	591522	0.591522	1	2	0
ENSMUSG00000050830	Vwc2	ENSG00000188730	591912	0.591912	1	2	0
ENSMUSG00000041313	Slc7a1	ENSG00000139514	592834	0.592834	1	2	0
ENSMUSG00000003974	Grm3	ENSG00000198822	599588	0.599588	1	1	2
ENSMUSG00000066113	Adamtsl1	ENSG00000178031	614061	0.614061	1	3	1
ENSMUSG00000034751	Mast4	ENSG00000069020	621159	0.621159	1	3	5
ENSMUSG00000028399	Ptprd	ENSG00000153707	642782	0.642782	1	3	4
ENSMUSG00000031618	Nr3c2	ENSG00000151623	644955	0.644955	1	2	4
ENSMUSG00000022812	Gsk3b	ENSG00000082701	646271	0.646271	1	2	4
ENSMUSG00000020704	Asic2	ENSG00000108684	646273	0.646273	1	2	4
ENSMUSG00000063142	Kcnma1	ENSG00000156113	650348	0.650348	1	2	3
ENSMUSG00000021700	Rab3c	ENSG00000152932	660093	0.660093	1	1	2
ENSMUSG00000059602	Syn3	ENSG00000185666	660190	0.66019	1	1	2
ENSMUSG00000062980	Cped1	ENSG00000106034	660327	0.660327	1	1	2
ENSMUSG00000045333	Zfp423	ENSG00000102935	660389	0.660389	1	1	2
ENSMUSG00000030279	C2cd5	ENSG00000111731	660406	0.660406	1	1	2
ENSMUSG00000039954	Stk32a	ENSG00000169302	660493	0.660493	1	1	2
ENSMUSG00000040451	Sgms1	ENSG00000198964	660668	0.660668	1	1	2
ENSMUSG00000059173	Pde1a	ENSG00000115252	660746	0.660746	1	1	2
ENSMUSG00000033377	Palmd	ENSG00000099260	660769	0.660769	1	1	2
ENSMUSG00000025986	Slc39a10	ENSG00000196950	660796	0.660796	1	1	2
ENSMUSG00000063506	Arhgap22	ENSG00000128805	660812	0.660812	1	1	2
ENSMUSG00000028520	4921539E11Rik	ENSG00000203963	661000	0.661	1	1	2
ENSMUSG00000026187	Xrcc5	ENSG00000079246	661013	0.661013	1	1	2
ENSMUSG00000029337	Fgf5	ENSG00000138675	661060	0.66106	1	1	2
ENSMUSG00000021720	Rnf180	ENSG00000164197	661086	0.661086	1	1	2
ENSMUSG00000040728	Esrp1	ENSG00000104413	661102	0.661102	1	1	2
ENSMUSG00000035476	Tab3	ENSG00000157625	661137	0.661137	1	1	2
ENSMUSG00000024805	Pcgf5	ENSG00000180628	661142	0.661142	1	1	2
ENSMUSG00000044229	Nxpe4	ENSG00000137634	661142	0.661142	1	1	2
ENSMUSG00000021754	Map3k1	ENSG00000095015	661192	0.661192	1	1	2
ENSMUSG00000019699	Akt3	ENSG00000117020	661252	0.661252	1	1	2
ENSMUSG00000030075	Cntn3	ENSG00000113805	661263	0.661263	1	1	2
ENSMUSG00000034330	Plcg2	ENSG00000197943	661269	0.661269	1	1	2
ENSMUSG00000039977	Deup1	ENSG00000165325	661280	0.66128	1	1	2
ENSMUSG00000053025	Sv2b	ENSG00000185518	661301	0.661301	1	1	2
ENSMUSG00000015501	Hivep2	ENSG00000010818	661427	0.661427	1	1	2
ENSMUSG00000053825	Ppfia2	ENSG00000139220	661487	0.661487	1	1	2
ENSMUSG00000034724	Cnot6l	ENSG00000138767	661613	0.661613	1	1	2
ENSMUSG00000020250	Txnrd1	ENSG00000198431	661632	0.661632	1	1	2
ENSMUSG00000021895	Arhgef3	ENSG00000163947	661685	0.661685	1	1	2
ENSMUSG00000020114	Cand1	ENSG00000111530	662499	0.662499	1	1	2
ENSMUSG00000021774	Ube2e1	ENSG00000170142	663925	0.663925	1	2	0
ENSMUSG00000053279	Aldh1a1	ENSG00000165092	663958	0.663958	1	2	0
ENSMUSG00000022762	Ncam2	ENSG00000154654	664029	0.664029	1	2	0
ENSMUSG00000039530	Tusc3	ENSG00000104723	664137	0.664137	1	2	0
ENSMUSG00000033306	Lpp	ENSG00000145012	664164	0.664164	1	2	0
ENSMUSG00000049537	Tecrl	ENSG00000205678	664219	0.664219	1	2	0
ENSMUSG00000021596	Mctp1	ENSG00000175471	664378	0.664378	1	2	0
ENSMUSG00000026867	Gapvd1	ENSG00000165219	664385	0.664385	1	2	0
ENSMUSG00000056310	Tyw1	ENSG00000198874	664402	0.664402	1	2	0
ENSMUSG00000022197	Pdzd2	ENSG00000133401	664440	0.66444	1	2	0
ENSMUSG00000044968	Napepld	ENSG00000161048	664462	0.664462	1	2	0
ENSMUSG00000039831	Arhgap29	ENSG00000137962	664500	0.6645	1	2	0
ENSMUSG00000026527	Rgs7	ENSG00000182901	664505	0.664505	1	2	0
ENSMUSG00000021696	Elovl7	ENSG00000164181	664565	0.664565	1	2	0
ENSMUSG00000040537	Adam22	ENSG00000008277	664603	0.664603	1	2	0
ENSMUSG00000041895	Wipi1	ENSG00000070540	664641	0.664641	1	2	0
ENSMUSG00000061601	Pclo	ENSG00000186472	664705	0.664705	1	2	0
ENSMUSG00000000884	Gnb1l	ENSG00000185838	664714	0.664714	1	2	0
ENSMUSG00000034480	Diaph2	ENSG00000147202	664760	0.66476	1	2	0
ENSMUSG00000029334	Prkg2	ENSG00000138669	664776	0.664776	1	2	0
ENSMUSG00000027894	Slc6a17	ENSG00000197106	664812	0.664812	1	2	0
ENSMUSG00000096054	Syne1	ENSG00000131018	664823	0.664823	1	2	0
ENSMUSG00000028886	Eya3	ENSG00000158161	664823	0.664823	1	2	0
ENSMUSG00000026585	Kifap3	ENSG00000075945	664851	0.664851	1	2	0
ENSMUSG00000007411	Mark3	ENSG00000075413	664869	0.664869	1	2	0
ENSMUSG00000044340	Phlpp1	ENSG00000081913	664930	0.66493	1	2	0
ENSMUSG00000029763	Exoc4	ENSG00000131558	664930	0.66493	1	2	0
ENSMUSG00000027177	Hipk3	ENSG00000110422	664933	0.664933	1	2	0
ENSMUSG00000009545	Kcnq1	ENSG00000053918	664940	0.66494	1	2	0
ENSMUSG00000024238	Zeb1	ENSG00000148516	664949	0.664949	1	2	0
ENSMUSG00000021133	Susd6	ENSG00000100647	665074	0.665074	1	2	0
ENSMUSG00000036959	Bcorl1	ENSG00000085185	665081	0.665081	1	2	0
ENSMUSG00000032745	Gpbp1	ENSG00000062194	665104	0.665104	1	2	0
ENSMUSG00000039270	Megf9	ENSG00000106780	665104	0.665104	1	2	0
ENSMUSG00000039488	Cntn5	ENSG00000149972	665115	0.665115	1	2	0
ENSMUSG00000033149	Phldb2	ENSG00000144824	665172	0.665172	1	2	0
ENSMUSG00000026347	Tmem163	ENSG00000152128	665197	0.665197	1	2	0
ENSMUSG00000045658	Pid1	ENSG00000153823	665217	0.665217	1	2	0
ENSMUSG00000037196	Pacrg	ENSG00000112530	665229	0.665229	1	2	0
ENSMUSG00000000275	Trim25	ENSG00000121060	665231	0.665231	1	2	0
ENSMUSG00000028284	Map3k7	ENSG00000135341	665251	0.665251	1	2	0
ENSMUSG00000034842	Art3	ENSG00000156219	665270	0.66527	1	2	0
ENSMUSG00000056755	Grm7	ENSG00000196277	665278	0.665278	1	2	0
ENSMUSG00000040464	Gtpbp10	ENSG00000105793	665287	0.665287	1	2	0
ENSMUSG00000034402	Kcnh5	ENSG00000140015	665312	0.665312	1	2	0
ENSMUSG00000029291	Rufy3	ENSG00000018189	665331	0.665331	1	2	0
ENSMUSG00000035305	Ror1	ENSG00000185483	665364	0.665364	1	2	0
ENSMUSG00000020847	Rph3al	ENSG00000181031	665415	0.665415	1	2	0
ENSMUSG00000024758	Rtn3	ENSG00000133318	665481	0.665481	1	2	0
ENSMUSG00000016528	Mapkapk2	ENSG00000162889	665510	0.66551	1	2	0
ENSMUSG00000022013	Dnajc15	ENSG00000120675	665524	0.665524	1	2	0
ENSMUSG00000019888	Mgat4c	ENSG00000182050	665550	0.66555	1	2	3
ENSMUSG00000050272	Dscam	ENSG00000171587	665634	0.665634	1	2	0
ENSMUSG00000053519	Kcnip1	ENSG00000182132	665645	0.665645	1	2	0
ENSMUSG00000053965	Pde5a	ENSG00000138735	665781	0.665781	1	2	0
ENSMUSG00000032076	Cadm1	ENSG00000182985	666120	0.66612	1	2	3
ENSMUSG00000052155	Acvr2a	ENSG00000121989	666161	0.666161	1	2	0
ENSMUSG00000051910	Sox6	ENSG00000110693	666253	0.666253	1	2	3
ENSMUSG00000024867	Pip5k1b	ENSG00000107242	666872	0.666872	1	2	3
ENSMUSG00000048078	Tenm4	ENSG00000149256	683275	0.683275	1	3	1
ENSMUSG00000052407	Ccdc171	ENSG00000164989	683957	0.683957	1	3	1
ENSMUSG00000031841	Cdh13	ENSG00000140945	686232	0.686232	1	3	4
ENSMUSG00000037138	Aff3	ENSG00000144218	686433	0.686433	1	3	4
ENSMUSG00000038872	Zfhx3	ENSG00000140836	689088	0.689088	1	3	4
ENSMUSG00000052920	Prkg1	ENSG00000185532	690638	0.690638	1	1	3
ENSMUSG00000046876	Atxn1	ENSG00000124788	691073	0.691073	1	1	3
ENSMUSG00000019779	Frk	ENSG00000111816	691089	0.691089	1	1	3
ENSMUSG00000038122	Tbc1d32	ENSG00000146350	691636	0.691636	1	1	3
ENSMUSG00000039419	Cntnap2	ENSG00000174469	707308	0.707308	1	4	5
ENSMUSG00000029212	Gabrb1	ENSG00000163288	717006	0.717006	1	6	3
ENSMUSG00000038784	Cnot4	ENSG00000080802	717553	0.717553	1	0	1
ENSMUSG00000035683	Melk	ENSG00000165304	717553	0.717553	1	0	1
ENSMUSG00000020598	Nrcam	ENSG00000091129	717553	0.717553	1	0	1
ENSMUSG00000005621	Zfp592	ENSG00000166716	717553	0.717553	1	0	1
ENSMUSG00000036602	Alx1	ENSG00000180318	717553	0.717553	1	0	1
ENSMUSG00000028385	Snx30	ENSG00000148158	717553	0.717553	1	0	1
ENSMUSG00000040549	Ckap5	ENSG00000175216	717553	0.717553	1	0	1
ENSMUSG00000020048	Hsp90b1	ENSG00000166598	717553	0.717553	1	0	1
ENSMUSG00000034574	Daam1	ENSG00000100592	717553	0.717553	1	0	1
ENSMUSG00000030043	Tacr1	ENSG00000115353	717553	0.717553	1	0	1
ENSMUSG00000029410	Ppef2	ENSG00000156194	717553	0.717553	1	0	1
ENSMUSG00000026004	Kansl1l	ENSG00000144445	717553	0.717553	1	0	1
ENSMUSG00000032009	Sesn3	ENSG00000149212	717553	0.717553	1	0	1
ENSMUSG00000075592	Nynrin	ENSG00000205978	717553	0.717553	1	0	1
ENSMUSG00000047766	Lrrc49	ENSG00000137821	717553	0.717553	1	0	1
ENSMUSG00000000440	Pparg	ENSG00000132170	717607	0.717607	1	0	1
ENSMUSG00000039672	Kcne2	ENSG00000159197	717607	0.717607	1	0	1
ENSMUSG00000027108	Ola1	ENSG00000138430	717607	0.717607	1	0	1
ENSMUSG00000039168	Dap	ENSG00000112977	717607	0.717607	1	0	1
ENSMUSG00000039716	Dock3	ENSG00000088538	717607	0.717607	1	0	1
ENSMUSG00000021175	Cdca7l	ENSG00000164649	717607	0.717607	1	0	1
ENSMUSG00000008305	Tle1	ENSG00000196781	717607	0.717607	1	0	1
ENSMUSG00000057236	Rbbp4	ENSG00000162521	717607	0.717607	1	0	1
ENSMUSG00000022747	St3gal6	ENSG00000064225	717607	0.717607	1	0	1
ENSMUSG00000037174	Elf2	ENSG00000109381	717607	0.717607	1	0	1
ENSMUSG00000020061	Mybpc1	ENSG00000196091	717607	0.717607	1	0	1
ENSMUSG00000037225	Fgf2	ENSG00000138685	717607	0.717607	1	0	1
ENSMUSG00000027589	Pcmtd2	ENSG00000203880	717607	0.717607	1	0	1
ENSMUSG00000025427	Rnf165	ENSG00000141622	717607	0.717607	1	0	1
ENSMUSG00000034773	BC030867	ENSG00000125319	717607	0.717607	1	0	1
ENSMUSG00000046079	Lrrc8d	ENSG00000171492	717607	0.717607	1	0	1
ENSMUSG00000020151	Ptprr	ENSG00000153233	717607	0.717607	1	0	1
ENSMUSG00000044716	Dok7	ENSG00000175920	717827	0.717827	1	0	1
ENSMUSG00000037318	Traf3ip3	ENSG00000009790	717827	0.717827	1	0	1
ENSMUSG00000036144	Meox2	ENSG00000106511	717827	0.717827	1	0	1
ENSMUSG00000091556	Gm14569	ENSG00000250423	717827	0.717827	1	0	1
ENSMUSG00000022450	Ndufa6	ENSG00000184983	717827	0.717827	1	0	1
ENSMUSG00000024533	Spire1	ENSG00000134278	717827	0.717827	1	0	1
ENSMUSG00000035181	Heatr5a	ENSG00000129493	717827	0.717827	1	0	1
ENSMUSG00000035491	Fthl17a	ENSG00000132446	717827	0.717827	1	0	1
ENSMUSG00000056770	Setd3	ENSG00000183576	717827	0.717827	1	0	1
ENSMUSG00000073563	Csnk1g3	ENSG00000151292	717827	0.717827	1	0	1
ENSMUSG00000060988	Galnt13	ENSG00000144278	717827	0.717827	1	0	1
ENSMUSG00000029474	Rnf34	ENSG00000170633	717827	0.717827	1	0	1
ENSMUSG00000032251	Irak1bp1	ENSG00000146243	717827	0.717827	1	0	1
ENSMUSG00000040009	Gnaz	ENSG00000128266	717827	0.717827	1	0	1
ENSMUSG00000022376	Adcy8	ENSG00000155897	717827	0.717827	1	0	1
ENSMUSG00000021470	Ercc6l2	ENSG00000182150	717827	0.717827	1	0	1
ENSMUSG00000029111	Nelfa	ENSG00000185049	717827	0.717827	1	0	1
ENSMUSG00000040725	Hnrnpul1	ENSG00000105323	717915	0.717915	1	0	1
ENSMUSG00000036606	Plxnb2	ENSG00000196576	717915	0.717915	1	0	1
ENSMUSG00000054619	Mettl7a1	ENSG00000185432	717915	0.717915	1	0	1
ENSMUSG00000086564	Cd101	ENSG00000134256	717915	0.717915	1	0	1
ENSMUSG00000036353	P2ry12	ENSG00000169313	717915	0.717915	1	0	1
ENSMUSG00000059203	Il1rapl2	ENSG00000189108	717915	0.717915	1	0	1
ENSMUSG00000050108	Bpifc	ENSG00000184459	717915	0.717915	1	0	1
ENSMUSG00000020963	Tshr	ENSG00000165409	717915	0.717915	1	0	1
ENSMUSG00000073705	Cenps	ENSG00000175279	717915	0.717915	1	0	1
ENSMUSG00000022797	Tfrc	ENSG00000072274	717915	0.717915	1	0	1
ENSMUSG00000020261	Slc36a1	ENSG00000123643	717915	0.717915	1	0	1
ENSMUSG00000032336	Nptn	ENSG00000156642	717915	0.717915	1	0	1
ENSMUSG00000038212	Mfsd14b	ENSG00000148110	717915	0.717915	1	0	1
ENSMUSG00000091415	Ak9	ENSG00000155085	717915	0.717915	1	0	1
ENSMUSG00000018697	Aatf	ENSG00000275700	717915	0.717915	1	0	1
ENSMUSG00000028246	Faxc	ENSG00000146267	717915	0.717915	1	0	1
ENSMUSG00000052384	Nrros	ENSG00000174004	717915	0.717915	1	0	1
ENSMUSG00000028312	Smc2	ENSG00000136824	717915	0.717915	1	0	1
ENSMUSG00000004730	Adgre1	ENSG00000174837	717915	0.717915	1	0	1
ENSMUSG00000027883	Gpsm2	ENSG00000121957	717915	0.717915	1	0	1
ENSMUSG00000019726	Lyst	ENSG00000143669	717915	0.717915	1	0	1
ENSMUSG00000056476	Med12l	ENSG00000144893	717915	0.717915	1	0	1
ENSMUSG00000025162	Csnk1d	ENSG00000141551	717915	0.717915	1	0	1
ENSMUSG00000035266	Helq	ENSG00000163312	718039	0.718039	1	0	1
ENSMUSG00000071392	Ect2l	ENSG00000203734	718039	0.718039	1	0	1
ENSMUSG00000019891	Dcbld1	ENSG00000164465	718039	0.718039	1	0	1
ENSMUSG00000052595	A1cf	ENSG00000148584	718039	0.718039	1	0	1
ENSMUSG00000021709	Erbin	ENSG00000112851	718039	0.718039	1	0	1
ENSMUSG00000016481	Cr1l	ENSG00000197721	718039	0.718039	1	0	1
ENSMUSG00000040297	Suco	ENSG00000094975	718039	0.718039	1	0	1
ENSMUSG00000014039	Prdm15	ENSG00000141956	718039	0.718039	1	0	1
ENSMUSG00000031357	Syap1	ENSG00000169895	718039	0.718039	1	0	1
ENSMUSG00000064202	4430402I18Rik	ENSG00000106686	718039	0.718039	1	0	1
ENSMUSG00000024260	Sap130	ENSG00000136715	718039	0.718039	1	0	1
ENSMUSG00000020140	Lgr5	ENSG00000139292	718039	0.718039	1	0	1
ENSMUSG00000020755	Sap30bp	ENSG00000161526	718039	0.718039	1	0	1
ENSMUSG00000053877	Srcap	ENSG00000080603	718039	0.718039	1	0	1
ENSMUSG00000051278	Zgrf1	ENSG00000138658	718039	0.718039	1	0	1
ENSMUSG00000021482	Prxl2c	ENSG00000158122	718039	0.718039	1	0	1
ENSMUSG00000019861	Gopc	ENSG00000047932	718060	0.71806	1	0	1
ENSMUSG00000089824	Rbm12	ENSG00000244462	718060	0.71806	1	0	1
ENSMUSG00000052056	Zfp217	ENSG00000171940	718060	0.71806	1	0	1
ENSMUSG00000020182	Ddc	ENSG00000132437	718060	0.71806	1	0	1
ENSMUSG00000014402	Tsg101	ENSG00000074319	718060	0.71806	1	0	1
ENSMUSG00000051177	Plcb1	ENSG00000182621	718060	0.71806	1	0	1
ENSMUSG00000074643	Cpne1	ENSG00000214078	718060	0.71806	1	0	1
ENSMUSG00000040022	Rab11fip2	ENSG00000107560	718060	0.71806	1	0	1
ENSMUSG00000034958	Atcay	ENSG00000167654	718087	0.718087	1	0	1
ENSMUSG00000020023	Tmcc3	ENSG00000057704	718087	0.718087	1	0	1
ENSMUSG00000025790	Slco3a1	ENSG00000176463	718087	0.718087	1	0	1
ENSMUSG00000037624	Kcnk2	ENSG00000082482	718087	0.718087	1	0	1
ENSMUSG00000026843	Fubp3	ENSG00000107164	718087	0.718087	1	0	1
ENSMUSG00000074781	Ube2n	ENSG00000177889	718087	0.718087	1	0	1
ENSMUSG00000046691	Chtf8	ENSG00000168802	718087	0.718087	1	0	1
ENSMUSG00000022019	Tdrd3	ENSG00000083544	718087	0.718087	1	0	1
ENSMUSG00000042500	Ago4	ENSG00000134698	718087	0.718087	1	0	1
ENSMUSG00000031993	Snx19	ENSG00000120451	718087	0.718087	1	0	1
ENSMUSG00000025317	Car5a	ENSG00000174990	718087	0.718087	1	0	1
ENSMUSG00000037580	Gch1	ENSG00000131979	718087	0.718087	1	0	1
ENSMUSG00000000861	Bcl11a	ENSG00000119866	718087	0.718087	1	0	1
ENSMUSG00000057133	Chd6	ENSG00000124177	718087	0.718087	1	0	1
ENSMUSG00000026087	Mrpl30	ENSG00000185414	718087	0.718087	1	0	1
ENSMUSG00000037685	Atp8a1	ENSG00000124406	718087	0.718087	1	0	1
ENSMUSG00000028476	Reck	ENSG00000122707	718087	0.718087	1	0	1
ENSMUSG00000036438	Calm2	ENSG00000143933	718087	0.718087	1	0	1
ENSMUSG00000072964	Bhlhb9	ENSG00000198908	718087	0.718087	1	0	1
ENSMUSG00000018965	Ywhah	ENSG00000128245	718087	0.718087	1	0	1
ENSMUSG00000060012	Kif13b	ENSG00000197892	718087	0.718087	1	0	1
ENSMUSG00000054843	Atrnl1	ENSG00000107518	718087	0.718087	1	0	1
ENSMUSG00000003779	Kif20a	ENSG00000112984	718087	0.718087	1	0	1
ENSMUSG00000044847	Lsm11	ENSG00000155858	718184	0.718184	1	0	1
ENSMUSG00000021906	Oxnad1	ENSG00000154814	718184	0.718184	1	0	1
ENSMUSG00000000392	Fap	ENSG00000078098	718184	0.718184	1	0	1
ENSMUSG00000032869	Psmf1	ENSG00000125818	718184	0.718184	1	0	1
ENSMUSG00000037424	Taar9	ENSG00000237110	718184	0.718184	1	0	1
ENSMUSG00000041762	Gpr155	ENSG00000163328	718233	0.718233	1	0	1
ENSMUSG00000034413	Neurl1b	ENSG00000214357	718233	0.718233	1	0	1
ENSMUSG00000004591	Pkn2	ENSG00000065243	718233	0.718233	1	0	1
ENSMUSG00000035916	Ptprq	ENSG00000139304	718233	0.718233	1	0	1
ENSMUSG00000028530	Jak1	ENSG00000162434	718233	0.718233	1	0	1
ENSMUSG00000020402	Vdac1	ENSG00000213585	718233	0.718233	1	0	1
ENSMUSG00000038151	Prdm1	ENSG00000057657	718233	0.718233	1	0	1
ENSMUSG00000027233	Patl2	ENSG00000229474	718233	0.718233	1	0	1
ENSMUSG00000021248	Tmed10	ENSG00000170348	718233	0.718233	1	0	1
ENSMUSG00000027801	Tm4sf4	ENSG00000169903	718233	0.718233	1	0	1
ENSMUSG00000020687	Cdc27	ENSG00000004897	718233	0.718233	1	0	1
ENSMUSG00000038259	Gdf5	ENSG00000125965	718233	0.718233	1	0	1
ENSMUSG00000029101	Rgs12	ENSG00000159788	718233	0.718233	1	0	1
ENSMUSG00000056752	Dnah9	ENSG00000007174	718233	0.718233	1	0	1
ENSMUSG00000019935	Slc17a8	ENSG00000179520	718233	0.718233	1	0	1
ENSMUSG00000032504	Pdcd6ip	ENSG00000170248	718233	0.718233	1	0	1
ENSMUSG00000020230	Prmt2	ENSG00000160310	718233	0.718233	1	0	1
ENSMUSG00000024896	Minpp1	ENSG00000107789	718233	0.718233	1	0	1
ENSMUSG00000038160	Atg5	ENSG00000057663	718233	0.718233	1	0	1
ENSMUSG00000000049	Apoh	ENSG00000091583	718233	0.718233	1	0	1
ENSMUSG00000035623	Rsf1	ENSG00000048649	718233	0.718233	1	0	1
ENSMUSG00000022952	Runx1	ENSG00000159216	718233	0.718233	1	0	1
ENSMUSG00000025323	Sp4	ENSG00000105866	718233	0.718233	1	0	1
ENSMUSG00000016382	Pls3	ENSG00000102024	718233	0.718233	1	0	1
ENSMUSG00000029246	Ppat	ENSG00000128059	718262	0.718262	1	0	1
ENSMUSG00000039153	Runx2	ENSG00000124813	718262	0.718262	1	0	1
ENSMUSG00000073427	Gm4924	ENSG00000174255	718262	0.718262	1	0	1
ENSMUSG00000022463	Srebf2	ENSG00000198911	718262	0.718262	1	0	1
ENSMUSG00000020181	Nav3	ENSG00000067798	718262	0.718262	1	0	1
ENSMUSG00000015222	Map2	ENSG00000078018	718262	0.718262	1	0	1
ENSMUSG00000035354	Uvrag	ENSG00000198382	718262	0.718262	1	0	1
ENSMUSG00000044641	Pard6b	ENSG00000124171	718262	0.718262	1	0	1
ENSMUSG00000020516	Rps6kb1	ENSG00000108443	718306	0.718306	1	0	1
ENSMUSG00000024331	Dsc2	ENSG00000134755	718306	0.718306	1	0	1
ENSMUSG00000048897	Zfp710	ENSG00000140548	718306	0.718306	1	0	1
ENSMUSG00000004651	Tyr	ENSG00000077498	718306	0.718306	1	0	1
ENSMUSG00000020590	Snx13	ENSG00000071189	718306	0.718306	1	0	1
ENSMUSG00000038214	Bend3	ENSG00000178409	718306	0.718306	1	0	1
ENSMUSG00000019865	Nmbr	ENSG00000135577	718306	0.718306	1	0	1
ENSMUSG00000027422	Rrbp1	ENSG00000125844	718311	0.718311	1	0	1
ENSMUSG00000020175	Rab36	ENSG00000100228	718311	0.718311	1	0	1
ENSMUSG00000031772	Cntnap4	ENSG00000152910	718311	0.718311	1	0	1
ENSMUSG00000030264	Thumpd3	ENSG00000134077	718311	0.718311	1	0	1
ENSMUSG00000003949	Hlf	ENSG00000108924	718311	0.718311	1	0	1
ENSMUSG00000026466	Tor1aip1	ENSG00000143337	718311	0.718311	1	0	1
ENSMUSG00000029169	Dhx15	ENSG00000109606	718311	0.718311	1	0	1
ENSMUSG00000038708	Golga4	ENSG00000144674	718311	0.718311	1	0	1
ENSMUSG00000019806	Aig1	ENSG00000146416	718311	0.718311	1	0	1
ENSMUSG00000026634	Angel2	ENSG00000174606	718311	0.718311	1	0	1
ENSMUSG00000025592	Dach2	ENSG00000126733	718311	0.718311	1	0	1
ENSMUSG00000028211	Trp53inp1	ENSG00000164938	718311	0.718311	1	0	1
ENSMUSG00000022105	Rb1	ENSG00000139687	718311	0.718311	1	0	1
ENSMUSG00000062270	Morf4l1	ENSG00000185787	718311	0.718311	1	0	1
ENSMUSG00000024600	Slc27a6	ENSG00000113396	718311	0.718311	1	0	1
ENSMUSG00000028224	Nbn	ENSG00000104320	718311	0.718311	1	0	1
ENSMUSG00000029167	Ppargc1a	ENSG00000109819	718311	0.718311	1	0	1
ENSMUSG00000022108	Itm2b	ENSG00000136156	718311	0.718311	1	0	1
ENSMUSG00000070509	Rgma	ENSG00000182175	718311	0.718311	1	0	1
ENSMUSG00000035873	Pawr	ENSG00000177425	718311	0.718311	1	0	1
ENSMUSG00000021932	Rnaseh2b	ENSG00000136104	718311	0.718311	1	0	1
ENSMUSG00000022270	Retreg1	ENSG00000154153	718311	0.718311	1	0	1
ENSMUSG00000035407	Kank4	ENSG00000132854	718311	0.718311	1	0	1
ENSMUSG00000023926	Rhag	ENSG00000112077	718311	0.718311	1	0	1
ENSMUSG00000024935	Slc1a1	ENSG00000106688	718311	0.718311	1	0	1
ENSMUSG00000033222	Ttf2	ENSG00000116830	718311	0.718311	1	0	1
ENSMUSG00000042185	Nfrkb	ENSG00000170322	718311	0.718311	1	0	1
ENSMUSG00000053626	Tll1	ENSG00000038295	718311	0.718311	1	0	1
ENSMUSG00000025958	Creb1	ENSG00000118260	718311	0.718311	1	0	1
ENSMUSG00000016763	Scube1	ENSG00000159307	718311	0.718311	1	0	1
ENSMUSG00000027673	Ndufb5	ENSG00000136521	718311	0.718311	1	0	1
ENSMUSG00000027708	Dcun1d1	ENSG00000043093	718311	0.718311	1	0	1
ENSMUSG00000020646	Mboat2	ENSG00000143797	718311	0.718311	1	0	1
ENSMUSG00000022360	Atad2	ENSG00000156802	718311	0.718311	1	0	1
ENSMUSG00000020633	Dcdc2c	ENSG00000214866	718311	0.718311	1	0	1
ENSMUSG00000039728	Slc6a5	ENSG00000165970	718311	0.718311	1	0	1
ENSMUSG00000040771	Oard1	ENSG00000124596	718311	0.718311	1	0	1
ENSMUSG00000037989	Wnk2	ENSG00000165238	718311	0.718311	1	0	1
ENSMUSG00000024978	Gpam	ENSG00000119927	718311	0.718311	1	0	1
ENSMUSG00000060985	Tdrd5	ENSG00000162782	718311	0.718311	1	0	1
ENSMUSG00000035293	G2e3	ENSG00000092140	718311	0.718311	1	0	1
ENSMUSG00000024742	Fen1	ENSG00000168496	718311	0.718311	1	0	1
ENSMUSG00000024056	Ndc80	ENSG00000080986	718311	0.718311	1	0	1
ENSMUSG00000070366	Plpp4	ENSG00000203805	718311	0.718311	1	0	1
ENSMUSG00000029817	Tra2a	ENSG00000164548	718343	0.718343	1	0	1
ENSMUSG00000037846	Rtkn2	ENSG00000182010	718343	0.718343	1	0	1
ENSMUSG00000028127	Abcd3	ENSG00000117528	718343	0.718343	1	0	1
ENSMUSG00000053930	Shisa6	ENSG00000188803	718343	0.718343	1	0	1
ENSMUSG00000037946	Fgd3	ENSG00000127084	718343	0.718343	1	0	1
ENSMUSG00000033060	Lmo7	ENSG00000136153	718343	0.718343	1	0	1
ENSMUSG00000031129	Slc9a9	ENSG00000181804	718343	0.718343	1	0	1
ENSMUSG00000029205	Chrna9	ENSG00000174343	718343	0.718343	1	0	1
ENSMUSG00000024245	Tmem178	ENSG00000152154	718343	0.718343	1	0	1
ENSMUSG00000047534	Mis18bp1	ENSG00000129534	718343	0.718343	1	0	1
ENSMUSG00000037921	Ddx60	ENSG00000137628	718343	0.718343	1	0	1
ENSMUSG00000051977	Prdm9	ENSG00000164256	718343	0.718343	1	0	1
ENSMUSG00000075324	Fign	ENSG00000182263	718343	0.718343	1	0	1
ENSMUSG00000026610	Esrrg	ENSG00000196482	718343	0.718343	1	0	1
ENSMUSG00000024085	Man2a1	ENSG00000112893	718343	0.718343	1	0	1
ENSMUSG00000019947	Arid5b	ENSG00000150347	718343	0.718343	1	0	1
ENSMUSG00000053091	Lins1	ENSG00000140471	718343	0.718343	1	0	1
ENSMUSG00000029775	Klhdc10	ENSG00000128607	718385	0.718385	1	0	1
ENSMUSG00000058704	Memo1	ENSG00000162959	718385	0.718385	1	0	1
ENSMUSG00000020076	Ddx50	ENSG00000107625	718385	0.718385	1	0	1
ENSMUSG00000068196	Col8a1	ENSG00000144810	718385	0.718385	1	0	1
ENSMUSG00000034647	Ankrd12	ENSG00000101745	718385	0.718385	1	0	1
ENSMUSG00000032437	Stt3b	ENSG00000163527	718385	0.718385	1	0	1
ENSMUSG00000022321	Cdh10	ENSG00000040731	718385	0.718385	1	0	1
ENSMUSG00000032352	Lrrc1	ENSG00000137269	718385	0.718385	1	0	1
ENSMUSG00000027412	Lpin3	ENSG00000132793	718385	0.718385	1	0	1
ENSMUSG00000018417	Myo1b	ENSG00000128641	718385	0.718385	1	0	1
ENSMUSG00000038546	Ranbp9	ENSG00000010017	718425	0.718425	1	0	1
ENSMUSG00000058230	Arhgap35	ENSG00000160007	718432	0.718432	1	0	1
ENSMUSG00000038535	Zfp280d	ENSG00000137871	718432	0.718432	1	0	1
ENSMUSG00000022724	Riox2	ENSG00000170854	718432	0.718432	1	0	1
ENSMUSG00000026062	Slc9a2	ENSG00000115616	718432	0.718432	1	0	1
ENSMUSG00000034593	Myo5a	ENSG00000197535	718432	0.718432	1	0	1
ENSMUSG00000024479	Mal2	ENSG00000147676	718432	0.718432	1	0	1
ENSMUSG00000024049	Myom1	ENSG00000101605	718432	0.718432	1	0	1
ENSMUSG00000029840	Mtpn	ENSG00000105887	718432	0.718432	1	0	1
ENSMUSG00000027395	Polr1b	ENSG00000125630	718432	0.718432	1	0	1
ENSMUSG00000005846	Rsl1d1	ENSG00000171490	718432	0.718432	1	0	1
ENSMUSG00000024511	Rab27b	ENSG00000041353	718432	0.718432	1	0	1
ENSMUSG00000020212	Mdm1	ENSG00000111554	718432	0.718432	1	0	1
ENSMUSG00000048490	Nrip1	ENSG00000180530	718432	0.718432	1	0	1
ENSMUSG00000030079	Ruvbl1	ENSG00000175792	718432	0.718432	1	0	1
ENSMUSG00000035969	Rusc2	ENSG00000198853	718434	0.718434	1	0	1
ENSMUSG00000024974	Smc3	ENSG00000108055	718434	0.718434	1	0	1
ENSMUSG00000022892	App	ENSG00000142192	718434	0.718434	1	0	1
ENSMUSG00000043535	Setx	ENSG00000107290	718434	0.718434	1	0	1
ENSMUSG00000064138	Fam172a	ENSG00000113391	718459	0.718459	1	0	1
ENSMUSG00000024583	Txnl1	ENSG00000091164	718459	0.718459	1	0	1
ENSMUSG00000032537	Ephb1	ENSG00000154928	718459	0.718459	1	0	1
ENSMUSG00000046152	Fut10	ENSG00000172728	718459	0.718459	1	0	1
ENSMUSG00000054808	Actn4	ENSG00000130402	718459	0.718459	1	0	1
ENSMUSG00000021187	Tc2n	ENSG00000165929	718459	0.718459	1	0	1
ENSMUSG00000030629	Zfand6	ENSG00000086666	718459	0.718459	1	0	1
ENSMUSG00000027864	Ptgfrn	ENSG00000134247	718459	0.718459	1	0	1
ENSMUSG00000022350	Washc5	ENSG00000164961	718459	0.718459	1	0	1
ENSMUSG00000073551	Spink13	ENSG00000214510	718459	0.718459	1	0	1
ENSMUSG00000020900	Myh10	ENSG00000133026	718459	0.718459	1	0	1
ENSMUSG00000075232	Amd1	ENSG00000123505	718459	0.718459	1	0	1
ENSMUSG00000056267	Cep70	ENSG00000114107	718459	0.718459	1	0	1
ENSMUSG00000005204	Senp3	ENSG00000161956	718459	0.718459	1	0	1
ENSMUSG00000060475	Wtap	ENSG00000146457	718459	0.718459	1	0	1
ENSMUSG00000050106	Tmc8	ENSG00000167895	718459	0.718459	1	0	1
ENSMUSG00000036949	Slc39a12	ENSG00000148482	718459	0.718459	1	0	1
ENSMUSG00000073077	Cfap47	ENSG00000165164	718459	0.718459	1	0	1
ENSMUSG00000033256	Shf	ENSG00000138606	718459	0.718459	1	0	1
ENSMUSG00000027797	Dclk1	ENSG00000133083	718459	0.718459	1	0	1
ENSMUSG00000003452	Bicd1	ENSG00000151746	718459	0.718459	1	0	1
ENSMUSG00000056763	Cspp1	ENSG00000104218	718459	0.718459	1	0	1
ENSMUSG00000019894	Slc6a15	ENSG00000072041	718459	0.718459	1	0	1
ENSMUSG00000021714	Cenpk	ENSG00000123219	718459	0.718459	1	0	1
ENSMUSG00000032262	Elovl4	ENSG00000118402	718459	0.718459	1	0	1
ENSMUSG00000027940	Tpm3	ENSG00000143549	718459	0.718459	1	0	1
ENSMUSG00000047126	Cltc	ENSG00000141367	718459	0.718459	1	0	1
ENSMUSG00000026343	Gpr39	ENSG00000183840	718459	0.718459	1	0	1
ENSMUSG00000011008	Mcoln2	ENSG00000153898	718459	0.718459	1	0	1
ENSMUSG00000018433	Nol11	ENSG00000130935	718459	0.718459	1	0	1
ENSMUSG00000047454	Gphn	ENSG00000171723	718459	0.718459	1	0	1
ENSMUSG00000041654	Slc39a11	ENSG00000133195	718459	0.718459	1	0	1
ENSMUSG00000059439	Bcas3	ENSG00000141376	718459	0.718459	1	0	1
ENSMUSG00000021303	Gng4	ENSG00000168243	718459	0.718459	1	0	1
ENSMUSG00000029422	Rsrc2	ENSG00000111011	718459	0.718459	1	0	1
ENSMUSG00000030231	Plekha5	ENSG00000052126	718504	0.718504	1	0	1
ENSMUSG00000041781	Cpsf2	ENSG00000165934	718504	0.718504	1	0	1
ENSMUSG00000042349	Ikbke	ENSG00000263528	718504	0.718504	1	0	1
ENSMUSG00000023387	Kcnk16	ENSG00000095981	718504	0.718504	1	0	1
ENSMUSG00000049755	Zfp672	ENSG00000171161	718504	0.718504	1	0	1
ENSMUSG00000039480	Nt5dc1	ENSG00000178425	718504	0.718504	1	0	1
ENSMUSG00000020062	Slc5a8	ENSG00000256870	718504	0.718504	1	0	1
ENSMUSG00000020220	Vps13d	ENSG00000048707	718504	0.718504	1	0	1
ENSMUSG00000047638	Nr1h4	ENSG00000012504	718504	0.718504	1	0	1
ENSMUSG00000024989	Cep55	ENSG00000138180	718504	0.718504	1	0	1
ENSMUSG00000113902	Ndufb1-ps	ENSG00000183648	718504	0.718504	1	0	1
ENSMUSG00000020227	Irak3	ENSG00000090376	718521	0.718521	1	0	1
ENSMUSG00000064181	Rab3ip	ENSG00000127328	718521	0.718521	1	0	1
ENSMUSG00000034218	Atm	ENSG00000149311	718521	0.718521	1	0	1
ENSMUSG00000060733	Ipmk	ENSG00000151151	718521	0.718521	1	0	1
ENSMUSG00000053897	Slc39a8	ENSG00000138821	718521	0.718521	1	0	1
ENSMUSG00000026495	Efcab2	ENSG00000203666	718521	0.718521	1	0	1
ENSMUSG00000039531	Zup1	ENSG00000153975	718521	0.718521	1	0	1
ENSMUSG00000041710	Trpc5	ENSG00000072315	718521	0.718521	1	0	1
ENSMUSG00000037440	Vnn1	ENSG00000112299	718521	0.718521	1	0	1
ENSMUSG00000046982	Tshz1	ENSG00000179981	718533	0.718533	1	0	1
ENSMUSG00000051022	Hs3st1	ENSG00000002587	718533	0.718533	1	0	1
ENSMUSG00000024076	Vit	ENSG00000205221	718533	0.718533	1	0	1
ENSMUSG00000038831	Ralgps1	ENSG00000136828	718533	0.718533	1	0	1
ENSMUSG00000030763	Lcmt1	ENSG00000205629	718533	0.718533	1	0	1
ENSMUSG00000005672	Kit	ENSG00000157404	718533	0.718533	1	0	1
ENSMUSG00000020105	Lrig3	ENSG00000139263	718533	0.718533	1	0	1
ENSMUSG00000023033	Scn8a	ENSG00000196876	718533	0.718533	1	0	1
ENSMUSG00000029231	Pdgfra	ENSG00000134853	718533	0.718533	1	0	1
ENSMUSG00000019988	Nedd1	ENSG00000139350	718533	0.718533	1	0	1
ENSMUSG00000020389	Cdkl3	ENSG00000006837	718538	0.718538	1	0	1
ENSMUSG00000026594	Ralgps2	ENSG00000116191	718538	0.718538	1	0	1
ENSMUSG00000066952	Myo1h	ENSG00000174527	718538	0.718538	1	0	1
ENSMUSG00000036777	Anln	ENSG00000011426	718538	0.718538	1	0	1
ENSMUSG00000027803	Wwtr1	ENSG00000018408	718538	0.718538	1	0	1
ENSMUSG00000030898	Cckbr	ENSG00000110148	718538	0.718538	1	0	1
ENSMUSG00000039361	Picalm	ENSG00000073921	718538	0.718538	1	0	1
ENSMUSG00000033953	Ppp3r1	ENSG00000221823	718538	0.718538	1	0	1
ENSMUSG00000022272	Myo10	ENSG00000145555	718538	0.718538	1	0	1
ENSMUSG00000045106	Ccdc73	ENSG00000186714	718538	0.718538	1	0	1
ENSMUSG00000028184	Adgrl2	ENSG00000117114	718538	0.718538	1	0	1
ENSMUSG00000001786	Fbxo7	ENSG00000100225	718538	0.718538	1	0	1
ENSMUSG00000090112	Shprh	ENSG00000146414	718538	0.718538	1	0	1
ENSMUSG00000020149	Rab1a	ENSG00000138069	718538	0.718538	1	0	1
ENSMUSG00000030102	Itpr1	ENSG00000150995	718538	0.718538	1	0	1
ENSMUSG00000007646	Rad51c	ENSG00000108384	718556	0.718556	1	0	1
ENSMUSG00000028351	Brinp1	ENSG00000078725	718556	0.718556	1	0	1
ENSMUSG00000027014	Cwc22	ENSG00000163510	718556	0.718556	1	0	1
ENSMUSG00000026134	Prim2	ENSG00000146143	718556	0.718556	1	0	1
ENSMUSG00000049939	Lrrc4	ENSG00000128594	718556	0.718556	1	0	1
ENSMUSG00000060212	Pcnx2	ENSG00000135749	718556	0.718556	1	0	1
ENSMUSG00000027351	Spred1	ENSG00000166068	718556	0.718556	1	0	1
ENSMUSG00000036356	Csgalnact1	ENSG00000147408	718556	0.718556	1	0	1
ENSMUSG00000025241	Fyco1	ENSG00000163820	718556	0.718556	1	0	1
ENSMUSG00000026987	Baz2b	ENSG00000123636	718556	0.718556	1	0	1
ENSMUSG00000021963	Sap18	ENSG00000150459	718556	0.718556	1	0	1
ENSMUSG00000055407	Map6	ENSG00000171533	718556	0.718556	1	0	1
ENSMUSG00000027454	Gins1	ENSG00000101003	718556	0.718556	1	0	1
ENSMUSG00000032023	Jhy	ENSG00000109944	718556	0.718556	1	0	1
ENSMUSG00000021124	Vti1b	ENSG00000100568	718556	0.718556	1	0	1
ENSMUSG00000020810	Cygb	ENSG00000161544	718556	0.718556	1	0	1
ENSMUSG00000071252	2210408I21Rik	ENSG00000185261	718556	0.718556	1	0	1
ENSMUSG00000060512	0610040J01Rik	ENSG00000154274	718556	0.718556	1	0	1
ENSMUSG00000036940	Kdm1a	ENSG00000004487	718556	0.718556	1	0	1
ENSMUSG00000028018	Gstcd	ENSG00000138780	718556	0.718556	1	0	1
ENSMUSG00000051920	Rspo2	ENSG00000147655	718556	0.718556	1	0	1
ENSMUSG00000026601	Axdnd1	ENSG00000162779	718556	0.718556	1	0	1
ENSMUSG00000028793	Rnf19b	ENSG00000116514	718556	0.718556	1	0	1
ENSMUSG00000027896	Slc16a4	ENSG00000168679	718556	0.718556	1	0	1
ENSMUSG00000004661	Arid3b	ENSG00000179361	718556	0.718556	1	0	1
ENSMUSG00000026627	Pacc1	ENSG00000065600	718556	0.718556	1	0	1
ENSMUSG00000028744	Pqlc2	ENSG00000040487	718556	0.718556	1	0	1
ENSMUSG00000024539	Ptpn2	ENSG00000175354	718556	0.718556	1	0	1
ENSMUSG00000026238	Ptma	ENSG00000187514	718556	0.718556	1	0	1
ENSMUSG00000062397	Zfp706	ENSG00000120963	718556	0.718556	1	0	1
ENSMUSG00000038459	Abhd17c	ENSG00000136379	718556	0.718556	1	0	1
ENSMUSG00000031754	Nudt21	ENSG00000167005	718556	0.718556	1	0	1
ENSMUSG00000019852	Arfgef3	ENSG00000112379	718556	0.718556	1	0	1
ENSMUSG00000041644	Slc5a12	ENSG00000148942	718556	0.718556	1	0	1
ENSMUSG00000040591	1110051M20Rik	ENSG00000149179	718556	0.718556	1	0	1
ENSMUSG00000026896	Ifih1	ENSG00000115267	718600	0.7186	1	0	1
ENSMUSG00000056899	Immp2l	ENSG00000184903	718600	0.7186	1	0	1
ENSMUSG00000020015	Cdk17	ENSG00000059758	718600	0.7186	1	0	1
ENSMUSG00000033342	Plppr5	ENSG00000117598	718600	0.7186	1	0	1
ENSMUSG00000036285	Noa1	ENSG00000084092	718600	0.7186	1	0	1
ENSMUSG00000052302	Tbc1d30	ENSG00000111490	718600	0.7186	1	0	1
ENSMUSG00000039601	Rcan2	ENSG00000172348	718600	0.7186	1	0	1
ENSMUSG00000034310	Tmem132d	ENSG00000151952	718600	0.7186	1	0	1
ENSMUSG00000030498	Gas2	ENSG00000148935	718600	0.7186	1	0	1
ENSMUSG00000006218	Fam131c	ENSG00000185519	718600	0.7186	1	0	1
ENSMUSG00000027956	Tmem144	ENSG00000164124	718600	0.7186	1	0	1
ENSMUSG00000026425	Srgap2	ENSG00000266028	718600	0.7186	1	0	1
ENSMUSG00000001985	Grik3	ENSG00000163873	718600	0.7186	1	0	1
ENSMUSG00000038510	Rpf2	ENSG00000197498	718614	0.718614	1	0	1
ENSMUSG00000038740	Mvb12b	ENSG00000196814	718614	0.718614	1	0	1
ENSMUSG00000044791	Setd2	ENSG00000181555	718614	0.718614	1	0	1
ENSMUSG00000023930	Crisp2	ENSG00000124490	718614	0.718614	1	0	1
ENSMUSG00000028757	Ddost	ENSG00000244038	718614	0.718614	1	0	1
ENSMUSG00000058586	Serhl	ENSG00000183569	718615	0.718615	1	0	1
ENSMUSG00000020088	Sar1a	ENSG00000079332	718615	0.718615	1	0	1
ENSMUSG00000020941	Map3k14	ENSG00000006062	718615	0.718615	1	0	1
ENSMUSG00000020059	Sycp3	ENSG00000139351	718615	0.718615	1	0	1
ENSMUSG00000026103	Gls	ENSG00000115419	718615	0.718615	1	0	1
ENSMUSG00000053559	Smagp	ENSG00000170545	718615	0.718615	1	0	1
ENSMUSG00000019856	Fam184a	ENSG00000111879	718615	0.718615	1	0	1
ENSMUSG00000037709	Fam13a	ENSG00000138640	718615	0.718615	1	0	1
ENSMUSG00000032264	Zw10	ENSG00000086827	718615	0.718615	1	0	1
ENSMUSG00000039384	Dusp10	ENSG00000143507	718615	0.718615	1	0	1
ENSMUSG00000050812	Ecpas	ENSG00000136813	718615	0.718615	1	0	1
ENSMUSG00000022309	Angpt1	ENSG00000154188	718615	0.718615	1	0	1
ENSMUSG00000001942	Siae	ENSG00000110013	718615	0.718615	1	0	1
ENSMUSG00000066595	Flvcr1	ENSG00000162769	718615	0.718615	1	0	1
ENSMUSG00000028484	Psip1	ENSG00000164985	718615	0.718615	1	0	1
ENSMUSG00000028289	Epha7	ENSG00000135333	718615	0.718615	1	0	1
ENSMUSG00000028910	Mecr	ENSG00000116353	718615	0.718615	1	0	1
ENSMUSG00000019863	Qrsl1	ENSG00000130348	718634	0.718634	1	0	1
ENSMUSG00000022438	Parvb	ENSG00000188677	718634	0.718634	1	0	1
ENSMUSG00000026999	Nup35	ENSG00000163002	718634	0.718634	1	0	1
ENSMUSG00000060743	H3f3a	ENSG00000163041	718634	0.718634	1	0	1
ENSMUSG00000027365	Trpm7	ENSG00000092439	718634	0.718634	1	0	1
ENSMUSG00000057156	Homez	ENSG00000215271	718634	0.718634	1	0	1
ENSMUSG00000061175	Fnip2	ENSG00000052795	718634	0.718634	1	0	1
ENSMUSG00000026579	F5	ENSG00000198734	718634	0.718634	1	0	1
ENSMUSG00000003190	Bcl2l12	ENSG00000126453	718634	0.718634	1	0	1
ENSMUSG00000025821	Zfp282	ENSG00000170265	718634	0.718634	1	0	1
ENSMUSG00000021144	Mta1	ENSG00000182979	718634	0.718634	1	0	1
ENSMUSG00000035629	Rubcn	ENSG00000145016	718653	0.718653	1	0	1
ENSMUSG00000090145	Ugt1a6b	ENSG00000167165	718653	0.718653	1	0	1
ENSMUSG00000030214	Plbd1	ENSG00000121316	718653	0.718653	1	0	1
ENSMUSG00000036202	Rif1	ENSG00000080345	718653	0.718653	1	0	1
ENSMUSG00000068250	Amn1	ENSG00000151743	718653	0.718653	1	0	1
ENSMUSG00000021621	Zcchc9	ENSG00000131732	718653	0.718653	1	0	1
ENSMUSG00000022021	Diaph3	ENSG00000139734	718653	0.718653	1	0	1
ENSMUSG00000021339	Mrs2	ENSG00000124532	718653	0.718653	1	0	1
ENSMUSG00000024302	Dtna	ENSG00000134769	718653	0.718653	1	0	1
ENSMUSG00000062170	Fmr1nb	ENSG00000176988	718653	0.718653	1	0	1
ENSMUSG00000022701	Ccdc191	ENSG00000163617	718653	0.718653	1	0	1
ENSMUSG00000045348	Nyap1	ENSG00000166924	718653	0.718653	1	0	1
ENSMUSG00000000838	Fmr1	ENSG00000102081	718653	0.718653	1	0	1
ENSMUSG00000056608	Chd9	ENSG00000177200	718653	0.718653	1	0	1
ENSMUSG00000089943	Ugt1a5	ENSG00000244474	718653	0.718653	1	0	1
ENSMUSG00000090171	Ugt1a2	ENSG00000243135	718653	0.718653	1	0	1
ENSMUSG00000030987	Stim1	ENSG00000167323	718678	0.718678	1	0	1
ENSMUSG00000048332	Lhfp	ENSG00000183722	718678	0.718678	1	0	1
ENSMUSG00000031748	Gnao1	ENSG00000087258	718678	0.718678	1	0	1
ENSMUSG00000041417	Pik3r1	ENSG00000145675	718678	0.718678	1	0	1
ENSMUSG00000025571	Tnrc6c	ENSG00000078687	718678	0.718678	1	0	1
ENSMUSG00000005107	Slc2a9	ENSG00000109667	718678	0.718678	1	0	1
ENSMUSG00000037754	Ppp1r16b	ENSG00000101445	718678	0.718678	1	0	1
ENSMUSG00000073565	Prr16	ENSG00000184838	718678	0.718678	1	0	1
ENSMUSG00000035798	Zdhhc17	ENSG00000186908	718678	0.718678	1	0	1
ENSMUSG00000009647	Mcu	ENSG00000156026	718678	0.718678	1	0	1
ENSMUSG00000022303	Dcstamp	ENSG00000164935	718678	0.718678	1	0	1
ENSMUSG00000045671	Spred2	ENSG00000198369	718678	0.718678	1	0	1
ENSMUSG00000062070	Pgk1	ENSG00000102144	718678	0.718678	1	0	1
ENSMUSG00000037541	Shank2	ENSG00000162105	718678	0.718678	1	0	1
ENSMUSG00000042709	Atpaf2	ENSG00000171953	718678	0.718678	1	0	1
ENSMUSG00000006711	D130043K22Rik	ENSG00000137261	718678	0.718678	1	0	1
ENSMUSG00000028528	Dnajc6	ENSG00000116675	718678	0.718678	1	0	1
ENSMUSG00000026017	Carf	ENSG00000138380	718678	0.718678	1	0	1
ENSMUSG00000028347	Tmeff1	ENSG00000241697	718678	0.718678	1	0	1
ENSMUSG00000015478	Rnf5	ENSG00000204308	718678	0.718678	1	0	1
ENSMUSG00000018363	Smurf2	ENSG00000108854	718678	0.718678	1	0	1
ENSMUSG00000037112	Sik2	ENSG00000170145	718678	0.718678	1	0	1
ENSMUSG00000028364	Tnc	ENSG00000041982	718678	0.718678	1	0	1
ENSMUSG00000056498	Tmem154	ENSG00000170006	718678	0.718678	1	0	1
ENSMUSG00000040423	Rc3h1	ENSG00000135870	718678	0.718678	1	0	1
ENSMUSG00000017631	Abr	ENSG00000159842	718678	0.718678	1	0	1
ENSMUSG00000091055	Siglec15	ENSG00000197046	718678	0.718678	1	0	1
ENSMUSG00000036958	Cst11	ENSG00000125831	718678	0.718678	1	0	1
ENSMUSG00000042256	Ptchd4	ENSG00000244694	718678	0.718678	1	0	1
ENSMUSG00000042901	Aida	ENSG00000186063	718684	0.718684	1	0	1
ENSMUSG00000063810	Alms1	ENSG00000116127	718684	0.718684	1	0	1
ENSMUSG00000036800	Fam135b	ENSG00000147724	718684	0.718684	1	0	1
ENSMUSG00000035455	Fignl1	ENSG00000132436	718684	0.718684	1	0	1
ENSMUSG00000030249	Abcc9	ENSG00000069431	718684	0.718684	1	0	1
ENSMUSG00000020014	Cfap54	ENSG00000188596	718684	0.718684	1	0	1
ENSMUSG00000024074	Crim1	ENSG00000150938	718684	0.718684	1	0	1
ENSMUSG00000066979	Bub3	ENSG00000154473	718684	0.718684	1	0	1
ENSMUSG00000039529	Atp8b1	ENSG00000081923	718684	0.718684	1	0	1
ENSMUSG00000061950	Ppp4r1	ENSG00000154845	718684	0.718684	1	0	1
ENSMUSG00000061313	Ddhd2	ENSG00000085788	718684	0.718684	1	0	1
ENSMUSG00000006699	Cdc42	ENSG00000070831	718684	0.718684	1	0	1
ENSMUSG00000030172	Erc1	ENSG00000082805	718684	0.718684	1	0	1
ENSMUSG00000021998	Lcp1	ENSG00000136167	718684	0.718684	1	0	1
ENSMUSG00000021972	Hmbox1	ENSG00000147421	718684	0.718684	1	0	1
ENSMUSG00000032207	Lipc	ENSG00000166035	718684	0.718684	1	0	1
ENSMUSG00000019979	Apaf1	ENSG00000120868	718684	0.718684	1	0	1
ENSMUSG00000019986	Ahi1	ENSG00000135541	718684	0.718684	1	0	1
ENSMUSG00000037370	Enpp1	ENSG00000197594	718684	0.718684	1	0	1
ENSMUSG00000030268	Bcat1	ENSG00000060982	718691	0.718691	1	0	1
ENSMUSG00000047361	Gm973	ENSG00000182329	718691	0.718691	1	0	1
ENSMUSG00000027077	Smtnl1	ENSG00000214872	718691	0.718691	1	0	1
ENSMUSG00000035506	Slc12a8	ENSG00000221955	718691	0.718691	1	0	1
ENSMUSG00000040282	BC052040	ENSG00000186073	718691	0.718691	1	0	1
ENSMUSG00000056812	St8sia3	ENSG00000177511	718719	0.718719	1	0	1
ENSMUSG00000040687	Madd	ENSG00000110514	718723	0.718723	1	0	1
ENSMUSG00000102543	Pcdhgc5	ENSG00000240764	718723	0.718723	1	0	1
ENSMUSG00000051506	Wdfy4	ENSG00000128815	718723	0.718723	1	0	1
ENSMUSG00000038115	Ano2	ENSG00000047617	718723	0.718723	1	0	1
ENSMUSG00000070639	Lrrc8b	ENSG00000197147	718723	0.718723	1	0	1
ENSMUSG00000028927	Padi2	ENSG00000117115	718723	0.718723	1	0	1
ENSMUSG00000030751	Psma1	ENSG00000129084	718723	0.718723	1	0	1
ENSMUSG00000021171	Esyt2	ENSG00000117868	718723	0.718723	1	0	1
ENSMUSG00000039648	Kyat1	ENSG00000171097	718723	0.718723	1	0	1
ENSMUSG00000030557	Mef2a	ENSG00000068305	718723	0.718723	1	0	1
ENSMUSG00000020902	Ntn1	ENSG00000065320	718723	0.718723	1	0	1
ENSMUSG00000018501	Ncor1	ENSG00000141027	718723	0.718723	1	0	1
ENSMUSG00000019906	Lin7a	ENSG00000111052	718723	0.718723	1	0	1
ENSMUSG00000025477	Inpp5a	ENSG00000068383	718723	0.718723	1	0	1
ENSMUSG00000042772	Smg7	ENSG00000116698	718723	0.718723	1	0	1
ENSMUSG00000091636	Akain1	ENSG00000231824	718723	0.718723	1	0	1
ENSMUSG00000031387	Renbp	ENSG00000102032	718723	0.718723	1	0	1
ENSMUSG00000029822	Osbpl3	ENSG00000070882	718723	0.718723	1	0	1
ENSMUSG00000049556	Lingo1	ENSG00000169783	718723	0.718723	1	0	1
ENSMUSG00000055027	Smyd1	ENSG00000115593	718723	0.718723	1	0	1
ENSMUSG00000029472	Anapc5	ENSG00000089053	718723	0.718723	1	0	1
ENSMUSG00000047921	Trappc9	ENSG00000167632	718723	0.718723	1	0	1
ENSMUSG00000102742	Pcdhga11	ENSG00000253873	718723	0.718723	1	0	1
ENSMUSG00000002372	Ranbp3	ENSG00000031823	718723	0.718723	1	0	1
ENSMUSG00000102748	Pcdhgb2	ENSG00000253910	718723	0.718723	1	0	1
ENSMUSG00000034112	Atp2c2	ENSG00000064270	718723	0.718723	1	0	1
ENSMUSG00000042734	Ttc9	ENSG00000133985	718723	0.718723	1	0	1
ENSMUSG00000038244	Mical2	ENSG00000133816	718723	0.718723	1	0	1
ENSMUSG00000037890	Wdr19	ENSG00000157796	718723	0.718723	1	0	1
ENSMUSG00000102440	Pcdhga9	ENSG00000261934	718723	0.718723	1	0	1
ENSMUSG00000028755	Cda	ENSG00000158825	718723	0.718723	1	0	1
ENSMUSG00000032020	Ubash3b	ENSG00000154127	718723	0.718723	1	0	1
ENSMUSG00000028008	Asic5	ENSG00000256394	718723	0.718723	1	0	1
ENSMUSG00000029389	Ddx55	ENSG00000111364	718723	0.718723	1	0	1
ENSMUSG00000001829	Clpb	ENSG00000162129	718723	0.718723	1	0	1
ENSMUSG00000021540	Smad5	ENSG00000113658	718723	0.718723	1	0	1
ENSMUSG00000026341	Actr3	ENSG00000115091	718723	0.718723	1	0	1
ENSMUSG00000024066	Xdh	ENSG00000158125	718723	0.718723	1	0	1
ENSMUSG00000032332	Col12a1	ENSG00000111799	718723	0.718723	1	0	1
ENSMUSG00000085111	Ascl4	ENSG00000187855	718723	0.718723	1	0	1
ENSMUSG00000045205	Dpy19l4	ENSG00000156162	718723	0.718723	1	0	1
ENSMUSG00000024810	Il33	ENSG00000137033	718723	0.718723	1	0	1
ENSMUSG00000041112	Elmo1	ENSG00000155849	718723	0.718723	1	0	1
ENSMUSG00000102222	Pcdhga10	ENSG00000253846	718723	0.718723	1	0	1
ENSMUSG00000023036	Pcdhgc4	ENSG00000242419	718723	0.718723	1	0	1
ENSMUSG00000102428	Pcdhga12	ENSG00000253159	718723	0.718723	1	0	1
ENSMUSG00000029553	Tfec	ENSG00000105967	718723	0.718723	1	0	1
ENSMUSG00000030671	Pde3b	ENSG00000152270	718723	0.718723	1	0	1
ENSMUSG00000002109	Ddb2	ENSG00000134574	718723	0.718723	1	0	1
ENSMUSG00000035311	Gnptab	ENSG00000111670	718723	0.718723	1	0	1
ENSMUSG00000028378	Ptgr1	ENSG00000106853	718723	0.718723	1	0	1
ENSMUSG00000029925	Tbxas1	ENSG00000059377	718723	0.718723	1	0	1
ENSMUSG00000021866	Anxa11	ENSG00000122359	718723	0.718723	1	0	1
ENSMUSG00000039497	Dse	ENSG00000111817	718723	0.718723	1	0	1
ENSMUSG00000073758	Sh3d21	ENSG00000214193	718723	0.718723	1	0	1
ENSMUSG00000033386	Frrs1	ENSG00000156869	718723	0.718723	1	0	1
ENSMUSG00000034453	Polr3b	ENSG00000013503	718723	0.718723	1	0	1
ENSMUSG00000021646	Mccc2	ENSG00000131844	718723	0.718723	1	0	1
ENSMUSG00000056531	Ccdc18	ENSG00000122483	718723	0.718723	1	0	1
ENSMUSG00000103088	Pcdhgb6	ENSG00000253305	718723	0.718723	1	0	1
ENSMUSG00000021759	Plpp1	ENSG00000067113	718723	0.718723	1	0	1
ENSMUSG00000032875	Arhgef17	ENSG00000110237	718723	0.718723	1	0	1
ENSMUSG00000103567	Pcdhga5	ENSG00000253485	718723	0.718723	1	0	1
ENSMUSG00000103585	Pcdhgb4	ENSG00000253953	718723	0.718723	1	0	1
ENSMUSG00000054612	Mgmt	ENSG00000170430	718723	0.718723	1	0	1
ENSMUSG00000103472	Pcdhga7	ENSG00000253537	718723	0.718723	1	0	1
ENSMUSG00000103749	Pcdhgb5	ENSG00000276547	718723	0.718723	1	0	1
ENSMUSG00000010505	Myt1	ENSG00000196132	718723	0.718723	1	0	1
ENSMUSG00000103793	Pcdhga6	ENSG00000253731	718723	0.718723	1	0	1
ENSMUSG00000049928	Glp2r	ENSG00000065325	718723	0.718723	1	0	1
ENSMUSG00000027341	Tmem230	ENSG00000089063	718723	0.718723	1	0	1
ENSMUSG00000021023	Prorp	ENSG00000100890	718723	0.718723	1	0	1
ENSMUSG00000021973	Micu2	ENSG00000165487	718723	0.718723	1	0	1
ENSMUSG00000037259	Dzank1	ENSG00000089091	718723	0.718723	1	0	1
ENSMUSG00000043164	Tmem212	ENSG00000186329	718723	0.718723	1	0	1
ENSMUSG00000103897	Pcdhga8	ENSG00000253767	718723	0.718723	1	0	1
ENSMUSG00000040990	Sh3kbp1	ENSG00000147010	718723	0.718723	1	0	1
ENSMUSG00000022607	Ptk2	ENSG00000169398	718723	0.718723	1	0	1
ENSMUSG00000039062	Anpep	ENSG00000166825	718723	0.718723	1	0	1
ENSMUSG00000102918	Pcdhgc3	ENSG00000240184	718723	0.718723	1	0	1
ENSMUSG00000040972	Igsf21	ENSG00000117154	718723	0.718723	1	0	1
ENSMUSG00000004207	Psap	ENSG00000197746	718723	0.718723	1	0	1
ENSMUSG00000027281	Slx4ip	ENSG00000149346	718723	0.718723	1	0	1
ENSMUSG00000028572	Hook1	ENSG00000134709	718723	0.718723	1	0	1
ENSMUSG00000031519	Asb5	ENSG00000164122	718723	0.718723	1	0	1
ENSMUSG00000062151	Unc13c	ENSG00000137766	718723	0.718723	1	0	1
ENSMUSG00000027347	Rasgrp1	ENSG00000172575	718723	0.718723	1	0	1
ENSMUSG00000104063	Pcdhgb7	ENSG00000254122	718723	0.718723	1	0	1
ENSMUSG00000063568	Jazf1	ENSG00000153814	718753	0.718753	1	0	1
ENSMUSG00000021390	Ogn	ENSG00000106809	718753	0.718753	1	0	1
ENSMUSG00000024097	Srsf7	ENSG00000115875	718753	0.718753	1	0	1
ENSMUSG00000015357	Clpx	ENSG00000166855	718753	0.718753	1	0	1
ENSMUSG00000028614	Ndc1	ENSG00000058804	718753	0.718753	1	0	1
ENSMUSG00000052374	Actn2	ENSG00000077522	718753	0.718753	1	0	1
ENSMUSG00000037646	Vps13b	ENSG00000132549	718753	0.718753	1	0	1
ENSMUSG00000024259	Slc25a46	ENSG00000164209	718753	0.718753	1	0	1
ENSMUSG00000025591	Tma16	ENSG00000198498	718753	0.718753	1	0	1
ENSMUSG00000078578	Ube2d3	ENSG00000109332	718753	0.718753	1	0	1
ENSMUSG00000044167	Foxo1	ENSG00000150907	718753	0.718753	1	0	1
ENSMUSG00000026058	Khdrbs2	ENSG00000112232	718753	0.718753	1	0	1
ENSMUSG00000020037	Rfx4	ENSG00000111783	718753	0.718753	1	0	1
ENSMUSG00000029594	Rbm19	ENSG00000122965	718753	0.718753	1	0	1
ENSMUSG00000038879	Nipal2	ENSG00000104361	718753	0.718753	1	0	1
ENSMUSG00000075054	Yae1d1	ENSG00000241127	718753	0.718753	1	0	1
ENSMUSG00000030873	Scnn1b	ENSG00000168447	718753	0.718753	1	0	1
ENSMUSG00000037129	Tmprss13	ENSG00000137747	718753	0.718753	1	0	1
ENSMUSG00000037016	Frem2	ENSG00000150893	718753	0.718753	1	0	1
ENSMUSG00000034951	Cog7	ENSG00000168434	718753	0.718753	1	0	1
ENSMUSG00000029916	Agk	ENSG00000006530	718753	0.718753	1	0	1
ENSMUSG00000025531	Chm	ENSG00000188419	718753	0.718753	1	0	1
ENSMUSG00000032826	Ank2	ENSG00000145362	718753	0.718753	1	0	1
ENSMUSG00000023943	Sult1c1	ENSG00000196228	718753	0.718753	1	0	1
ENSMUSG00000020374	Rasgef1c	ENSG00000146090	718794	0.718794	1	0	1
ENSMUSG00000058897	Col25a1	ENSG00000188517	718794	0.718794	1	0	1
ENSMUSG00000043259	Fam13c	ENSG00000148541	718794	0.718794	1	0	1
ENSMUSG00000028382	Ptbp3	ENSG00000119314	718794	0.718794	1	0	1
ENSMUSG00000033773	Rpap2	ENSG00000122484	718794	0.718794	1	0	1
ENSMUSG00000036411	9530077C05Rik	ENSG00000164542	718794	0.718794	1	0	1
ENSMUSG00000022375	Lrrc6	ENSG00000129295	718794	0.718794	1	0	1
ENSMUSG00000034371	Tkfc	ENSG00000149476	718794	0.718794	1	0	1
ENSMUSG00000015981	Stk32c	ENSG00000165752	718794	0.718794	1	0	1
ENSMUSG00000020717	Pecam1	ENSG00000261371	718794	0.718794	1	0	1
ENSMUSG00000050587	Lrrc4c	ENSG00000148948	718794	0.718794	1	0	1
ENSMUSG00000050439	Enthd1	ENSG00000176177	718794	0.718794	1	0	1
ENSMUSG00000041949	Tango6	ENSG00000103047	718794	0.718794	1	0	1
ENSMUSG00000033955	Tnks1bp1	ENSG00000149115	718794	0.718794	1	0	1
ENSMUSG00000032744	Heyl	ENSG00000163909	718794	0.718794	1	0	1
ENSMUSG00000022312	Eif3h	ENSG00000147677	718794	0.718794	1	0	1
ENSMUSG00000047832	Cdca4	ENSG00000170779	718794	0.718794	1	0	1
ENSMUSG00000029456	Acad10	ENSG00000111271	718794	0.718794	1	0	1
ENSMUSG00000042567	Nek10	ENSG00000163491	718794	0.718794	1	0	1
ENSMUSG00000004347	Pde1c	ENSG00000154678	718794	0.718794	1	0	1
ENSMUSG00000026605	Cenpf	ENSG00000117724	718794	0.718794	1	0	1
ENSMUSG00000054400	Cklf	ENSG00000217555	718794	0.718794	1	0	1
ENSMUSG00000029311	Hsd17b11	ENSG00000198189	718794	0.718794	1	0	1
ENSMUSG00000030505	Prmt3	ENSG00000185238	718796	0.718796	1	0	1
ENSMUSG00000044072	Eml6	ENSG00000214595	718796	0.718796	1	0	1
ENSMUSG00000030232	Aebp2	ENSG00000139154	718796	0.718796	1	0	1
ENSMUSG00000027784	Ppm1l	ENSG00000163590	718796	0.718796	1	0	1
ENSMUSG00000033805	Ephx4	ENSG00000172031	718796	0.718796	1	0	1
ENSMUSG00000035620	Ric8b	ENSG00000111785	718796	0.718796	1	0	1
ENSMUSG00000024498	Tcerg1	ENSG00000113649	718796	0.718796	1	0	1
ENSMUSG00000047161	Chst9	ENSG00000154080	718796	0.718796	1	0	1
ENSMUSG00000034525	Ice1	ENSG00000164151	718810	0.71881	1	0	1
ENSMUSG00000066151	Fkbp15	ENSG00000119321	718810	0.71881	1	0	1
ENSMUSG00000031666	Rbl2	ENSG00000103479	718810	0.71881	1	0	1
ENSMUSG00000029913	Prdm5	ENSG00000138738	718810	0.71881	1	0	1
ENSMUSG00000055652	Klhl25	ENSG00000183655	718817	0.718817	1	0	1
ENSMUSG00000038965	Ube2l3	ENSG00000185651	718817	0.718817	1	0	1
ENSMUSG00000046841	Ckap4	ENSG00000136026	718817	0.718817	1	0	1
ENSMUSG00000044813	Shb	ENSG00000107338	718817	0.718817	1	0	1
ENSMUSG00000026885	Ttll11	ENSG00000175764	718817	0.718817	1	0	1
ENSMUSG00000031393	Mecp2	ENSG00000169057	718836	0.718836	1	0	1
ENSMUSG00000055296	Tmem245	ENSG00000106771	718836	0.718836	1	0	1
ENSMUSG00000027804	Ppid	ENSG00000171497	718836	0.718836	1	0	1
ENSMUSG00000005994	Tyrp1	ENSG00000107165	718836	0.718836	1	0	1
ENSMUSG00000038827	Abitram	ENSG00000119328	718836	0.718836	1	0	1
ENSMUSG00000052539	Magi3	ENSG00000081026	718836	0.718836	1	0	1
ENSMUSG00000038816	Ctnnal1	ENSG00000119326	718836	0.718836	1	0	1
ENSMUSG00000052949	Rnf157	ENSG00000141576	718836	0.718836	1	0	1
ENSMUSG00000058248	Kcnh1	ENSG00000143473	718836	0.718836	1	0	1
ENSMUSG00000024378	Stard4	ENSG00000164211	718836	0.718836	1	0	1
ENSMUSG00000038446	Cdc40	ENSG00000168438	718836	0.718836	1	0	1
ENSMUSG00000058444	Map2k5	ENSG00000137764	718836	0.718836	1	0	1
ENSMUSG00000025202	Scd3	ENSG00000145284	718836	0.718836	1	0	1
ENSMUSG00000041886	Macc1	ENSG00000183742	718836	0.718836	1	0	1
ENSMUSG00000042804	Gpr153	ENSG00000158292	718837	0.718837	1	0	1
ENSMUSG00000021327	Zkscan3	ENSG00000189298	718837	0.718837	1	0	1
ENSMUSG00000063410	Stk24	ENSG00000102572	718837	0.718837	1	0	1
ENSMUSG00000022002	Erich6b	ENSG00000165837	718837	0.718837	1	0	1
ENSMUSG00000000340	Dbt	ENSG00000137992	718837	0.718837	1	0	1
ENSMUSG00000036401	Glt6d1	ENSG00000204007	718837	0.718837	1	0	1
ENSMUSG00000030309	Caprin2	ENSG00000110888	718837	0.718837	1	0	1
ENSMUSG00000026470	Stx6	ENSG00000135823	718837	0.718837	1	0	1
ENSMUSG00000032261	Sh3bgrl2	ENSG00000198478	718837	0.718837	1	0	1
ENSMUSG00000027859	Ngf	ENSG00000134259	718837	0.718837	1	0	1
ENSMUSG00000025576	Rbfox3	ENSG00000167281	718837	0.718837	1	0	1
ENSMUSG00000034533	Scn10a	ENSG00000185313	718837	0.718837	1	0	1
ENSMUSG00000001151	Pcnt	ENSG00000160299	718837	0.718837	1	0	1
ENSMUSG00000038544	Inip	ENSG00000148153	718837	0.718837	1	0	1
ENSMUSG00000032388	Spg21	ENSG00000090487	718837	0.718837	1	0	1
ENSMUSG00000033530	Ttc7b	ENSG00000165914	718837	0.718837	1	0	1
ENSMUSG00000050069	Grem2	ENSG00000180875	718837	0.718837	1	0	1
ENSMUSG00000027690	Slc2a2	ENSG00000163581	718837	0.718837	1	0	1
ENSMUSG00000026811	St6galnac6	ENSG00000160408	718837	0.718837	1	0	1
ENSMUSG00000029376	Mthfd2l	ENSG00000163738	718837	0.718837	1	0	1
ENSMUSG00000026090	2010300C02Rik	ENSG00000196872	718837	0.718837	1	0	1
ENSMUSG00000024558	Mapk4	ENSG00000141639	718837	0.718837	1	0	1
ENSMUSG00000028479	Gne	ENSG00000159921	718837	0.718837	1	0	1
ENSMUSG00000026116	Tmem131	ENSG00000075568	718837	0.718837	1	0	1
ENSMUSG00000071369	Map3k5	ENSG00000197442	718837	0.718837	1	0	1
ENSMUSG00000032280	Tle3	ENSG00000140332	718837	0.718837	1	0	1
ENSMUSG00000036398	Ppp1r11	ENSG00000204619	718837	0.718837	1	0	1
ENSMUSG00000040586	Ofd1	ENSG00000046651	718837	0.718837	1	0	1
ENSMUSG00000025223	Ldb1	ENSG00000198728	718837	0.718837	1	0	1
ENSMUSG00000010066	Cacna2d2	ENSG00000007402	718837	0.718837	1	0	1
ENSMUSG00000023216	Epb42	ENSG00000166947	718837	0.718837	1	0	1
ENSMUSG00000059854	Hydin	ENSG00000157423	718837	0.718837	1	0	1
ENSMUSG00000025217	Btrc	ENSG00000166167	718851	0.718851	1	0	1
ENSMUSG00000036875	Dna2	ENSG00000138346	718851	0.718851	1	0	1
ENSMUSG00000029191	Rfc1	ENSG00000035928	718851	0.718851	1	0	1
ENSMUSG00000007815	Rhoa	ENSG00000067560	718851	0.718851	1	0	1
ENSMUSG00000035062	Zc4h2	ENSG00000126970	718851	0.718851	1	0	1
ENSMUSG00000026219	Trip12	ENSG00000153827	718851	0.718851	1	0	1
ENSMUSG00000029267	Mtf2	ENSG00000143033	718851	0.718851	1	0	1
ENSMUSG00000036333	Kidins220	ENSG00000134313	718851	0.718851	1	0	1
ENSMUSG00000050608	Micos10	ENSG00000173436	718851	0.718851	1	0	1
ENSMUSG00000061603	Akap6	ENSG00000151320	718851	0.718851	1	0	1
ENSMUSG00000060131	Atp8b4	ENSG00000104043	718851	0.718851	1	0	1
ENSMUSG00000014355	Anapc1	ENSG00000153107	718851	0.718851	1	0	1
ENSMUSG00000039007	Cpq	ENSG00000104324	718851	0.718851	1	0	1
ENSMUSG00000040594	Ranbp17	ENSG00000204764	718851	0.718851	1	0	1
ENSMUSG00000114797	Gm49336	ENSG00000139496	718851	0.718851	1	0	1
ENSMUSG00000059842	Zfp341	ENSG00000131061	718891	0.718891	1	0	1
ENSMUSG00000021276	Cinp	ENSG00000100865	718900	0.7189	1	0	1
ENSMUSG00000025920	Stau2	ENSG00000040341	718900	0.7189	1	0	1
ENSMUSG00000022863	Btg3	ENSG00000154640	718900	0.7189	1	0	1
ENSMUSG00000036792	Mbd5	ENSG00000204406	718900	0.7189	1	0	1
ENSMUSG00000002076	Hsf2bp	ENSG00000160207	718900	0.7189	1	0	1
ENSMUSG00000035941	Ibtk	ENSG00000005700	718900	0.7189	1	0	1
ENSMUSG00000039701	Usp53	ENSG00000145390	718900	0.7189	1	0	1
ENSMUSG00000039316	Rftn1	ENSG00000131378	718900	0.7189	1	0	1
ENSMUSG00000027173	Depdc7	ENSG00000121690	718900	0.7189	1	0	1
ENSMUSG00000043004	Gng2	ENSG00000186469	718900	0.7189	1	0	1
ENSMUSG00000028524	Sgip1	ENSG00000118473	718900	0.7189	1	0	1
ENSMUSG00000033721	Vav3	ENSG00000134215	718900	0.7189	1	0	1
ENSMUSG00000020493	Prr11	ENSG00000068489	718900	0.7189	1	0	1
ENSMUSG00000021697	Depdc1b	ENSG00000035499	718900	0.7189	1	0	1
ENSMUSG00000038302	Afg1l	ENSG00000135537	718900	0.7189	1	0	1
ENSMUSG00000020312	Shc2	ENSG00000129946	718900	0.7189	1	0	1
ENSMUSG00000030029	Lrig1	ENSG00000144749	718900	0.7189	1	0	1
ENSMUSG00000045071	E130308A19Rik	ENSG00000165185	718900	0.7189	1	0	1
ENSMUSG00000071064	Zfp827	ENSG00000151612	718900	0.7189	1	0	1
ENSMUSG00000033533	Acsm1	ENSG00000166743	718900	0.7189	1	0	1
ENSMUSG00000042992	Borcs5	ENSG00000165714	718900	0.7189	1	0	1
ENSMUSG00000074269	Rec114	ENSG00000183324	718900	0.7189	1	0	1
ENSMUSG00000028468	Rgp1	ENSG00000107185	718900	0.7189	1	0	1
ENSMUSG00000027677	Ttc14	ENSG00000163728	718900	0.7189	1	0	1
ENSMUSG00000052726	Kcnt2	ENSG00000162687	718900	0.7189	1	0	1
ENSMUSG00000026839	Upp2	ENSG00000007001	718900	0.7189	1	0	1
ENSMUSG00000032718	Mansc1	ENSG00000111261	718900	0.7189	1	0	1
ENSMUSG00000033014	Trim33	ENSG00000197323	718900	0.7189	1	0	1
ENSMUSG00000029032	Arhgef16	ENSG00000130762	718900	0.7189	1	0	1
ENSMUSG00000022340	Sybu	ENSG00000147642	718900	0.7189	1	0	1
ENSMUSG00000042684	Npl	ENSG00000135838	718900	0.7189	1	0	1
ENSMUSG00000049420	Tmem200a	ENSG00000164484	718900	0.7189	1	0	1
ENSMUSG00000021096	Ppm1a	ENSG00000100614	718900	0.7189	1	0	1
ENSMUSG00000011884	Gltp	ENSG00000139433	718900	0.7189	1	0	1
ENSMUSG00000021670	Hmgcr	ENSG00000113161	718900	0.7189	1	0	1
ENSMUSG00000051354	Samd3	ENSG00000164483	718900	0.7189	1	0	1
ENSMUSG00000024039	Cbs	ENSG00000160200	718900	0.7189	1	0	1
ENSMUSG00000035863	Palm	ENSG00000099864	718900	0.7189	1	0	1
ENSMUSG00000025019	Lcor	ENSG00000196233	718900	0.7189	1	0	1
ENSMUSG00000028032	Papss1	ENSG00000138801	718900	0.7189	1	0	1
ENSMUSG00000039428	Tmem135	ENSG00000166575	718900	0.7189	1	0	1
ENSMUSG00000026029	Casp8	ENSG00000064012	718900	0.7189	1	0	1
ENSMUSG00000039395	Mreg	ENSG00000118242	718900	0.7189	1	0	1
ENSMUSG00000028656	Cap1	ENSG00000131236	718900	0.7189	1	0	1
ENSMUSG00000028617	Lrrc42	ENSG00000116212	718900	0.7189	1	0	1
ENSMUSG00000026753	Ppp6c	ENSG00000119414	718900	0.7189	1	0	1
ENSMUSG00000025326	Ube3a	ENSG00000114062	718900	0.7189	1	0	1
ENSMUSG00000045555	Mettl24	ENSG00000053328	718900	0.7189	1	0	1
ENSMUSG00000054459	Vsnl1	ENSG00000163032	718900	0.7189	1	0	1
ENSMUSG00000021000	Mia2	ENSG00000150527	718914	0.718914	1	0	1
ENSMUSG00000000374	Trappc10	ENSG00000160218	718914	0.718914	1	0	1
ENSMUSG00000000303	Cdh1	ENSG00000039068	718914	0.718914	1	0	1
ENSMUSG00000036833	Pnpla7	ENSG00000130653	718914	0.718914	1	0	1
ENSMUSG00000010461	Eya4	ENSG00000112319	718914	0.718914	1	0	1
ENSMUSG00000032897	Nfyc	ENSG00000066136	718914	0.718914	1	0	1
ENSMUSG00000093930	Hmgcs1	ENSG00000112972	718914	0.718914	1	0	1
ENSMUSG00000054733	Msra	ENSG00000175806	718914	0.718914	1	0	1
ENSMUSG00000051980	Casr	ENSG00000036828	718914	0.718914	1	0	1
ENSMUSG00000037058	Paip2	ENSG00000120727	718914	0.718914	1	0	1
ENSMUSG00000045751	Mms22l	ENSG00000146263	718914	0.718914	1	0	1
ENSMUSG00000091264	Smim13	ENSG00000224531	718914	0.718914	1	0	1
ENSMUSG00000020273	Papolg	ENSG00000115421	718914	0.718914	1	0	1
ENSMUSG00000045932	Ifit2	ENSG00000119922	718914	0.718914	1	0	1
ENSMUSG00000032525	Nktr	ENSG00000114857	718948	0.718948	1	0	1
ENSMUSG00000030088	Aldh1l1	ENSG00000144908	718948	0.718948	1	0	1
ENSMUSG00000047866	Lonp2	ENSG00000102910	718948	0.718948	1	0	1
ENSMUSG00000033948	Zswim5	ENSG00000162415	718948	0.718948	1	0	1
ENSMUSG00000048922	Cdca2	ENSG00000184661	718948	0.718948	1	0	1
ENSMUSG00000032249	Anp32a	ENSG00000140350	718948	0.718948	1	0	1
ENSMUSG00000027220	Syt13	ENSG00000019505	718948	0.718948	1	0	1
ENSMUSG00000060923	Acyp2	ENSG00000170634	718948	0.718948	1	0	1
ENSMUSG00000020074	Ccar1	ENSG00000060339	718948	0.718948	1	0	1
ENSMUSG00000032320	Rcn2	ENSG00000117906	718965	0.718965	1	0	1
ENSMUSG00000043587	Pxylp1	ENSG00000155893	718965	0.718965	1	0	1
ENSMUSG00000046080	Clec9a	ENSG00000197992	718965	0.718965	1	0	1
ENSMUSG00000029684	Wasl	ENSG00000106299	718965	0.718965	1	0	1
ENSMUSG00000031109	Enox2	ENSG00000165675	718965	0.718965	1	0	1
ENSMUSG00000034601	2700049A03Rik	ENSG00000100578	718965	0.718965	1	0	1
ENSMUSG00000038722	Bud31	ENSG00000106245	718965	0.718965	1	0	1
ENSMUSG00000022112	Gpc5	ENSG00000179399	718965	0.718965	1	0	1
ENSMUSG00000031925	Maml2	ENSG00000184384	718965	0.718965	1	0	1
ENSMUSG00000005583	Mef2c	ENSG00000081189	718969	0.718969	1	0	1
ENSMUSG00000022973	Synj1	ENSG00000159082	718969	0.718969	1	0	1
ENSMUSG00000029202	Pds5a	ENSG00000121892	718969	0.718969	1	0	1
ENSMUSG00000070866	Zfp804a	ENSG00000170396	718969	0.718969	1	0	1
ENSMUSG00000055493	Epm2a	ENSG00000112425	718969	0.718969	1	0	1
ENSMUSG00000025613	Cct8	ENSG00000156261	718969	0.718969	1	0	1
ENSMUSG00000054823	Nsd3	ENSG00000147548	718969	0.718969	1	0	1
ENSMUSG00000021936	Mapk8	ENSG00000107643	718969	0.718969	1	0	1
ENSMUSG00000015766	Eps8	ENSG00000151491	718969	0.718969	1	0	1
ENSMUSG00000040270	Bach2	ENSG00000112182	718969	0.718969	1	0	1
ENSMUSG00000041670	Rims1	ENSG00000079841	718969	0.718969	1	0	1
ENSMUSG00000022369	Mtbp	ENSG00000172167	719003	0.719003	1	0	1
ENSMUSG00000020604	Arsg	ENSG00000141337	719003	0.719003	1	0	1
ENSMUSG00000061689	Dlgap4	ENSG00000080845	719003	0.719003	1	0	1
ENSMUSG00000001415	Smg5	ENSG00000198952	719003	0.719003	1	0	1
ENSMUSG00000035529	Prdm4	ENSG00000110851	719003	0.719003	1	0	1
ENSMUSG00000027782	Kpna4	ENSG00000186432	719003	0.719003	1	0	1
ENSMUSG00000025034	Trim8	ENSG00000171206	719003	0.719003	1	0	1
ENSMUSG00000024063	Lbh	ENSG00000213626	719003	0.719003	1	0	1
ENSMUSG00000043461	Sptssb	ENSG00000196542	719003	0.719003	1	0	1
ENSMUSG00000020964	Sel1l	ENSG00000071537	719003	0.719003	1	0	1
ENSMUSG00000020128	Vps54	ENSG00000143952	719003	0.719003	1	0	1
ENSMUSG00000052997	Uba2	ENSG00000126261	719003	0.719003	1	0	1
ENSMUSG00000047789	Slc38a9	ENSG00000177058	719003	0.719003	1	0	1
ENSMUSG00000062074	Ccn6	ENSG00000112761	719003	0.719003	1	0	1
ENSMUSG00000064289	Tank	ENSG00000136560	719003	0.719003	1	0	1
ENSMUSG00000030208	Emp1	ENSG00000134531	719003	0.719003	1	0	1
ENSMUSG00000055447	Cd47	ENSG00000196776	719003	0.719003	1	0	1
ENSMUSG00000031342	Gpm6b	ENSG00000046653	719003	0.719003	1	0	1
ENSMUSG00000042104	Uggt2	ENSG00000102595	719003	0.719003	1	0	1
ENSMUSG00000057842	Zfp595	ENSG00000105750	719003	0.719003	1	0	1
ENSMUSG00000053819	Camk2d	ENSG00000145349	719003	0.719003	1	0	1
ENSMUSG00000031132	Cd40lg	ENSG00000102245	719041	0.719041	1	0	1
ENSMUSG00000057378	Ryr3	ENSG00000198838	719085	0.719085	1	0	1
ENSMUSG00000021003	Galc	ENSG00000054983	719085	0.719085	1	0	1
ENSMUSG00000019872	Smpdl3a	ENSG00000172594	719085	0.719085	1	0	1
ENSMUSG00000092060	Bend4	ENSG00000188848	719085	0.719085	1	0	1
ENSMUSG00000020573	Pik3cg	ENSG00000105851	719113	0.719113	1	0	1
ENSMUSG00000041846	Ppp4r3a	ENSG00000100796	719113	0.719113	1	0	1
ENSMUSG00000038700	Hoxb5	ENSG00000120075	719113	0.719113	1	0	1
ENSMUSG00000026131	Dst	ENSG00000151914	719113	0.719113	1	0	1
ENSMUSG00000019804	Snx3	ENSG00000112335	719113	0.719113	1	0	1
ENSMUSG00000021322	Aoah	ENSG00000136250	719113	0.719113	1	0	1
ENSMUSG00000024357	Sil1	ENSG00000120725	719113	0.719113	1	0	1
ENSMUSG00000029461	Fam168a	ENSG00000054965	719113	0.719113	1	0	1
ENSMUSG00000033004	Mycbp2	ENSG00000005810	719113	0.719113	1	0	1
ENSMUSG00000030775	Trat1	ENSG00000163519	719122	0.719122	1	0	1
ENSMUSG00000027438	Napb	ENSG00000125814	719122	0.719122	1	0	1
ENSMUSG00000029838	Ptn	ENSG00000105894	719122	0.719122	1	0	1
ENSMUSG00000049439	Cyp20a1	ENSG00000119004	719122	0.719122	1	0	1
ENSMUSG00000029521	Chek2	ENSG00000183765	719122	0.719122	1	0	1
ENSMUSG00000054162	Spock3	ENSG00000196104	719122	0.719122	1	0	1
ENSMUSG00000059114	Lrrc74a	ENSG00000100565	719122	0.719122	1	0	1
ENSMUSG00000027423	Snx5	ENSG00000089006	719122	0.719122	1	0	1
ENSMUSG00000029131	Dnajb6	ENSG00000105993	719122	0.719122	1	0	1
ENSMUSG00000040722	Scamp5	ENSG00000198794	719122	0.719122	1	0	1
ENSMUSG00000073906	Olfr692	ENSG00000175485	719122	0.719122	1	0	1
ENSMUSG00000034761	Map4k5	ENSG00000012983	719122	0.719122	1	0	1
ENSMUSG00000022656	Nectin3	ENSG00000177707	719122	0.719122	1	0	1
ENSMUSG00000102049	Zbed6	ENSG00000257315	719122	0.719122	1	0	1
ENSMUSG00000116275	Zc3h11a	ENSG00000058673	719122	0.719122	1	0	1
ENSMUSG00000062252	Lhfpl5	ENSG00000197753	719122	0.719122	1	0	1
ENSMUSG00000053007	Creb5	ENSG00000146592	719122	0.719122	1	0	1
ENSMUSG00000071757	Zhx2	ENSG00000178764	719122	0.719122	1	0	1
ENSMUSG00000020376	Rnf130	ENSG00000113269	719122	0.719122	1	0	1
ENSMUSG00000035275	Raver2	ENSG00000162437	719122	0.719122	1	0	1
ENSMUSG00000054766	Set	ENSG00000119335	719122	0.719122	1	0	1
ENSMUSG00000058298	Mcm9	ENSG00000111877	719122	0.719122	1	0	1
ENSMUSG00000015627	Gata5	ENSG00000130700	719122	0.719122	1	0	1
ENSMUSG00000024481	Lvrn	ENSG00000172901	719122	0.719122	1	0	1
ENSMUSG00000025465	Echs1	ENSG00000127884	719122	0.719122	1	0	1
ENSMUSG00000005338	Cadm3	ENSG00000162706	719122	0.719122	1	0	1
ENSMUSG00000029427	Zcchc8	ENSG00000033030	719122	0.719122	1	0	1
ENSMUSG00000000708	Kat2b	ENSG00000114166	719122	0.719122	1	0	1
ENSMUSG00000029695	Aass	ENSG00000008311	719122	0.719122	1	0	1
ENSMUSG00000022404	Slc25a17	ENSG00000100372	719122	0.719122	1	0	1
ENSMUSG00000041014	Nrg3	ENSG00000185737	719122	0.719122	1	0	1
ENSMUSG00000027361	Gabpb1	ENSG00000104064	719122	0.719122	1	0	1
ENSMUSG00000035105	Egln3	ENSG00000129521	719122	0.719122	1	0	1
ENSMUSG00000020723	Cacng4	ENSG00000075461	719122	0.719122	1	0	1
ENSMUSG00000038648	Creb3l2	ENSG00000182158	719122	0.719122	1	0	1
ENSMUSG00000047412	Zbtb44	ENSG00000196323	719122	0.719122	1	0	1
ENSMUSG00000027363	Usp8	ENSG00000138592	719122	0.719122	1	0	1
ENSMUSG00000032462	Pik3cb	ENSG00000051382	719122	0.719122	1	0	1
ENSMUSG00000028023	Pitx2	ENSG00000164093	719122	0.719122	1	0	1
ENSMUSG00000074794	Arrdc3	ENSG00000113369	719122	0.719122	1	0	1
ENSMUSG00000034667	Xpot	ENSG00000184575	719122	0.719122	1	0	1
ENSMUSG00000021569	Trip13	ENSG00000071539	719122	0.719122	1	0	1
ENSMUSG00000009549	Srp14	ENSG00000140319	719122	0.719122	1	0	1
ENSMUSG00000028796	Phc2	ENSG00000134686	719128	0.719128	1	0	1
ENSMUSG00000061298	Agbl4	ENSG00000186094	719214	0.719214	1	0	1
ENSMUSG00000068798	Rap1a	ENSG00000116473	719214	0.719214	1	0	1
ENSMUSG00000002900	Lamb1	ENSG00000091136	719214	0.719214	1	0	1
ENSMUSG00000029082	Bst1	ENSG00000109743	719214	0.719214	1	0	1
ENSMUSG00000021662	Arhgef28	ENSG00000214944	719214	0.719214	1	0	1
ENSMUSG00000031112	Stk26	ENSG00000134602	719214	0.719214	1	0	1
ENSMUSG00000005371	Fbxo11	ENSG00000138081	719214	0.719214	1	0	1
ENSMUSG00000059493	Nhs	ENSG00000188158	719214	0.719214	1	0	1
ENSMUSG00000034518	Hmgxb4	ENSG00000100281	719214	0.719214	1	0	1
ENSMUSG00000022033	Pbk	ENSG00000168078	719214	0.719214	1	0	1
ENSMUSG00000042742	Bmt2	ENSG00000164603	719214	0.719214	1	0	1
ENSMUSG00000033033	Calhm2	ENSG00000138172	719214	0.719214	1	0	1
ENSMUSG00000023999	Kif6	ENSG00000164627	719214	0.719214	1	0	1
ENSMUSG00000038843	Gcnt1	ENSG00000187210	719214	0.719214	1	0	1
ENSMUSG00000025047	Pdcd11	ENSG00000148843	719214	0.719214	1	0	1
ENSMUSG00000031864	Ints10	ENSG00000104613	719214	0.719214	1	0	1
ENSMUSG00000071226	Cecr2	ENSG00000099954	719214	0.719214	1	0	1
ENSMUSG00000039210	Gpatch2	ENSG00000092978	719214	0.719214	1	0	1
ENSMUSG00000026799	Med27	ENSG00000160563	719214	0.719214	1	0	1
ENSMUSG00000041815	Poldip3	ENSG00000100227	719214	0.719214	1	0	1
ENSMUSG00000039037	St6galnac5	ENSG00000117069	719214	0.719214	1	0	1
ENSMUSG00000004085	Map3k20	ENSG00000091436	719214	0.719214	1	0	1
ENSMUSG00000033419	Snap91	ENSG00000065609	719214	0.719214	1	0	1
ENSMUSG00000028086	Fbxw7	ENSG00000109670	719224	0.719224	1	0	1
ENSMUSG00000025785	Exosc7	ENSG00000075914	719224	0.719224	1	0	1
ENSMUSG00000034674	Tdg	ENSG00000139372	719224	0.719224	1	0	1
ENSMUSG00000026674	Ddr2	ENSG00000162733	719224	0.719224	1	0	1
ENSMUSG00000018001	Cyth3	ENSG00000008256	719224	0.719224	1	0	1
ENSMUSG00000042589	Cux2	ENSG00000111249	719224	0.719224	1	0	1
ENSMUSG00000042700	Sipa1l1	ENSG00000197555	719224	0.719224	1	0	1
ENSMUSG00000034551	Hdx	ENSG00000165259	719224	0.719224	1	0	1
ENSMUSG00000043301	Kcnj6	ENSG00000157542	719224	0.719224	1	0	1
ENSMUSG00000029669	Tspan12	ENSG00000106025	719248	0.719248	1	0	1
ENSMUSG00000004530	Coro1c	ENSG00000110880	719248	0.719248	1	0	1
ENSMUSG00000046230	Vps13a	ENSG00000197969	719248	0.719248	1	0	1
ENSMUSG00000041372	B4galnt3	ENSG00000139044	719248	0.719248	1	0	1
ENSMUSG00000025665	Rps6ka6	ENSG00000072133	719248	0.719248	1	0	1
ENSMUSG00000078963	Hsbp1l1	ENSG00000226742	719248	0.719248	1	0	1
ENSMUSG00000022433	Csnk1e	ENSG00000213923	719248	0.719248	1	0	1
ENSMUSG00000019838	Slc16a10	ENSG00000112394	719248	0.719248	1	0	1
ENSMUSG00000020053	Igf1	ENSG00000017427	719248	0.719248	1	0	1
ENSMUSG00000040054	Baz2a	ENSG00000076108	719248	0.719248	1	0	1
ENSMUSG00000039795	Zfand1	ENSG00000104231	719248	0.719248	1	0	1
ENSMUSG00000021464	Ror2	ENSG00000169071	719248	0.719248	1	0	1
ENSMUSG00000054423	Cadps	ENSG00000163618	719248	0.719248	1	0	1
ENSMUSG00000033054	Npat	ENSG00000149308	719248	0.719248	1	0	1
ENSMUSG00000040390	Map3k10	ENSG00000130758	719248	0.719248	1	0	1
ENSMUSG00000024594	Prrc1	ENSG00000164244	719248	0.719248	1	0	1
ENSMUSG00000071324	Armc2	ENSG00000118690	719248	0.719248	1	0	1
ENSMUSG00000035284	Vps13c	ENSG00000129003	719248	0.719248	1	0	1
ENSMUSG00000021495	Fam193b	ENSG00000146067	719248	0.719248	1	0	1
ENSMUSG00000031303	Map3k15	ENSG00000180815	719248	0.719248	1	0	1
ENSMUSG00000071172	Srsf3	ENSG00000112081	719290	0.71929	1	0	1
ENSMUSG00000075000	Nrbf2	ENSG00000148572	719290	0.71929	1	0	1
ENSMUSG00000021708	Rasgrf2	ENSG00000113319	719290	0.71929	1	0	1
ENSMUSG00000019948	Actr6	ENSG00000075089	719290	0.71929	1	0	1
ENSMUSG00000025104	Hdgfl3	ENSG00000166503	719290	0.71929	1	0	1
ENSMUSG00000009292	Trpm2	ENSG00000142185	719290	0.71929	1	0	1
ENSMUSG00000018377	Vezf1	ENSG00000136451	719290	0.71929	1	0	1
ENSMUSG00000031661	Nkd1	ENSG00000140807	719290	0.71929	1	0	1
ENSMUSG00000019850	Tnfaip3	ENSG00000118503	719290	0.71929	1	0	1
ENSMUSG00000063550	Nup98	ENSG00000110713	719290	0.71929	1	0	1
ENSMUSG00000047407	Tgif1	ENSG00000177426	719290	0.71929	1	0	1
ENSMUSG00000051890	Klhdc1	ENSG00000197776	719290	0.71929	1	0	1
ENSMUSG00000052748	Swt1	ENSG00000116668	719290	0.71929	1	0	1
ENSMUSG00000035109	Shc4	ENSG00000185634	719321	0.719321	1	0	1
ENSMUSG00000043557	Mdga1	ENSG00000112139	719321	0.719321	1	0	1
ENSMUSG00000020085	Aifm2	ENSG00000042286	719321	0.719321	1	0	1
ENSMUSG00000028557	Rnf11	ENSG00000123091	719321	0.719321	1	0	1
ENSMUSG00000055214	Pld5	ENSG00000180287	719321	0.719321	1	0	1
ENSMUSG00000053617	Sh3pxd2a	ENSG00000107957	719321	0.719321	1	0	1
ENSMUSG00000040481	Bptf	ENSG00000171634	719321	0.719321	1	0	1
ENSMUSG00000018209	Stk4	ENSG00000101109	719321	0.719321	1	0	1
ENSMUSG00000022614	Lmf2	ENSG00000100258	719321	0.719321	1	0	1
ENSMUSG00000023827	Agpat4	ENSG00000026652	719321	0.719321	1	0	1
ENSMUSG00000039087	Rreb1	ENSG00000124782	719321	0.719321	1	0	1
ENSMUSG00000091345	Col6a5	ENSG00000172752	719321	0.719321	1	0	1
ENSMUSG00000037822	Smim14	ENSG00000163683	719321	0.719321	1	0	1
ENSMUSG00000046991	Wdr27	ENSG00000184465	719321	0.719321	1	0	1
ENSMUSG00000026994	Galnt3	ENSG00000115339	719321	0.719321	1	0	1
ENSMUSG00000012429	Mplkip	ENSG00000168303	719321	0.719321	1	0	1
ENSMUSG00000022305	Lrp12	ENSG00000147650	719321	0.719321	1	0	1
ENSMUSG00000063849	Ppcdc	ENSG00000138621	719321	0.719321	1	0	1
ENSMUSG00000039246	Lyplal1	ENSG00000143353	719321	0.719321	1	0	1
ENSMUSG00000036751	Cox6b1	ENSG00000126267	719321	0.719321	1	0	1
ENSMUSG00000001804	Dsg4	ENSG00000175065	719321	0.719321	1	0	1
ENSMUSG00000039163	Cmc1	ENSG00000187118	719321	0.719321	1	0	1
ENSMUSG00000059956	Serpinb12	ENSG00000166634	719321	0.719321	1	0	1
ENSMUSG00000027598	Itch	ENSG00000078747	719332	0.719332	1	0	1
ENSMUSG00000052331	Ankrd44	ENSG00000065413	719332	0.719332	1	0	1
ENSMUSG00000059898	Dsc3	ENSG00000134762	719332	0.719332	1	0	1
ENSMUSG00000040957	Cables1	ENSG00000134508	719332	0.719332	1	0	1
ENSMUSG00000028914	Casp9	ENSG00000132906	719332	0.719332	1	0	1
ENSMUSG00000042439	Zfp532	ENSG00000074657	719332	0.719332	1	0	1
ENSMUSG00000021548	Ccnh	ENSG00000134480	719332	0.719332	1	0	1
ENSMUSG00000049092	Gpr137c	ENSG00000180998	719332	0.719332	1	0	1
ENSMUSG00000050875	Minar2	ENSG00000186367	719332	0.719332	1	0	1
ENSMUSG00000004319	Clcn3	ENSG00000109572	719365	0.719365	1	0	1
ENSMUSG00000020935	Dcakd	ENSG00000172992	719365	0.719365	1	0	1
ENSMUSG00000038598	Shoc1	ENSG00000165181	719365	0.719365	1	0	1
ENSMUSG00000033658	Ddx19b	ENSG00000157349	719365	0.719365	1	0	1
ENSMUSG00000030670	Cyp2r1	ENSG00000186104	719365	0.719365	1	0	1
ENSMUSG00000032244	Fem1b	ENSG00000169018	719365	0.719365	1	0	1
ENSMUSG00000020214	Glipr1l2	ENSG00000180481	719365	0.719365	1	0	1
ENSMUSG00000060402	Chst8	ENSG00000124302	719399	0.719399	1	0	1
ENSMUSG00000024617	Camk2a	ENSG00000070808	719399	0.719399	1	0	1
ENSMUSG00000030022	Adamts9	ENSG00000163638	719399	0.719399	1	0	1
ENSMUSG00000019984	Med23	ENSG00000112282	719399	0.719399	1	0	1
ENSMUSG00000003131	Pafah1b2	ENSG00000168092	719399	0.719399	1	0	1
ENSMUSG00000021982	Cdadc1	ENSG00000102543	719399	0.719399	1	0	1
ENSMUSG00000040828	Catsperd	ENSG00000174898	719411	0.719411	1	0	1
ENSMUSG00000028431	Elp1	ENSG00000070061	719411	0.719411	1	0	1
ENSMUSG00000002028	Kmt2a	ENSG00000118058	719411	0.719411	1	0	1
ENSMUSG00000033423	Eri3	ENSG00000117419	719411	0.719411	1	0	1
ENSMUSG00000030739	Myh14	ENSG00000105357	719411	0.719411	1	0	1
ENSMUSG00000002997	Prkar2b	ENSG00000005249	719411	0.719411	1	0	1
ENSMUSG00000037990	Sh3rf3	ENSG00000172985	719411	0.719411	1	0	1
ENSMUSG00000029780	Nt5c3	ENSG00000122643	719411	0.719411	1	0	1
ENSMUSG00000038806	Sde2	ENSG00000143751	719411	0.719411	1	0	1
ENSMUSG00000020564	Atxn7l1	ENSG00000146776	719411	0.719411	1	0	1
ENSMUSG00000028358	Zfp618	ENSG00000157657	719411	0.719411	1	0	1
ENSMUSG00000035900	Gramd4	ENSG00000075240	719411	0.719411	1	0	1
ENSMUSG00000030041	M1ap	ENSG00000159374	719430	0.71943	1	0	1
ENSMUSG00000022674	Ube2v2	ENSG00000169139	719430	0.71943	1	0	1
ENSMUSG00000020745	Pafah1b1	ENSG00000007168	719430	0.71943	1	0	1
ENSMUSG00000020807	4933427D14Rik	ENSG00000198920	719430	0.71943	1	0	1
ENSMUSG00000032440	Tgfbr2	ENSG00000163513	719430	0.71943	1	0	1
ENSMUSG00000032481	Smarcc1	ENSG00000173473	719430	0.71943	1	0	1
ENSMUSG00000044338	Aplnr	ENSG00000134817	719430	0.71943	1	0	1
ENSMUSG00000011831	Evi5	ENSG00000067208	719430	0.71943	1	0	1
ENSMUSG00000020904	Cfap52	ENSG00000166596	719430	0.71943	1	0	1
ENSMUSG00000042717	Ppp1r3a	ENSG00000154415	719430	0.71943	1	0	1
ENSMUSG00000045498	Pcdhb3	ENSG00000113205	719430	0.71943	1	0	1
ENSMUSG00000022723	Crybg3	ENSG00000080200	719430	0.71943	1	0	1
ENSMUSG00000048216	Gpr85	ENSG00000164604	719430	0.71943	1	0	1
ENSMUSG00000053399	Adamts18	ENSG00000140873	719430	0.71943	1	0	1
ENSMUSG00000032268	Tmprss5	ENSG00000166682	719481	0.719481	1	0	1
ENSMUSG00000064145	Arih2	ENSG00000177479	719481	0.719481	1	0	1
ENSMUSG00000068921	Dap3	ENSG00000132676	719481	0.719481	1	0	1
ENSMUSG00000038760	Trhr	ENSG00000174417	719481	0.719481	1	0	1
ENSMUSG00000021669	Col4a3bp	ENSG00000113163	719481	0.719481	1	0	1
ENSMUSG00000020946	Gosr2	ENSG00000108433	719481	0.719481	1	0	1
ENSMUSG00000117781	Gm17266	ENSG00000206043	719481	0.719481	1	0	1
ENSMUSG00000036330	Slc18a1	ENSG00000036565	719481	0.719481	1	0	1
ENSMUSG00000000301	Pemt	ENSG00000133027	719481	0.719481	1	0	1
ENSMUSG00000091931	Gon7	ENSG00000170270	719481	0.719481	1	0	1
ENSMUSG00000020737	Jpt1	ENSG00000189159	719481	0.719481	1	0	1
ENSMUSG00000041720	Pi4ka	ENSG00000241973	719481	0.719481	1	0	1
ENSMUSG00000029090	Adgra3	ENSG00000152990	719481	0.719481	1	0	1
ENSMUSG00000028149	Rap1gds1	ENSG00000138698	719481	0.719481	1	0	1
ENSMUSG00000034473	Sec22a	ENSG00000121542	719481	0.719481	1	0	1
ENSMUSG00000028708	Mknk1	ENSG00000079277	719481	0.719481	1	0	1
ENSMUSG00000028082	Sh3d19	ENSG00000109686	719493	0.719493	1	0	1
ENSMUSG00000047821	Trim16	ENSG00000221926	719493	0.719493	1	0	1
ENSMUSG00000031068	Glrx3	ENSG00000108010	719493	0.719493	1	0	1
ENSMUSG00000005442	Cic	ENSG00000079432	719493	0.719493	1	0	1
ENSMUSG00000031004	Mki67	ENSG00000148773	719493	0.719493	1	0	1
ENSMUSG00000063455	D630045J12Rik	ENSG00000122778	719493	0.719493	1	0	1
ENSMUSG00000037287	Tbcel	ENSG00000154114	719493	0.719493	1	0	1
ENSMUSG00000019913	Sim1	ENSG00000112246	719493	0.719493	1	0	1
ENSMUSG00000020191	Spata48	ENSG00000164500	719493	0.719493	1	0	1
ENSMUSG00000014956	Ppp1cb	ENSG00000213639	719493	0.719493	1	0	1
ENSMUSG00000022672	Prkdc	ENSG00000253729	719493	0.719493	1	0	1
ENSMUSG00000034324	Tmem132c	ENSG00000181234	719493	0.719493	1	0	1
ENSMUSG00000030126	Tmcc1	ENSG00000172765	719493	0.719493	1	0	1
ENSMUSG00000024726	Carnmt1	ENSG00000156017	719493	0.719493	1	0	1
ENSMUSG00000030421	Uri1	ENSG00000105176	719493	0.719493	1	0	1
ENSMUSG00000052372	Il1rapl1	ENSG00000169306	719493	0.719493	1	0	1
ENSMUSG00000059182	Skap2	ENSG00000005020	719493	0.719493	1	0	1
ENSMUSG00000000560	Gabra2	ENSG00000151834	719493	0.719493	1	0	1
ENSMUSG00000034163	Zfc3h1	ENSG00000133858	719493	0.719493	1	0	1
ENSMUSG00000031311	Nono	ENSG00000147140	719493	0.719493	1	0	1
ENSMUSG00000030386	Zfp606	ENSG00000166704	719493	0.719493	1	0	1
ENSMUSG00000024107	Lhcgr	ENSG00000138039	719493	0.719493	1	0	1
ENSMUSG00000035722	Abca7	ENSG00000064687	719563	0.719563	1	0	1
ENSMUSG00000057455	Rit2	ENSG00000152214	719563	0.719563	1	0	1
ENSMUSG00000034723	Tmx4	ENSG00000125827	719563	0.719563	1	0	1
ENSMUSG00000037337	Map4k1	ENSG00000104814	719563	0.719563	1	0	1
ENSMUSG00000032500	Dclk3	ENSG00000163673	719563	0.719563	1	0	1
ENSMUSG00000061130	Ppm1b	ENSG00000138032	719563	0.719563	1	0	1
ENSMUSG00000022139	Mbnl2	ENSG00000139793	719563	0.719563	1	0	1
ENSMUSG00000004667	Polr2e	ENSG00000099817	719563	0.719563	1	0	1
ENSMUSG00000001986	Gria3	ENSG00000125675	719563	0.719563	1	0	1
ENSMUSG00000039478	Micu3	ENSG00000155970	719563	0.719563	1	0	1
ENSMUSG00000029209	Gnpda2	ENSG00000163281	719563	0.719563	1	0	1
ENSMUSG00000028719	Cmpk1	ENSG00000162368	719563	0.719563	1	0	1
ENSMUSG00000040430	Pitpnc1	ENSG00000154217	719563	0.719563	1	0	1
ENSMUSG00000020186	Csrp2	ENSG00000175183	719563	0.719563	1	0	1
ENSMUSG00000038143	Stox2	ENSG00000173320	719563	0.719563	1	0	1
ENSMUSG00000005514	Por	ENSG00000127948	719563	0.719563	1	0	1
ENSMUSG00000036198	Arhgap36	ENSG00000147256	719563	0.719563	1	0	1
ENSMUSG00000027350	Chgb	ENSG00000089199	719563	0.719563	1	0	1
ENSMUSG00000034560	Washc4	ENSG00000136051	719563	0.719563	1	0	1
ENSMUSG00000001211	Agpat3	ENSG00000160216	719563	0.719563	1	0	1
ENSMUSG00000079509	Zfx	ENSG00000005889	719563	0.719563	1	0	1
ENSMUSG00000048701	Ccdc6	ENSG00000108091	719563	0.719563	1	0	1
ENSMUSG00000046782	Ttc6	ENSG00000139865	719563	0.719563	1	0	1
ENSMUSG00000028948	Nol9	ENSG00000162408	719563	0.719563	1	0	1
ENSMUSG00000021541	Trpc7	ENSG00000069018	719563	0.719563	1	0	1
ENSMUSG00000036095	Dgkb	ENSG00000136267	719563	0.719563	1	0	1
ENSMUSG00000029128	Rab28	ENSG00000157869	719563	0.719563	1	0	1
ENSMUSG00000027115	Kif18a	ENSG00000121621	719563	0.719563	1	0	1
ENSMUSG00000053536	Cstf2t	ENSG00000177613	719563	0.719563	1	0	1
ENSMUSG00000003068	Stk11	ENSG00000118046	719563	0.719563	1	0	1
ENSMUSG00000043252	Tmem64	ENSG00000180694	719667	0.719667	1	0	1
ENSMUSG00000026384	Ptpn4	ENSG00000088179	719667	0.719667	1	0	1
ENSMUSG00000048232	Fbxo10	ENSG00000147912	719667	0.719667	1	0	1
ENSMUSG00000020143	Dock2	ENSG00000134516	719667	0.719667	1	0	1
ENSMUSG00000021198	Unc79	ENSG00000133958	719667	0.719667	1	0	1
ENSMUSG00000030177	Ccdc77	ENSG00000120647	719667	0.719667	1	0	1
ENSMUSG00000066232	Ipo7	ENSG00000205339	719667	0.719667	1	0	1
ENSMUSG00000019916	P4ha1	ENSG00000122884	719667	0.719667	1	0	1
ENSMUSG00000035762	Tmem161b	ENSG00000164180	719667	0.719667	1	0	1
ENSMUSG00000047495	Dlgap2	ENSG00000198010	719667	0.719667	1	0	1
ENSMUSG00000070469	Adamtsl3	ENSG00000156218	719667	0.719667	1	0	1
ENSMUSG00000035597	Prpf39	ENSG00000185246	719667	0.719667	1	0	1
ENSMUSG00000058440	Nrf1	ENSG00000106459	719667	0.719667	1	0	1
ENSMUSG00000055320	Tead1	ENSG00000187079	723287	0.723287	1	7	4
ENSMUSG00000030067	Foxp1	ENSG00000114861	769572	0.769572	1	5	6
ENSMUSG00000066392	Nrxn3	ENSG00000021645	791145	0.791145	1	2	3
ENSMUSG00000039542	Ncam1	ENSG00000149294	791604	0.791604	1	2	3
ENSMUSG00000022708	Zbtb20	ENSG00000181722	826396	0.826396	1	4	2
ENSMUSG00000038010	Ccdc138	ENSG00000163006	829662	0.829662	1	1	2
ENSMUSG00000036469	March1	ENSG00000145416	829918	0.829918	1	1	2
ENSMUSG00000003227	Edar	ENSG00000135960	829948	0.829948	1	1	2
ENSMUSG00000022822	Abcc5	ENSG00000114770	830005	0.830005	1	1	2
ENSMUSG00000022240	Ctnnd2	ENSG00000169862	830124	0.830124	1	1	2
ENSMUSG00000031189	Aff2	ENSG00000155966	830157	0.830157	1	1	2
ENSMUSG00000021458	Aopep	ENSG00000148120	830263	0.830263	1	1	2
ENSMUSG00000051615	Rap2a	ENSG00000125249	830302	0.830302	1	1	2
ENSMUSG00000045103	Dmd	ENSG00000198947	830345	0.830345	1	1	2
ENSMUSG00000032289	Thsd4	ENSG00000187720	830391	0.830391	1	1	2
ENSMUSG00000033278	Ptprm	ENSG00000173482	830401	0.830401	1	1	2
ENSMUSG00000051331	Cacna1c	ENSG00000151067	830430	0.83043	1	1	2
ENSMUSG00000038910	Plcl2	ENSG00000154822	830461	0.830461	1	1	2
ENSMUSG00000026604	Ptpn14	ENSG00000152104	830485	0.830485	1	1	2
ENSMUSG00000069094	Pde7a	ENSG00000205268	830498	0.830498	1	1	2
ENSMUSG00000063531	Sema3e	ENSG00000170381	830616	0.830616	1	6	4
ENSMUSG00000037876	Jmjd1c	ENSG00000171988	830663	0.830663	1	1	2
ENSMUSG00000001120	Pcbp3	ENSG00000183570	830946	0.830946	1	1	2
ENSMUSG00000024552	Slc14a2	ENSG00000132874	830987	0.830987	1	1	2
ENSMUSG00000069601	Ank3	ENSG00000151150	831133	0.831133	1	1	2
ENSMUSG00000022894	Adamts5	ENSG00000154736	831176	0.831176	1	1	2
ENSMUSG00000034687	Fras1	ENSG00000138759	834808	0.834808	1	3	1
ENSMUSG00000029705	Cux1	ENSG00000257923	835060	0.83506	1	3	1
ENSMUSG00000028926	Cdk14	ENSG00000058091	845913	0.845913	1	5	2
ENSMUSG00000030849	Fgfr2	ENSG00000066468	887180	0.88718	1	2	3
ENSMUSG00000062991	Nrg1	ENSG00000157168	888007	0.888007	1	2	3
ENSMUSG00000041515	Irf8	ENSG00000140968	1000000	1	1	0	0
ENSMUSG00000046138	9930021J03Rik	ENSG00000183354	1000000	1	1	0	0
ENSMUSG00000040841	Six5	ENSG00000177045	1000000	1	1	0	0
ENSMUSG00000040652	Oaz2	ENSG00000180304	1000000	1	1	0	0
ENSMUSG00000046110	Serinc4	ENSG00000184716	1000000	1	1	0	0
ENSMUSG00000040818	Dennd6a	ENSG00000174839	1000000	1	1	1	0
ENSMUSG00000045983	Eif4g1	ENSG00000114867	1000000	1	1	0	0
ENSMUSG00000041079	Rwdd2b	ENSG00000156253	1000000	1	1	0	0
ENSMUSG00000041607	Mbp	ENSG00000197971	1000000	1	1	0	0
ENSMUSG00000041609	Bicdl1	ENSG00000135127	1000000	1	1	1	0
ENSMUSG00000045989	4930451I11Rik	ENSG00000167194	1000000	1	1	0	0
ENSMUSG00000040987	Mill2	ENSG00000204516	1000000	1	1	0	0
ENSMUSG00000040838	Gm11639	ENSG00000178852	1000000	1	1	0	0
ENSMUSG00000041120	Nbl1	ENSG00000158747	1000000	1	1	0	0
ENSMUSG00000040997	Abhd4	ENSG00000100439	1000000	1	1	0	0
ENSMUSG00000045991	Onecut2	ENSG00000119547	1000000	1	1	0	0
ENSMUSG00000041530	Ago1	ENSG00000092847	1000000	1	1	0	0
ENSMUSG00000046139	Patl1	ENSG00000166889	1000000	1	1	0	0
ENSMUSG00000045980	Tmem104	ENSG00000109066	1000000	1	1	0	0
ENSMUSG00000040891	Foxa3	ENSG00000170608	1000000	1	1	0	0
ENSMUSG00000040820	Hlcs	ENSG00000159267	1000000	1	1	0	0
ENSMUSG00000046160	Olig1	ENSG00000184221	1000000	1	1	0	0
ENSMUSG00000040842	Szrd1	ENSG00000055070	1000000	1	1	0	0
ENSMUSG00000040848	Sft2d2	ENSG00000213064	1000000	1	1	0	0
ENSMUSG00000040653	Ppp1r14c	ENSG00000198729	1000000	1	1	0	0
ENSMUSG00000041616	Nppa	ENSG00000175206	1000000	1	1	0	0
ENSMUSG00000041608	Entpd3	ENSG00000168032	1000000	1	1	0	0
ENSMUSG00000041117	Ccdc8	ENSG00000169515	1000000	1	1	0	0
ENSMUSG00000040985	Sun3	ENSG00000164744	1000000	1	1	0	0
ENSMUSG00000041115	Iqsec2	ENSG00000124313	1000000	1	1	0	0
ENSMUSG00000040621	Gemin8	ENSG00000046647	1000000	1	1	0	0
ENSMUSG00000046010	Zfp830	ENSG00000198783	1000000	1	1	0	0
ENSMUSG00000040661	Rad54l2	ENSG00000164080	1000000	1	1	0	0
ENSMUSG00000040666	Sh3bgr	ENSG00000185437	1000000	1	1	0	0
ENSMUSG00000040888	Gfer	ENSG00000127554	1000000	1	1	0	0
ENSMUSG00000040843	Tiprl	ENSG00000143155	1000000	1	1	0	0
ENSMUSG00000040812	Agbl2	ENSG00000165923	1000000	1	1	0	0
ENSMUSG00000046111	Cep295	ENSG00000166004	1000000	1	1	0	0
ENSMUSG00000041534	Rbp3	ENSG00000265203	1000000	1	1	0	0
ENSMUSG00000041096	Tspyl2	ENSG00000184205	1000000	1	1	0	0
ENSMUSG00000041538	H2-Ob	ENSG00000241106	1000000	1	1	0	0
ENSMUSG00000041528	Rnf123	ENSG00000164068	1000000	1	1	0	0
ENSMUSG00000040659	Efhd2	ENSG00000142634	1000000	1	1	0	0
ENSMUSG00000040658	Dnph1	ENSG00000112667	1000000	1	1	0	0
ENSMUSG00000045871	Slitrk6	ENSG00000184564	1000000	1	1	0	0
ENSMUSG00000041523	Upk2	ENSG00000110375	1000000	1	1	0	0
ENSMUSG00000045667	Smtnl2	ENSG00000188176	1000000	1	1	0	0
ENSMUSG00000040813	Tex264	ENSG00000164081	1000000	1	1	0	0
ENSMUSG00000040663	Clcf1	ENSG00000175505	1000000	1	1	0	0
ENSMUSG00000041119	Pde9a	ENSG00000160191	1000000	1	1	0	0
ENSMUSG00000041084	Ostc	ENSG00000198856	1000000	1	1	0	0
ENSMUSG00000040866	Rsph6a	ENSG00000104941	1000000	1	1	0	0
ENSMUSG00000041571	Selenow	ENSG00000178980	1000000	1	1	0	0
ENSMUSG00000040998	Npnt	ENSG00000168743	1000000	1	1	0	0
ENSMUSG00000041566	Tssk1	ENSG00000212122	1000000	1	1	0	0
ENSMUSG00000041565	L3mbtl4	ENSG00000154655	1000000	1	1	0	0
ENSMUSG00000041040	Fam117b	ENSG00000138439	1000000	1	1	0	0
ENSMUSG00000041594	Tmtc4	ENSG00000125247	1000000	1	1	1	0
ENSMUSG00000045896	Paip2b	ENSG00000124374	1000000	1	1	0	0
[truncated: 15,155 more rows]

## Sheet: Supplementary Table 3
#Supplementary Table 3: Comparison of piggyBac insertions in untreated primary tumors versus untreated metastatic tumors
mouse gene id	gene symbol	human orthologue	equal or more extreme permutations	p value	q value	insertions in primary tumors	insertions in metastatic tumors
ENSMUSG00000013663	Pten	ENSG00000171862	878	0.000878999	1	12	0
ENSMUSG00000006586	Runx1t1	ENSG00000079102	83522	0.0835229	1	5	0
ENSMUSG00000002107	Celf2	ENSG00000048740	83780	0.0837809	1	5	0
ENSMUSG00000008575	Nfib	ENSG00000147862	88215	0.0882159	1	2	7
ENSMUSG00000058589	Anks1b	ENSG00000185046	114800	0.114801	1	4	0
ENSMUSG00000050321	Neto1	ENSG00000166342	115317	0.115318	1	4	0
ENSMUSG00000062110	Scfd2	ENSG00000184178	150219	0.15022	1	4	0
ENSMUSG00000026347	Tmem163	ENSG00000152128	150556	0.150557	1	0	2
ENSMUSG00000039057	Myo16	ENSG00000041515	150693	0.150694	1	0	2
ENSMUSG00000028519	Dab1	ENSG00000173406	150845	0.150846	1	0	2
ENSMUSG00000022307	Oxr1	ENSG00000164830	151389	0.15139	1	0	2
ENSMUSG00000019888	Mgat4c	ENSG00000182050	151389	0.15139	1	0	2
ENSMUSG00000029406	Pitpnm2	ENSG00000090975	151414	0.151415	1	0	2
ENSMUSG00000037196	Pacrg	ENSG00000112530	151566	0.151567	1	0	2
ENSMUSG00000028804	Csmd2	ENSG00000121904	158589	0.15859	1	0	3
ENSMUSG00000023830	Igf2r	ENSG00000197081	158794	0.158795	1	0	3
ENSMUSG00000055320	Tead1	ENSG00000187079	169634	0.169635	1	6	1
ENSMUSG00000049176	Frmpd4	ENSG00000169933	221664	0.221665	1	5	1
ENSMUSG00000063531	Sema3e	ENSG00000170381	222473	0.222474	1	5	1
ENSMUSG00000052407	Ccdc171	ENSG00000164989	227232	0.227233	1	3	0
ENSMUSG00000034751	Mast4	ENSG00000069020	227695	0.227696	1	3	0
ENSMUSG00000037138	Aff3	ENSG00000144218	227709	0.22771	1	3	0
ENSMUSG00000072294	Klf12	ENSG00000118922	227758	0.227759	1	3	0
ENSMUSG00000068205	Macrod2	ENSG00000172264	242598	0.242599	1	1	4
ENSMUSG00000045648	Vwc2l	ENSG00000174453	251474	0.251475	1	0	2
ENSMUSG00000042942	Greb1l	ENSG00000141449	251676	0.251677	1	0	2
ENSMUSG00000000131	Xpo6	ENSG00000169180	251802	0.251803	1	0	2
ENSMUSG00000061576	Dpp6	ENSG00000130226	251816	0.251817	1	0	2
ENSMUSG00000054555	Adam12	ENSG00000148848	252193	0.252194	1	0	2
ENSMUSG00000059923	Grb2	ENSG00000177885	252201	0.252202	1	0	2
ENSMUSG00000033237	Arid2	ENSG00000189079	252333	0.252334	1	0	2
ENSMUSG00000015597	Zfp318	ENSG00000171467	252333	0.252334	1	0	2
ENSMUSG00000033653	Vps8	ENSG00000156931	252385	0.252386	1	0	2
ENSMUSG00000022961	Son	ENSG00000159140	252567	0.252568	1	0	2
ENSMUSG00000031618	Nr3c2	ENSG00000151623	252580	0.252581	1	0	2
ENSMUSG00000053702	Nebl	ENSG00000078114	252588	0.252589	1	0	2
ENSMUSG00000036766	Dner	ENSG00000187957	252625	0.252626	1	0	2
ENSMUSG00000052512	Nav2	ENSG00000166833	252647	0.252648	1	0	2
ENSMUSG00000039197	Adk	ENSG00000156110	252760	0.252761	1	0	2
ENSMUSG00000074852	Hpse2	ENSG00000172987	253025	0.253026	1	0	2
ENSMUSG00000029212	Gabrb1	ENSG00000163288	266538	0.266539	1	5	1
ENSMUSG00000092094	Zfp804b	ENSG00000182348	275147	0.275148	1	3	0
ENSMUSG00000031558	Slit2	ENSG00000145147	275240	0.275241	1	3	0
ENSMUSG00000052516	Robo2	ENSG00000185008	275427	0.275428	1	3	0
ENSMUSG00000041923	Nol4	ENSG00000101746	275656	0.275657	1	3	0
ENSMUSG00000028977	Casz1	ENSG00000130940	275718	0.275719	1	3	0
ENSMUSG00000059187	Tafa1	ENSG00000183662	275782	0.275783	1	3	0
ENSMUSG00000029381	Shroom3	ENSG00000138771	275807	0.275808	1	3	0
ENSMUSG00000057816	Cfap299	ENSG00000197826	275973	0.275974	1	3	0
ENSMUSG00000048078	Tenm4	ENSG00000149256	276141	0.276142	1	3	0
ENSMUSG00000040118	Cacna2d1	ENSG00000153956	370776	0.370777	1	4	1
ENSMUSG00000056602	Fry	ENSG00000073910	372128	0.372129	1	1	3
ENSMUSG00000030257	Srgap3	ENSG00000196220	391248	0.391249	1	0	1
ENSMUSG00000005506	Celf1	ENSG00000149187	391248	0.391249	1	0	1
ENSMUSG00000026502	Desi2	ENSG00000121644	391658	0.391659	1	0	1
ENSMUSG00000026688	Mgst3	ENSG00000143198	391658	0.391659	1	0	1
ENSMUSG00000048402	Gli2	ENSG00000074047	391658	0.391659	1	0	1
ENSMUSG00000021065	Fut8	ENSG00000033170	391658	0.391659	1	0	1
ENSMUSG00000033569	Adgrb3	ENSG00000135298	391658	0.391659	1	0	1
ENSMUSG00000020190	Mknk2	ENSG00000099875	391658	0.391659	1	0	1
ENSMUSG00000027525	Phactr3	ENSG00000087495	391974	0.391975	1	0	1
ENSMUSG00000028551	Cdkn2c	ENSG00000123080	391974	0.391975	1	0	1
ENSMUSG00000031731	Ap1g1	ENSG00000166747	391974	0.391975	1	0	1
ENSMUSG00000029875	Ccdc184	ENSG00000177875	392076	0.392077	1	0	1
ENSMUSG00000040473	Cfap69	ENSG00000105792	392076	0.392077	1	0	1
ENSMUSG00000051339	2900026A02Rik	ENSG00000197077	392076	0.392077	1	0	1
ENSMUSG00000027649	Ctnnbl1	ENSG00000132792	392076	0.392077	1	0	1
ENSMUSG00000024246	Thumpd2	ENSG00000138050	392076	0.392077	1	0	1
ENSMUSG00000033502	Cdc14a	ENSG00000079335	392076	0.392077	1	0	1
ENSMUSG00000024095	Hnrnpll	ENSG00000143889	392095	0.392096	1	0	1
ENSMUSG00000057406	Nsd2	ENSG00000109685	392095	0.392096	1	0	1
ENSMUSG00000033308	Dpyd	ENSG00000188641	392095	0.392096	1	0	1
ENSMUSG00000021619	Atg10	ENSG00000152348	392095	0.392096	1	0	1
ENSMUSG00000033732	Sf3b3	ENSG00000189091	392095	0.392096	1	0	1
ENSMUSG00000040269	Mrps28	ENSG00000147586	392095	0.392096	1	0	1
ENSMUSG00000009621	Vav2	ENSG00000160293	392095	0.392096	1	0	1
ENSMUSG00000024420	Zfp521	ENSG00000198795	392308	0.392309	1	0	1
ENSMUSG00000057335	Cep170	ENSG00000143702	392308	0.392309	1	0	1
ENSMUSG00000074785	Plxnc1	ENSG00000136040	392308	0.392309	1	0	1
ENSMUSG00000043286	Pnpla1	ENSG00000180316	392308	0.392309	1	0	1
ENSMUSG00000025038	Efhc2	ENSG00000183690	392308	0.392309	1	0	1
ENSMUSG00000022119	Rbm26	ENSG00000139746	392308	0.392309	1	0	1
ENSMUSG00000024241	Sos1	ENSG00000115904	392355	0.392356	1	0	1
ENSMUSG00000044770	Scml4	ENSG00000146285	392355	0.392356	1	0	1
ENSMUSG00000069729	Arid1b	ENSG00000049618	392355	0.392356	1	0	1
ENSMUSG00000035984	Nme5	ENSG00000112981	392355	0.392356	1	0	1
ENSMUSG00000042507	Elmsan1	ENSG00000156030	392355	0.392356	1	0	1
ENSMUSG00000053119	Chmp3	ENSG00000115561	392355	0.392356	1	0	1
ENSMUSG00000038172	Ttc39b	ENSG00000155158	392355	0.392356	1	0	1
ENSMUSG00000029673	Auts2	ENSG00000158321	392355	0.392356	1	0	1
ENSMUSG00000057234	Mettl15	ENSG00000169519	392398	0.392399	1	0	1
ENSMUSG00000046311	Zfp62	ENSG00000196670	392411	0.392412	1	0	1
ENSMUSG00000028995	Fam126a	ENSG00000122591	392412	0.392413	1	0	1
ENSMUSG00000028322	Exosc3	ENSG00000107371	392412	0.392413	1	0	1
ENSMUSG00000025429	Pstpip2	ENSG00000152229	392412	0.392413	1	0	1
ENSMUSG00000019998	Stx7	ENSG00000079950	392412	0.392413	1	0	1
ENSMUSG00000034663	Bmp2k	ENSG00000138756	392412	0.392413	1	0	1
ENSMUSG00000062866	Phactr2	ENSG00000112419	392412	0.392413	1	0	1
ENSMUSG00000044835	Ankrd45	ENSG00000183831	392412	0.392413	1	0	1
ENSMUSG00000010914	Pdhx	ENSG00000110435	392412	0.392413	1	0	1
ENSMUSG00000003974	Grm3	ENSG00000198822	392412	0.392413	1	0	1
ENSMUSG00000032497	Lrrfip2	ENSG00000093167	392412	0.392413	1	0	1
ENSMUSG00000038539	Atf5	ENSG00000169136	392412	0.392413	1	0	1
ENSMUSG00000054003	Tdrd9	ENSG00000156414	392412	0.392413	1	0	1
ENSMUSG00000012609	Ttll5	ENSG00000119685	392412	0.392413	1	0	1
ENSMUSG00000089678	Agxt2	ENSG00000113492	392412	0.392413	1	0	1
ENSMUSG00000022829	Stxbp5l	ENSG00000145087	392412	0.392413	1	0	1
ENSMUSG00000042834	Nrep	ENSG00000134986	392412	0.392413	1	0	1
ENSMUSG00000032925	Itgbl1	ENSG00000198542	392412	0.392413	1	0	1
ENSMUSG00000050423	Ppp1r3g	ENSG00000219607	392412	0.392413	1	0	1
ENSMUSG00000035615	Frmpd1	ENSG00000070601	392412	0.392413	1	0	1
ENSMUSG00000021432	Slc35b3	ENSG00000124786	392412	0.392413	1	0	1
ENSMUSG00000109511	Nup62	ENSG00000213024	392412	0.392413	1	0	1
ENSMUSG00000065954	Tacc1	ENSG00000147526	392412	0.392413	1	0	1
ENSMUSG00000046808	Atp10d	ENSG00000145246	392412	0.392413	1	0	1
ENSMUSG00000023027	Atf1	ENSG00000123268	392412	0.392413	1	0	1
ENSMUSG00000027180	Fbxo3	ENSG00000110429	392412	0.392413	1	0	1
ENSMUSG00000057193	Slc44a2	ENSG00000129353	392445	0.392446	1	0	1
ENSMUSG00000027305	Ndufaf1	ENSG00000137806	392445	0.392446	1	0	1
ENSMUSG00000047261	Gap43	ENSG00000172020	392445	0.392446	1	0	1
ENSMUSG00000027506	Tpd52	ENSG00000076554	392445	0.392446	1	0	1
ENSMUSG00000060679	Mrps9	ENSG00000135972	392445	0.392446	1	0	1
ENSMUSG00000025658	Cnksr2	ENSG00000149970	392488	0.392489	1	0	1
ENSMUSG00000043019	Edem3	ENSG00000116406	392488	0.392489	1	0	1
ENSMUSG00000016541	Atxn10	ENSG00000130638	392488	0.392489	1	0	1
ENSMUSG00000016493	Cd46	ENSG00000117335	392488	0.392489	1	0	1
ENSMUSG00000038738	Shank1	ENSG00000161681	392488	0.392489	1	0	1
ENSMUSG00000059288	Cdyl	ENSG00000153046	392543	0.392544	1	0	1
ENSMUSG00000079020	Slc45a4	ENSG00000022567	392543	0.392544	1	0	1
ENSMUSG00000006373	Pgrmc1	ENSG00000101856	392543	0.392544	1	0	1
ENSMUSG00000020436	Gabrg2	ENSG00000113327	392543	0.392544	1	0	1
ENSMUSG00000061410	Zcchc14	ENSG00000140948	392543	0.392544	1	0	1
ENSMUSG00000042961	Egflam	ENSG00000164318	392563	0.392564	1	0	1
ENSMUSG00000031600	Vps37a	ENSG00000155975	392563	0.392564	1	0	1
ENSMUSG00000042265	Trem1	ENSG00000124731	392563	0.392564	1	0	1
ENSMUSG00000033615	Cplx1	ENSG00000168993	392563	0.392564	1	0	1
ENSMUSG00000038770	Kpna7	ENSG00000185467	392563	0.392564	1	0	1
ENSMUSG00000033581	Igf2bp2	ENSG00000073792	392563	0.392564	1	0	1
ENSMUSG00000022285	Ywhaz	ENSG00000164924	392581	0.392582	1	0	1
ENSMUSG00000020134	Peli1	ENSG00000197329	392581	0.392582	1	0	1
ENSMUSG00000017897	Eya2	ENSG00000064655	392581	0.392582	1	0	1
ENSMUSG00000041351	Rap1gap	ENSG00000076864	392581	0.392582	1	0	1
ENSMUSG00000025812	Pard3	ENSG00000148498	392581	0.392582	1	0	1
ENSMUSG00000025762	Larp1b	ENSG00000138709	392653	0.392654	1	0	1
ENSMUSG00000029154	Cwh43	ENSG00000109182	392653	0.392654	1	0	1
ENSMUSG00000022131	Gpr180	ENSG00000152749	392653	0.392654	1	0	1
ENSMUSG00000033596	Rfwd3	ENSG00000168411	392653	0.392654	1	0	1
ENSMUSG00000028360	Slc44a5	ENSG00000137968	392653	0.392654	1	0	1
ENSMUSG00000051323	Pcdh19	ENSG00000165194	392653	0.392654	1	0	1
ENSMUSG00000019767	Ccdc170	ENSG00000120262	392653	0.392654	1	0	1
ENSMUSG00000015932	Dstn	ENSG00000125868	392653	0.392654	1	0	1
ENSMUSG00000022770	Dlg1	ENSG00000075711	392653	0.392654	1	0	1
ENSMUSG00000024122	Pdpk1	ENSG00000140992	392653	0.392654	1	0	1
ENSMUSG00000103310	Pcdha12	ENSG00000239389	392653	0.392654	1	0	1
ENSMUSG00000032849	Abcc4	ENSG00000125257	392653	0.392654	1	0	1
ENSMUSG00000046585	Cfap58	ENSG00000120051	392653	0.392654	1	0	1
ENSMUSG00000028059	Arhgef2	ENSG00000116584	392653	0.392654	1	0	1
ENSMUSG00000040321	Zfp770	ENSG00000198146	392653	0.392654	1	0	1
ENSMUSG00000028402	Mpdz	ENSG00000107186	392653	0.392654	1	0	1
ENSMUSG00000033107	Rnf125	ENSG00000101695	392653	0.392654	1	0	1
ENSMUSG00000063972	Nr6a1	ENSG00000148200	392653	0.392654	1	0	1
ENSMUSG00000103255	Pcdhac1	ENSG00000248383	392653	0.392654	1	0	1
ENSMUSG00000030649	Anapc15	ENSG00000110200	392653	0.392654	1	0	1
ENSMUSG00000026434	Nucks1	ENSG00000069275	392653	0.392654	1	0	1
ENSMUSG00000040044	Orc3	ENSG00000135336	392653	0.392654	1	0	1
ENSMUSG00000045333	Zfp423	ENSG00000102935	392653	0.392654	1	0	1
ENSMUSG00000033022	Cdo1	ENSG00000129596	392653	0.392654	1	0	1
ENSMUSG00000020482	Ccdc117	ENSG00000159873	392653	0.392654	1	0	1
ENSMUSG00000001827	Folr1	ENSG00000110195	392653	0.392654	1	0	1
ENSMUSG00000045287	Rtn4rl1	ENSG00000185924	392653	0.392654	1	0	1
ENSMUSG00000022864	D16Ertd472e	ENSG00000154642	392653	0.392654	1	0	1
ENSMUSG00000034145	Tmem63c	ENSG00000165548	392653	0.392654	1	0	1
ENSMUSG00000022811	Zfp148	ENSG00000163848	392653	0.392654	1	0	1
ENSMUSG00000071708	Sms	ENSG00000102172	392653	0.392654	1	0	1
ENSMUSG00000071711	Mpst	ENSG00000128309	392653	0.392654	1	0	1
ENSMUSG00000024287	Thoc1	ENSG00000079134	392653	0.392654	1	0	1
ENSMUSG00000009376	Met	ENSG00000105976	392653	0.392654	1	0	1
ENSMUSG00000038718	Pbx3	ENSG00000167081	392653	0.392654	1	0	1
ENSMUSG00000019927	Ube2d1	ENSG00000072401	392653	0.392654	1	0	1
ENSMUSG00000038975	Rabggtb	ENSG00000137955	392653	0.392654	1	0	1
ENSMUSG00000020166	Cnot2	ENSG00000111596	392653	0.392654	1	0	1
ENSMUSG00000061778	Mospd2	ENSG00000130150	392653	0.392654	1	0	1
ENSMUSG00000061759	Armt1	ENSG00000146476	392653	0.392654	1	0	1
ENSMUSG00000036698	Ago2	ENSG00000123908	392653	0.392654	1	0	1
ENSMUSG00000028121	Bcar3	ENSG00000137936	392653	0.392654	1	0	1
ENSMUSG00000002748	Baz1b	ENSG00000009954	392653	0.392654	1	0	1
ENSMUSG00000021806	Nid2	ENSG00000087303	392653	0.392654	1	0	1
ENSMUSG00000015120	Ube2i	ENSG00000103275	392653	0.392654	1	0	1
ENSMUSG00000026393	Nek7	ENSG00000151414	392653	0.392654	1	0	1
ENSMUSG00000028633	Ctps	ENSG00000171793	392653	0.392654	1	0	1
ENSMUSG00000052707	Tnrc6a	ENSG00000090905	392653	0.392654	1	0	1
ENSMUSG00000029636	Wasf3	ENSG00000132970	392653	0.392654	1	0	1
ENSMUSG00000015143	Actn1	ENSG00000072110	392653	0.392654	1	0	1
ENSMUSG00000032178	Ilf3	ENSG00000129351	392653	0.392654	1	0	1
ENSMUSG00000026357	Rgs18	ENSG00000150681	392653	0.392654	1	0	1
ENSMUSG00000025892	Gria4	ENSG00000152578	392653	0.392654	1	0	1
ENSMUSG00000041740	Rnf10	ENSG00000022840	392653	0.392654	1	0	1
ENSMUSG00000078627	March10	ENSG00000173838	392653	0.392654	1	0	1
ENSMUSG00000027993	Trim2	ENSG00000109654	392653	0.392654	1	0	1
ENSMUSG00000039187	Fanci	ENSG00000140525	392653	0.392654	1	0	1
ENSMUSG00000063663	Brwd3	ENSG00000165288	392653	0.392654	1	0	1
ENSMUSG00000018796	Acsl1	ENSG00000151726	392653	0.392654	1	0	1
ENSMUSG00000036899	Trpv5	ENSG00000127412	392653	0.392654	1	0	1
ENSMUSG00000022016	Akap11	ENSG00000023516	392653	0.392654	1	0	1
ENSMUSG00000021720	Rnf180	ENSG00000164197	392653	0.392654	1	0	1
ENSMUSG00000031628	Casp3	ENSG00000164305	392653	0.392654	1	0	1
ENSMUSG00000102206	Pcdha11	ENSG00000249158	392653	0.392654	1	0	1
ENSMUSG00000067158	Col4a4	ENSG00000081052	392653	0.392654	1	0	1
ENSMUSG00000007656	Arpp19	ENSG00000128989	392653	0.392654	1	0	1
ENSMUSG00000052533	Nup188	ENSG00000095319	392653	0.392654	1	0	1
ENSMUSG00000060002	Chpt1	ENSG00000111666	392653	0.392654	1	0	1
ENSMUSG00000019189	Rnf145	ENSG00000145860	392653	0.392654	1	0	1
ENSMUSG00000103800	Pcdha8	ENSG00000204961	392653	0.392654	1	0	1
ENSMUSG00000001052	Sec24b	ENSG00000138802	392653	0.392654	1	0	1
ENSMUSG00000044197	Gpr146	ENSG00000164849	392653	0.392654	1	0	1
ENSMUSG00000038344	Txlng	ENSG00000086712	392653	0.392654	1	0	1
ENSMUSG00000030279	C2cd5	ENSG00000111731	392653	0.392654	1	0	1
ENSMUSG00000046314	Stxbp6	ENSG00000168952	392653	0.392654	1	0	1
ENSMUSG00000021733	Slc4a7	ENSG00000033867	392653	0.392654	1	0	1
ENSMUSG00000004110	Cacna1e	ENSG00000198216	392653	0.392654	1	0	1
ENSMUSG00000021754	Map3k1	ENSG00000095015	392653	0.392654	1	0	1
ENSMUSG00000035910	Dcdc2a	ENSG00000146038	392653	0.392654	1	0	1
ENSMUSG00000037818	Abhd18	ENSG00000164074	392653	0.392654	1	0	1
ENSMUSG00000004364	Cul3	ENSG00000036257	392653	0.392654	1	0	1
ENSMUSG00000029823	Luc7l2	ENSG00000146963	392653	0.392654	1	0	1
ENSMUSG00000032527	Pccb	ENSG00000114054	392653	0.392654	1	0	1
ENSMUSG00000042680	Garem1	ENSG00000141441	392653	0.392654	1	0	1
ENSMUSG00000079429	Mroh2a	ENSG00000185038	392653	0.392654	1	0	1
ENSMUSG00000029516	Cit	ENSG00000122966	392653	0.392654	1	0	1
ENSMUSG00000103770	Pcdha9	ENSG00000250120	392653	0.392654	1	0	1
ENSMUSG00000023949	Tcte1	ENSG00000146221	392653	0.392654	1	0	1
ENSMUSG00000104318	Pcdha7	ENSG00000204963	392653	0.392654	1	0	1
ENSMUSG00000041143	Tmco4	ENSG00000162542	392653	0.392654	1	0	1
ENSMUSG00000012422	Tmem167	ENSG00000174695	392653	0.392654	1	0	1
ENSMUSG00000046186	Cd109	ENSG00000156535	392653	0.392654	1	0	1
ENSMUSG00000069495	Epc2	ENSG00000135999	392653	0.392654	1	0	1
ENSMUSG00000041769	Ppp2r2d	ENSG00000175470	392653	0.392654	1	0	1
ENSMUSG00000056260	Lrif1	ENSG00000121931	392653	0.392654	1	0	1
ENSMUSG00000039315	Clnk	ENSG00000109684	392685	0.392686	1	0	1
ENSMUSG00000020599	Rgs9	ENSG00000108370	392685	0.392686	1	0	1
ENSMUSG00000043333	Rhbdl2	ENSG00000158315	392685	0.392686	1	0	1
ENSMUSG00000016503	Gtf3a	ENSG00000122034	392685	0.392686	1	0	1
ENSMUSG00000028496	Mllt3	ENSG00000171843	392685	0.392686	1	0	1
ENSMUSG00000029314	Gpat3	ENSG00000138678	392685	0.392686	1	0	1
ENSMUSG00000033444	Specc1l	ENSG00000100014	392685	0.392686	1	0	1
ENSMUSG00000059208	Hnrnpm	ENSG00000099783	392685	0.392686	1	0	1
ENSMUSG00000051355	Commd1	ENSG00000173163	392685	0.392686	1	0	1
ENSMUSG00000063450	Syne2	ENSG00000054654	392685	0.392686	1	0	1
ENSMUSG00000026450	Chit1	ENSG00000133063	392685	0.392686	1	0	1
ENSMUSG00000025035	Arl3	ENSG00000138175	392685	0.392686	1	0	1
ENSMUSG00000022228	Zscan26	ENSG00000197062	392685	0.392686	1	0	1
ENSMUSG00000031529	Tnks	ENSG00000173273	392685	0.392686	1	0	1
ENSMUSG00000021578	Ccdc127	ENSG00000164366	392685	0.392686	1	0	1
ENSMUSG00000026806	Ddx31	ENSG00000125485	392685	0.392686	1	0	1
ENSMUSG00000017002	Slpi	ENSG00000124107	392685	0.392686	1	0	1
ENSMUSG00000029439	Sfswap	ENSG00000061936	392685	0.392686	1	0	1
ENSMUSG00000026754	Golga1	ENSG00000136935	392685	0.392686	1	0	1
ENSMUSG00000059146	Ntrk3	ENSG00000140538	392685	0.392686	1	0	1
ENSMUSG00000037605	Adgrl3	ENSG00000150471	392765	0.392766	1	0	1
ENSMUSG00000042581	Thsd7b	ENSG00000144229	392765	0.392766	1	0	1
ENSMUSG00000020883	Fbxl20	ENSG00000108306	392765	0.392766	1	0	1
ENSMUSG00000028618	Tmem59	ENSG00000116209	392765	0.392766	1	0	1
ENSMUSG00000061898	Rbak	ENSG00000146587	392765	0.392766	1	0	1
ENSMUSG00000021700	Rab3c	ENSG00000152932	392765	0.392766	1	0	1
ENSMUSG00000037503	Fam168b	ENSG00000152102	392765	0.392766	1	0	1
ENSMUSG00000066877	Nck2	ENSG00000071051	392765	0.392766	1	0	1
ENSMUSG00000035232	Pdk3	ENSG00000067992	392765	0.392766	1	0	1
ENSMUSG00000102758	Naaladl2	ENSG00000177694	392765	0.392766	1	0	1
ENSMUSG00000057637	Prdm2	ENSG00000116731	392799	0.3928	1	0	1
ENSMUSG00000030527	Crtc3	ENSG00000140577	392799	0.3928	1	0	1
ENSMUSG00000041794	Myrip	ENSG00000170011	392799	0.3928	1	0	1
ENSMUSG00000037148	Arhgap10	ENSG00000071205	392799	0.3928	1	0	1
ENSMUSG00000028826	Maco1	ENSG00000204178	392799	0.3928	1	0	1
ENSMUSG00000044646	Zbtb7c	ENSG00000184828	392799	0.3928	1	0	1
ENSMUSG00000041594	Tmtc4	ENSG00000125247	392799	0.3928	1	0	1
ENSMUSG00000029245	Epha5	ENSG00000145242	392799	0.3928	1	0	1
ENSMUSG00000041078	Grid1	ENSG00000182771	392799	0.3928	1	0	1
ENSMUSG00000063935	Zar1	ENSG00000182223	392799	0.3928	1	0	1
ENSMUSG00000029319	Coq2	ENSG00000173085	392799	0.3928	1	0	1
ENSMUSG00000028842	Ago3	ENSG00000126070	392799	0.3928	1	0	1
ENSMUSG00000020263	Appl2	ENSG00000136044	392799	0.3928	1	0	1
ENSMUSG00000032012	Nectin1	ENSG00000110400	392799	0.3928	1	0	1
ENSMUSG00000030228	Pik3c2g	ENSG00000139144	392799	0.3928	1	0	1
ENSMUSG00000023959	Clic5	ENSG00000112782	392799	0.3928	1	0	1
ENSMUSG00000034762	Glis1	ENSG00000174332	392799	0.3928	1	0	1
ENSMUSG00000032360	Hcrtr2	ENSG00000137252	392799	0.3928	1	0	1
ENSMUSG00000063063	Ctnna2	ENSG00000066032	392799	0.3928	1	0	1
ENSMUSG00000021192	Golga5	ENSG00000066455	392960	0.392961	1	0	1
ENSMUSG00000022523	Fgf12	ENSG00000114279	393859	0.39386	1	0	1
ENSMUSG00000011171	Vipr2	ENSG00000106018	393859	0.39386	1	0	1
ENSMUSG00000021180	Rps6ka5	ENSG00000100784	403960	0.403961	1	0	2
ENSMUSG00000032405	Pias1	ENSG00000033800	404181	0.404182	1	0	2
ENSMUSG00000050830	Vwc2	ENSG00000188730	404181	0.404182	1	0	2
ENSMUSG00000001911	Nfix	ENSG00000008441	404319	0.40432	1	0	2
ENSMUSG00000020111	Micu1	ENSG00000107745	404401	0.404402	1	0	2
ENSMUSG00000058571	Gpc6	ENSG00000183098	404462	0.404463	1	0	2
ENSMUSG00000028080	Lrba	ENSG00000198589	404499	0.4045	1	0	2
ENSMUSG00000030849	Fgfr2	ENSG00000066468	404602	0.404603	1	0	2
ENSMUSG00000028487	Bnc2	ENSG00000173068	404700	0.404701	1	0	2
ENSMUSG00000062991	Nrg1	ENSG00000157168	404779	0.40478	1	0	2
ENSMUSG00000035569	Ankrd11	ENSG00000167522	404782	0.404783	1	0	2
ENSMUSG00000024500	Ppp2r2b	ENSG00000156475	404841	0.404842	1	0	2
ENSMUSG00000030657	Xylt1	ENSG00000103489	405008	0.405009	1	0	2
ENSMUSG00000040936	Ulk4	ENSG00000168038	405084	0.405085	1	0	2
ENSMUSG00000031448	Adprhl1	ENSG00000153531	405084	0.405085	1	0	2
ENSMUSG00000019854	Reps1	ENSG00000135597	405166	0.405167	1	0	2
ENSMUSG00000041313	Slc7a1	ENSG00000139514	405187	0.405188	1	0	2
ENSMUSG00000028926	Cdk14	ENSG00000058091	417512	0.417513	1	4	1
ENSMUSG00000039542	Ncam1	ENSG00000149294	468854	0.468855	1	2	0
ENSMUSG00000018378	Cuedc1	ENSG00000180891	469095	0.469096	1	2	0
ENSMUSG00000033577	Myo6	ENSG00000196586	469193	0.469194	1	2	0
ENSMUSG00000038417	Fig4	ENSG00000112367	469276	0.469277	1	2	0
ENSMUSG00000024697	Gna14	ENSG00000156049	469597	0.469598	1	2	0
ENSMUSG00000030850	Ate1	ENSG00000107669	469672	0.469673	1	2	0
ENSMUSG00000038332	Sesn1	ENSG00000080546	470077	0.470078	1	2	0
ENSMUSG00000053519	Kcnip1	ENSG00000182132	516145	0.516145	1	2	0
ENSMUSG00000040537	Adam22	ENSG00000008277	516146	0.516146	1	2	0
ENSMUSG00000035919	Bbs9	ENSG00000122507	516156	0.516156	1	2	0
ENSMUSG00000036959	Bcorl1	ENSG00000085185	516256	0.516256	1	2	0
ENSMUSG00000029093	Sorcs2	ENSG00000184985	516282	0.516282	1	2	0
ENSMUSG00000021596	Mctp1	ENSG00000175471	516338	0.516338	1	2	0
ENSMUSG00000061601	Pclo	ENSG00000186472	516347	0.516347	1	2	0
ENSMUSG00000034842	Art3	ENSG00000156219	516495	0.516495	1	2	0
ENSMUSG00000027160	Ccdc34	ENSG00000109881	516495	0.516495	1	2	0
ENSMUSG00000021047	Nova1	ENSG00000139910	516583	0.516583	1	2	0
ENSMUSG00000092083	Kcnb2	ENSG00000182674	516590	0.51659	1	2	0
ENSMUSG00000033740	St18	ENSG00000147488	516615	0.516615	1	2	0
ENSMUSG00000026527	Rgs7	ENSG00000182901	516631	0.516631	1	2	0
ENSMUSG00000024758	Rtn3	ENSG00000133318	516637	0.516637	1	2	0
ENSMUSG00000019777	Hdac2	ENSG00000196591	516637	0.516637	1	2	0
ENSMUSG00000026872	Zeb2	ENSG00000169554	516698	0.516698	1	2	0
ENSMUSG00000028886	Eya3	ENSG00000158161	516699	0.516699	1	2	0
ENSMUSG00000049537	Tecrl	ENSG00000205678	516735	0.516735	1	2	0
ENSMUSG00000032452	Clstn2	ENSG00000158258	516755	0.516755	1	2	0
ENSMUSG00000039488	Cntn5	ENSG00000149972	516800	0.5168	1	2	0
ENSMUSG00000022762	Ncam2	ENSG00000154654	516824	0.516824	1	2	0
ENSMUSG00000039270	Megf9	ENSG00000106780	516853	0.516853	1	2	0
ENSMUSG00000032745	Gpbp1	ENSG00000062194	516853	0.516853	1	2	0
ENSMUSG00000030077	Chl1	ENSG00000134121	516880	0.51688	1	2	0
ENSMUSG00000040877	Wdr25	ENSG00000176473	516922	0.516922	1	2	0
ENSMUSG00000053279	Aldh1a1	ENSG00000165092	516923	0.516923	1	2	0
ENSMUSG00000056755	Grm7	ENSG00000196277	517003	0.517003	1	2	0
ENSMUSG00000027894	Slc6a17	ENSG00000197106	517018	0.517018	1	2	0
ENSMUSG00000021774	Ube2e1	ENSG00000170142	517027	0.517027	1	2	0
ENSMUSG00000041272	Tox	ENSG00000198846	517033	0.517033	1	2	0
ENSMUSG00000029563	Foxp2	ENSG00000128573	517074	0.517074	1	2	0
ENSMUSG00000043289	Mei4	ENSG00000269964	517089	0.517089	1	2	0
ENSMUSG00000026640	Plxna2	ENSG00000076356	517112	0.517112	1	2	0
ENSMUSG00000040464	Gtpbp10	ENSG00000105793	517133	0.517133	1	2	0
ENSMUSG00000050272	Dscam	ENSG00000171587	517229	0.517229	1	2	0
ENSMUSG00000020847	Rph3al	ENSG00000181031	517292	0.517292	1	2	0
ENSMUSG00000042138	Msantd2	ENSG00000120458	517308	0.517308	1	2	0
ENSMUSG00000029253	Cenpc1	ENSG00000145241	517354	0.517354	1	2	0
ENSMUSG00000039530	Tusc3	ENSG00000104723	517420	0.51742	1	2	0
ENSMUSG00000052155	Acvr2a	ENSG00000121989	517430	0.51743	1	2	0
ENSMUSG00000029334	Prkg2	ENSG00000138669	517450	0.51745	1	2	0
ENSMUSG00000029486	Mrpl1	ENSG00000169288	517546	0.517546	1	2	0
ENSMUSG00000041895	Wipi1	ENSG00000070540	517546	0.517546	1	2	0
ENSMUSG00000041540	Sox5	ENSG00000134532	517553	0.517553	1	2	0
ENSMUSG00000076432	Ywhaq	ENSG00000134308	517683	0.517683	1	2	0
ENSMUSG00000035305	Ror1	ENSG00000185483	517710	0.51771	1	2	0
ENSMUSG00000034402	Kcnh5	ENSG00000140015	517761	0.517761	1	2	0
ENSMUSG00000039987	Phtf2	ENSG00000006576	517815	0.517815	1	2	0
ENSMUSG00000043635	Adamts3	ENSG00000156140	558123	0.558123	1	1	2
ENSMUSG00000008658	Rbfox1	ENSG00000078328	558174	0.558174	1	1	2
ENSMUSG00000061911	Myt1l	ENSG00000186487	558256	0.558256	1	1	2
ENSMUSG00000070733	Fryl	ENSG00000075539	558409	0.558409	1	1	2
ENSMUSG00000037110	Ralgapa2	ENSG00000188559	591406	0.591406	1	1	2
ENSMUSG00000063887	Nlgn1	ENSG00000169760	591598	0.591598	1	1	2
ENSMUSG00000045083	Lingo2	ENSG00000174482	592022	0.592022	1	1	2
ENSMUSG00000031841	Cdh13	ENSG00000140945	592116	0.592116	1	1	2
ENSMUSG00000032087	Dscaml1	ENSG00000177103	592501	0.592501	1	1	2
ENSMUSG00000034813	Grip1	ENSG00000155974	603246	0.603246	1	3	1
ENSMUSG00000020576	Nbas	ENSG00000151779	604298	0.604298	1	3	1
ENSMUSG00000021699	Pde4d	ENSG00000113448	615034	0.615034	1	3	1
ENSMUSG00000022635	Zcrb1	ENSG00000139168	641893	0.641893	1	0	1
ENSMUSG00000022419	Deptor	ENSG00000155792	641893	0.641893	1	0	1
ENSMUSG00000019878	Hsf2	ENSG00000025156	641893	0.641893	1	0	1
ENSMUSG00000021952	Xpo4	ENSG00000132953	641893	0.641893	1	0	1
ENSMUSG00000027550	Lrrcc1	ENSG00000133739	641893	0.641893	1	0	1
ENSMUSG00000022299	Slc25a32	ENSG00000164933	641893	0.641893	1	0	1
ENSMUSG00000032502	Stac	ENSG00000144681	641893	0.641893	1	0	1
ENSMUSG00000016128	Stard13	ENSG00000133121	641893	0.641893	1	0	1
ENSMUSG00000044071	Tafa2	ENSG00000198673	641893	0.641893	1	0	1
ENSMUSG00000053553	3110082I17Rik	ENSG00000146540	641893	0.641893	1	0	1
ENSMUSG00000028649	Macf1	ENSG00000127603	641893	0.641893	1	0	1
ENSMUSG00000021983	Atp8a2	ENSG00000132932	641893	0.641893	1	0	1
ENSMUSG00000052613	Pcdh15	ENSG00000150275	641893	0.641893	1	0	1
ENSMUSG00000029999	Tgfa	ENSG00000163235	641893	0.641893	1	0	1
ENSMUSG00000034401	Spata6	ENSG00000132122	641893	0.641893	1	0	1
ENSMUSG00000032313	Tmem266	ENSG00000169758	641893	0.641893	1	0	1
ENSMUSG00000046997	Spsb4	ENSG00000175093	641893	0.641893	1	0	1
ENSMUSG00000034648	Lrrn1	ENSG00000175928	641893	0.641893	1	0	1
ENSMUSG00000027166	Dnajc24	ENSG00000170946	641893	0.641893	1	0	1
ENSMUSG00000002458	Rgs19	ENSG00000171700	642127	0.642127	1	0	1
ENSMUSG00000023068	Nus1	ENSG00000153989	642127	0.642127	1	0	1
ENSMUSG00000038039	Gcc2	ENSG00000135968	642127	0.642127	1	0	1
ENSMUSG00000035164	Zc3h12c	ENSG00000149289	642127	0.642127	1	0	1
ENSMUSG00000003227	Edar	ENSG00000135960	642127	0.642127	1	0	1
ENSMUSG00000043659	Npsr1	ENSG00000187258	642127	0.642127	1	0	1
ENSMUSG00000020623	Map2k6	ENSG00000108984	642127	0.642127	1	0	1
ENSMUSG00000021458	Aopep	ENSG00000148120	642127	0.642127	1	0	1
ENSMUSG00000032017	Grik4	ENSG00000149403	642127	0.642127	1	0	1
ENSMUSG00000007880	Arid1a	ENSG00000117713	642127	0.642127	1	0	1
ENSMUSG00000052920	Prkg1	ENSG00000185532	642127	0.642127	1	0	1
ENSMUSG00000038354	Ankrd35	ENSG00000198483	642127	0.642127	1	0	1
ENSMUSG00000037437	Adam32	ENSG00000197140	642127	0.642127	1	0	1
ENSMUSG00000038010	Ccdc138	ENSG00000163006	642127	0.642127	1	0	1
ENSMUSG00000019920	Lims1	ENSG00000169756	642127	0.642127	1	0	1
ENSMUSG00000039539	Sgcz	ENSG00000185053	642127	0.642127	1	0	1
ENSMUSG00000034893	Cog3	ENSG00000136152	642127	0.642127	1	0	1
ENSMUSG00000028520	4921539E11Rik	ENSG00000203963	642127	0.642127	1	0	1
ENSMUSG00000027022	Xirp2	ENSG00000163092	642127	0.642127	1	0	1
ENSMUSG00000060862	Zbtb40	ENSG00000184677	642127	0.642127	1	0	1
ENSMUSG00000046032	Snx12	ENSG00000147164	642127	0.642127	1	0	1
ENSMUSG00000038206	Fbxo8	ENSG00000164117	642127	0.642127	1	0	1
ENSMUSG00000063358	Mapk1	ENSG00000100030	642127	0.642127	1	0	1
ENSMUSG00000032245	Cln6	ENSG00000128973	642127	0.642127	1	0	1
ENSMUSG00000038296	Galnt18	ENSG00000110328	642127	0.642127	1	0	1
ENSMUSG00000021770	Samd8	ENSG00000156671	642127	0.642127	1	0	1
ENSMUSG00000033039	Micall1	ENSG00000100139	642127	0.642127	1	0	1
ENSMUSG00000027834	Serpini1	ENSG00000163536	642127	0.642127	1	0	1
ENSMUSG00000024044	Epb41l3	ENSG00000082397	642127	0.642127	1	0	1
ENSMUSG00000001120	Pcbp3	ENSG00000183570	642127	0.642127	1	0	1
ENSMUSG00000071573	Rnls	ENSG00000184719	642127	0.642127	1	0	1
ENSMUSG00000019982	Myb	ENSG00000118513	642529	0.642529	1	0	1
ENSMUSG00000026158	Ogfrl1	ENSG00000119900	642529	0.642529	1	0	1
ENSMUSG00000042590	Ipo11	ENSG00000086200	642529	0.642529	1	0	1
ENSMUSG00000044715	Gskip	ENSG00000100744	642529	0.642529	1	0	1
ENSMUSG00000038495	Otud7b	ENSG00000264522	642529	0.642529	1	0	1
ENSMUSG00000020532	Acaca	ENSG00000278540	642529	0.642529	1	0	1
ENSMUSG00000061755	Bod1l	ENSG00000038219	642529	0.642529	1	0	1
ENSMUSG00000026159	Agfg1	ENSG00000173744	642529	0.642529	1	0	1
ENSMUSG00000012443	Kif11	ENSG00000138160	642529	0.642529	1	0	1
ENSMUSG00000045103	Dmd	ENSG00000198947	642529	0.642529	1	0	1
ENSMUSG00000044477	Zfand3	ENSG00000156639	642529	0.642529	1	0	1
ENSMUSG00000036030	Prtg	ENSG00000166450	642529	0.642529	1	0	1
ENSMUSG00000019828	Grm1	ENSG00000152822	642529	0.642529	1	0	1
ENSMUSG00000069601	Ank3	ENSG00000151150	642529	0.642529	1	0	1
ENSMUSG00000021391	Cenpp	ENSG00000188312	642566	0.642566	1	0	1
ENSMUSG00000043991	Pura	ENSG00000185129	642566	0.642566	1	0	1
ENSMUSG00000031545	Gpat4	ENSG00000158669	642566	0.642566	1	0	1
ENSMUSG00000039166	Akap7	ENSG00000118507	642566	0.642566	1	0	1
ENSMUSG00000021738	Atxn7	ENSG00000163635	642566	0.642566	1	0	1
ENSMUSG00000038569	Rad9b	ENSG00000151164	642566	0.642566	1	0	1
ENSMUSG00000031636	Pdlim3	ENSG00000154553	642566	0.642566	1	0	1
ENSMUSG00000038132	Rbm24	ENSG00000112183	642566	0.642566	1	0	1
ENSMUSG00000025551	Fgf14	ENSG00000102466	642566	0.642566	1	0	1
ENSMUSG00000032263	Bckdhb	ENSG00000083123	642566	0.642566	1	0	1
ENSMUSG00000036501	Fam13b	ENSG00000031003	642566	0.642566	1	0	1
ENSMUSG00000026361	Cdc73	ENSG00000134371	642566	0.642566	1	0	1
ENSMUSG00000042225	Ammecr1	ENSG00000101935	642566	0.642566	1	0	1
ENSMUSG00000036264	Fstl4	ENSG00000053108	642566	0.642566	1	0	1
ENSMUSG00000025544	Tm9sf2	ENSG00000125304	642566	0.642566	1	0	1
ENSMUSG00000078591	Hs3st4	ENSG00000182601	642566	0.642566	1	0	1
ENSMUSG00000027655	Dhx35	ENSG00000101452	642566	0.642566	1	0	1
ENSMUSG00000021945	Zmym2	ENSG00000121741	642566	0.642566	1	0	1
ENSMUSG00000061436	Hipk2	ENSG00000064393	642566	0.642566	1	0	1
ENSMUSG00000010392	Gosr1	ENSG00000108587	642566	0.642566	1	0	1
ENSMUSG00000029190	D5Ertd579e	ENSG00000170871	642657	0.642657	1	0	1
ENSMUSG00000089872	Rps6kc1	ENSG00000136643	642657	0.642657	1	0	1
ENSMUSG00000022883	Robo1	ENSG00000169855	642657	0.642657	1	0	1
ENSMUSG00000030451	Herc2	ENSG00000128731	642657	0.642657	1	0	1
ENSMUSG00000021116	Eif2s1	ENSG00000134001	642657	0.642657	1	0	1
ENSMUSG00000054717	Hmgb2	ENSG00000164104	642657	0.642657	1	0	1
ENSMUSG00000028085	Gatb	ENSG00000059691	642657	0.642657	1	0	1
ENSMUSG00000022897	Dyrk1a	ENSG00000157540	642657	0.642657	1	0	1
ENSMUSG00000036995	Asap3	ENSG00000088280	642657	0.642657	1	0	1
ENSMUSG00000071540	3425401B19Rik	ENSG00000177354	642657	0.642657	1	0	1
ENSMUSG00000026483	Fam129a	ENSG00000135842	642657	0.642657	1	0	1
ENSMUSG00000040268	Plekha1	ENSG00000107679	642657	0.642657	1	0	1
ENSMUSG00000066456	Hmgn3	ENSG00000118418	642657	0.642657	1	0	1
ENSMUSG00000043391	2510009E07Rik	ENSG00000187068	642657	0.642657	1	0	1
ENSMUSG00000028613	Lrp8	ENSG00000157193	642657	0.642657	1	0	1
ENSMUSG00000000127	Fer	ENSG00000151422	642657	0.642657	1	0	1
ENSMUSG00000031837	Necab2	ENSG00000103154	642657	0.642657	1	0	1
ENSMUSG00000062604	Srpk2	ENSG00000135250	642657	0.642657	1	0	1
ENSMUSG00000026887	Mrrf	ENSG00000148187	642657	0.642657	1	0	1
ENSMUSG00000000197	Nalcn	ENSG00000102452	642657	0.642657	1	0	1
ENSMUSG00000103677	Pcdhga4	ENSG00000262576	642657	0.642657	1	0	1
ENSMUSG00000103037	Pcdhgb1	ENSG00000254221	642657	0.642657	1	0	1
ENSMUSG00000104346	Pcdhga3	ENSG00000254245	642657	0.642657	1	0	1
ENSMUSG00000051331	Cacna1c	ENSG00000151067	642657	0.642657	1	0	1
ENSMUSG00000103332	Pcdhga2	ENSG00000081853	642657	0.642657	1	0	1
ENSMUSG00000031189	Aff2	ENSG00000155966	642657	0.642657	1	0	1
ENSMUSG00000103144	Pcdhga1	ENSG00000204956	642657	0.642657	1	0	1
ENSMUSG00000040339	Fam102b	ENSG00000162636	642658	0.642658	1	0	1
ENSMUSG00000055069	Rab39	ENSG00000179331	642658	0.642658	1	0	1
ENSMUSG00000027419	Pcsk2	ENSG00000125851	642658	0.642658	1	0	1
ENSMUSG00000047434	Xxylt1	ENSG00000173950	642658	0.642658	1	0	1
ENSMUSG00000003476	Crhr2	ENSG00000106113	642658	0.642658	1	0	1
ENSMUSG00000039555	Cylc2	ENSG00000155833	642658	0.642658	1	0	1
ENSMUSG00000033114	Slc35d2	ENSG00000130958	642658	0.642658	1	0	1
ENSMUSG00000040451	Sgms1	ENSG00000198964	642658	0.642658	1	0	1
ENSMUSG00000022240	Ctnnd2	ENSG00000169862	642658	0.642658	1	0	1
ENSMUSG00000036469	March1	ENSG00000145416	642658	0.642658	1	0	1
ENSMUSG00000052572	Dlg2	ENSG00000150672	642658	0.642658	1	0	1
ENSMUSG00000022641	Bbx	ENSG00000114439	642658	0.642658	1	0	1
ENSMUSG00000001833	Sept7	ENSG00000122545	642658	0.642658	1	0	1
ENSMUSG00000041238	Rbbp8	ENSG00000101773	642658	0.642658	1	0	1
ENSMUSG00000022857	Tmprss15	ENSG00000154646	642658	0.642658	1	0	1
ENSMUSG00000042616	Oscp1	ENSG00000116885	642658	0.642658	1	0	1
ENSMUSG00000029321	Slc10a6	ENSG00000145283	642658	0.642658	1	0	1
ENSMUSG00000059495	Arhgef12	ENSG00000196914	642658	0.642658	1	0	1
ENSMUSG00000022314	Rad21	ENSG00000164754	642658	0.642658	1	0	1
ENSMUSG00000037270	4932438A13Rik	ENSG00000138688	642658	0.642658	1	0	1
ENSMUSG00000030691	Fchsd2	ENSG00000137478	642658	0.642658	1	0	1
ENSMUSG00000020961	Ston2	ENSG00000140022	642658	0.642658	1	0	1
ENSMUSG00000026604	Ptpn14	ENSG00000152104	642658	0.642658	1	0	1
ENSMUSG00000056692	Ilrun	ENSG00000196821	642658	0.642658	1	0	1
ENSMUSG00000055717	Slain1	ENSG00000139737	642658	0.642658	1	0	1
ENSMUSG00000029655	N4bp2l2	ENSG00000244754	642658	0.642658	1	0	1
ENSMUSG00000020844	Nxn	ENSG00000167693	642658	0.642658	1	0	1
ENSMUSG00000028488	Sh3gl2	ENSG00000107295	642658	0.642658	1	0	1
ENSMUSG00000029290	Zfp326	ENSG00000162664	642658	0.642658	1	0	1
ENSMUSG00000054934	Kcnmb4	ENSG00000135643	642658	0.642658	1	0	1
ENSMUSG00000095930	Nim1k	ENSG00000177453	642769	0.642769	1	0	1
ENSMUSG00000059060	Rad51b	ENSG00000182185	642831	0.642831	1	0	1
ENSMUSG00000020114	Cand1	ENSG00000111530	642831	0.642831	1	0	1
ENSMUSG00000022658	Tagln3	ENSG00000144834	642831	0.642831	1	0	1
ENSMUSG00000028033	Kcnq5	ENSG00000185760	642831	0.642831	1	0	1
ENSMUSG00000026504	Sdccag8	ENSG00000054282	642831	0.642831	1	0	1
ENSMUSG00000049571	Cfap46	ENSG00000171811	642831	0.642831	1	0	1
ENSMUSG00000028559	Osbpl9	ENSG00000117859	642831	0.642831	1	0	1
ENSMUSG00000070544	Top1	ENSG00000198900	642831	0.642831	1	0	1
ENSMUSG00000021879	Dnah12	ENSG00000174844	642831	0.642831	1	0	1
ENSMUSG00000026082	Rev1	ENSG00000135945	642831	0.642831	1	0	1
ENSMUSG00000032407	U2surp	ENSG00000163714	642831	0.642831	1	0	1
ENSMUSG00000027674	Pex5l	ENSG00000114757	642831	0.642831	1	0	1
ENSMUSG00000024983	Vti1a	ENSG00000151532	642831	0.642831	1	0	1
ENSMUSG00000030994	D7Ertd443e	ENSG00000154493	642831	0.642831	1	0	1
ENSMUSG00000033628	Pik3c3	ENSG00000078142	642831	0.642831	1	0	1
ENSMUSG00000026686	Lmx1a	ENSG00000162761	642831	0.642831	1	0	1
ENSMUSG00000006386	Tek	ENSG00000120156	642831	0.642831	1	0	1
ENSMUSG00000042064	Myo3b	ENSG00000071909	642831	0.642831	1	0	1
ENSMUSG00000018470	Kcnab3	ENSG00000170049	642831	0.642831	1	0	1
ENSMUSG00000041836	Ptpre	ENSG00000132334	642831	0.642831	1	0	1
ENSMUSG00000002489	Tiam1	ENSG00000156299	642831	0.642831	1	0	1
ENSMUSG00000026469	Xpr1	ENSG00000143324	642831	0.642831	1	0	1
ENSMUSG00000010660	Plcd1	ENSG00000187091	642869	0.642869	1	0	1
ENSMUSG00000057766	Ankrd29	ENSG00000154065	642869	0.642869	1	0	1
ENSMUSG00000038533	Cbfa2t2	ENSG00000078699	642869	0.642869	1	0	1
ENSMUSG00000049653	Spatc1	ENSG00000186583	642869	0.642869	1	0	1
ENSMUSG00000059811	Atl2	ENSG00000119787	642869	0.642869	1	0	1
ENSMUSG00000069094	Pde7a	ENSG00000205268	642869	0.642869	1	0	1
ENSMUSG00000022894	Adamts5	ENSG00000154736	642869	0.642869	1	0	1
ENSMUSG00000021098	4930447C04Rik	ENSG00000179008	642888	0.642888	1	0	1
ENSMUSG00000006678	Pola1	ENSG00000101868	642888	0.642888	1	0	1
ENSMUSG00000033526	Ppip5k1	ENSG00000168781	642888	0.642888	1	0	1
ENSMUSG00000004642	Slbp	ENSG00000163950	642888	0.642888	1	0	1
ENSMUSG00000021686	Ap3b1	ENSG00000132842	642888	0.642888	1	0	1
ENSMUSG00000036006	Ripor2	ENSG00000111913	642888	0.642888	1	0	1
ENSMUSG00000078552	Dcdc2b	ENSG00000222046	642888	0.642888	1	0	1
ENSMUSG00000027200	Sema6d	ENSG00000137872	642888	0.642888	1	0	1
ENSMUSG00000030513	Pcsk6	ENSG00000140479	642888	0.642888	1	0	1
ENSMUSG00000109336	Samd4b	ENSG00000179134	642888	0.642888	1	0	1
ENSMUSG00000040720	Virma	ENSG00000164944	642888	0.642888	1	0	1
ENSMUSG00000031642	Sh3rf1	ENSG00000154447	642888	0.642888	1	0	1
ENSMUSG00000029174	Tbc1d1	ENSG00000065882	642888	0.642888	1	0	1
ENSMUSG00000024304	Cdh2	ENSG00000170558	642888	0.642888	1	0	1
ENSMUSG00000021536	Adcy2	ENSG00000078295	642888	0.642888	1	0	1
ENSMUSG00000051615	Rap2a	ENSG00000125249	642888	0.642888	1	0	1
ENSMUSG00000022799	Arhgap31	ENSG00000031081	642888	0.642888	1	0	1
ENSMUSG00000072295	C2cd6	ENSG00000155754	642888	0.642888	1	0	1
ENSMUSG00000046844	Vat1l	ENSG00000171724	642888	0.642888	1	0	1
ENSMUSG00000028580	Pum1	ENSG00000134644	642888	0.642888	1	0	1
ENSMUSG00000057058	Skap1	ENSG00000141293	642888	0.642888	1	0	1
ENSMUSG00000035606	Ky	ENSG00000174611	642888	0.642888	1	0	1
ENSMUSG00000005533	Igf1r	ENSG00000140443	642888	0.642888	1	0	1
ENSMUSG00000003134	Tbc1d8	ENSG00000204634	642888	0.642888	1	0	1
ENSMUSG00000008976	Gabpa	ENSG00000154727	642888	0.642888	1	0	1
ENSMUSG00000048307	Ankrd46	ENSG00000186106	642888	0.642888	1	0	1
ENSMUSG00000023011	Faim2	ENSG00000135472	642888	0.642888	1	0	1
ENSMUSG00000030852	Tacc2	ENSG00000138162	642925	0.642925	1	0	1
ENSMUSG00000020948	Klhl28	ENSG00000179454	642925	0.642925	1	0	1
ENSMUSG00000038280	Ostm1	ENSG00000081087	642925	0.642925	1	0	1
ENSMUSG00000025060	Slk	ENSG00000065613	642925	0.642925	1	0	1
ENSMUSG00000038248	Sobp	ENSG00000112320	642925	0.642925	1	0	1
ENSMUSG00000037705	Tecta	ENSG00000109927	642925	0.642925	1	0	1
ENSMUSG00000027184	Caprin1	ENSG00000135387	642925	0.642925	1	0	1
ENSMUSG00000022817	Itgb5	ENSG00000082781	642925	0.642925	1	0	1
ENSMUSG00000031934	Panx1	ENSG00000110218	642925	0.642925	1	0	1
ENSMUSG00000025925	Terf1	ENSG00000147601	642925	0.642925	1	0	1
ENSMUSG00000026878	Rab14	ENSG00000119396	642925	0.642925	1	0	1
ENSMUSG00000038910	Plcl2	ENSG00000154822	642925	0.642925	1	0	1
ENSMUSG00000020914	Top2a	ENSG00000131747	642925	0.642925	1	0	1
ENSMUSG00000036523	Greb1	ENSG00000196208	642925	0.642925	1	0	1
ENSMUSG00000058152	Chsy3	ENSG00000198108	642925	0.642925	1	0	1
ENSMUSG00000024411	Aqp4	ENSG00000171885	642925	0.642925	1	0	1
ENSMUSG00000060882	Kcnd2	ENSG00000184408	642925	0.642925	1	0	1
ENSMUSG00000066037	Hnrnpr	ENSG00000125944	642925	0.642925	1	0	1
ENSMUSG00000027778	Ift80	ENSG00000068885	643150	0.64315	1	0	1
ENSMUSG00000019837	Gtf3c6	ENSG00000155115	643150	0.64315	1	0	1
ENSMUSG00000046876	Atxn1	ENSG00000124788	643150	0.64315	1	0	1
ENSMUSG00000034312	Iqsec1	ENSG00000144711	643150	0.64315	1	0	1
ENSMUSG00000040711	Sh3pxd2b	ENSG00000174705	643150	0.64315	1	0	1
ENSMUSG00000051978	Erich1	ENSG00000104714	643150	0.64315	1	0	1
ENSMUSG00000024397	Aif1	ENSG00000204472	643150	0.64315	1	0	1
ENSMUSG00000095105	Edaradd	ENSG00000186197	643150	0.64315	1	0	1
ENSMUSG00000031608	Galnt7	ENSG00000109586	643150	0.64315	1	0	1
ENSMUSG00000031024	St5	ENSG00000166444	643150	0.64315	1	0	1
ENSMUSG00000026109	Tmeff2	ENSG00000144339	643150	0.64315	1	0	1
ENSMUSG00000033278	Ptprm	ENSG00000173482	643150	0.64315	1	0	1
ENSMUSG00000024598	Fbn2	ENSG00000138829	643150	0.64315	1	0	1
ENSMUSG00000031298	Adgrg2	ENSG00000173698	643150	0.64315	1	0	1
ENSMUSG00000036298	Slc2a13	ENSG00000151229	643150	0.64315	1	0	1
ENSMUSG00000025885	Myo5b	ENSG00000167306	643150	0.64315	1	0	1
ENSMUSG00000022833	Ccdc14	ENSG00000175455	643150	0.64315	1	0	1
ENSMUSG00000073664	Nbeal1	ENSG00000144426	643150	0.64315	1	0	1
ENSMUSG00000041482	Piezo2	ENSG00000154864	643150	0.64315	1	0	1
ENSMUSG00000005871	Apc	ENSG00000134982	643352	0.643352	1	0	1
ENSMUSG00000052917	Senp7	ENSG00000138468	643352	0.643352	1	0	1
ENSMUSG00000049491	Slc36a3	ENSG00000186334	643352	0.643352	1	0	1
ENSMUSG00000040966	Slc22a2	ENSG00000112499	643352	0.643352	1	0	1
ENSMUSG00000058400	Qrfpr	ENSG00000186867	643352	0.643352	1	0	1
ENSMUSG00000038168	P3h2	ENSG00000090530	643352	0.643352	1	0	1
ENSMUSG00000037653	Kctd8	ENSG00000183783	643352	0.643352	1	0	1
ENSMUSG00000005078	Jkamp	ENSG00000050130	643352	0.643352	1	0	1
ENSMUSG00000034330	Plcg2	ENSG00000197943	643352	0.643352	1	0	1
ENSMUSG00000012076	Brms1l	ENSG00000100916	643352	0.643352	1	0	1
ENSMUSG00000006169	Clint1	ENSG00000113282	643352	0.643352	1	0	1
ENSMUSG00000038094	Atp13a4	ENSG00000127249	643352	0.643352	1	0	1
ENSMUSG00000026727	Rsu1	ENSG00000148484	643352	0.643352	1	0	1
ENSMUSG00000029270	Dipk1a	ENSG00000154511	643352	0.643352	1	0	1
ENSMUSG00000010342	Tex14	ENSG00000121101	643414	0.643414	1	0	1
ENSMUSG00000034295	Fhod3	ENSG00000134775	643414	0.643414	1	0	1
ENSMUSG00000057182	Scn3a	ENSG00000153253	643414	0.643414	1	0	1
ENSMUSG00000027099	Mtx2	ENSG00000128654	643414	0.643414	1	0	1
ENSMUSG00000026187	Xrcc5	ENSG00000079246	643414	0.643414	1	0	1
ENSMUSG00000048915	Efna5	ENSG00000184349	643414	0.643414	1	0	1
ENSMUSG00000052921	Arhgef15	ENSG00000198844	643517	0.643517	1	0	1
ENSMUSG00000038070	Cntln	ENSG00000044459	643517	0.643517	1	0	1
ENSMUSG00000026721	Rabgap1l	ENSG00000152061	643517	0.643517	1	0	1
ENSMUSG00000033177	Tmprss7	ENSG00000176040	643517	0.643517	1	0	1
ENSMUSG00000022629	Kif21a	ENSG00000139116	643517	0.643517	1	0	1
ENSMUSG00000001173	Ocrl	ENSG00000122126	643517	0.643517	1	0	1
ENSMUSG00000022842	Ece2	ENSG00000145194	643517	0.643517	1	0	1
ENSMUSG00000038349	Plcl1	ENSG00000115896	643517	0.643517	1	0	1
ENSMUSG00000052504	Epha3	ENSG00000044524	643517	0.643517	1	0	1
ENSMUSG00000024593	Megf10	ENSG00000145794	643517	0.643517	1	0	1
ENSMUSG00000029012	Orc5	ENSG00000164815	643517	0.643517	1	0	1
ENSMUSG00000022822	Abcc5	ENSG00000114770	643517	0.643517	1	0	1
ENSMUSG00000038807	Rap1gap2	ENSG00000132359	643517	0.643517	1	0	1
ENSMUSG00000022636	Alcam	ENSG00000170017	643517	0.643517	1	0	1
ENSMUSG00000035954	Dock4	ENSG00000128512	643517	0.643517	1	0	1
ENSMUSG00000096914	Galntl6	ENSG00000174473	643517	0.643517	1	0	1
ENSMUSG00000036977	Anapc10	ENSG00000164162	643603	0.643603	1	0	1
ENSMUSG00000030551	Nr2f2	ENSG00000185551	643603	0.643603	1	0	1
ENSMUSG00000032289	Thsd4	ENSG00000187720	643603	0.643603	1	0	1
ENSMUSG00000037111	Setd7	ENSG00000145391	643603	0.643603	1	0	1
ENSMUSG00000024054	Smchd1	ENSG00000101596	643603	0.643603	1	0	1
ENSMUSG00000052534	Pbx1	ENSG00000185630	643603	0.643603	1	0	1
ENSMUSG00000005698	Ctcf	ENSG00000102974	643603	0.643603	1	0	1
ENSMUSG00000038372	Gmds	ENSG00000112699	643603	0.643603	1	0	1
ENSMUSG00000041658	Rragb	ENSG00000083750	643603	0.643603	1	0	1
ENSMUSG00000032846	Zswim6	ENSG00000130449	643603	0.643603	1	0	1
ENSMUSG00000022876	Samsn1	ENSG00000155307	643603	0.643603	1	0	1
ENSMUSG00000039477	Tnrc18	ENSG00000182095	643603	0.643603	1	0	1
ENSMUSG00000032570	Atp2c1	ENSG00000017260	643603	0.643603	1	0	1
ENSMUSG00000036292	Gramd1c	ENSG00000178075	643603	0.643603	1	0	1
ENSMUSG00000049744	Arhgap15	ENSG00000075884	643603	0.643603	1	0	1
ENSMUSG00000041729	Coro2b	ENSG00000103647	643683	0.643683	1	0	1
ENSMUSG00000036890	Gtdc1	ENSG00000121964	643683	0.643683	1	0	1
ENSMUSG00000003746	Man1a	ENSG00000111885	643683	0.643683	1	0	1
ENSMUSG00000035864	Syt1	ENSG00000067715	650566	0.650566	1	3	1
ENSMUSG00000006191	Cdkal1	ENSG00000145996	651289	0.651289	1	3	1
ENSMUSG00000026335	Pam	ENSG00000145730	663383	0.663383	1	1	2
ENSMUSG00000066113	Adamtsl1	ENSG00000178031	663831	0.663831	1	1	2
ENSMUSG00000039683	Sdk1	ENSG00000146555	663986	0.663986	1	1	2
ENSMUSG00000059049	Frem1	ENSG00000164946	667787	0.667787	1	2	3
ENSMUSG00000041096	Tspyl2	ENSG00000184205	1000000	1	1	0	0
ENSMUSG00000041058	Wwp1	ENSG00000123124	1000000	1	1	0	0
ENSMUSG00000040987	Mill2	ENSG00000204516	1000000	1	1	0	0
ENSMUSG00000041798	Gck	ENSG00000106633	1000000	1	1	0	0
ENSMUSG00000041831	Sytl3	ENSG00000164674	1000000	1	1	0	0
ENSMUSG00000041057	Wdr43	ENSG00000163811	1000000	1	1	0	0
ENSMUSG00000040990	Sh3kbp1	ENSG00000147010	1000000	1	1	0	0
ENSMUSG00000040997	Abhd4	ENSG00000100439	1000000	1	1	0	0
ENSMUSG00000040919	4930505A04Rik	ENSG00000177994	1000000	1	1	0	0
ENSMUSG00000041797	Abca9	ENSG00000154258	1000000	1	1	0	0
ENSMUSG00000041119	Pde9a	ENSG00000160191	1000000	1	1	0	0
ENSMUSG00000040998	Npnt	ENSG00000168743	1000000	1	1	0	0
ENSMUSG00000041000	Trim62	ENSG00000116525	1000000	1	1	0	0
ENSMUSG00000041052	Slc7a13	ENSG00000164893	1000000	1	1	0	0
ENSMUSG00000041827	Oasl1	ENSG00000135114	1000000	1	1	0	0
ENSMUSG00000041012	Cmtm8	ENSG00000170293	1000000	1	1	0	0
ENSMUSG00000041046	Ramp3	ENSG00000122679	1000000	1	1	0	0
ENSMUSG00000041035	Gm17018	ENSG00000166171	1000000	1	1	0	0
ENSMUSG00000041817	Fam169a	ENSG00000198780	1000000	1	1	0	0
ENSMUSG00000041025	Iffo2	ENSG00000169991	1000000	1	1	1	0
ENSMUSG00000041037	Irgq	ENSG00000167378	1000000	1	1	0	0
ENSMUSG00000041040	Fam117b	ENSG00000138439	1000000	1	1	0	0
ENSMUSG00000041126	H2afv	ENSG00000105968	1000000	1	1	0	0
ENSMUSG00000040985	Sun3	ENSG00000164744	1000000	1	1	0	0
ENSMUSG00000041124	Msantd4	ENSG00000170903	1000000	1	1	0	0
ENSMUSG00000041044	Lrit1	ENSG00000148602	1000000	1	1	0	0
ENSMUSG00000040913	Fbxw4	ENSG00000107829	1000000	1	1	0	0
ENSMUSG00000040918	Slc19a2	ENSG00000117479	1000000	1	1	0	0
ENSMUSG00000041020	Map7d2	ENSG00000184368	1000000	1	1	0	0
ENSMUSG00000041014	Nrg3	ENSG00000185737	1000000	1	1	0	0
ENSMUSG00000041120	Nbl1	ENSG00000158747	1000000	1	1	0	0
ENSMUSG00000041130	Zfp598	ENSG00000167962	1000000	1	1	0	0
ENSMUSG00000040978	Gm11992	ENSG00000164746	1000000	1	1	0	0
ENSMUSG00000041849	Card6	ENSG00000132357	1000000	1	1	0	0
ENSMUSG00000040928	S100pbp	ENSG00000116497	1000000	1	1	0	0
ENSMUSG00000040940	Arhgef1	ENSG00000076928	1000000	1	1	0	0
ENSMUSG00000041112	Elmo1	ENSG00000155849	1000000	1	1	0	0
ENSMUSG00000040943	Tet2	ENSG00000168769	1000000	1	1	0	0
ENSMUSG00000040945	Rcc2	ENSG00000179051	1000000	1	1	0	0
ENSMUSG00000041115	Iqsec2	ENSG00000124313	1000000	1	1	0	0
ENSMUSG00000040938	Slc16a11	ENSG00000174326	1000000	1	1	0	0
ENSMUSG00000041841	Rpl37	ENSG00000145592	1000000	1	1	0	0
ENSMUSG00000040952	Rps19	ENSG00000105372	1000000	1	1	0	0
ENSMUSG00000041805	Pramel1	ENSG00000274764	1000000	1	1	0	0
ENSMUSG00000041801	Phlda3	ENSG00000174307	1000000	1	1	0	0
ENSMUSG00000041079	Rwdd2b	ENSG00000156253	1000000	1	1	0	0
ENSMUSG00000040957	Cables1	ENSG00000134508	1000000	1	1	0	0
ENSMUSG00000040963	Asgr2	ENSG00000161944	1000000	1	1	0	0
ENSMUSG00000041075	Fzd7	ENSG00000155760	1000000	1	1	0	0
ENSMUSG00000041084	Ostc	ENSG00000198856	1000000	1	1	0	0
ENSMUSG00000040964	Arhgef10l	ENSG00000074964	1000000	1	1	0	0
ENSMUSG00000041840	Haus1	ENSG00000152240	1000000	1	1	0	0
ENSMUSG00000041117	Ccdc8	ENSG00000169515	1000000	1	1	0	0
ENSMUSG00000041064	Pif1	ENSG00000140451	1000000	1	1	0	0
ENSMUSG00000041842	Fhdc1	ENSG00000137460	1000000	1	1	0	0
ENSMUSG00000040935	Padi6	ENSG00000276747	1000000	1	1	0	0
ENSMUSG00000041845	Rhod	ENSG00000173156	1000000	1	1	0	0
ENSMUSG00000041062	Mslnl	ENSG00000162006	1000000	1	1	0	0
ENSMUSG00000041846	Ppp4r3a	ENSG00000100796	1000000	1	1	0	0
ENSMUSG00000040929	Rfx3	ENSG00000080298	1000000	1	1	0	0
ENSMUSG00000041837	Pdcd7	ENSG00000090470	1000000	1	1	0	0
ENSMUSG00000041809	Efhc1	ENSG00000096093	1000000	1	1	0	0
ENSMUSG00000040969	Arhgef38	ENSG00000236699	1000000	1	1	0	0
ENSMUSG00000040972	Igsf21	ENSG00000117154	1000000	1	1	0	0
ENSMUSG00000041815	Poldip3	ENSG00000100227	1000000	1	1	0	0
ENSMUSG00000041073	Nacad	ENSG00000136274	1000000	1	1	0	0
ENSMUSG00000041028	Ghitm	ENSG00000165678	1000000	1	1	0	0
ENSMUSG00000041578	Crx	ENSG00000105392	1000000	1	1	0	0
ENSMUSG00000041791	Capza3	ENSG00000177938	1000000	1	1	0	0
ENSMUSG00000041415	Dicer1	ENSG00000100697	1000000	1	1	0	0
ENSMUSG00000041417	Pik3r1	ENSG00000145675	1000000	1	1	0	0
ENSMUSG00000041654	Slc39a11	ENSG00000133195	1000000	1	1	0	0
ENSMUSG00000041653	Pnpla3	ENSG00000100344	1000000	1	1	0	0
ENSMUSG00000041420	Meis3	ENSG00000105419	1000000	1	1	0	0
ENSMUSG00000041423	Paqr6	ENSG00000160781	1000000	1	1	0	0
ENSMUSG00000041650	Pcca	ENSG00000175198	1000000	1	1	1	0
ENSMUSG00000041426	Hibch	ENSG00000198130	1000000	1	1	0	0
ENSMUSG00000041406	BC055324	ENSG00000000460	1000000	1	1	0	0
ENSMUSG00000041429	Nthl1	ENSG00000065057	1000000	1	1	0	0
ENSMUSG00000041438	Utp4	ENSG00000141076	1000000	1	1	0	0
ENSMUSG00000041649	Klf8	ENSG00000102349	1000000	1	1	0	0
ENSMUSG00000041439	Mfsd6	ENSG00000151690	1000000	1	1	0	0
ENSMUSG00000041645	Ddx24	ENSG00000089737	1000000	1	1	0	0
ENSMUSG00000041440	Gk5	ENSG00000175066	1000000	1	1	1	0
ENSMUSG00000041444	Arhgap32	ENSG00000134909	1000000	1	1	0	0
ENSMUSG00000041445	Mmrn2	ENSG00000173269	1000000	1	1	0	0
ENSMUSG00000041644	Slc5a12	ENSG00000148942	1000000	1	1	0	0
ENSMUSG00000041431	Ccnb1	ENSG00000134057	1000000	1	1	0	0
ENSMUSG00000041396	Mettl18	ENSG00000171806	1000000	1	1	0	0
ENSMUSG00000041390	Mdfic	ENSG00000135272	1000000	1	1	0	0
ENSMUSG00000041660	Bbox1	ENSG00000129151	1000000	1	1	0	0
ENSMUSG00000041354	Rgl2	ENSG00000237441	1000000	1	1	0	0
ENSMUSG00000041355	Ssr2	ENSG00000163479	1000000	1	1	0	0
ENSMUSG00000041358	Nutm1	ENSG00000184507	1000000	1	1	0	0
ENSMUSG00000041684	Bivm	ENSG00000134897	1000000	1	1	0	0
ENSMUSG00000041681	Iapp	ENSG00000121351	1000000	1	1	0	0
ENSMUSG00000041359	Tcl1	ENSG00000100721	1000000	1	1	0	0
ENSMUSG00000041679	Lrrc29	ENSG00000125122	1000000	1	1	0	0
ENSMUSG00000041673	Lrrc18	ENSG00000165383	1000000	1	1	0	0
ENSMUSG00000041360	Pum3	ENSG00000080608	1000000	1	1	0	0
ENSMUSG00000041671	Pyroxd1	ENSG00000121350	1000000	1	1	0	0
ENSMUSG00000041670	Rims1	ENSG00000079841	1000000	1	1	0	0
ENSMUSG00000041361	Myzap	ENSG00000263155	1000000	1	1	0	0
ENSMUSG00000041362	Shtn1	ENSG00000187164	1000000	1	1	0	0
ENSMUSG00000041372	B4galnt3	ENSG00000139044	1000000	1	1	0	0
ENSMUSG00000041375	Ccdc9	ENSG00000105321	1000000	1	1	0	0
ENSMUSG00000041669	Prima1	ENSG00000175785	1000000	1	1	0	0
ENSMUSG00000041377	Ninj2	ENSG00000171840	1000000	1	1	1	0
ENSMUSG00000041378	Cldn5	ENSG00000184113	1000000	1	1	0	0
ENSMUSG00000041380	Htr2c	ENSG00000147246	1000000	1	1	0	0
ENSMUSG00000041453	Rpl21	ENSG00000122026	1000000	1	1	0	0
ENSMUSG00000041642	Kif21b	ENSG00000116852	1000000	1	1	0	0
ENSMUSG00000041459	Tardbp	ENSG00000120948	1000000	1	1	0	0
ENSMUSG00000041460	Cacna2d4	ENSG00000151062	1000000	1	1	0	0
ENSMUSG00000041534	Rbp3	ENSG00000265203	1000000	1	1	0	0
ENSMUSG00000041538	H2-Ob	ENSG00000241106	1000000	1	1	0	0
ENSMUSG00000041544	Disp3	ENSG00000204624	1000000	1	1	0	0
ENSMUSG00000041608	Entpd3	ENSG00000168032	1000000	1	1	0	0
ENSMUSG00000041548	Hspb8	ENSG00000152137	1000000	1	1	0	0
ENSMUSG00000041550	Serpina5	ENSG00000188488	1000000	1	1	0	0
ENSMUSG00000041552	Ptchd1	ENSG00000165186	1000000	1	1	0	0
ENSMUSG00000041607	Mbp	ENSG00000197971	1000000	1	1	0	0
ENSMUSG00000041556	Fbxo2	ENSG00000116661	1000000	1	1	0	0
ENSMUSG00000041559	Fmod	ENSG00000122176	1000000	1	1	0	0
ENSMUSG00000041560	Nop53	ENSG00000105373	1000000	1	1	0	0
ENSMUSG00000041605	Inava	ENSG00000163362	1000000	1	1	0	0
ENSMUSG00000041598	Cdc42ep4	ENSG00000179604	1000000	1	1	0	0
ENSMUSG00000041565	L3mbtl4	ENSG00000154655	1000000	1	1	0	0
ENSMUSG00000041566	Tssk1	ENSG00000212122	1000000	1	1	0	0
ENSMUSG00000041592	Sdk2	ENSG00000069188	1000000	1	1	0	0
ENSMUSG00000041567	Serpina12	ENSG00000165953	1000000	1	1	0	0
ENSMUSG00000041570	Camsap2	ENSG00000118200	1000000	1	1	0	0
ENSMUSG00000041571	Selenow	ENSG00000178980	1000000	1	1	0	0
ENSMUSG00000041609	Bicdl1	ENSG00000135127	1000000	1	1	1	0
ENSMUSG00000041353	Tmem29	ENSG00000268350	1000000	1	1	0	0
ENSMUSG00000041530	Ago1	ENSG00000092847	1000000	1	1	0	0
ENSMUSG00000041523	Upk2	ENSG00000110375	1000000	1	1	0	0
ENSMUSG00000041468	Gpr12	ENSG00000132975	1000000	1	1	0	0
ENSMUSG00000041638	Gcn1	ENSG00000089154	1000000	1	1	0	0
ENSMUSG00000041471	Shld2	ENSG00000122376	1000000	1	1	0	0
ENSMUSG00000041632	Mrps27	ENSG00000113048	1000000	1	1	0	0
ENSMUSG00000041476	Smpx	ENSG00000091482	1000000	1	1	0	0
ENSMUSG00000041477	Dcp1b	ENSG00000151065	1000000	1	1	0	0
ENSMUSG00000041479	Syt15	ENSG00000204176	1000000	1	1	0	0
ENSMUSG00000041629	Fam104a	ENSG00000133193	1000000	1	1	0	0
ENSMUSG00000041483	Zfp281	ENSG00000162702	1000000	1	1	0	0
ENSMUSG00000041625	Ggact	ENSG00000134864	1000000	1	1	1	0
ENSMUSG00000041488	Stx3	ENSG00000166900	1000000	1	1	0	0
ENSMUSG00000041491	Cep78	ENSG00000148019	1000000	1	1	0	0
ENSMUSG00000041498	Kif14	ENSG00000118193	1000000	1	1	0	0
ENSMUSG00000041624	Gucy1a2	ENSG00000152402	1000000	1	1	0	0
ENSMUSG00000041506	Rrp9	ENSG00000114767	1000000	1	1	0	0
ENSMUSG00000041623	D11Wsu47e	ENSG00000141219	1000000	1	1	0	0
ENSMUSG00000041515	Irf8	ENSG00000140968	1000000	1	1	0	0
ENSMUSG00000041617	Ccdc74a	ENSG00000163040	1000000	1	1	0	0
ENSMUSG00000041616	Nppa	ENSG00000175206	1000000	1	1	0	0
ENSMUSG00000041528	Rnf123	ENSG00000164068	1000000	1	1	0	0
ENSMUSG00000041685	Fcho2	ENSG00000157107	1000000	1	1	0	0
ENSMUSG00000041688	Amot	ENSG00000126016	1000000	1	1	0	0
ENSMUSG00000041695	Kcnj2	ENSG00000123700	1000000	1	1	0	0
ENSMUSG00000041205	Map6d1	ENSG00000180834	1000000	1	1	0	0
ENSMUSG00000041215	Yeats2	ENSG00000163872	1000000	1	1	0	0
ENSMUSG00000041774	Ydjc	ENSG00000161179	1000000	1	1	0	0
ENSMUSG00000041216	Clvs1	ENSG00000177182	1000000	1	1	0	0
ENSMUSG00000041773	Enc1	ENSG00000171617	1000000	1	1	0	0
ENSMUSG00000041219	Arhgap11a	ENSG00000198826	1000000	1	1	0	0
ENSMUSG00000041220	Elovl6	ENSG00000170522	1000000	1	1	0	0
ENSMUSG00000041225	Arhgap12	ENSG00000165322	1000000	1	1	0	0
ENSMUSG00000041229	Phf8	ENSG00000172943	1000000	1	1	0	0
ENSMUSG00000041771	Slc24a4	ENSG00000140090	1000000	1	1	0	0
ENSMUSG00000041231	Ublcp1	ENSG00000164332	1000000	1	1	0	0
ENSMUSG00000041235	Chd7	ENSG00000171316	1000000	1	1	1	0
ENSMUSG00000041236	Vps41	ENSG00000006715	1000000	1	1	0	0
ENSMUSG00000041765	Ubac2	ENSG00000134882	1000000	1	1	0	0
ENSMUSG00000041763	Tpp2	ENSG00000134900	1000000	1	1	0	0
ENSMUSG00000041237	Pklr	ENSG00000143627	1000000	1	1	0	0
ENSMUSG00000041241	Mul1	ENSG00000090432	1000000	1	1	0	0
ENSMUSG00000041245	Wnk3	ENSG00000196632	1000000	1	1	0	0
ENSMUSG00000041247	Lamp3	ENSG00000078081	1000000	1	1	0	0
ENSMUSG00000041203	Trir	ENSG00000123144	1000000	1	1	0	0
ENSMUSG00000041762	Gpr155	ENSG00000163328	1000000	1	1	0	0
ENSMUSG00000041202	Pla2g2d	ENSG00000117215	1000000	1	1	0	0
ENSMUSG00000041779	Tram2	ENSG00000065308	1000000	1	1	0	0
ENSMUSG00000041133	Smc1a	ENSG00000072501	1000000	1	1	0	0
ENSMUSG00000041782	Lad1	ENSG00000159166	1000000	1	1	0	0
ENSMUSG00000041134	Cyyr1	ENSG00000166265	1000000	1	1	0	0
ENSMUSG00000041135	Ripk2	ENSG00000104312	1000000	1	1	0	0
ENSMUSG00000041138	Nme8	ENSG00000086288	1000000	1	1	0	0
ENSMUSG00000041141	Pnmal1	ENSG00000182013	1000000	1	1	0	0
ENSMUSG00000041781	Cpsf2	ENSG00000165934	1000000	1	1	0	0
ENSMUSG00000041144	Dnah7b	ENSG00000118997	1000000	1	1	0	0
ENSMUSG00000041147	Brca2	ENSG00000139618	1000000	1	1	0	0
ENSMUSG00000041153	Osgin2	ENSG00000164823	1000000	1	1	0	0
ENSMUSG00000041161	Otud3	ENSG00000169914	1000000	1	1	0	0
ENSMUSG00000041164	Zmiz2	ENSG00000122515	1000000	1	1	0	0
ENSMUSG00000041165	Spem1	ENSG00000181323	1000000	1	1	0	0
ENSMUSG00000041168	Lonp1	ENSG00000196365	1000000	1	1	0	0
ENSMUSG00000041180	Hectd2	ENSG00000165338	1000000	1	1	0	0
ENSMUSG00000041187	Prkd2	ENSG00000105287	1000000	1	1	0	0
ENSMUSG00000041189	Chrnb1	ENSG00000170175	1000000	1	1	0	0
ENSMUSG00000041193	Pla2g5	ENSG00000127472	1000000	1	1	0	0
ENSMUSG00000041199	Rpusd1	ENSG00000007376	1000000	1	1	0	0
ENSMUSG00000041777	Cir1	ENSG00000138433	1000000	1	1	0	0
ENSMUSG00000041132	N4bp2l1	ENSG00000139597	1000000	1	1	0	0
ENSMUSG00000041757	Plekha6	ENSG00000143850	1000000	1	1	0	0
ENSMUSG00000041577	Prelp	ENSG00000188783	1000000	1	1	0	0
ENSMUSG00000041718	Alg13	ENSG00000101901	1000000	1	1	0	0
ENSMUSG00000041712	Ubr7	ENSG00000012963	1000000	1	1	0	0
ENSMUSG00000041319	Thoc6	ENSG00000131652	1000000	1	1	0	0
ENSMUSG00000041323	Ak7	ENSG00000140057	1000000	1	1	0	0
ENSMUSG00000041324	Inhba	ENSG00000122641	1000000	1	1	0	0
ENSMUSG00000041710	Trpc5	ENSG00000072315	1000000	1	1	0	0
ENSMUSG00000041328	Pcf11	ENSG00000165494	1000000	1	1	0	0
ENSMUSG00000041329	Atp1b2	ENSG00000129244	1000000	1	1	0	0
ENSMUSG00000041341	Atg2b	ENSG00000066739	1000000	1	1	0	0
ENSMUSG00000041708	Mpped1	ENSG00000186732	1000000	1	1	0	0
ENSMUSG00000041707	Tmem273	ENSG00000204161	1000000	1	1	0	0
ENSMUSG00000041703	Zic5	ENSG00000139800	1000000	1	1	0	0
ENSMUSG00000041343	Ankrd42	ENSG00000137494	1000000	1	1	0	0
ENSMUSG00000041702	Btbd7	ENSG00000011114	1000000	1	1	0	0
ENSMUSG00000041346	Wrap53	ENSG00000141499	1000000	1	1	0	0
ENSMUSG00000041347	Bdkrb1	ENSG00000100739	1000000	1	1	0	0
ENSMUSG00000041700	Lhfpl1	ENSG00000182508	1000000	1	1	0	0
ENSMUSG00000041697	Cox6a1	ENSG00000111775	1000000	1	1	0	0
ENSMUSG00000041696	Rasl12	ENSG00000103710	1000000	1	1	0	0
ENSMUSG00000041309	Nkx6-2	ENSG00000148826	1000000	1	1	0	0
ENSMUSG00000041747	Utp15	ENSG00000164338	1000000	1	1	0	0
ENSMUSG00000041308	Sntb2	ENSG00000168807	1000000	1	1	0	0
ENSMUSG00000041303	Gtf3c3	ENSG00000119041	1000000	1	1	0	0
ENSMUSG00000041741	Pde3a	ENSG00000172572	1000000	1	1	0	0
ENSMUSG00000041248	Kcnj1	ENSG00000151704	1000000	1	1	0	0
ENSMUSG00000041737	Tmem45b	ENSG00000151715	1000000	1	1	0	0
ENSMUSG00000041258	Zfp236	ENSG00000130856	1000000	1	1	1	1
ENSMUSG00000041736	Tspo	ENSG00000100300	1000000	1	1	0	0
ENSMUSG00000041261	Car8	ENSG00000178538	1000000	1	1	1	0
ENSMUSG00000041263	Rusc1	ENSG00000160753	1000000	1	1	0	0
ENSMUSG00000041734	Kirrel	ENSG00000183853	1000000	1	1	0	0
ENSMUSG00000041264	Uspl1	ENSG00000132952	1000000	1	1	0	0
ENSMUSG00000041268	Dmxl2	ENSG00000104093	1000000	1	1	0	0
ENSMUSG00000041278	Ttc1	ENSG00000113312	1000000	1	1	0	0
ENSMUSG00000041287	Sox15	ENSG00000129194	1000000	1	1	0	0
ENSMUSG00000041733	Coq5	ENSG00000110871	1000000	1	1	0	0
ENSMUSG00000041731	Pgm5	ENSG00000154330	1000000	1	1	1	1
ENSMUSG00000041293	Adgrf1	ENSG00000153292	1000000	1	1	0	0
ENSMUSG00000041730	Prrxl1	ENSG00000165606	1000000	1	1	0	0
ENSMUSG00000041297	Cdk13	ENSG00000065883	1000000	1	1	1	1
ENSMUSG00000041298	Katnal1	ENSG00000102781	1000000	1	1	1	0
ENSMUSG00000041301	Cftr	ENSG00000001626	1000000	1	1	0	0
ENSMUSG00000041720	Pi4ka	ENSG00000241973	1000000	1	1	0	0
ENSMUSG00000041408	Wapl	ENSG00000062650	1000000	1	1	0	0
ENSMUSG00000000001	Gnai3	ENSG00000065135	1000000	1	1	0	0
ENSMUSG00000040901	Kcnk18	ENSG00000186795	1000000	1	1	0	0
ENSMUSG00000039954	Stk32a	ENSG00000169302	1000000	1	1	1	0
ENSMUSG00000039956	Mrap	ENSG00000170262	1000000	1	1	0	0
ENSMUSG00000039958	Etfbkmt	ENSG00000139160	1000000	1	1	0	0
ENSMUSG00000039959	Hip1	ENSG00000127946	1000000	1	1	0	0
ENSMUSG00000039960	Rhou	ENSG00000116574	1000000	1	1	0	0
ENSMUSG00000039963	Ccdc40	ENSG00000141519	1000000	1	1	0	0
ENSMUSG00000039967	Zfp292	ENSG00000188994	1000000	1	1	0	0
ENSMUSG00000039968	Rsbn1l	ENSG00000187257	1000000	1	1	0	0
ENSMUSG00000039976	Tbc1d16	ENSG00000167291	1000000	1	1	0	0
ENSMUSG00000039977	Deup1	ENSG00000165325	1000000	1	1	1	0
ENSMUSG00000039981	Zc3h12d	ENSG00000178199	1000000	1	1	0	0
ENSMUSG00000039982	Dtx4	ENSG00000110042	1000000	1	1	0	0
ENSMUSG00000039953	Clstn1	ENSG00000171603	1000000	1	1	0	0
ENSMUSG00000039983	Ccdc32	ENSG00000128891	1000000	1	1	0	0
ENSMUSG00000039988	Ankrd13c	ENSG00000118454	1000000	1	1	0	0
ENSMUSG00000039989	Cbx4	ENSG00000141582	1000000	1	1	0	0
ENSMUSG00000039990	Edrf1	ENSG00000107938	1000000	1	1	0	0
ENSMUSG00000039994	Timeless	ENSG00000111602	1000000	1	1	0	0
ENSMUSG00000040003	Magi2	ENSG00000187391	1000000	1	1	2	1
ENSMUSG00000040006	Ginm1	ENSG00000055211	1000000	1	1	0	0
ENSMUSG00000040007	Bahd1	ENSG00000140320	1000000	1	1	0	0
ENSMUSG00000040009	Gnaz	ENSG00000128266	1000000	1	1	0	0
ENSMUSG00000040010	Slc7a5	ENSG00000103257	1000000	1	1	0	0
ENSMUSG00000040013	Fkbp6	ENSG00000077800	1000000	1	1	0	0
ENSMUSG00000040016	Ptger3	ENSG00000050628	1000000	1	1	0	0
ENSMUSG00000040017	Saa4	ENSG00000148965	1000000	1	1	0	0
ENSMUSG00000039985	Sinhcaf	ENSG00000139146	1000000	1	1	0	0
ENSMUSG00000040018	Cox15	ENSG00000014919	1000000	1	1	0	0
ENSMUSG00000039952	Dag1	ENSG00000173402	1000000	1	1	1	0
ENSMUSG00000039942	Ptger4	ENSG00000171522	1000000	1	1	0	0
ENSMUSG00000039850	Endov	ENSG00000173818	1000000	1	1	0	0
ENSMUSG00000039851	4932438H23Rik	ENSG00000205929	1000000	1	1	0	0
ENSMUSG00000039852	Rere	ENSG00000142599	1000000	1	1	0	0
ENSMUSG00000039853	Trim14	ENSG00000106785	1000000	1	1	0	0
ENSMUSG00000039860	Srrm3	ENSG00000177679	1000000	1	1	0	0
ENSMUSG00000039865	Slc44a3	ENSG00000143036	1000000	1	1	0	0
ENSMUSG00000039873	Neurl2	ENSG00000124257	1000000	1	1	0	0
ENSMUSG00000039878	Slc39a5	ENSG00000139540	1000000	1	1	0	0
ENSMUSG00000039879	Heca	ENSG00000112406	1000000	1	1	0	0
ENSMUSG00000039883	Lrrc17	ENSG00000128606	1000000	1	1	0	0
ENSMUSG00000039886	Tmem120a	ENSG00000189077	1000000	1	1	0	0
ENSMUSG00000039887	Alg14	ENSG00000172339	1000000	1	1	0	0
ENSMUSG00000039943	Plcb4	ENSG00000101333	1000000	1	1	2	1
ENSMUSG00000039891	Txlnb	ENSG00000164440	1000000	1	1	0	0
ENSMUSG00000039901	Armh3	ENSG00000120029	1000000	1	1	1	1
ENSMUSG00000039903	Eva1c	ENSG00000166979	1000000	1	1	1	0
ENSMUSG00000039904	Gpr37	ENSG00000170775	1000000	1	1	0	0
ENSMUSG00000039908	Slc26a11	ENSG00000181045	1000000	1	1	0	0
ENSMUSG00000039910	Cited2	ENSG00000164442	1000000	1	1	0	0
ENSMUSG00000039911	Spsb1	ENSG00000171621	1000000	1	1	0	0
ENSMUSG00000039913	Pak7	ENSG00000101349	1000000	1	1	1	0
ENSMUSG00000039914	Coq10a	ENSG00000135469	1000000	1	1	0	0
ENSMUSG00000039917	Rhbdd2	ENSG00000005486	1000000	1	1	0	0
ENSMUSG00000039929	Urb1	ENSG00000142207	1000000	1	1	0	0
ENSMUSG00000039934	Gsap	ENSG00000186088	1000000	1	1	0	0
ENSMUSG00000039936	Pik3cd	ENSG00000171608	1000000	1	1	0	0
ENSMUSG00000039899	Fgl2	ENSG00000127951	1000000	1	1	0	0
ENSMUSG00000040021	Lats1	ENSG00000131023	1000000	1	1	0	0
ENSMUSG00000040022	Rab11fip2	ENSG00000107560	1000000	1	1	0	0
ENSMUSG00000040025	Ythdf2	ENSG00000198492	1000000	1	1	0	0
ENSMUSG00000040140	Tdrd6	ENSG00000180113	1000000	1	1	0	0
ENSMUSG00000040146	Rgl3	ENSG00000205517	1000000	1	1	0	0
ENSMUSG00000040147	Maob	ENSG00000069535	1000000	1	1	0	0
ENSMUSG00000040148	Hmx3	ENSG00000188620	1000000	1	1	0	0
ENSMUSG00000040151	Hs2st1	ENSG00000153936	1000000	1	1	1	0
ENSMUSG00000040152	Thbs1	ENSG00000137801	1000000	1	1	0	0
ENSMUSG00000040154	Wfdc5	ENSG00000175121	1000000	1	1	0	0
ENSMUSG00000040158	Tax1bp3	ENSG00000213977	1000000	1	1	0	0
ENSMUSG00000040163	1700034J05Rik	ENSG00000214700	1000000	1	1	0	0
ENSMUSG00000040164	Kcns1	ENSG00000124134	1000000	1	1	0	0
ENSMUSG00000040167	Ikzf5	ENSG00000095574	1000000	1	1	0	0
ENSMUSG00000040170	Fmo2	ENSG00000094963	1000000	1	1	0	0
ENSMUSG00000040138	Ndp	ENSG00000124479	1000000	1	1	0	0
ENSMUSG00000040174	Alkbh3	ENSG00000166199	1000000	1	1	0	0
ENSMUSG00000040181	Fmo1	ENSG00000010932	1000000	1	1	0	0
ENSMUSG00000040183	Ankrd6	ENSG00000135299	1000000	1	1	0	0
ENSMUSG00000040187	Arntl2	ENSG00000029153	1000000	1	1	0	0
ENSMUSG00000040188	Scamp2	ENSG00000140497	1000000	1	1	0	0
ENSMUSG00000040189	Ccdc114	ENSG00000105479	1000000	1	1	0	0
ENSMUSG00000040195	Nemp1	ENSG00000166881	1000000	1	1	0	0
ENSMUSG00000040204	Pclaf	ENSG00000166803	1000000	1	1	0	0
ENSMUSG00000040205	Cuzd1	ENSG00000138161	1000000	1	1	0	0
ENSMUSG00000040209	Zfp704	ENSG00000164684	1000000	1	1	0	0
ENSMUSG00000040212	Emp3	ENSG00000142227	1000000	1	1	0	0
ENSMUSG00000040213	Kyat3	ENSG00000137944	1000000	1	1	0	0
ENSMUSG00000040219	Ttc12	ENSG00000149292	1000000	1	1	0	0
ENSMUSG00000040177	2310057M21Rik	ENSG00000119965	1000000	1	1	0	0
ENSMUSG00000040136	Abcc8	ENSG00000006071	1000000	1	1	0	0
ENSMUSG00000040133	Gpr176	ENSG00000166073	1000000	1	1	0	0
ENSMUSG00000040132	Svs2	ENSG00000124233	1000000	1	1	0	0
ENSMUSG00000040028	Elavl1	ENSG00000066044	1000000	1	1	1	0
ENSMUSG00000040029	Ipo8	ENSG00000133704	1000000	1	1	0	0
ENSMUSG00000040033	Stat2	ENSG00000170581	1000000	1	1	0	0
ENSMUSG00000040034	Nup43	ENSG00000120253	1000000	1	1	0	0
ENSMUSG00000040035	Disp2	ENSG00000140323	1000000	1	1	0	0
ENSMUSG00000040037	Negr1	ENSG00000172260	1000000	1	1	1	0
ENSMUSG00000040040	Ift88	ENSG00000032742	1000000	1	1	0	0
ENSMUSG00000040043	Rbms2	ENSG00000076067	1000000	1	1	0	0
ENSMUSG00000040046	Tph1	ENSG00000129167	1000000	1	1	0	0
ENSMUSG00000040048	Ndufb10	ENSG00000140990	1000000	1	1	0	0
ENSMUSG00000040054	Baz2a	ENSG00000076108	1000000	1	1	0	0
ENSMUSG00000040055	Gjb6	ENSG00000121742	1000000	1	1	0	0
ENSMUSG00000040061	Plcb2	ENSG00000137841	1000000	1	1	0	0
ENSMUSG00000040084	Bub1b	ENSG00000156970	1000000	1	1	0	0
ENSMUSG00000040093	Bmf	ENSG00000104081	1000000	1	1	0	0
ENSMUSG00000040097	Flywch1	ENSG00000059122	1000000	1	1	0	0
ENSMUSG00000040102	Klhl42	ENSG00000087448	1000000	1	1	0	0
ENSMUSG00000040105	Plpp6	ENSG00000205808	1000000	1	1	0	0
ENSMUSG00000040111	Gramd1b	ENSG00000023171	1000000	1	1	0	0
ENSMUSG00000040112	Mrps35	ENSG00000061794	1000000	1	1	0	0
ENSMUSG00000040113	Mettl11b	ENSG00000203740	1000000	1	1	0	0
ENSMUSG00000040121	Rep15	ENSG00000174236	1000000	1	1	0	0
ENSMUSG00000040123	Zmym5	ENSG00000132950	1000000	1	1	0	0
ENSMUSG00000040124	Gorab	ENSG00000120370	1000000	1	1	0	0
ENSMUSG00000040125	Gpr26	ENSG00000154478	1000000	1	1	0	0
ENSMUSG00000040127	Sdr9c7	ENSG00000170426	1000000	1	1	0	0
ENSMUSG00000040128	Pnrc1	ENSG00000146278	1000000	1	1	0	0
ENSMUSG00000039849	Pcif1	ENSG00000100982	1000000	1	1	0	0
ENSMUSG00000040220	Gas8	ENSG00000141013	1000000	1	1	0	0
ENSMUSG00000039844	Rapgef1	ENSG00000107263	1000000	1	1	0	0
ENSMUSG00000039841	Zfp800	ENSG00000048405	1000000	1	1	0	0
ENSMUSG00000039615	Stub1	ENSG00000103266	1000000	1	1	0	0
ENSMUSG00000039616	Mocos	ENSG00000075643	1000000	1	1	0	0
ENSMUSG00000039620	Trmt9b	ENSG00000250305	1000000	1	1	0	0
ENSMUSG00000039621	Prex1	ENSG00000124126	1000000	1	1	0	0
ENSMUSG00000039623	Ap5z1	ENSG00000242802	1000000	1	1	0	0
ENSMUSG00000039628	Hs3st6	ENSG00000162040	1000000	1	1	0	0
ENSMUSG00000039629	Strip2	ENSG00000128578	1000000	1	1	0	0
ENSMUSG00000039630	Hnrnpu	ENSG00000153187	1000000	1	1	0	0
ENSMUSG00000039632	Ccdc151	ENSG00000198003	1000000	1	1	0	0
ENSMUSG00000039633	Lonrf1	ENSG00000154359	1000000	1	1	0	0
ENSMUSG00000039634	Zfp189	ENSG00000136870	1000000	1	1	0	0
ENSMUSG00000039637	Coro7	ENSG00000262246	1000000	1	1	0	0
ENSMUSG00000039611	Tmem246	ENSG00000165152	1000000	1	1	0	0
ENSMUSG00000039639	Kcne1	ENSG00000180509	1000000	1	1	0	0
ENSMUSG00000039646	Vasn	ENSG00000168140	1000000	1	1	0	0
ENSMUSG00000039648	Kyat1	ENSG00000171097	1000000	1	1	0	0
ENSMUSG00000039652	Cpeb3	ENSG00000107864	1000000	1	1	0	0
ENSMUSG00000039653	Baat	ENSG00000136881	1000000	1	1	0	0
ENSMUSG00000039656	Rxrb	ENSG00000204231	1000000	1	1	0	0
ENSMUSG00000039660	Spout1	ENSG00000198917	1000000	1	1	0	0
ENSMUSG00000039661	Dusp26	ENSG00000133878	1000000	1	1	0	0
ENSMUSG00000039662	Icmt	ENSG00000116237	1000000	1	1	0	0
ENSMUSG00000039670	Oxld1	ENSG00000204237	1000000	1	1	0	0
ENSMUSG00000039671	Zmynd8	ENSG00000101040	1000000	1	1	0	0
ENSMUSG00000039672	Kcne2	ENSG00000159197	1000000	1	1	0	0
ENSMUSG00000039676	Capsl	ENSG00000152611	1000000	1	1	0	0
ENSMUSG00000039640	Mrpl12	ENSG00000262814	1000000	1	1	0	0
ENSMUSG00000039678	Tbc1d13	ENSG00000107021	1000000	1	1	0	0
ENSMUSG00000039607	Rbms3	ENSG00000144642	1000000	1	1	2	1
ENSMUSG00000039599	Fam149b	ENSG00000138286	1000000	1	1	0	0
ENSMUSG00000039485	Tspyl4	ENSG00000187189	1000000	1	1	0	0
ENSMUSG00000039492	Ccdc27	ENSG00000162592	1000000	1	1	0	0
ENSMUSG00000039496	Cdnf	ENSG00000185267	1000000	1	1	0	0
ENSMUSG00000039497	Dse	ENSG00000111817	1000000	1	1	0	0
ENSMUSG00000039501	Znfx1	ENSG00000124201	1000000	1	1	0	0
ENSMUSG00000039508	Calhm4	ENSG00000164451	1000000	1	1	0	0
ENSMUSG00000039509	Nup133	ENSG00000069248	1000000	1	1	0	0
ENSMUSG00000039512	Uhrf1bp1	ENSG00000065060	1000000	1	1	0	0
ENSMUSG00000039515	Ptpa	ENSG00000119383	1000000	1	1	0	0
ENSMUSG00000039518	Cdsn	ENSG00000204539	1000000	1	1	0	0
ENSMUSG00000039519	Cyp7b1	ENSG00000172817	1000000	1	1	0	0
ENSMUSG00000039521	Foxp3	ENSG00000049768	1000000	1	1	0	0
ENSMUSG00000039601	Rcan2	ENSG00000172348	1000000	1	1	0	0
ENSMUSG00000039523	Cep104	ENSG00000116198	1000000	1	1	0	0
ENSMUSG00000039531	Zup1	ENSG00000153975	1000000	1	1	0	0
ENSMUSG00000039533	Mmd2	ENSG00000136297	1000000	1	1	0	0
ENSMUSG00000039536	Stau1	ENSG00000124214	1000000	1	1	0	0
ENSMUSG00000039543	Cfap70	ENSG00000156042	1000000	1	1	0	0
ENSMUSG00000039546	Ajap1	ENSG00000196581	1000000	1	1	0	0
ENSMUSG00000039552	Rsph4a	ENSG00000111834	1000000	1	1	0	0
ENSMUSG00000039556	Ppp1r3f	ENSG00000049769	1000000	1	1	0	0
ENSMUSG00000039568	Ubald1	ENSG00000153443	1000000	1	1	0	0
ENSMUSG00000039577	Nphp4	ENSG00000131697	1000000	1	1	0	0
ENSMUSG00000039578	Ccser1	ENSG00000184305	1000000	1	1	0	0
ENSMUSG00000039579	Grin3a	ENSG00000198785	1000000	1	1	0	0
ENSMUSG00000039585	Myo9a	ENSG00000066933	1000000	1	1	0	0
ENSMUSG00000039529	Atp8b1	ENSG00000081923	1000000	1	1	0	0
ENSMUSG00000039680	Mrps6	ENSG00000243927	1000000	1	1	0	0
ENSMUSG00000039682	Lap3	ENSG00000002549	1000000	1	1	0	0
ENSMUSG00000039686	Zer1	ENSG00000160445	1000000	1	1	0	0
ENSMUSG00000039765	Cc2d2a	ENSG00000048342	1000000	1	1	0	0
ENSMUSG00000039768	Dnajc11	ENSG00000007923	1000000	1	1	0	0
ENSMUSG00000039770	Ypel5	ENSG00000119801	1000000	1	1	0	0
ENSMUSG00000039771	Polr2j	ENSG00000005075	1000000	1	1	0	0
ENSMUSG00000039774	Galnt12	ENSG00000119514	1000000	1	1	0	0
ENSMUSG00000039781	Cep131	ENSG00000141577	1000000	1	1	0	0
ENSMUSG00000039782	Cpeb2	ENSG00000137449	1000000	1	1	0	0
ENSMUSG00000039783	Kmo	ENSG00000117009	1000000	1	1	0	0
ENSMUSG00000039787	Cercam	ENSG00000167123	1000000	1	1	0	0
ENSMUSG00000039789	Zfp597	ENSG00000167981	1000000	1	1	0	0
ENSMUSG00000039795	Zfand1	ENSG00000104231	1000000	1	1	0	0
ENSMUSG00000039801	Cplane1	ENSG00000197603	1000000	1	1	1	0
ENSMUSG00000039763	Dnajc28	ENSG00000177692	1000000	1	1	0	0
ENSMUSG00000039804	Ncoa5	ENSG00000124160	1000000	1	1	1	0
ENSMUSG00000039810	Zc3h10	ENSG00000135482	1000000	1	1	0	0
ENSMUSG00000039813	Tbc1d2	ENSG00000095383	1000000	1	1	0	0
ENSMUSG00000039814	Xkr5	ENSG00000275591	1000000	1	1	0	0
ENSMUSG00000039824	Myl6b	ENSG00000196465	1000000	1	1	0	0
ENSMUSG00000039826	Trub2	ENSG00000167112	1000000	1	1	0	0
ENSMUSG00000039828	Wdr70	ENSG00000082068	1000000	1	1	1	0
ENSMUSG00000039830	Olig2	ENSG00000205927	1000000	1	1	0	0
ENSMUSG00000039831	Arhgap29	ENSG00000137962	1000000	1	1	1	1
ENSMUSG00000039834	Zfp335	ENSG00000198026	1000000	1	1	0	0
ENSMUSG00000039835	Nhsl1	ENSG00000135540	1000000	1	1	1	0
ENSMUSG00000039838	Slc45a1	ENSG00000162426	1000000	1	1	0	0
ENSMUSG00000039840	Epg5	ENSG00000152223	1000000	1	1	0	0
ENSMUSG00000039809	Gabbr2	ENSG00000136928	1000000	1	1	0	0
ENSMUSG00000039760	Il22ra2	ENSG00000164485	1000000	1	1	1	0
ENSMUSG00000039759	Thap3	ENSG00000041988	1000000	1	1	0	0
ENSMUSG00000039756	Dnttip2	ENSG00000067334	1000000	1	1	0	0
ENSMUSG00000039691	Tspan10	ENSG00000182612	1000000	1	1	0	0
ENSMUSG00000039693	Msantd3	ENSG00000066697	1000000	1	1	0	0
ENSMUSG00000039697	Ncoa7	ENSG00000111912	1000000	1	1	1	0
ENSMUSG00000039699	Batf2	ENSG00000168062	1000000	1	1	0	0
ENSMUSG00000039701	Usp53	ENSG00000145390	1000000	1	1	0	0
ENSMUSG00000039703	Nploc4	ENSG00000182446	1000000	1	1	0	0
ENSMUSG00000039704	Lmbrd2	ENSG00000164187	1000000	1	1	0	0
ENSMUSG00000039706	Ldb2	ENSG00000169744	1000000	1	1	1	0
ENSMUSG00000039713	Plekhg5	ENSG00000171680	1000000	1	1	0	0
ENSMUSG00000039714	Cplx3	ENSG00000213578	1000000	1	1	0	0
ENSMUSG00000039715	Wdr34	ENSG00000119333	1000000	1	1	0	0
ENSMUSG00000039716	Dock3	ENSG00000088538	1000000	1	1	0	0
ENSMUSG00000039717	Ralyl	ENSG00000184672	1000000	1	1	0	0
ENSMUSG00000039720	Got1l1	ENSG00000169154	1000000	1	1	0	0
ENSMUSG00000039725	Trp53rka	ENSG00000172315	1000000	1	1	0	0
ENSMUSG00000039728	Slc6a5	ENSG00000165970	1000000	1	1	0	0
ENSMUSG00000039735	Fnbp1l	ENSG00000137942	1000000	1	1	0	0
ENSMUSG00000039737	Prkrip1	ENSG00000128563	1000000	1	1	0	0
ENSMUSG00000039738	Slx4	ENSG00000188827	1000000	1	1	0	0
ENSMUSG00000039740	Alg2	ENSG00000119523	1000000	1	1	0	0
ENSMUSG00000039741	Bahcc1	ENSG00000266074	1000000	1	1	0	0
ENSMUSG00000039742	Fam71f1	ENSG00000135248	1000000	1	1	0	0
ENSMUSG00000039745	Htatip2	ENSG00000109854	1000000	1	1	0	0
ENSMUSG00000039747	Orai2	ENSG00000160991	1000000	1	1	0	0
ENSMUSG00000039748	Exo1	ENSG00000174371	1000000	1	1	0	0
ENSMUSG00000039753	Fbxl5	ENSG00000118564	1000000	1	1	1	0
ENSMUSG00000039754	Alkbh4	ENSG00000160993	1000000	1	1	0	0
ENSMUSG00000039842	Mcph1	ENSG00000147316	1000000	1	1	0	0
ENSMUSG00000040907	Atp1a3	ENSG00000105409	1000000	1	1	0	0
ENSMUSG00000040225	Prrc2c	ENSG00000117523	1000000	1	1	0	0
ENSMUSG00000040231	Syngr4	ENSG00000105467	1000000	1	1	0	0
ENSMUSG00000040658	Dnph1	ENSG00000112667	1000000	1	1	0	0
ENSMUSG00000040659	Efhd2	ENSG00000142634	1000000	1	1	0	0
ENSMUSG00000040661	Rad54l2	ENSG00000164080	1000000	1	1	0	0
ENSMUSG00000040663	Clcf1	ENSG00000175505	1000000	1	1	0	0
ENSMUSG00000040666	Sh3bgr	ENSG00000185437	1000000	1	1	0	0
ENSMUSG00000040667	Nup88	ENSG00000108559	1000000	1	1	0	0
ENSMUSG00000040669	Phc1	ENSG00000111752	1000000	1	1	0	0
ENSMUSG00000040675	Mthfd1l	ENSG00000120254	1000000	1	1	0	0
ENSMUSG00000040680	Kremen2	ENSG00000131650	1000000	1	1	0	0
ENSMUSG00000040681	Hmgn1	ENSG00000205581	1000000	1	1	0	0
ENSMUSG00000040687	Madd	ENSG00000110514	1000000	1	1	0	0
ENSMUSG00000040688	Tbl3	ENSG00000183751	1000000	1	1	0	0
ENSMUSG00000040653	Ppp1r14c	ENSG00000198729	1000000	1	1	0	0
ENSMUSG00000040690	Col16a1	ENSG00000084636	1000000	1	1	0	0
ENSMUSG00000040694	Apobec2	ENSG00000124701	1000000	1	1	0	0
ENSMUSG00000040697	Dnajc16	ENSG00000116138	1000000	1	1	0	0
ENSMUSG00000040699	Limd2	ENSG00000136490	1000000	1	1	0	0
ENSMUSG00000040701	Ap1g2	ENSG00000213983	1000000	1	1	0	0
ENSMUSG00000040703	Cyp2s1	ENSG00000167600	1000000	1	1	0	0
ENSMUSG00000040706	Agmat	ENSG00000116771	1000000	1	1	0	0
ENSMUSG00000040710	St8sia4	ENSG00000113532	1000000	1	1	0	0
ENSMUSG00000040712	Camta2	ENSG00000108509	1000000	1	1	0	0
ENSMUSG00000040713	Creg1	ENSG00000143162	1000000	1	1	0	0
ENSMUSG00000040714	Klc3	ENSG00000104892	1000000	1	1	0	0
ENSMUSG00000040715	Rsc1a1	ENSG00000215695	1000000	1	1	0	0
ENSMUSG00000040717	Il17rd	ENSG00000144730	1000000	1	1	1	0
ENSMUSG00000040693	Slco4c1	ENSG00000173930	1000000	1	1	0	0
ENSMUSG00000040721	Zfhx2	ENSG00000136367	1000000	1	1	0	0
ENSMUSG00000040652	Oaz2	ENSG00000180304	1000000	1	1	0	0
ENSMUSG00000040649	Rimklb	ENSG00000166532	1000000	1	1	0	0
ENSMUSG00000040570	Rundc3b	ENSG00000105784	1000000	1	1	2	1
ENSMUSG00000040576	Tmem270	ENSG00000175877	1000000	1	1	0	0
ENSMUSG00000040584	Abcb1a	ENSG00000085563	1000000	1	1	0	0
ENSMUSG00000041852	Tcf20	ENSG00000100207	1000000	1	1	0	0
ENSMUSG00000040591	1110051M20Rik	ENSG00000149179	1000000	1	1	0	0
ENSMUSG00000040592	Cd79b	ENSG00000007312	1000000	1	1	0	0
ENSMUSG00000040594	Ranbp17	ENSG00000204764	1000000	1	1	0	0
ENSMUSG00000040596	Pogk	ENSG00000143157	1000000	1	1	0	0
ENSMUSG00000040599	Mis12	ENSG00000167842	1000000	1	1	0	0
ENSMUSG00000040600	Eps8l3	ENSG00000198758	1000000	1	1	0	0
ENSMUSG00000040605	Bace2	ENSG00000182240	1000000	1	1	0	0
ENSMUSG00000040606	Kazn	ENSG00000189337	1000000	1	1	0	0
ENSMUSG00000040651	Tasor	ENSG00000163946	1000000	1	1	0	0
ENSMUSG00000040610	Tlx3	ENSG00000164438	1000000	1	1	0	0
ENSMUSG00000040613	Apobec1	ENSG00000111701	1000000	1	1	0	0
ENSMUSG00000040616	Tmem51	ENSG00000171729	1000000	1	1	0	0
ENSMUSG00000040618	Pck2	ENSG00000100889	1000000	1	1	0	0
ENSMUSG00000040620	Dhx33	ENSG00000005100	1000000	1	1	0	0
ENSMUSG00000040621	Gemin8	ENSG00000046647	1000000	1	1	0	0
ENSMUSG00000040624	Plekhg1	ENSG00000120278	1000000	1	1	1	0
ENSMUSG00000040627	Aicda	ENSG00000111732	1000000	1	1	0	0
ENSMUSG00000040629	Mael	ENSG00000143194	1000000	1	1	1	0
ENSMUSG00000040631	Dok4	ENSG00000125170	1000000	1	1	0	0
ENSMUSG00000040632	Nrl	ENSG00000129535	1000000	1	1	0	0
ENSMUSG00000040640	Erc2	ENSG00000187672	1000000	1	1	0	0
ENSMUSG00000040648	Ppip5k2	ENSG00000145725	1000000	1	1	0	0
ENSMUSG00000040612	Ildr2	ENSG00000143195	1000000	1	1	0	0
ENSMUSG00000040722	Scamp5	ENSG00000198794	1000000	1	1	0	0
ENSMUSG00000040723	Rcsd1	ENSG00000198771	1000000	1	1	0	0
ENSMUSG00000040724	Kcna2	ENSG00000177301	1000000	1	1	0	0
ENSMUSG00000040822	1700123O20Rik	ENSG00000179933	1000000	1	1	0	0
ENSMUSG00000040824	Snrpd2	ENSG00000125743	1000000	1	1	0	0
ENSMUSG00000040828	Catsperd	ENSG00000174898	1000000	1	1	0	0
ENSMUSG00000040829	Zmynd15	ENSG00000141497	1000000	1	1	0	0
ENSMUSG00000040836	Gpr161	ENSG00000143147	1000000	1	1	0	0
ENSMUSG00000040838	Gm11639	ENSG00000178852	1000000	1	1	0	0
ENSMUSG00000040841	Six5	ENSG00000177045	1000000	1	1	0	0
ENSMUSG00000040842	Szrd1	ENSG00000055070	1000000	1	1	0	0
ENSMUSG00000040843	Tiprl	ENSG00000143155	1000000	1	1	0	0
ENSMUSG00000040848	Sft2d2	ENSG00000213064	1000000	1	1	0	0
ENSMUSG00000040850	Psme4	ENSG00000068878	1000000	1	1	0	0
ENSMUSG00000040852	Plekhh2	ENSG00000152527	1000000	1	1	0	0
ENSMUSG00000040820	Hlcs	ENSG00000159267	1000000	1	1	0	0
ENSMUSG00000040855	Reps2	ENSG00000169891	1000000	1	1	0	0
ENSMUSG00000040857	Erf	ENSG00000105722	1000000	1	1	0	0
ENSMUSG00000040859	Bsdc1	ENSG00000160058	1000000	1	1	0	0
ENSMUSG00000040860	Crocc	ENSG00000058453	1000000	1	1	0	0
ENSMUSG00000040865	Ino80d	ENSG00000114933	1000000	1	1	0	0
ENSMUSG00000040866	Rsph6a	ENSG00000104941	1000000	1	1	0	0
ENSMUSG00000040867	Begain	ENSG00000183092	1000000	1	1	0	0
ENSMUSG00000040875	Osbpl10	ENSG00000144645	1000000	1	1	1	0
ENSMUSG00000040883	Tmem205	ENSG00000105518	1000000	1	1	0	0
ENSMUSG00000040888	Gfer	ENSG00000127554	1000000	1	1	0	0
ENSMUSG00000040891	Foxa3	ENSG00000170608	1000000	1	1	0	0
ENSMUSG00000040896	Kcnd3	ENSG00000171385	1000000	1	1	0	0
ENSMUSG00000040899	Ccr6	ENSG00000112486	1000000	1	1	0	0
ENSMUSG00000040856	Dlk1	ENSG00000185559	1000000	1	1	0	0
ENSMUSG00000040818	Dennd6a	ENSG00000174839	1000000	1	1	1	0
ENSMUSG00000040813	Tex264	ENSG00000164081	1000000	1	1	0	0
ENSMUSG00000040812	Agbl2	ENSG00000165923	1000000	1	1	0	0
ENSMUSG00000040725	Hnrnpul1	ENSG00000105323	1000000	1	1	0	0
ENSMUSG00000040726	Hesx1	ENSG00000163666	1000000	1	1	0	0
ENSMUSG00000040728	Esrp1	ENSG00000104413	1000000	1	1	1	0
ENSMUSG00000040729	Cep126	ENSG00000110318	1000000	1	1	1	1
ENSMUSG00000040731	Eif4h	ENSG00000106682	1000000	1	1	0	0
ENSMUSG00000040732	Erg	ENSG00000157554	1000000	1	1	0	0
ENSMUSG00000040734	Ppp1r13l	ENSG00000104881	1000000	1	1	0	0
ENSMUSG00000040738	Ints8	ENSG00000164941	1000000	1	1	0	0
ENSMUSG00000040740	Slc25a34	ENSG00000162461	1000000	1	1	0	0
ENSMUSG00000040746	Rnf167	ENSG00000108523	1000000	1	1	0	0
ENSMUSG00000040747	Cd53	ENSG00000143119	1000000	1	1	0	0
ENSMUSG00000040751	Lat2	ENSG00000086730	1000000	1	1	0	0
ENSMUSG00000040752	Myh6	ENSG00000197616	1000000	1	1	0	0
ENSMUSG00000040759	Cmtm5	ENSG00000166091	1000000	1	1	0	0
ENSMUSG00000040760	Appl1	ENSG00000157500	1000000	1	1	0	0
ENSMUSG00000040761	Spen	ENSG00000065526	1000000	1	1	0	0
ENSMUSG00000040767	Snrnp25	ENSG00000161981	1000000	1	1	0	0
ENSMUSG00000040770	Il25	ENSG00000166090	1000000	1	1	0	0
ENSMUSG00000040771	Oard1	ENSG00000124596	1000000	1	1	0	0
ENSMUSG00000040774	Cept1	ENSG00000134255	1000000	1	1	0	0
ENSMUSG00000040782	Cop1	ENSG00000143207	1000000	1	1	1	0
ENSMUSG00000040785	Ttc3	ENSG00000182670	1000000	1	1	0	0
ENSMUSG00000040794	C1qtnf4	ENSG00000172247	1000000	1	1	0	0
ENSMUSG00000040795	Iqcc	ENSG00000160051	1000000	1	1	0	0
ENSMUSG00000040797	Iqsec3	ENSG00000120645	1000000	1	1	0	0
ENSMUSG00000040808	S100g	ENSG00000169906	1000000	1	1	0	0
ENSMUSG00000040811	Eml2	ENSG00000125746	1000000	1	1	0	0
ENSMUSG00000040569	Slc26a7	ENSG00000147606	1000000	1	1	0	0
ENSMUSG00000040229	Gpr34	ENSG00000171659	1000000	1	1	0	0
ENSMUSG00000040565	Btaf1	ENSG00000095564	1000000	1	1	1	0
ENSMUSG00000040563	Plppr2	ENSG00000105520	1000000	1	1	0	0
ENSMUSG00000040327	Cul9	ENSG00000112659	1000000	1	1	0	0
ENSMUSG00000040328	Olfr56	ENSG00000185372	1000000	1	1	0	0
ENSMUSG00000040329	Il7	ENSG00000104432	1000000	1	1	0	0
ENSMUSG00000040331	Nsmce4a	ENSG00000107672	1000000	1	1	0	0
ENSMUSG00000040340	Tex45	ENSG00000198723	1000000	1	1	0	0
ENSMUSG00000040345	Arhgap9	ENSG00000123329	1000000	1	1	0	0
ENSMUSG00000040350	Trim7	ENSG00000146054	1000000	1	1	0	0
ENSMUSG00000040351	Ankib1	ENSG00000001629	1000000	1	1	0	0
ENSMUSG00000040354	Mars	ENSG00000166986	1000000	1	1	0	0
ENSMUSG00000040356	Skiv2l	ENSG00000204351	1000000	1	1	0	0
ENSMUSG00000040359	Ufl1	ENSG00000014123	1000000	1	1	0	0
ENSMUSG00000040363	Bcor	ENSG00000183337	1000000	1	1	0	0
ENSMUSG00000040325	Dcaf1	ENSG00000145041	1000000	1	1	0	0
ENSMUSG00000040365	Trim41	ENSG00000146063	1000000	1	1	0	0
ENSMUSG00000040370	Etfrf1	ENSG00000205707	1000000	1	1	0	0
ENSMUSG00000040372	Gpr63	ENSG00000112218	1000000	1	1	0	0
ENSMUSG00000040373	Cacng5	ENSG00000075429	1000000	1	1	0	0
ENSMUSG00000040374	Pex2	ENSG00000164751	1000000	1	1	0	0
ENSMUSG00000040380	Cbln3	ENSG00000139899	1000000	1	1	0	0
ENSMUSG00000040383	Aqr	ENSG00000021776	1000000	1	1	0	0
ENSMUSG00000040385	Ppp1ca	ENSG00000172531	1000000	1	1	0	0
ENSMUSG00000040387	Klhl32	ENSG00000186231	1000000	1	1	0	0
ENSMUSG00000040389	Wdr47	ENSG00000085433	1000000	1	1	1	0
ENSMUSG00000040390	Map3k10	ENSG00000130758	1000000	1	1	0	0
ENSMUSG00000040396	Abhd13	ENSG00000139826	1000000	1	1	0	0
ENSMUSG00000040407	Akap9	ENSG00000127914	1000000	1	1	0	0
ENSMUSG00000040367	Lrrd1	ENSG00000240720	1000000	1	1	0	0
ENSMUSG00000040410	Fbxl4	ENSG00000112234	1000000	1	1	0	0
ENSMUSG00000040322	Slc25a24	ENSG00000085491	1000000	1	1	0	0
ENSMUSG00000040312	Cchcr1	ENSG00000204536	1000000	1	1	0	0
ENSMUSG00000040234	Tm7sf3	ENSG00000064115	1000000	1	1	0	0
ENSMUSG00000040236	Trappc5	ENSG00000181029	1000000	1	1	0	0
ENSMUSG00000040242	Fgfr1op2	ENSG00000111790	1000000	1	1	0	0
ENSMUSG00000040247	Tbc1d10c	ENSG00000175463	1000000	1	1	0	0
ENSMUSG00000040249	Lrp1	ENSG00000123384	1000000	1	1	0	0
ENSMUSG00000040250	Ints13	ENSG00000064102	1000000	1	1	0	0
ENSMUSG00000040254	Sema3d	ENSG00000153993	1000000	1	1	1	0
ENSMUSG00000040258	Nxph4	ENSG00000182379	1000000	1	1	0	0
ENSMUSG00000040260	Daam2	ENSG00000146122	1000000	1	1	0	0
ENSMUSG00000040263	Klhdc4	ENSG00000104731	1000000	1	1	0	0
ENSMUSG00000040264	Gbp2b	ENSG00000117228	1000000	1	1	0	0
ENSMUSG00000040265	Dnm3	ENSG00000197959	1000000	1	1	1	0
ENSMUSG00000040314	Ctsg	ENSG00000100448	1000000	1	1	0	0
ENSMUSG00000040270	Bach2	ENSG00000112182	1000000	1	1	0	0
ENSMUSG00000040274	Cdk6	ENSG00000105810	1000000	1	1	0	0
ENSMUSG00000040276	Pacsin1	ENSG00000124507	1000000	1	1	0	0
ENSMUSG00000040280	Ndufa4l2	ENSG00000185633	1000000	1	1	0	0
ENSMUSG00000040282	BC052040	ENSG00000186073	1000000	1	1	0	0
ENSMUSG00000040283	Btnl9	ENSG00000165810	1000000	1	1	0	0
ENSMUSG00000040287	Stac3	ENSG00000185482	1000000	1	1	0	0
ENSMUSG00000040289	Hey1	ENSG00000164683	1000000	1	1	0	0
ENSMUSG00000040296	Ddx58	ENSG00000107201	1000000	1	1	0	0
ENSMUSG00000040297	Suco	ENSG00000094975	1000000	1	1	0	0
ENSMUSG00000040298	Btbd16	ENSG00000138152	1000000	1	1	0	0
ENSMUSG00000040302	Rbm48	ENSG00000127993	1000000	1	1	0	0
ENSMUSG00000040310	Alx4	ENSG00000052850	1000000	1	1	0	0
ENSMUSG00000040272	Accs	ENSG00000110455	1000000	1	1	0	0
ENSMUSG00000040412	5330417C22Rik	ENSG00000116299	1000000	1	1	0	0
ENSMUSG00000040414	Slc25a28	ENSG00000155287	1000000	1	1	0	0
ENSMUSG00000040415	Dtx3	ENSG00000178498	1000000	1	1	0	0
ENSMUSG00000040495	Chrm4	ENSG00000180720	1000000	1	1	0	0
ENSMUSG00000040498	Igsf23	ENSG00000216588	1000000	1	1	0	0
ENSMUSG00000040502	March9	ENSG00000139266	1000000	1	1	0	0
ENSMUSG00000040505	Abcg5	ENSG00000138075	1000000	1	1	0	0
ENSMUSG00000040506	Ambra1	ENSG00000110497	1000000	1	1	0	0
ENSMUSG00000040511	Pvr	ENSG00000073008	1000000	1	1	0	0
ENSMUSG00000040514	Tex47	ENSG00000164645	1000000	1	1	0	0
ENSMUSG00000040520	Manea	ENSG00000172469	1000000	1	1	0	0
ENSMUSG00000040521	Tsfm	ENSG00000123297	1000000	1	1	0	0
ENSMUSG00000040522	Tlr8	ENSG00000101916	1000000	1	1	0	0
ENSMUSG00000040524	Zfp609	ENSG00000180357	1000000	1	1	0	0
ENSMUSG00000040525	Cblc	ENSG00000142273	1000000	1	1	0	0
ENSMUSG00000040490	Lrfn2	ENSG00000156564	1000000	1	1	0	0
ENSMUSG00000040528	Milr1	ENSG00000271605	1000000	1	1	0	0
ENSMUSG00000040533	Matn1	ENSG00000162510	1000000	1	1	0	0
ENSMUSG00000040536	Necab1	ENSG00000123119	1000000	1	1	0	0
ENSMUSG00000040541	Tmem225	ENSG00000204300	1000000	1	1	0	0
ENSMUSG00000040543	Pitpnm3	ENSG00000091622	1000000	1	1	0	0
ENSMUSG00000040548	Tex2	ENSG00000136478	1000000	1	1	0	0
ENSMUSG00000040549	Ckap5	ENSG00000175216	1000000	1	1	0	0
ENSMUSG00000040550	Otud6b	ENSG00000155100	1000000	1	1	0	0
ENSMUSG00000040552	C3ar1	ENSG00000171860	1000000	1	1	0	0
ENSMUSG00000040554	Aipl1	ENSG00000129221	1000000	1	1	0	0
ENSMUSG00000040557	Mettl27	ENSG00000165171	1000000	1	1	0	0
ENSMUSG00000040560	Wdr7	ENSG00000091157	1000000	1	1	0	0
ENSMUSG00000040562	Gstm2	ENSG00000134184	1000000	1	1	0	0
ENSMUSG00000040532	Abhd11	ENSG00000106077	1000000	1	1	0	0
ENSMUSG00000040489	Sox30	ENSG00000039600	1000000	1	1	0	0
ENSMUSG00000040488	Ltbp4	ENSG00000090006	1000000	1	1	0	0
ENSMUSG00000040485	Lrrc52	ENSG00000162763	1000000	1	1	0	0
ENSMUSG00000040420	Cdh18	ENSG00000145526	1000000	1	1	0	0
ENSMUSG00000040423	Rc3h1	ENSG00000135870	1000000	1	1	0	0
ENSMUSG00000040424	Hipk4	ENSG00000160396	1000000	1	1	0	0
ENSMUSG00000040428	Plekha4	ENSG00000105559	1000000	1	1	0	0
ENSMUSG00000040429	Mterf1a	ENSG00000127989	1000000	1	1	0	0
ENSMUSG00000040430	Pitpnc1	ENSG00000154217	1000000	1	1	0	0
ENSMUSG00000040432	Ltb4r2	ENSG00000213906	1000000	1	1	0	0
ENSMUSG00000040433	Zbtb38	ENSG00000177311	1000000	1	1	1	0
ENSMUSG00000040434	Large2	ENSG00000165905	1000000	1	1	0	0
ENSMUSG00000040435	Ppp1r15a	ENSG00000087074	1000000	1	1	0	0
ENSMUSG00000040441	Slc26a10	ENSG00000135502	1000000	1	1	0	0
ENSMUSG00000040446	Rprd1a	ENSG00000141425	1000000	1	1	0	0
ENSMUSG00000040447	Spns2	ENSG00000183018	1000000	1	1	0	0
ENSMUSG00000040452	Cdh12	ENSG00000154162	1000000	1	1	0	0
ENSMUSG00000040455	Usp45	ENSG00000123552	1000000	1	1	0	0
ENSMUSG00000040456	Hypm	ENSG00000187516	1000000	1	1	0	0
ENSMUSG00000040459	Arglu1	ENSG00000134884	1000000	1	1	0	0
ENSMUSG00000040462	Os9	ENSG00000135506	1000000	1	1	0	0
ENSMUSG00000040463	Mybbp1a	ENSG00000132382	1000000	1	1	0	0
ENSMUSG00000040466	Blvrb	ENSG00000090013	1000000	1	1	0	0
ENSMUSG00000040471	Ggt6	ENSG00000167741	1000000	1	1	0	0
ENSMUSG00000040472	Rabggta	ENSG00000100949	1000000	1	1	0	0
ENSMUSG00000040478	Prdm13	ENSG00000112238	1000000	1	1	0	0
ENSMUSG00000040479	Dgkz	ENSG00000149091	1000000	1	1	0	0
ENSMUSG00000040481	Bptf	ENSG00000171634	1000000	1	1	0	0
ENSMUSG00000040482	Dxo	ENSG00000204348	1000000	1	1	0	0
ENSMUSG00000040483	Xaf1	ENSG00000132530	1000000	1	1	0	0
ENSMUSG00000040564	Apoc1	ENSG00000130208	1000000	1	1	0	0
ENSMUSG00000040586	Ofd1	ENSG00000046651	1000000	1	1	0	0
ENSMUSG00000042320	Prox2	ENSG00000119608	1000000	1	1	0	0
ENSMUSG00000041870	Ankrd13a	ENSG00000076513	1000000	1	1	0	0
ENSMUSG00000044951	Mylk4	ENSG00000145949	1000000	1	1	0	0
ENSMUSG00000044952	Kctd21	ENSG00000188997	1000000	1	1	0	0
ENSMUSG00000044957	Pp2d1	ENSG00000183977	1000000	1	1	0	0
ENSMUSG00000044966	Fbxo48	ENSG00000204923	1000000	1	1	0	0
ENSMUSG00000044968	Napepld	ENSG00000161048	1000000	1	1	1	1
ENSMUSG00000044976	Wdr72	ENSG00000166415	1000000	1	1	0	0
ENSMUSG00000044982	Sft2d3	ENSG00000173349	1000000	1	1	0	0
ENSMUSG00000044986	Tst	ENSG00000128311	1000000	1	1	0	0
ENSMUSG00000044988	Ucn3	ENSG00000178473	1000000	1	1	0	0
ENSMUSG00000044991	Shld1	ENSG00000171984	1000000	1	1	0	0
ENSMUSG00000045004	Spata21	ENSG00000187144	1000000	1	1	0	0
ENSMUSG00000045005	Fzd5	ENSG00000163251	1000000	1	1	0	0
ENSMUSG00000045007	Tubg2	ENSG00000037042	1000000	1	1	0	0
ENSMUSG00000044950	Pwwp2a	ENSG00000170234	1000000	1	1	1	0
ENSMUSG00000045009	Prrt3	ENSG00000163704	1000000	1	1	0	0
ENSMUSG00000045019	Acer1	ENSG00000167769	1000000	1	1	0	0
ENSMUSG00000045027	Prss22	ENSG00000005001	1000000	1	1	0	0
ENSMUSG00000045034	Ankrd34b	ENSG00000189127	1000000	1	1	0	0
ENSMUSG00000045036	Tmem232	ENSG00000186952	1000000	1	1	0	0
ENSMUSG00000045038	Prkce	ENSG00000171132	1000000	1	1	1	0
ENSMUSG00000045039	Megf8	ENSG00000105429	1000000	1	1	0	0
ENSMUSG00000045045	Lrfn4	ENSG00000173621	1000000	1	1	0	0
ENSMUSG00000045052	Prlhr	ENSG00000119973	1000000	1	1	0	0
ENSMUSG00000045053	Kcng3	ENSG00000171126	1000000	1	1	0	0
ENSMUSG00000045064	Zc2hc1c	ENSG00000119703	1000000	1	1	0	0
ENSMUSG00000045071	E130308A19Rik	ENSG00000165185	1000000	1	1	0	0
ENSMUSG00000045078	Rnf216	ENSG00000011275	1000000	1	1	0	0
ENSMUSG00000045087	S1pr5	ENSG00000180739	1000000	1	1	0	0
ENSMUSG00000045010	Gm4779	ENSG00000215113	1000000	1	1	0	0
ENSMUSG00000044949	Ubtd2	ENSG00000168246	1000000	1	1	1	0
ENSMUSG00000044948	Cfap43	ENSG00000197748	1000000	1	1	0	0
ENSMUSG00000044938	Klhl31	ENSG00000124743	1000000	1	1	0	0
ENSMUSG00000044768	D1Ertd622e	ENSG00000181751	1000000	1	1	0	0
ENSMUSG00000044772	Sntn	ENSG00000188817	1000000	1	1	0	0
ENSMUSG00000044783	Hjurp	ENSG00000123485	1000000	1	1	0	0
ENSMUSG00000044786	Zfp36	ENSG00000128016	1000000	1	1	0	0
ENSMUSG00000044787	Spata32	ENSG00000184361	1000000	1	1	0	0
ENSMUSG00000044788	Fads6	ENSG00000172782	1000000	1	1	0	0
ENSMUSG00000044791	Setd2	ENSG00000181555	1000000	1	1	0	0
ENSMUSG00000044792	Isca1	ENSG00000135070	1000000	1	1	0	0
ENSMUSG00000044795	Cyb5d1	ENSG00000182224	1000000	1	1	0	0
ENSMUSG00000044807	Zfp354c	ENSG00000177932	1000000	1	1	0	0
ENSMUSG00000044813	Shb	ENSG00000107338	1000000	1	1	0	0
ENSMUSG00000044816	D630023F18Rik	ENSG00000188674	1000000	1	1	0	0
ENSMUSG00000044819	Oxgr1	ENSG00000165621	1000000	1	1	0	0
ENSMUSG00000044827	Tlr1	ENSG00000174125	1000000	1	1	0	0
ENSMUSG00000044847	Lsm11	ENSG00000155858	1000000	1	1	0	0
ENSMUSG00000044857	Lemd2	ENSG00000161904	1000000	1	1	0	0
ENSMUSG00000044863	Defb36	ENSG00000180424	1000000	1	1	0	0
ENSMUSG00000044864	Ankrd50	ENSG00000151458	1000000	1	1	0	0
ENSMUSG00000044876	Zfp444	ENSG00000167685	1000000	1	1	0	0
ENSMUSG00000044881	Coa4	ENSG00000181924	1000000	1	1	0	0
ENSMUSG00000044894	Uqcrq	ENSG00000164405	1000000	1	1	0	0
ENSMUSG00000044897	Olfr821	ENSG00000197706	1000000	1	1	0	0
ENSMUSG00000044906	4930503L19Rik	ENSG00000166845	1000000	1	1	0	0
ENSMUSG00000044912	Syt16	ENSG00000139973	1000000	1	1	2	1
ENSMUSG00000044916	1700029I15Rik	ENSG00000234776	1000000	1	1	0	0
ENSMUSG00000044921	Rassf9	ENSG00000198774	1000000	1	1	0	0
ENSMUSG00000044927	H1fx	ENSG00000184897	1000000	1	1	0	0
ENSMUSG00000044933	Sstr3	ENSG00000278195	1000000	1	1	0	0
ENSMUSG00000044934	Zfp367	ENSG00000165244	1000000	1	1	0	0
ENSMUSG00000045092	S1pr1	ENSG00000170989	1000000	1	1	0	0
ENSMUSG00000044763	Trmt10c	ENSG00000174173	1000000	1	1	0	0
ENSMUSG00000045094	Arhgef37	ENSG00000183111	1000000	1	1	0	0
ENSMUSG00000045098	Kmt5b	ENSG00000110066	1000000	1	1	0	0
ENSMUSG00000045273	Cenph	ENSG00000153044	1000000	1	1	0	0
ENSMUSG00000045275	Lca5l	ENSG00000157578	1000000	1	1	0	0
ENSMUSG00000045281	Gpr20	ENSG00000204882	1000000	1	1	0	0
ENSMUSG00000045282	Tmem86b	ENSG00000180089	1000000	1	1	0	0
ENSMUSG00000045284	Dcaf12l1	ENSG00000198889	1000000	1	1	0	0
ENSMUSG00000045288	Ush1g	ENSG00000182040	1000000	1	1	0	0
ENSMUSG00000045294	Insig1	ENSG00000186480	1000000	1	1	0	0
ENSMUSG00000045302	Preb	ENSG00000138073	1000000	1	1	0	0
ENSMUSG00000045306	Olfr734	ENSG00000176299	1000000	1	1	0	0
ENSMUSG00000045312	Lhfpl2	ENSG00000145685	1000000	1	1	0	0
ENSMUSG00000045314	Sowahb	ENSG00000186212	1000000	1	1	0	0
ENSMUSG00000045316	Fahd1	ENSG00000180185	1000000	1	1	0	0
ENSMUSG00000045318	Adra2c	ENSG00000184160	1000000	1	1	0	0
ENSMUSG00000045268	Zfp691	ENSG00000164011	1000000	1	1	0	0
ENSMUSG00000045319	Proser2	ENSG00000148426	1000000	1	1	0	0
ENSMUSG00000045326	Fndc7	ENSG00000143107	1000000	1	1	0	0
ENSMUSG00000045328	Cenpe	ENSG00000138778	1000000	1	1	0	0
ENSMUSG00000045341	Olfr167	ENSG00000197454	1000000	1	1	0	0
ENSMUSG00000045348	Nyap1	ENSG00000166924	1000000	1	1	0	0
ENSMUSG00000045349	Sh2d5	ENSG00000189410	1000000	1	1	0	0
ENSMUSG00000045350	Fam186a	ENSG00000185958	1000000	1	1	0	0
ENSMUSG00000045364	Ifne	ENSG00000184995	1000000	1	1	0	0
ENSMUSG00000045374	Wdr81	ENSG00000167716	1000000	1	1	0	0
ENSMUSG00000045377	Tmem88	ENSG00000167874	1000000	1	1	0	0
ENSMUSG00000045378	Pxt1	ENSG00000179165	1000000	1	1	0	0
ENSMUSG00000045382	Cxcr4	ENSG00000121966	1000000	1	1	0	0
ENSMUSG00000045394	Epcam	ENSG00000119888	1000000	1	1	0	0
ENSMUSG00000045404	Kcnk13	ENSG00000152315	1000000	1	1	0	0
ENSMUSG00000045322	Tlr9	ENSG00000239732	1000000	1	1	0	0
ENSMUSG00000045267	Tas2r119	ENSG00000169777	1000000	1	1	0	0
ENSMUSG00000045259	Klhdc9	ENSG00000162755	1000000	1	1	0	0
ENSMUSG00000045257	Morn2	ENSG00000188010	1000000	1	1	0	0
ENSMUSG00000045100	Slc25a26	ENSG00000144741	1000000	1	1	0	0
ENSMUSG00000045102	Poln	ENSG00000130997	1000000	1	1	0	0
ENSMUSG00000045106	Ccdc73	ENSG00000186714	1000000	1	1	0	0
ENSMUSG00000045107	Saysd1	ENSG00000112167	1000000	1	1	0	0
ENSMUSG00000045111	Taar6	ENSG00000146383	1000000	1	1	0	0
ENSMUSG00000045114	Prrt2	ENSG00000167371	1000000	1	1	0	0
ENSMUSG00000045126	Olfr1445	ENSG00000172362	1000000	1	1	0	0
ENSMUSG00000045128	Rpl18a	ENSG00000105640	1000000	1	1	0	0
ENSMUSG00000045136	Tubb2b	ENSG00000137285	1000000	1	1	0	0
ENSMUSG00000045140	Pigw	ENSG00000277161	1000000	1	1	0	0
ENSMUSG00000045148	Olfr1255	ENSG00000221954	1000000	1	1	0	0
ENSMUSG00000045160	Bola3	ENSG00000163170	1000000	1	1	0	0
ENSMUSG00000045165	AI467606	ENSG00000185905	1000000	1	1	0	0
ENSMUSG00000045174	Amer3	ENSG00000178171	1000000	1	1	0	0
ENSMUSG00000045176	Borcs6	ENSG00000196544	1000000	1	1	0	0
ENSMUSG00000045179	Sox3	ENSG00000134595	1000000	1	1	0	0
ENSMUSG00000045180	Shroom2	ENSG00000146950	1000000	1	1	0	0
ENSMUSG00000045193	Cirbp	ENSG00000099622	1000000	1	1	0	0
ENSMUSG00000045201	Lrrc3b	ENSG00000179796	1000000	1	1	0	0
ENSMUSG00000045205	Dpy19l4	ENSG00000156162	1000000	1	1	0	0
ENSMUSG00000045210	Vcpip1	ENSG00000175073	1000000	1	1	0	0
ENSMUSG00000045211	Nudt18	ENSG00000275074	1000000	1	1	0	0
ENSMUSG00000045215	Asxl3	ENSG00000141431	1000000	1	1	0	0
ENSMUSG00000045216	Hs6st1	ENSG00000136720	1000000	1	1	0	0
ENSMUSG00000045232	Rln3	ENSG00000171136	1000000	1	1	0	0
ENSMUSG00000045246	Kcng4	ENSG00000168418	1000000	1	1	0	0
ENSMUSG00000045248	Med26	ENSG00000105085	1000000	1	1	0	0
ENSMUSG00000045251	Zfp688	ENSG00000229809	1000000	1	1	0	0
ENSMUSG00000045252	Zfp574	ENSG00000105732	1000000	1	1	0	0
ENSMUSG00000045095	Magi1	ENSG00000151276	1000000	1	1	0	0
ENSMUSG00000045409	Trim39	ENSG00000204599	1000000	1	1	1	0
ENSMUSG00000044749	Abca6	ENSG00000154262	1000000	1	1	0	0
ENSMUSG00000044737	Klk14	ENSG00000129437	1000000	1	1	0	0
ENSMUSG00000044296	Zfp879	ENSG00000234284	1000000	1	1	1	0
ENSMUSG00000044303	Cdkn2a	ENSG00000147889	1000000	1	1	0	0
ENSMUSG00000044308	Ubr3	ENSG00000144357	1000000	1	1	0	0
ENSMUSG00000044309	Apol7c	ENSG00000100336	1000000	1	1	0	0
ENSMUSG00000044312	Neurog3	ENSG00000122859	1000000	1	1	0	0
ENSMUSG00000044313	Mab21l3	ENSG00000173212	1000000	1	1	0	0
ENSMUSG00000044317	Gpr4	ENSG00000177464	1000000	1	1	0	0
ENSMUSG00000044320	1700001O22Rik	ENSG00000179058	1000000	1	1	0	0
ENSMUSG00000044322	Dsc1	ENSG00000134765	1000000	1	1	0	0
ENSMUSG00000044328	Trp53i13	ENSG00000167543	1000000	1	1	0	0
ENSMUSG00000044337	Ackr3	ENSG00000144476	1000000	1	1	0	0
ENSMUSG00000044338	Aplnr	ENSG00000134817	1000000	1	1	0	0
ENSMUSG00000044339	Alkbh2	ENSG00000189046	1000000	1	1	0	0
ENSMUSG00000044294	Krt84	ENSG00000161849	1000000	1	1	0	0
ENSMUSG00000044340	Phlpp1	ENSG00000081913	1000000	1	1	1	1
ENSMUSG00000044348	Slc25a53	ENSG00000269743	1000000	1	1	0	0
ENSMUSG00000044350	Lacc1	ENSG00000179630	1000000	1	1	0	0
ENSMUSG00000044352	Sowaha	ENSG00000198944	1000000	1	1	0	0
ENSMUSG00000044359	P2ry4	ENSG00000186912	1000000	1	1	0	0
ENSMUSG00000044362	Ccdc89	ENSG00000179071	1000000	1	1	0	0
ENSMUSG00000044364	Tmem74b	ENSG00000125895	1000000	1	1	0	0
ENSMUSG00000044365	Cxxc4	ENSG00000168772	1000000	1	1	0	0
ENSMUSG00000044367	Slc16a13	ENSG00000174327	1000000	1	1	0	0
ENSMUSG00000044375	Pcare	ENSG00000179270	1000000	1	1	1	0
ENSMUSG00000044378	Slc15a5	ENSG00000188991	1000000	1	1	0	0
ENSMUSG00000044390	Tigd3	ENSG00000173825	1000000	1	1	0	0
ENSMUSG00000044393	Dsg2	ENSG00000046604	1000000	1	1	1	1
ENSMUSG00000044400	Sowahd	ENSG00000187808	1000000	1	1	0	0
ENSMUSG00000044345	Marveld1	ENSG00000155254	1000000	1	1	0	0
ENSMUSG00000044292	Olfr978	ENSG00000182634	1000000	1	1	0	0
ENSMUSG00000044288	Cnr1	ENSG00000118432	1000000	1	1	0	0
ENSMUSG00000044287	Nrn1l	ENSG00000188038	1000000	1	1	0	0
ENSMUSG00000044150	Bclaf3	ENSG00000173681	1000000	1	1	0	0
ENSMUSG00000044155	Lsm8	ENSG00000128534	1000000	1	1	1	0
ENSMUSG00000044156	Hepacam2	ENSG00000188175	1000000	1	1	1	0
ENSMUSG00000044162	Tnip3	ENSG00000050730	1000000	1	1	0	0
ENSMUSG00000044164	Rnf182	ENSG00000180537	1000000	1	1	0	0
ENSMUSG00000044165	Bcl2l15	ENSG00000188761	1000000	1	1	0	0
ENSMUSG00000044167	Foxo1	ENSG00000150907	1000000	1	1	0	0
ENSMUSG00000044172	Ptx4	ENSG00000251692	1000000	1	1	0	0
ENSMUSG00000044177	Wfikkn2	ENSG00000173714	1000000	1	1	0	0
ENSMUSG00000044186	Nkx2-6	ENSG00000180053	1000000	1	1	0	0
ENSMUSG00000044199	S1pr4	ENSG00000125910	1000000	1	1	0	0
ENSMUSG00000044201	Cdc25c	ENSG00000158402	1000000	1	1	0	0
ENSMUSG00000044206	Vsig4	ENSG00000155659	1000000	1	1	0	0
ENSMUSG00000044216	Kcnj4	ENSG00000168135	1000000	1	1	0	0
ENSMUSG00000044217	Aqp5	ENSG00000161798	1000000	1	1	0	0
ENSMUSG00000044220	Nkx2-3	ENSG00000119919	1000000	1	1	0	0
ENSMUSG00000044221	Grsf1	ENSG00000132463	1000000	1	1	0	0
ENSMUSG00000044222	Defb13	ENSG00000186572	1000000	1	1	0	0
ENSMUSG00000044224	Dnajc21	ENSG00000168724	1000000	1	1	0	0
ENSMUSG00000044229	Nxpe4	ENSG00000137634	1000000	1	1	1	0
ENSMUSG00000044231	Nhlrc1	ENSG00000187566	1000000	1	1	0	0
ENSMUSG00000044243	Bhlha9	ENSG00000205899	1000000	1	1	0	0
ENSMUSG00000044244	Il20rb	ENSG00000174564	1000000	1	1	0	0
ENSMUSG00000044249	Defb29	ENSG00000215545	1000000	1	1	0	0
ENSMUSG00000044250	Pced1b	ENSG00000179715	1000000	1	1	0	0
ENSMUSG00000044252	Osbpl1a	ENSG00000141447	1000000	1	1	0	0
ENSMUSG00000044254	Pcsk9	ENSG00000169174	1000000	1	1	0	0
ENSMUSG00000044279	Crb3	ENSG00000130545	1000000	1	1	0	0
ENSMUSG00000044286	Olfr221	ENSG00000169327	1000000	1	1	0	0
ENSMUSG00000044405	Adig	ENSG00000182035	1000000	1	1	0	0
ENSMUSG00000044748	Defb1	ENSG00000164825	1000000	1	1	0	0
ENSMUSG00000044408	Sptssa	ENSG00000165389	1000000	1	1	0	0
ENSMUSG00000044430	Klk12	ENSG00000186474	1000000	1	1	0	0
ENSMUSG00000044595	Dnd1	ENSG00000256453	1000000	1	1	0	0
ENSMUSG00000044600	Smim7	ENSG00000214046	1000000	1	1	0	0
ENSMUSG00000044617	Zbtb39	ENSG00000166860	1000000	1	1	0	0
ENSMUSG00000044626	Liph	ENSG00000163898	1000000	1	1	0	0
ENSMUSG00000044627	Swi5	ENSG00000175854	1000000	1	1	0	0
ENSMUSG00000044628	Rnf208	ENSG00000212864	1000000	1	1	0	0
ENSMUSG00000044629	Cnrip1	ENSG00000119865	1000000	1	1	0	0
ENSMUSG00000044636	Csrnp2	ENSG00000110925	1000000	1	1	0	0
ENSMUSG00000044641	Pard6b	ENSG00000124171	1000000	1	1	0	0
ENSMUSG00000044647	Csrnp3	ENSG00000178662	1000000	1	1	0	0
ENSMUSG00000044664	Prss42	ENSG00000178055	1000000	1	1	0	0
ENSMUSG00000044667	Plppr4	ENSG00000117600	1000000	1	1	0	0
ENSMUSG00000044674	Fzd1	ENSG00000157240	1000000	1	1	0	0
ENSMUSG00000044594	Serpinb3a	ENSG00000206073	1000000	1	1	0	0
ENSMUSG00000044676	Zfp612	ENSG00000167377	1000000	1	1	0	0
ENSMUSG00000044681	Cnpy1	ENSG00000146910	1000000	1	1	0	0
ENSMUSG00000044700	Tmem201	ENSG00000188807	1000000	1	1	0	0
ENSMUSG00000044701	Il27	ENSG00000197272	1000000	1	1	0	0
ENSMUSG00000044702	Palb2	ENSG00000083093	1000000	1	1	0	0
ENSMUSG00000044707	Ccnjl	ENSG00000135083	1000000	1	1	0	0
ENSMUSG00000044708	Kcnj10	ENSG00000177807	1000000	1	1	0	0
ENSMUSG00000044709	Gemin7	ENSG00000142252	1000000	1	1	0	0
ENSMUSG00000044712	Slc38a6	ENSG00000139974	1000000	1	1	0	0
ENSMUSG00000044716	Dok7	ENSG00000175920	1000000	1	1	0	0
ENSMUSG00000044724	Gpr152	ENSG00000175514	1000000	1	1	0	0
ENSMUSG00000044726	Erich5	ENSG00000177459	1000000	1	1	0	0
ENSMUSG00000044730	9930104L06Rik	ENSG00000116922	1000000	1	1	0	0
ENSMUSG00000044734	Serpinb1a	ENSG00000021355	1000000	1	1	0	0
ENSMUSG00000044678	Ly6k	ENSG00000160886	1000000	1	1	0	0
ENSMUSG00000044583	Tlr7	ENSG00000196664	1000000	1	1	0	0
ENSMUSG00000044581	4932415D10Rik	ENSG00000221843	1000000	1	1	0	0
ENSMUSG00000044576	Garem2	ENSG00000157833	1000000	1	1	0	0
ENSMUSG00000044433	Camsap3	ENSG00000076826	1000000	1	1	0	0
ENSMUSG00000044442	N6amt1	ENSG00000156239	1000000	1	1	0	0
ENSMUSG00000044444	Pfn3	ENSG00000196570	1000000	1	1	0	0
ENSMUSG00000044447	Dock5	ENSG00000147459	1000000	1	1	0	0
ENSMUSG00000044452	Zfp507	ENSG00000168813	1000000	1	1	0	0
ENSMUSG00000044453	Ffar1	ENSG00000126266	1000000	1	1	0	0
ENSMUSG00000044456	Rin3	ENSG00000100599	1000000	1	1	0	0
ENSMUSG00000044461	Shisa2	ENSG00000180730	1000000	1	1	0	0
ENSMUSG00000044465	Fam160a2	ENSG00000051009	1000000	1	1	1	0
ENSMUSG00000044468	Tent5c	ENSG00000183508	1000000	1	1	0	0
ENSMUSG00000044469	Tnfaip8l1	ENSG00000185361	1000000	1	1	0	0
ENSMUSG00000044475	Ascc1	ENSG00000138303	1000000	1	1	0	0
ENSMUSG00000044496	2510039O18Rik	ENSG00000116685	1000000	1	1	0	0
ENSMUSG00000044499	Hs3st5	ENSG00000249853	1000000	1	1	0	0
ENSMUSG00000044502	Bod1	ENSG00000145919	1000000	1	1	0	0
ENSMUSG00000044505	Lingo4	ENSG00000213171	1000000	1	1	0	0
ENSMUSG00000044518	Foxe3	ENSG00000186790	1000000	1	1	0	0
ENSMUSG00000044519	Zfp488	ENSG00000265763	1000000	1	1	0	0
ENSMUSG00000044526	Znrf4	ENSG00000105428	1000000	1	1	0	0
ENSMUSG00000044528	Tram1l1	ENSG00000174599	1000000	1	1	0	0
ENSMUSG00000044533	Rps2	ENSG00000140988	1000000	1	1	0	0
ENSMUSG00000044534	Ackr2	ENSG00000144648	1000000	1	1	0	0
ENSMUSG00000044542	Prop1	ENSG00000175325	1000000	1	1	0	0
ENSMUSG00000044548	Dact1	ENSG00000165617	1000000	1	1	0	0
ENSMUSG00000044551	9930012K11Rik	ENSG00000241852	1000000	1	1	0	0
ENSMUSG00000044556	Tex38	ENSG00000186118	1000000	1	1	0	0
ENSMUSG00000044562	Rasip1	ENSG00000105538	1000000	1	1	0	0
ENSMUSG00000044566	Cage1	ENSG00000164304	1000000	1	1	0	0
ENSMUSG00000044573	Acp1	ENSG00000143727	1000000	1	1	0	0
ENSMUSG00000044429	Cryga	ENSG00000168582	1000000	1	1	0	0
ENSMUSG00000044149	Nkrf	ENSG00000186416	1000000	1	1	0	0
ENSMUSG00000045410	Akr1e1	ENSG00000165568	1000000	1	1	0	0
ENSMUSG00000045414	Dipk2a	ENSG00000181744	1000000	1	1	0	0
ENSMUSG00000046275	Trarg1	ENSG00000184811	1000000	1	1	0	0
ENSMUSG00000046280	She	ENSG00000169291	1000000	1	1	0	0
ENSMUSG00000046287	Pnma3	ENSG00000183837	1000000	1	1	0	0
ENSMUSG00000046295	Ankle1	ENSG00000160117	1000000	1	1	0	0
ENSMUSG00000046312	Myorg	ENSG00000164976	1000000	1	1	0	0
ENSMUSG00000046318	Ccbe1	ENSG00000183287	1000000	1	1	0	0
ENSMUSG00000046321	Hs3st2	ENSG00000122254	1000000	1	1	0	0
ENSMUSG00000046323	Dppa3	ENSG00000187569	1000000	1	1	0	0
ENSMUSG00000046324	Ermp1	ENSG00000099219	1000000	1	1	0	0
ENSMUSG00000046329	Slc25a23	ENSG00000125648	1000000	1	1	0	0
ENSMUSG00000046330	Rpl37a	ENSG00000197756	1000000	1	1	0	0
ENSMUSG00000046337	Fam178b	ENSG00000168754	1000000	1	1	0	0
ENSMUSG00000046338	Gpat2	ENSG00000186281	1000000	1	1	0	0
ENSMUSG00000046272	Olfr1444	ENSG00000198283	1000000	1	1	0	0
ENSMUSG00000046345	Smco1	ENSG00000214097	1000000	1	1	0	0
ENSMUSG00000046352	Gjb2	ENSG00000165474	1000000	1	1	0	0
ENSMUSG00000046354	Defb14	ENSG00000176797	1000000	1	1	0	0
ENSMUSG00000046364	Rpl27a	ENSG00000166441	1000000	1	1	0	0
ENSMUSG00000046378	Asphd1	ENSG00000174939	1000000	1	1	0	0
ENSMUSG00000046380	Jrk	ENSG00000234616	1000000	1	1	0	0
ENSMUSG00000046387	Pcdhb17	ENSG00000272674	1000000	1	1	0	0
ENSMUSG00000046402	Rbp1	ENSG00000114115	1000000	1	1	0	0
ENSMUSG00000046404	Yod1	ENSG00000180667	1000000	1	1	0	0
ENSMUSG00000046408	1700067K01Rik	ENSG00000188032	1000000	1	1	0	0
ENSMUSG00000046410	Kcnk6	ENSG00000099337	1000000	1	1	0	0
ENSMUSG00000046417	Lrrc75a	ENSG00000181350	1000000	1	1	0	0
ENSMUSG00000046431	Olfr518	ENSG00000170683	1000000	1	1	0	0
ENSMUSG00000046432	Bex3	ENSG00000166681	1000000	1	1	0	0
ENSMUSG00000046351	Zfp322a	ENSG00000181315	1000000	1	1	0	0
ENSMUSG00000046269	Usp27x	ENSG00000273820	1000000	1	1	0	0
ENSMUSG00000046258	Adam29	ENSG00000168594	1000000	1	1	0	0
ENSMUSG00000046245	Pilra	ENSG00000085514	1000000	1	1	0	0
ENSMUSG00000046101	Mcmdc2	ENSG00000178460	1000000	1	1	0	0
ENSMUSG00000046108	Il17c	ENSG00000124391	1000000	1	1	0	0
ENSMUSG00000046110	Serinc4	ENSG00000184716	1000000	1	1	0	0
ENSMUSG00000046111	Cep295	ENSG00000166004	1000000	1	1	0	0
ENSMUSG00000046138	9930021J03Rik	ENSG00000183354	1000000	1	1	0	0
ENSMUSG00000046139	Patl1	ENSG00000166889	1000000	1	1	0	0
ENSMUSG00000046152	Fut10	ENSG00000172728	1000000	1	1	0	0
ENSMUSG00000046157	Tmem229b	ENSG00000198133	1000000	1	1	0	0
ENSMUSG00000046159	Chrm3	ENSG00000133019	1000000	1	1	0	0
ENSMUSG00000046160	Olig1	ENSG00000184221	1000000	1	1	0	0
ENSMUSG00000046167	Gldn	ENSG00000186417	1000000	1	1	0	0
ENSMUSG00000046168	Kcnrg	ENSG00000198553	1000000	1	1	0	0
ENSMUSG00000046169	Adamts6	ENSG00000049192	1000000	1	1	0	0
ENSMUSG00000046178	Nxph1	ENSG00000122584	1000000	1	1	0	0
ENSMUSG00000046179	E2f8	ENSG00000129173	1000000	1	1	1	0
ENSMUSG00000046182	Gsg1l	ENSG00000169181	1000000	1	1	1	0
ENSMUSG00000046185	Zfp84	ENSG00000196357	1000000	1	1	0	0
ENSMUSG00000046191	Pcdhb20	ENSG00000120327	1000000	1	1	0	0
ENSMUSG00000046192	Iqub	ENSG00000164675	1000000	1	1	0	0
ENSMUSG00000046201	Scaf8	ENSG00000213079	1000000	1	1	1	0
ENSMUSG00000046204	Pnma2	ENSG00000240694	1000000	1	1	0	0
ENSMUSG00000046207	Pik3r6	ENSG00000276231	1000000	1	1	0	0
ENSMUSG00000046210	Olfr735	ENSG00000182652	1000000	1	1	0	0
ENSMUSG00000046215	Rprml	ENSG00000179673	1000000	1	1	0	0
ENSMUSG00000046223	Plaur	ENSG00000011422	1000000	1	1	0	0
ENSMUSG00000046229	Scand1	ENSG00000171222	1000000	1	1	0	0
ENSMUSG00000046230	Vps13a	ENSG00000197969	1000000	1	1	0	0
ENSMUSG00000046240	Hepacam	ENSG00000165478	1000000	1	1	0	0
ENSMUSG00000046242	Nme9	ENSG00000181322	1000000	1	1	0	0
ENSMUSG00000046434	Hnrnpa1	ENSG00000135486	1000000	1	1	0	0
ENSMUSG00000046096	Mosmo	ENSG00000185716	1000000	1	1	0	0
ENSMUSG00000046441	Cmtr2	ENSG00000180917	1000000	1	1	0	0
ENSMUSG00000046447	Camk2n1	ENSG00000162545	1000000	1	1	0	0
ENSMUSG00000046613	Vwa5b2	ENSG00000145198	1000000	1	1	0	0
ENSMUSG00000046615	Actrt1	ENSG00000123165	1000000	1	1	0	0
ENSMUSG00000046618	Olfml2a	ENSG00000185585	1000000	1	1	0	0
ENSMUSG00000046623	Gjb4	ENSG00000189433	1000000	1	1	0	0
ENSMUSG00000046634	Pkd1l1	ENSG00000158683	1000000	1	1	0	0
ENSMUSG00000046637	Ttc34	ENSG00000215912	1000000	1	1	0	0
ENSMUSG00000046643	Olfr218	ENSG00000196266	1000000	1	1	0	0
ENSMUSG00000046658	Zfp316	ENSG00000205903	1000000	1	1	0	0
ENSMUSG00000046668	Cxxc5	ENSG00000171604	1000000	1	1	2	1
ENSMUSG00000046671	Mtfr1l	ENSG00000117640	1000000	1	1	0	0
ENSMUSG00000046675	Tmem251	ENSG00000153485	1000000	1	1	0	0
ENSMUSG00000046678	Olfr981	ENSG00000198674	1000000	1	1	0	0
ENSMUSG00000046679	C87436	ENSG00000115998	1000000	1	1	0	0
ENSMUSG00000046607	Hrk	ENSG00000135116	1000000	1	1	0	0
ENSMUSG00000046688	Tifa	ENSG00000145365	1000000	1	1	0	0
ENSMUSG00000046694	Tent5b	ENSG00000158246	1000000	1	1	0	0
ENSMUSG00000046697	Enpp7	ENSG00000182156	1000000	1	1	0	0
ENSMUSG00000046699	Slitrk4	ENSG00000179542	1000000	1	1	0	0
ENSMUSG00000046707	Csnk2a2	ENSG00000070770	1000000	1	1	0	0
ENSMUSG00000046709	Mapk10	ENSG00000109339	1000000	1	1	0	0
ENSMUSG00000046711	Hmga1	ENSG00000137309	1000000	1	1	0	0
ENSMUSG00000046714	Foxc2	ENSG00000176692	1000000	1	1	0	0
ENSMUSG00000046718	Bst2	ENSG00000130303	1000000	1	1	0	0
ENSMUSG00000046719	Nxph3	ENSG00000182575	1000000	1	1	0	0
ENSMUSG00000046722	Cdc42se1	ENSG00000197622	1000000	1	1	0	0
ENSMUSG00000046727	Cystm1	ENSG00000120306	1000000	1	1	0	0
ENSMUSG00000046731	Kctd11	ENSG00000213859	1000000	1	1	0	0
ENSMUSG00000046733	Gprc5a	ENSG00000013588	1000000	1	1	0	0
ENSMUSG00000046691	Chtf8	ENSG00000168802	1000000	1	1	0	0
ENSMUSG00000046605	B3gntl1	ENSG00000175711	1000000	1	1	0	0
ENSMUSG00000046603	Tcaim	ENSG00000179152	1000000	1	1	0	0
ENSMUSG00000046598	Bdh1	ENSG00000161267	1000000	1	1	0	0
ENSMUSG00000046449	Nexmif	ENSG00000050030	1000000	1	1	0	0
ENSMUSG00000046450	Olfr71	ENSG00000168828	1000000	1	1	0	0
ENSMUSG00000046456	Tmem150b	ENSG00000180061	1000000	1	1	0	0
ENSMUSG00000046460	Sh2d7	ENSG00000183476	1000000	1	1	0	0
ENSMUSG00000046470	Sox18	ENSG00000203883	1000000	1	1	0	0
ENSMUSG00000046474	Krtap4-16	ENSG00000198443	1000000	1	1	0	0
ENSMUSG00000046480	Scn4b	ENSG00000177098	1000000	1	1	0	0
ENSMUSG00000046486	Olfr231	ENSG00000180433	1000000	1	1	0	0
ENSMUSG00000046490	Rnf222	ENSG00000189051	1000000	1	1	0	0
ENSMUSG00000046491	C1qtnf2	ENSG00000145861	1000000	1	1	0	0
ENSMUSG00000046500	Tafa4	ENSG00000163377	1000000	1	1	1	0
ENSMUSG00000046516	Cox17	ENSG00000138495	1000000	1	1	0	0
ENSMUSG00000046518	Ferd3l	ENSG00000146618	1000000	1	1	0	0
ENSMUSG00000046519	Golph3l	ENSG00000143457	1000000	1	1	0	0
ENSMUSG00000046523	Kctd4	ENSG00000180332	1000000	1	1	0	0
ENSMUSG00000046532	Ar	ENSG00000169083	1000000	1	1	0	0
ENSMUSG00000046541	Zfp526	ENSG00000167625	1000000	1	1	0	0
ENSMUSG00000046546	Fam43a	ENSG00000185112	1000000	1	1	0	0
ENSMUSG00000046550	Spin2c	ENSG00000147059	1000000	1	1	0	0
ENSMUSG00000046556	Zfp319	ENSG00000166188	1000000	1	1	0	0
ENSMUSG00000046561	Arsj	ENSG00000180801	1000000	1	1	0	0
ENSMUSG00000046562	Unc119b	ENSG00000175970	1000000	1	1	0	0
ENSMUSG00000046567	4930430F08Rik	ENSG00000133641	1000000	1	1	0	0
ENSMUSG00000046572	Zfp518b	ENSG00000178163	1000000	1	1	0	0
ENSMUSG00000046573	Lyrm4	ENSG00000214113	1000000	1	1	0	0
ENSMUSG00000046574	Prr12	ENSG00000126464	1000000	1	1	0	0
ENSMUSG00000046589	Lrrc8e	ENSG00000171017	1000000	1	1	0	0
ENSMUSG00000046591	Ticrr	ENSG00000140534	1000000	1	1	0	0
ENSMUSG00000046593	Tmem215	ENSG00000188133	1000000	1	1	0	0
ENSMUSG00000046442	Ppm1e	ENSG00000175175	1000000	1	1	0	0
ENSMUSG00000045411	2410002F23Rik	ENSG00000167747	1000000	1	1	0	0
ENSMUSG00000046095	Krt32	ENSG00000108759	1000000	1	1	0	0
ENSMUSG00000046082	Tmem174	ENSG00000164325	1000000	1	1	0	0
ENSMUSG00000045598	Zfp553	ENSG00000180035	1000000	1	1	0	0
ENSMUSG00000045608	Dbx2	ENSG00000185610	1000000	1	1	0	0
ENSMUSG00000045613	Chrm2	ENSG00000181072	1000000	1	1	0	0
ENSMUSG00000045620	Odf3l1	ENSG00000182950	1000000	1	1	0	0
ENSMUSG00000045624	Esf1	ENSG00000089048	1000000	1	1	0	0
ENSMUSG00000045625	Pigz	ENSG00000119227	1000000	1	1	0	0
ENSMUSG00000045629	Sh3tc2	ENSG00000169247	1000000	1	1	0	0
ENSMUSG00000045631	Tmprss12	ENSG00000186452	1000000	1	1	0	0
ENSMUSG00000045636	Mtus1	ENSG00000129422	1000000	1	1	1	0
ENSMUSG00000045639	Zfp629	ENSG00000102870	1000000	1	1	0	0
ENSMUSG00000045655	Fam216b	ENSG00000179813	1000000	1	1	0	0
ENSMUSG00000045658	Pid1	ENSG00000153823	1000000	1	1	1	1
ENSMUSG00000045659	Plekha7	ENSG00000166689	1000000	1	1	0	0
ENSMUSG00000045594	Glb1	ENSG00000170266	1000000	1	1	0	0
ENSMUSG00000045662	Henmt1	ENSG00000162639	1000000	1	1	0	0
ENSMUSG00000045665	Mfsd5	ENSG00000182544	1000000	1	1	0	0
ENSMUSG00000045667	Smtnl2	ENSG00000188176	1000000	1	1	0	0
ENSMUSG00000045671	Spred2	ENSG00000198369	1000000	1	1	0	0
ENSMUSG00000045672	Col27a1	ENSG00000196739	1000000	1	1	0	0
ENSMUSG00000045679	Pqlc3	ENSG00000162976	1000000	1	1	0	0
ENSMUSG00000045680	Tcf21	ENSG00000118526	1000000	1	1	0	0
ENSMUSG00000045684	Lcn6	ENSG00000267206	1000000	1	1	0	0
ENSMUSG00000045690	Wdr89	ENSG00000140006	1000000	1	1	0	0
ENSMUSG00000045691	Thtpa	ENSG00000259431	1000000	1	1	0	0
ENSMUSG00000045699	Gm21411	ENSG00000269533	1000000	1	1	0	0
ENSMUSG00000045708	Olfr447	ENSG00000221933	1000000	1	1	0	0
ENSMUSG00000045725	Prr15	ENSG00000176532	1000000	1	1	0	0
ENSMUSG00000045730	Adrb2	ENSG00000169252	1000000	1	1	0	0
ENSMUSG00000045664	Cdc42ep2	ENSG00000149798	1000000	1	1	0	0
ENSMUSG00000045591	Olig3	ENSG00000177468	1000000	1	1	0	0
ENSMUSG00000045589	Frrs1l	ENSG00000260230	1000000	1	1	0	0
ENSMUSG00000045576	St7l	ENSG00000007341	1000000	1	1	0	0
ENSMUSG00000045427	Hnrnph2	ENSG00000126945	1000000	1	1	0	0
ENSMUSG00000045435	Tmem60	ENSG00000135211	1000000	1	1	0	0
ENSMUSG00000045438	Cox19	ENSG00000240230	1000000	1	1	0	0
ENSMUSG00000045440	Insm2	ENSG00000168348	1000000	1	1	0	0
ENSMUSG00000045441	Gprin3	ENSG00000185477	1000000	1	1	0	0
ENSMUSG00000045471	Hcrt	ENSG00000161610	1000000	1	1	0	0
ENSMUSG00000045475	Lce3c	ENSG00000187238	1000000	1	1	0	0
ENSMUSG00000045479	Olfr459	ENSG00000179468	1000000	1	1	0	0
ENSMUSG00000045482	Trrap	ENSG00000196367	1000000	1	1	0	0
ENSMUSG00000045493	Bhlhe23	ENSG00000125533	1000000	1	1	0	0
ENSMUSG00000045498	Pcdhb3	ENSG00000113205	1000000	1	1	0	0
ENSMUSG00000045502	Hcar2	ENSG00000255398	1000000	1	1	0	0
ENSMUSG00000045503	Sys1	ENSG00000204070	1000000	1	1	0	0
ENSMUSG00000045509	Gpr150	ENSG00000178015	1000000	1	1	0	0
ENSMUSG00000045514	Olfr460	ENSG00000258083	1000000	1	1	0	0
ENSMUSG00000045515	Pou3f3	ENSG00000198914	1000000	1	1	0	0
ENSMUSG00000045518	Onecut3	ENSG00000205922	1000000	1	1	1	0
ENSMUSG00000045519	Zfp560	ENSG00000170100	1000000	1	1	0	0
ENSMUSG00000045521	Tssk2	ENSG00000206203	1000000	1	1	0	0
ENSMUSG00000045532	C1ql1	ENSG00000131094	1000000	1	1	0	0
ENSMUSG00000045534	Kcna5	ENSG00000130037	1000000	1	1	0	0
ENSMUSG00000045538	Ddx28	ENSG00000182810	1000000	1	1	0	0
ENSMUSG00000045539	Sprr3	ENSG00000163209	1000000	1	1	0	0
ENSMUSG00000045545	Krt14	ENSG00000186847	1000000	1	1	0	0
ENSMUSG00000045551	Fpr1	ENSG00000171051	1000000	1	1	0	0
ENSMUSG00000045555	Mettl24	ENSG00000053328	1000000	1	1	0	0
ENSMUSG00000045566	Sprr4	ENSG00000184148	1000000	1	1	0	0
ENSMUSG00000045569	Mc2r	ENSG00000185231	1000000	1	1	0	0
ENSMUSG00000045573	Penk	ENSG00000181195	1000000	1	1	0	0
ENSMUSG00000045731	Pnoc	ENSG00000168081	1000000	1	1	0	0
ENSMUSG00000046093	Hpcal4	ENSG00000116983	1000000	1	1	0	0
ENSMUSG00000045733	Sprn	ENSG00000203772	1000000	1	1	0	0
ENSMUSG00000045751	Mms22l	ENSG00000146263	1000000	1	1	0	0
ENSMUSG00000045948	Mrps12	ENSG00000128626	1000000	1	1	0	0
ENSMUSG00000045954	Cavin2	ENSG00000168497	1000000	1	1	0	0
ENSMUSG00000045962	Wnk1	ENSG00000060237	1000000	1	1	0	0
ENSMUSG00000045967	Gpr158	ENSG00000151025	1000000	1	1	0	0
ENSMUSG00000045969	Ing1	ENSG00000153487	1000000	1	1	0	0
ENSMUSG00000045973	Slc25a51	ENSG00000122696	1000000	1	1	0	0
ENSMUSG00000045975	C2cd2	ENSG00000157617	1000000	1	1	0	0
ENSMUSG00000045980	Tmem104	ENSG00000109066	1000000	1	1	0	0
ENSMUSG00000045983	Eif4g1	ENSG00000114867	1000000	1	1	0	0
ENSMUSG00000045989	4930451I11Rik	ENSG00000167194	1000000	1	1	0	0
ENSMUSG00000045991	Onecut2	ENSG00000119547	1000000	1	1	0	0
ENSMUSG00000045994	B3gat1	ENSG00000109956	1000000	1	1	1	0
ENSMUSG00000045996	Polr2k	ENSG00000147669	1000000	1	1	0	0
ENSMUSG00000045934	Mtmr11	ENSG00000014914	1000000	1	1	0	0
ENSMUSG00000046000	Naa11	ENSG00000156269	1000000	1	1	0	0
ENSMUSG00000046008	Pnlip	ENSG00000175535	1000000	1	1	0	0
ENSMUSG00000046010	Zfp830	ENSG00000198783	1000000	1	1	0	0
ENSMUSG00000046020	Pofut1	ENSG00000101346	1000000	1	1	0	0
ENSMUSG00000046027	Stard5	ENSG00000172345	1000000	1	1	0	0
ENSMUSG00000046031	Calhm6	ENSG00000188820	1000000	1	1	0	0
ENSMUSG00000046034	Otulin	ENSG00000154124	1000000	1	1	0	0
ENSMUSG00000046049	Rp1l1	ENSG00000183638	1000000	1	1	0	0
ENSMUSG00000046056	Sbsn	ENSG00000189001	1000000	1	1	0	0
ENSMUSG00000046058	Eid2	ENSG00000176396	1000000	1	1	0	0
ENSMUSG00000046062	Ppp1r15b	ENSG00000158615	1000000	1	1	0	0
ENSMUSG00000046070	Igfals	ENSG00000099769	1000000	1	1	0	0
ENSMUSG00000046079	Lrrc8d	ENSG00000171492	1000000	1	1	0	0
ENSMUSG00000046080	Clec9a	ENSG00000197992	1000000	1	1	0	0
ENSMUSG00000046006	Gapt	ENSG00000175857	1000000	1	1	0	0
ENSMUSG00000045932	Ifit2	ENSG00000119922	1000000	1	1	0	0
ENSMUSG00000045930	Clec14a	ENSG00000176435	1000000	1	1	0	0
ENSMUSG00000045917	Tmem268	ENSG00000157693	1000000	1	1	0	0
ENSMUSG00000045752	Tssc4	ENSG00000184281	1000000	1	1	0	0
ENSMUSG00000045757	Zfp764	ENSG00000169951	1000000	1	1	0	0
ENSMUSG00000045761	Togaram2	ENSG00000189350	1000000	1	1	0	0
ENSMUSG00000045763	Basp1	ENSG00000176788	1000000	1	1	0	0
ENSMUSG00000045767	B230219D22Rik	ENSG00000181904	1000000	1	1	0	0
ENSMUSG00000045775	Slc16a5	ENSG00000170190	1000000	1	1	0	0
ENSMUSG00000045776	Lrtm1	ENSG00000144771	1000000	1	1	0	0
ENSMUSG00000045777	Ifitm10	ENSG00000244242	1000000	1	1	0	0
ENSMUSG00000045780	Olfr624	ENSG00000176742	1000000	1	1	0	0
ENSMUSG00000045790	Ccdc149	ENSG00000181982	1000000	1	1	0	0
ENSMUSG00000045792	Olfr578	ENSG00000278870	1000000	1	1	0	0
ENSMUSG00000045794	Lkaaear1	ENSG00000171695	1000000	1	1	0	0
ENSMUSG00000045795	Whamm	ENSG00000156232	1000000	1	1	0	0
ENSMUSG00000045812	Olfr984	ENSG00000171014	1000000	1	1	0	0
ENSMUSG00000045817	Zfp36l2	ENSG00000152518	1000000	1	1	0	0
ENSMUSG00000045822	Zswim3	ENSG00000132801	1000000	1	1	0	0
ENSMUSG00000045824	Olfr574	ENSG00000176900	1000000	1	1	0	0
ENSMUSG00000045826	Ptprcap	ENSG00000213402	1000000	1	1	0	0
ENSMUSG00000045827	Serpinb9	ENSG00000170542	1000000	1	1	1	0
ENSMUSG00000045835	Hdgfl1	ENSG00000112273	1000000	1	1	0	0
ENSMUSG00000045838	Ccdc9b	ENSG00000188549	1000000	1	1	0	0
ENSMUSG00000045854	Lyrm2	ENSG00000083099	1000000	1	1	0	0
ENSMUSG00000045867	Cradd	ENSG00000169372	1000000	1	1	0	0
ENSMUSG00000045871	Slitrk6	ENSG00000184564	1000000	1	1	0	0
ENSMUSG00000045875	Adra1a	ENSG00000120907	1000000	1	1	0	0
ENSMUSG00000045896	Paip2b	ENSG00000124374	1000000	1	1	0	0
ENSMUSG00000045903	Npas4	ENSG00000174576	1000000	1	1	0	0
ENSMUSG00000045912	C2cd4c	ENSG00000183186	1000000	1	1	0	0
ENSMUSG00000045915	Ccdc42	ENSG00000161973	1000000	1	1	0	0
ENSMUSG00000045744	Bricd5	ENSG00000182685	1000000	1	1	0	0
ENSMUSG00000041859	Mcm3	ENSG00000112118	1000000	1	1	0	0
ENSMUSG00000044148	1810030O07Rik	ENSG00000185753	1000000	1	1	0	0
ENSMUSG00000044139	Prss53	ENSG00000151006	1000000	1	1	0	0
ENSMUSG00000042428	Mgat3	ENSG00000128268	1000000	1	1	0	0
ENSMUSG00000042429	Adora1	ENSG00000163485	1000000	1	1	0	0
ENSMUSG00000042433	Pih1h3b	ENSG00000080572	1000000	1	1	0	0
ENSMUSG00000042436	Mfap4	ENSG00000166482	1000000	1	1	0	0
ENSMUSG00000042439	Zfp532	ENSG00000074657	1000000	1	1	0	0
ENSMUSG00000042444	Mindy2	ENSG00000128923	1000000	1	1	0	0
ENSMUSG00000042446	Zmym4	ENSG00000146463	1000000	1	1	0	0
ENSMUSG00000042447	Mios	ENSG00000164654	1000000	1	1	0	0
ENSMUSG00000042448	Hoxd1	ENSG00000128645	1000000	1	1	0	0
ENSMUSG00000042451	Mybph	ENSG00000133055	1000000	1	1	0	0
ENSMUSG00000042453	Reln	ENSG00000189056	1000000	1	1	1	1
ENSMUSG00000042459	Bpifa2	ENSG00000131050	1000000	1	1	0	0
ENSMUSG00000042460	C1galt1	ENSG00000106392	1000000	1	1	0	0
ENSMUSG00000042426	Dhx29	ENSG00000067248	1000000	1	1	0	0
ENSMUSG00000042462	Dctpp1	ENSG00000179958	1000000	1	1	0	0
ENSMUSG00000042473	Tbc1d8b	ENSG00000133138	1000000	1	1	0	0
ENSMUSG00000042474	Fcmr	ENSG00000162894	1000000	1	1	0	0
ENSMUSG00000042476	Abcb4	ENSG00000005471	1000000	1	1	1	0
ENSMUSG00000042477	Tfap2e	ENSG00000116819	1000000	1	1	0	0
ENSMUSG00000042485	Mustn1	ENSG00000272573	1000000	1	1	0	0
ENSMUSG00000042487	Leo1	ENSG00000166477	1000000	1	1	0	0
ENSMUSG00000042489	Clspn	ENSG00000092853	1000000	1	1	0	0
ENSMUSG00000042492	Tbc1d10b	ENSG00000169221	1000000	1	1	0	0
ENSMUSG00000042496	Prdm10	ENSG00000170325	1000000	1	1	0	0
ENSMUSG00000042498	Radx	ENSG00000147231	1000000	1	1	0	0
ENSMUSG00000042499	Hoxd11	ENSG00000128713	1000000	1	1	0	0
ENSMUSG00000042500	Ago4	ENSG00000134698	1000000	1	1	0	0
ENSMUSG00000042501	Cpa6	ENSG00000165078	1000000	1	1	0	0
ENSMUSG00000042472	Zfp410	ENSG00000119725	1000000	1	1	0	0
ENSMUSG00000042425	Frmpd3	ENSG00000147234	1000000	1	1	0	0
ENSMUSG00000042423	Fbrs	ENSG00000156860	1000000	1	1	0	0
ENSMUSG00000042419	Nfkbil1	ENSG00000204498	1000000	1	1	0	0
ENSMUSG00000042349	Ikbke	ENSG00000263528	1000000	1	1	0	0
ENSMUSG00000042350	Arel1	ENSG00000119682	1000000	1	1	0	0
ENSMUSG00000042351	Grap2	ENSG00000100351	1000000	1	1	0	0
ENSMUSG00000042353	Frem3	ENSG00000183090	1000000	1	1	0	0
ENSMUSG00000042354	Gnl3	ENSG00000163938	1000000	1	1	0	0
ENSMUSG00000042357	Gjb5	ENSG00000189280	1000000	1	1	0	0
ENSMUSG00000042359	Osbpl6	ENSG00000079156	1000000	1	1	0	0
ENSMUSG00000042363	Lgalsl	ENSG00000119862	1000000	1	1	0	0
ENSMUSG00000042364	Snx18	ENSG00000178996	1000000	1	1	0	0
ENSMUSG00000042367	Gjb3	ENSG00000188910	1000000	1	1	0	0
ENSMUSG00000042369	Rbm45	ENSG00000155636	1000000	1	1	0	0
ENSMUSG00000042371	Slc5a10	ENSG00000154025	1000000	1	1	0	0
ENSMUSG00000042372	Dmrt3	ENSG00000064218	1000000	1	1	0	0
ENSMUSG00000042377	Fam83g	ENSG00000188522	1000000	1	1	0	0
ENSMUSG00000042379	Esm1	ENSG00000164283	1000000	1	1	0	0
ENSMUSG00000042380	Smim12	ENSG00000163866	1000000	1	1	0	0
ENSMUSG00000042385	Gzmk	ENSG00000113088	1000000	1	1	1	0
ENSMUSG00000042386	Tex13b	ENSG00000170925	1000000	1	1	0	0
ENSMUSG00000042388	Dlgap3	ENSG00000116544	1000000	1	1	1	0
ENSMUSG00000042389	Tsen2	ENSG00000154743	1000000	1	1	0	0
ENSMUSG00000042390	Gatad2b	ENSG00000143614	1000000	1	1	1	0
ENSMUSG00000042396	Rbm7	ENSG00000076053	1000000	1	1	0	0
ENSMUSG00000042401	Crtac1	ENSG00000095713	1000000	1	1	0	0
ENSMUSG00000042404	Dennd4b	ENSG00000198837	1000000	1	1	0	0
ENSMUSG00000042406	Atf4	ENSG00000128272	1000000	1	1	0	0
ENSMUSG00000042408	Zmym6	ENSG00000163867	1000000	1	1	0	0
ENSMUSG00000042410	Agps	ENSG00000018510	1000000	1	1	0	0
ENSMUSG00000042414	Prdm14	ENSG00000147596	1000000	1	1	0	0
ENSMUSG00000042417	Ccno	ENSG00000152669	1000000	1	1	0	0
ENSMUSG00000042502	Cd2bp2	ENSG00000169217	1000000	1	1	0	0
ENSMUSG00000042348	Arl15	ENSG00000185305	1000000	1	1	1	1
ENSMUSG00000042505	Sdhaf3	ENSG00000196636	1000000	1	1	0	0
ENSMUSG00000042508	Dmtf1	ENSG00000135164	1000000	1	1	0	0
ENSMUSG00000042631	Xkr7	ENSG00000260903	1000000	1	1	0	0
ENSMUSG00000042632	Pla2g6	ENSG00000184381	1000000	1	1	0	0
ENSMUSG00000042638	Gucy2c	ENSG00000070019	1000000	1	1	0	0
ENSMUSG00000042641	Rgsl1	ENSG00000121446	1000000	1	1	0	0
ENSMUSG00000042642	Flad1	ENSG00000160688	1000000	1	1	0	0
ENSMUSG00000042644	Itpr3	ENSG00000096433	1000000	1	1	0	0
ENSMUSG00000042650	Alkbh5	ENSG00000091542	1000000	1	1	0	0
[truncated: 15,155 more rows]

## Sheet: Supplementary Table 4
#Supplementary Table 4: Gene level analysis of the piggyBac insertional mutagenesis data set
mouse gene id	gene symbol	human orthologue	number of insertions	p value	q value
ENSMUSG00000013663	Pten	ENSG00000171862	34	1.20758e-47	2.07137e-43
ENSMUSG00000008575	Nfib	ENSG00000147862	24	1.10863e-30	9.50813e-27
ENSMUSG00000058589	Anks1b	ENSG00000185046	21	7.43584e-26	4.25157e-22
ENSMUSG00000063887	Nlgn1	ENSG00000169760	15	8.89413e-17	3.81403e-13
ENSMUSG00000038774	Ascc3	ENSG00000112249	12	3.01912e-16	8.63117e-13
ENSMUSG00000060843	Ctnna3	ENSG00000183230	12	3.01912e-16	8.63117e-13
ENSMUSG00000006586	Runx1t1	ENSG00000079102	14	7.21191e-16	1.76723e-12
ENSMUSG00000030067	Foxp1	ENSG00000114861	14	1.81307e-15	3.88744e-12
ENSMUSG00000063531	Sema3e	ENSG00000170381	13	1.95161e-14	3.69641e-11
ENSMUSG00000028926	Cdk14	ENSG00000058091	11	2.15496e-14	3.69641e-11
ENSMUSG00000040118	Cacna2d1	ENSG00000153956	13	5.85415e-14	8.36802e-11
ENSMUSG00000055320	Tead1	ENSG00000187079	13	5.85415e-14	8.36802e-11
ENSMUSG00000035864	Syt1	ENSG00000067715	13	6.87277e-14	9.06835e-11
ENSMUSG00000039419	Cntnap2	ENSG00000174469	12	4.33889e-13	5.31608e-10
ENSMUSG00000045083	Lingo2	ENSG00000174482	12	7.91332e-13	9.04915e-10
ENSMUSG00000024109	Nrxn1	ENSG00000179915	12	1.34816e-12	1.16535e-09
ENSMUSG00000029212	Gabrb1	ENSG00000163288	12	1.34816e-12	1.16535e-09
ENSMUSG00000019889	Ptprk	ENSG00000152894	12	1.56258e-12	1.16535e-09
ENSMUSG00000028519	Dab1	ENSG00000173406	12	1.56258e-12	1.16535e-09
ENSMUSG00000029026	Trp73	ENSG00000078900	12	1.56258e-12	1.16535e-09
ENSMUSG00000038822	Hace1	ENSG00000085382	12	1.56258e-12	1.16535e-09
ENSMUSG00000038872	Zfhx3	ENSG00000140836	12	1.56258e-12	1.16535e-09
ENSMUSG00000058571	Gpc6	ENSG00000183098	12	1.56258e-12	1.16535e-09
ENSMUSG00000059049	Frem1	ENSG00000164946	11	2.25485e-11	1.61156e-08
ENSMUSG00000022883	Robo1	ENSG00000169855	11	2.86745e-11	1.75662e-08
ENSMUSG00000024867	Pip5k1b	ENSG00000107242	11	2.86745e-11	1.75662e-08
ENSMUSG00000029088	Kcnip4	ENSG00000185774	11	2.86745e-11	1.75662e-08
ENSMUSG00000047129	1700113H08Rik	ENSG00000179088	11	2.86745e-11	1.75662e-08
ENSMUSG00000034751	Mast4	ENSG00000069020	11	3.06805e-11	1.8147e-08
ENSMUSG00000031841	Cdh13	ENSG00000140945	11	3.2812e-11	1.81556e-08
ENSMUSG00000049690	Nckap5	ENSG00000176771	11	3.2812e-11	1.81556e-08
ENSMUSG00000022708	Zbtb20	ENSG00000181722	10	2.50826e-10	1.34451e-07
ENSMUSG00000056073	Grik2	ENSG00000164418	10	4.94376e-10	2.5697e-07
ENSMUSG00000060534	Dcc	ENSG00000187323	10	5.59451e-10	2.71031e-07
ENSMUSG00000066392	Nrxn3	ENSG00000021645	10	5.59451e-10	2.71031e-07
ENSMUSG00000036019	Tmtc2	ENSG00000179104	9	6.31314e-10	2.71031e-07
ENSMUSG00000021991	Cacna2d3	ENSG00000157445	10	6.32032e-10	2.71031e-07
ENSMUSG00000028399	Ptprd	ENSG00000153707	10	6.32032e-10	2.71031e-07
ENSMUSG00000039697	Ncoa7	ENSG00000111912	10	6.32032e-10	2.71031e-07
ENSMUSG00000069769	Msi2	ENSG00000153944	10	6.32032e-10	2.71031e-07
ENSMUSG00000002107	Celf2	ENSG00000048740	8	1.20693e-09	4.92915e-07
ENSMUSG00000008658	Rbfox1	ENSG00000078328	8	1.20693e-09	4.92915e-07
ENSMUSG00000020704	Asic2	ENSG00000108684	9	3.34884e-09	1.33588e-06
ENSMUSG00000023826	Prkn	ENSG00000185345	9	5.96028e-09	2.32356e-06
ENSMUSG00000049176	Frmpd4	ENSG00000169933	9	6.13709e-09	2.33932e-06
ENSMUSG00000036766	Dner	ENSG00000187957	9	7.09188e-09	2.6445e-06
ENSMUSG00000030849	Fgfr2	ENSG00000066468	9	8.64624e-09	3.06478e-06
ENSMUSG00000004637	Wwox	ENSG00000186153	9	9.93181e-09	3.06478e-06
ENSMUSG00000028033	Kcnq5	ENSG00000185760	9	9.93181e-09	3.06478e-06
ENSMUSG00000040003	Magi2	ENSG00000187391	9	9.93181e-09	3.06478e-06
ENSMUSG00000010175	Prox1	ENSG00000117707	9	1.10777e-08	3.06478e-06
ENSMUSG00000010517	Faf1	ENSG00000185104	9	1.10777e-08	3.06478e-06
ENSMUSG00000020166	Cnot2	ENSG00000111596	9	1.10777e-08	3.06478e-06
ENSMUSG00000021699	Pde4d	ENSG00000113448	9	1.10777e-08	3.06478e-06
ENSMUSG00000022240	Ctnnd2	ENSG00000169862	9	1.10777e-08	3.06478e-06
ENSMUSG00000022307	Oxr1	ENSG00000164830	9	1.10777e-08	3.06478e-06
ENSMUSG00000031618	Nr3c2	ENSG00000151623	9	1.10777e-08	3.06478e-06
ENSMUSG00000037138	Aff3	ENSG00000144218	9	1.10777e-08	3.06478e-06
ENSMUSG00000038368	Focad	ENSG00000188352	9	1.10777e-08	3.06478e-06
ENSMUSG00000062991	Nrg1	ENSG00000157168	9	1.10777e-08	3.06478e-06
ENSMUSG00000068205	Macrod2	ENSG00000172264	9	1.10777e-08	3.06478e-06
ENSMUSG00000069670	Nkain2	ENSG00000188580	9	1.10777e-08	3.06478e-06
ENSMUSG00000053580	Tanc2	ENSG00000170921	8	1.39053e-08	3.786e-06
ENSMUSG00000003746	Man1a	ENSG00000111885	7	1.85212e-08	4.7417e-06
ENSMUSG00000036469	March1	ENSG00000145416	7	1.85212e-08	4.7417e-06
ENSMUSG00000038602	Slc35f1	ENSG00000196376	7	1.85212e-08	4.7417e-06
ENSMUSG00000053477	Tcf4	ENSG00000196628	7	1.85212e-08	4.7417e-06
ENSMUSG00000041272	Tox	ENSG00000198846	7	3.24584e-08	8.06896e-06
ENSMUSG00000056004	9330182L06Rik	ENSG00000164659	7	3.24584e-08	8.06896e-06
ENSMUSG00000015501	Hivep2	ENSG00000010818	8	8.2029e-08	2.01006e-05
ENSMUSG00000026872	Zeb2	ENSG00000169554	8	8.42402e-08	2.03517e-05
ENSMUSG00000052512	Nav2	ENSG00000166833	8	1.44081e-07	2.97138e-05
ENSMUSG00000017978	Cadps2	ENSG00000081803	8	1.58878e-07	2.97138e-05
ENSMUSG00000021047	Nova1	ENSG00000139910	8	1.58878e-07	2.97138e-05
ENSMUSG00000028977	Casz1	ENSG00000130940	8	1.58878e-07	2.97138e-05
ENSMUSG00000033569	Adgrb3	ENSG00000135298	8	1.58878e-07	2.97138e-05
ENSMUSG00000036298	Slc2a13	ENSG00000151229	8	1.58878e-07	2.97138e-05
ENSMUSG00000038056	Kmt2c	ENSG00000055609	8	1.58878e-07	2.97138e-05
ENSMUSG00000042348	Arl15	ENSG00000185305	8	1.58878e-07	2.97138e-05
ENSMUSG00000056602	Fry	ENSG00000073910	8	1.58878e-07	2.97138e-05
ENSMUSG00000063458	Lrmda	ENSG00000148655	8	1.58878e-07	2.97138e-05
ENSMUSG00000074505	Fat3	ENSG00000165323	8	1.58878e-07	2.97138e-05
ENSMUSG00000102758	Naaladl2	ENSG00000177694	8	1.58878e-07	2.97138e-05
ENSMUSG00000028525	Pde4b	ENSG00000184588	8	1.66753e-07	2.97138e-05
ENSMUSG00000004698	Hdac9	ENSG00000048052	8	1.7496e-07	2.97138e-05
ENSMUSG00000022012	Enox1	ENSG00000120658	8	1.7496e-07	2.97138e-05
ENSMUSG00000022812	Gsk3b	ENSG00000082701	8	1.7496e-07	2.97138e-05
ENSMUSG00000024268	Celf4	ENSG00000101489	8	1.7496e-07	2.97138e-05
ENSMUSG00000026335	Pam	ENSG00000145730	8	1.7496e-07	2.97138e-05
ENSMUSG00000026721	Rabgap1l	ENSG00000152061	8	1.7496e-07	2.97138e-05
ENSMUSG00000028161	Ppp3ca	ENSG00000138814	8	1.7496e-07	2.97138e-05
ENSMUSG00000031822	Gse1	ENSG00000131149	8	1.7496e-07	2.97138e-05
ENSMUSG00000032452	Clstn2	ENSG00000158258	8	1.7496e-07	2.97138e-05
ENSMUSG00000034813	Grip1	ENSG00000155974	8	1.7496e-07	2.97138e-05
ENSMUSG00000035189	Ano4	ENSG00000151572	8	1.7496e-07	2.97138e-05
ENSMUSG00000036815	Dpp10	ENSG00000175497	8	1.7496e-07	2.97138e-05
ENSMUSG00000039683	Sdk1	ENSG00000146555	8	1.7496e-07	2.97138e-05
ENSMUSG00000050840	Cdh20	ENSG00000101542	8	1.7496e-07	2.97138e-05
ENSMUSG00000059187	Tafa1	ENSG00000183662	8	1.7496e-07	2.97138e-05
ENSMUSG00000059974	Ntm	ENSG00000182667	8	1.7496e-07	2.97138e-05
ENSMUSG00000063760	Rnf217	ENSG00000146373	8	1.7496e-07	2.97138e-05
ENSMUSG00000023923	Tbc1d5	ENSG00000131374	6	4.73976e-07	7.74297e-05
ENSMUSG00000027737	Slc7a11	ENSG00000151012	6	4.73976e-07	7.74297e-05
ENSMUSG00000033278	Ptprm	ENSG00000173482	6	4.73976e-07	7.74297e-05
ENSMUSG00000069601	Ank3	ENSG00000151150	6	4.73976e-07	7.74297e-05
ENSMUSG00000040570	Rundc3b	ENSG00000105784	6	7.64737e-07	0.000122594
ENSMUSG00000092094	Zfp804b	ENSG00000182348	6	7.64737e-07	0.000122594
ENSMUSG00000047888	Tnrc6b	ENSG00000100354	7	9.82912e-07	0.000153272
ENSMUSG00000054640	Slc8a1	ENSG00000183023	7	9.82912e-07	0.000153272
ENSMUSG00000069170	Adgrv1	ENSG00000164199	7	9.82912e-07	0.000153272
ENSMUSG00000021420	Fars2	ENSG00000145982	7	1.67259e-06	0.000256159
ENSMUSG00000022286	Grhl2	ENSG00000083307	7	1.67259e-06	0.000256159
ENSMUSG00000048410	Zfp407	ENSG00000215421	7	1.74802e-06	0.000265344
ENSMUSG00000024552	Slc14a2	ENSG00000132874	7	2.26293e-06	0.000293081
ENSMUSG00000032076	Cadm1	ENSG00000182985	7	2.26293e-06	0.000293081
ENSMUSG00000037286	Stag1	ENSG00000118007	7	2.26293e-06	0.000293081
ENSMUSG00000042453	Reln	ENSG00000189056	7	2.26293e-06	0.000293081
ENSMUSG00000045038	Prkce	ENSG00000171132	7	2.26293e-06	0.000293081
ENSMUSG00000052516	Robo2	ENSG00000185008	7	2.26293e-06	0.000293081
ENSMUSG00000092083	Kcnb2	ENSG00000182674	7	2.26293e-06	0.000293081
ENSMUSG00000001424	Snd1	ENSG00000197157	7	2.46042e-06	0.000293081
ENSMUSG00000019828	Grm1	ENSG00000152822	7	2.46042e-06	0.000293081
ENSMUSG00000020102	Slc16a7	ENSG00000118596	7	2.46042e-06	0.000293081
ENSMUSG00000021895	Arhgef3	ENSG00000163947	7	2.46042e-06	0.000293081
ENSMUSG00000022707	Gbe1	ENSG00000114480	7	2.46042e-06	0.000293081
ENSMUSG00000025809	Itgb1	ENSG00000150093	7	2.46042e-06	0.000293081
ENSMUSG00000025862	Stag2	ENSG00000101972	7	2.46042e-06	0.000293081
ENSMUSG00000032228	Tcf12	ENSG00000140262	7	2.46042e-06	0.000293081
ENSMUSG00000037646	Vps13b	ENSG00000132549	7	2.46042e-06	0.000293081
ENSMUSG00000038248	Sobp	ENSG00000112320	7	2.46042e-06	0.000293081
ENSMUSG00000039057	Myo16	ENSG00000041515	7	2.46042e-06	0.000293081
ENSMUSG00000039115	Itga9	ENSG00000144668	7	2.46042e-06	0.000293081
ENSMUSG00000039286	Fndc3b	ENSG00000075420	7	2.46042e-06	0.000293081
ENSMUSG00000039607	Rbms3	ENSG00000144642	7	2.46042e-06	0.000293081
ENSMUSG00000039835	Nhsl1	ENSG00000135540	7	2.46042e-06	0.000293081
ENSMUSG00000040451	Sgms1	ENSG00000198964	7	2.46042e-06	0.000293081
ENSMUSG00000040936	Ulk4	ENSG00000168038	7	2.46042e-06	0.000293081
ENSMUSG00000044770	Scml4	ENSG00000146285	7	2.46042e-06	0.000293081
ENSMUSG00000048078	Tenm4	ENSG00000149256	7	2.46042e-06	0.000293081
ENSMUSG00000049252	Lrp1b	ENSG00000168702	7	2.46042e-06	0.000293081
ENSMUSG00000050965	Prkca	ENSG00000154229	7	2.46042e-06	0.000293081
ENSMUSG00000051910	Sox6	ENSG00000110693	7	2.46042e-06	0.000293081
ENSMUSG00000057058	Skap1	ENSG00000141293	7	2.46042e-06	0.000293081
ENSMUSG00000061080	Lsamp	ENSG00000185565	7	2.46042e-06	0.000293081
ENSMUSG00000003227	Edar	ENSG00000135960	5	1.04143e-05	0.00119091
ENSMUSG00000019876	Pkib	ENSG00000135549	5	1.04143e-05	0.00119091
ENSMUSG00000028373	Astn2	ENSG00000148219	5	1.04143e-05	0.00119091
ENSMUSG00000030465	Psd3	ENSG00000156011	5	1.04143e-05	0.00119091
ENSMUSG00000059742	Kcnh7	ENSG00000184611	5	1.04143e-05	0.00119091
ENSMUSG00000064115	Cadm2	ENSG00000175161	5	1.04143e-05	0.00119091
ENSMUSG00000022521	Crebbp	ENSG00000005339	5	1.29438e-05	0.00147036
ENSMUSG00000003974	Grm3	ENSG00000198822	5	1.54721e-05	0.0017346
ENSMUSG00000022710	Usp7	ENSG00000187555	5	1.54721e-05	0.0017346
ENSMUSG00000020576	Nbas	ENSG00000151779	6	1.73721e-05	0.00192248
ENSMUSG00000068036	Afdn	ENSG00000130396	6	1.73721e-05	0.00192248
ENSMUSG00000036890	Gtdc1	ENSG00000121964	6	1.77161e-05	0.00194798
ENSMUSG00000029245	Epha5	ENSG00000145242	6	2.271e-05	0.00246547
ENSMUSG00000045103	Dmd	ENSG00000198947	6	2.271e-05	0.00246547
ENSMUSG00000032253	Phip	ENSG00000146247	6	2.49082e-05	0.0025644
ENSMUSG00000033713	Foxn3	ENSG00000053254	6	2.53678e-05	0.0025644
ENSMUSG00000072294	Klf12	ENSG00000118922	6	2.53678e-05	0.0025644
ENSMUSG00000039542	Ncam1	ENSG00000149294	6	2.63072e-05	0.0025644
ENSMUSG00000022892	App	ENSG00000142192	6	2.77687e-05	0.0025644
ENSMUSG00000034480	Diaph2	ENSG00000147202	6	2.77687e-05	0.0025644
ENSMUSG00000024548	Setbp1	ENSG00000152217	6	2.827e-05	0.0025644
ENSMUSG00000024639	Gnaq	ENSG00000156052	6	2.827e-05	0.0025644
ENSMUSG00000027630	Tbl1xr1	ENSG00000177565	6	2.827e-05	0.0025644
ENSMUSG00000029253	Cenpc1	ENSG00000145241	6	2.827e-05	0.0025644
ENSMUSG00000030302	Atp2b2	ENSG00000157087	6	2.827e-05	0.0025644
ENSMUSG00000036006	Ripor2	ENSG00000111913	6	2.827e-05	0.0025644
ENSMUSG00000041592	Sdk2	ENSG00000069188	6	2.827e-05	0.0025644
ENSMUSG00000055013	Agap1	ENSG00000157985	6	2.827e-05	0.0025644
ENSMUSG00000062980	Cped1	ENSG00000106034	6	2.827e-05	0.0025644
ENSMUSG00000063142	Kcnma1	ENSG00000156113	6	2.827e-05	0.0025644
ENSMUSG00000019888	Mgat4c	ENSG00000182050	6	2.92946e-05	0.0025644
ENSMUSG00000019899	Lama2	ENSG00000196569	6	3.03488e-05	0.0025644
ENSMUSG00000021730	Hcn1	ENSG00000164588	6	3.03488e-05	0.0025644
ENSMUSG00000023169	Slc38a1	ENSG00000111371	6	3.03488e-05	0.0025644
ENSMUSG00000024500	Ppp2r2b	ENSG00000156475	6	3.03488e-05	0.0025644
ENSMUSG00000025551	Fgf14	ENSG00000102466	6	3.03488e-05	0.0025644
ENSMUSG00000026343	Gpr39	ENSG00000183840	6	3.03488e-05	0.0025644
ENSMUSG00000026640	Plxna2	ENSG00000076356	6	3.03488e-05	0.0025644
ENSMUSG00000028546	Elavl4	ENSG00000162374	6	3.03488e-05	0.0025644
ENSMUSG00000028649	Macf1	ENSG00000127603	6	3.03488e-05	0.0025644
ENSMUSG00000029381	Shroom3	ENSG00000138771	6	3.03488e-05	0.0025644
ENSMUSG00000032087	Dscaml1	ENSG00000177103	6	3.03488e-05	0.0025644
ENSMUSG00000033237	Arid2	ENSG00000189079	6	3.03488e-05	0.0025644
ENSMUSG00000034724	Cnot6l	ENSG00000138767	6	3.03488e-05	0.0025644
ENSMUSG00000036155	Mgat5	ENSG00000152127	6	3.03488e-05	0.0025644
ENSMUSG00000037369	Kdm6a	ENSG00000147050	6	3.03488e-05	0.0025644
ENSMUSG00000037386	Rims2	ENSG00000176406	6	3.03488e-05	0.0025644
ENSMUSG00000039031	Arhgap18	ENSG00000146376	6	3.03488e-05	0.0025644
ENSMUSG00000039270	Megf9	ENSG00000106780	6	3.03488e-05	0.0025644
ENSMUSG00000039943	Plcb4	ENSG00000101333	6	3.03488e-05	0.0025644
ENSMUSG00000040433	Zbtb38	ENSG00000177311	6	3.03488e-05	0.0025644
ENSMUSG00000040506	Ambra1	ENSG00000110497	6	3.03488e-05	0.0025644
ENSMUSG00000041540	Sox5	ENSG00000134532	6	3.03488e-05	0.0025644
ENSMUSG00000047045	Tmem164	ENSG00000157600	6	3.03488e-05	0.0025644
ENSMUSG00000051401	Kctd16	ENSG00000183775	6	3.03488e-05	0.0025644
ENSMUSG00000052920	Prkg1	ENSG00000185532	6	3.03488e-05	0.0025644
ENSMUSG00000053465	Hs6st3	ENSG00000185352	6	3.03488e-05	0.0025644
ENSMUSG00000056553	Ptprn2	ENSG00000155093	6	3.03488e-05	0.0025644
ENSMUSG00000056899	Immp2l	ENSG00000184903	6	3.03488e-05	0.0025644
ENSMUSG00000061887	Ssbp3	ENSG00000157216	5	6.91422e-05	0.00581371
ENSMUSG00000033577	Myo6	ENSG00000196586	5	0.000169773	0.0141365
ENSMUSG00000037940	Inpp4b	ENSG00000109452	5	0.000169773	0.0141365
ENSMUSG00000021458	Aopep	ENSG00000148120	4	0.000191205	0.0152546
ENSMUSG00000026970	Rbms1	ENSG00000153250	4	0.000191205	0.0152546
ENSMUSG00000026991	Pkp4	ENSG00000144283	4	0.000191205	0.0152546
ENSMUSG00000033102	Cdc14b	ENSG00000081377	4	0.000191205	0.0152546
ENSMUSG00000035580	Kcnh8	ENSG00000183960	4	0.000191205	0.0152546
ENSMUSG00000036264	Fstl4	ENSG00000053108	4	0.000191205	0.0152546
ENSMUSG00000038122	Tbc1d32	ENSG00000146350	4	0.000191205	0.0152546
ENSMUSG00000052062	Pard3b	ENSG00000116117	4	0.000191205	0.0152546
ENSMUSG00000071424	Grid2	ENSG00000152208	4	0.000191205	0.0152546
ENSMUSG00000047495	Dlgap2	ENSG00000198010	5	0.000203588	0.015773
ENSMUSG00000061601	Pclo	ENSG00000186472	5	0.000203588	0.015773
ENSMUSG00000062866	Phactr2	ENSG00000112419	5	0.000203588	0.015773
ENSMUSG00000019849	Prep	ENSG00000085377	5	0.000206898	0.015773
ENSMUSG00000019866	Crybg1	ENSG00000112297	5	0.000206898	0.015773
ENSMUSG00000020598	Nrcam	ENSG00000091129	5	0.000206898	0.015773
ENSMUSG00000038240	Pdss2	ENSG00000164494	5	0.000206898	0.015773
ENSMUSG00000049744	Arhgap15	ENSG00000075884	5	0.000206898	0.015773
ENSMUSG00000070565	Rasal2	ENSG00000075391	5	0.000206898	0.015773
ENSMUSG00000074852	Hpse2	ENSG00000172987	5	0.000206898	0.015773
ENSMUSG00000039145	Camk1d	ENSG00000183049	4	0.000227153	0.0171021
ENSMUSG00000032625	Thsd7a	ENSG00000005108	5	0.000231232	0.0171021
ENSMUSG00000040254	Sema3d	ENSG00000153993	5	0.000231232	0.0171021
ENSMUSG00000022285	Ywhaz	ENSG00000164924	5	0.000246079	0.0171021
ENSMUSG00000020532	Acaca	ENSG00000278540	5	0.000253769	0.0171021
ENSMUSG00000021224	Numb	ENSG00000133961	5	0.000253769	0.0171021
ENSMUSG00000028487	Bnc2	ENSG00000173068	5	0.000253769	0.0171021
ENSMUSG00000052407	Ccdc171	ENSG00000164989	5	0.000253769	0.0171021
ENSMUSG00000021747	4930452B06Rik	ENSG00000163689	4	0.00026163	0.0171021
ENSMUSG00000033740	St18	ENSG00000147488	4	0.00026163	0.0171021
ENSMUSG00000040729	Cep126	ENSG00000110318	4	0.00026163	0.0171021
ENSMUSG00000046159	Chrm3	ENSG00000133019	4	0.00026163	0.0171021
ENSMUSG00000047193	Dync2h1	ENSG00000187240	4	0.00026163	0.0171021
ENSMUSG00000050530	Fam171a1	ENSG00000148468	4	0.00026163	0.0171021
ENSMUSG00000060579	Fhit	ENSG00000189283	4	0.00026163	0.0171021
ENSMUSG00000020263	Appl2	ENSG00000136044	5	0.000273791	0.0171021
ENSMUSG00000034612	Chst11	ENSG00000171310	5	0.000273791	0.0171021
ENSMUSG00000019943	Atp2b1	ENSG00000070961	5	0.000277935	0.0171021
ENSMUSG00000057816	Cfap299	ENSG00000197826	5	0.000277935	0.0171021
ENSMUSG00000028488	Sh3gl2	ENSG00000107295	5	0.000282127	0.0171021
ENSMUSG00000066113	Adamtsl1	ENSG00000178031	5	0.000282127	0.0171021
ENSMUSG00000029439	Sfswap	ENSG00000061936	5	0.000299374	0.0171021
ENSMUSG00000004383	Large1	ENSG00000133424	5	0.000303808	0.0171021
ENSMUSG00000021180	Rps6ka5	ENSG00000100784	5	0.000303808	0.0171021
ENSMUSG00000021318	Gli3	ENSG00000106571	5	0.000303808	0.0171021
ENSMUSG00000021338	Carmil1	ENSG00000079691	5	0.000303808	0.0171021
ENSMUSG00000025060	Slk	ENSG00000065613	5	0.000303808	0.0171021
ENSMUSG00000028080	Lrba	ENSG00000198589	5	0.000303808	0.0171021
ENSMUSG00000031558	Slit2	ENSG00000145147	5	0.000303808	0.0171021
ENSMUSG00000033209	Ttc28	ENSG00000100154	5	0.000303808	0.0171021
ENSMUSG00000033545	Znrf1	ENSG00000186187	5	0.000303808	0.0171021
ENSMUSG00000033632	AW554918	ENSG00000150477	5	0.000303808	0.0171021
ENSMUSG00000034312	Iqsec1	ENSG00000144711	5	0.000303808	0.0171021
ENSMUSG00000035919	Bbs9	ENSG00000122507	5	0.000303808	0.0171021
ENSMUSG00000039987	Phtf2	ENSG00000006576	5	0.000303808	0.0171021
ENSMUSG00000041923	Nol4	ENSG00000101746	5	0.000303808	0.0171021
ENSMUSG00000042680	Garem1	ENSG00000141441	5	0.000303808	0.0171021
ENSMUSG00000044229	Nxpe4	ENSG00000137634	5	0.000303808	0.0171021
ENSMUSG00000046876	Atxn1	ENSG00000124788	5	0.000303808	0.0171021
ENSMUSG00000047921	Trappc9	ENSG00000167632	5	0.000303808	0.0171021
ENSMUSG00000052613	Pcdh15	ENSG00000150275	5	0.000303808	0.0171021
ENSMUSG00000063434	Sorcs3	ENSG00000156395	5	0.000303808	0.0171021
ENSMUSG00000070733	Fryl	ENSG00000075539	5	0.000303808	0.0171021
ENSMUSG00000075520	Malrd1	ENSG00000204740	5	0.000303808	0.0171021
ENSMUSG00000106379	Lhfpl3	ENSG00000187416	5	0.000303808	0.0171021
ENSMUSG00000043940	Wdfy3	ENSG00000163625	5	0.000312824	0.0171021
ENSMUSG00000001120	Pcbp3	ENSG00000183570	5	0.000322042	0.0171021
ENSMUSG00000001870	Ltbp1	ENSG00000049323	5	0.000322042	0.0171021
ENSMUSG00000003992	Ssbp2	ENSG00000145687	5	0.000322042	0.0171021
ENSMUSG00000006191	Cdkal1	ENSG00000145996	5	0.000322042	0.0171021
ENSMUSG00000014329	Bicc1	ENSG00000122870	5	0.000322042	0.0171021
ENSMUSG00000015829	Tnr	ENSG00000116147	5	0.000322042	0.0171021
ENSMUSG00000015882	Lcorl	ENSG00000178177	5	0.000322042	0.0171021
ENSMUSG00000016150	Tenm1	ENSG00000009694	5	0.000322042	0.0171021
ENSMUSG00000018076	Med13l	ENSG00000123066	5	0.000322042	0.0171021
ENSMUSG00000018378	Cuedc1	ENSG00000180891	5	0.000322042	0.0171021
ENSMUSG00000018581	Dnah11	ENSG00000105877	5	0.000322042	0.0171021
ENSMUSG00000019779	Frk	ENSG00000111816	5	0.000322042	0.0171021
ENSMUSG00000019854	Reps1	ENSG00000135597	5	0.000322042	0.0171021
ENSMUSG00000019907	Ppp1r12a	ENSG00000058272	5	0.000322042	0.0171021
ENSMUSG00000021700	Rab3c	ENSG00000152932	5	0.000322042	0.0171021
ENSMUSG00000022263	Trio	ENSG00000038382	5	0.000322042	0.0171021
ENSMUSG00000022867	Usp25	ENSG00000155313	5	0.000322042	0.0171021
ENSMUSG00000025404	R3hdm2	ENSG00000179912	5	0.000322042	0.0171021
ENSMUSG00000026604	Ptpn14	ENSG00000152104	5	0.000322042	0.0171021
ENSMUSG00000026609	Ush2a	ENSG00000042781	5	0.000322042	0.0171021
ENSMUSG00000027160	Ccdc34	ENSG00000109881	5	0.000322042	0.0171021
ENSMUSG00000027177	Hipk3	ENSG00000110422	5	0.000322042	0.0171021
ENSMUSG00000027200	Sema6d	ENSG00000137872	5	0.000322042	0.0171021
ENSMUSG00000029705	Cux1	ENSG00000257923	5	0.000322042	0.0171021
ENSMUSG00000030126	Tmcc1	ENSG00000172765	5	0.000322042	0.0171021
ENSMUSG00000030655	Smg1	ENSG00000157106	5	0.000322042	0.0171021
ENSMUSG00000032666	1700025G04Rik	ENSG00000116667	5	0.000322042	0.0171021
ENSMUSG00000034098	Fstl5	ENSG00000168843	5	0.000322042	0.0171021
ENSMUSG00000034310	Tmem132d	ENSG00000151952	5	0.000322042	0.0171021
ENSMUSG00000034390	Cmip	ENSG00000153815	5	0.000322042	0.0171021
ENSMUSG00000034613	Ppm1h	ENSG00000111110	5	0.000322042	0.0171021
ENSMUSG00000037110	Ralgapa2	ENSG00000188559	5	0.000322042	0.0171021
ENSMUSG00000037196	Pacrg	ENSG00000112530	5	0.000322042	0.0171021
ENSMUSG00000037747	Phyhipl	ENSG00000165443	5	0.000322042	0.0171021
ENSMUSG00000038473	Nos1ap	ENSG00000198929	5	0.000322042	0.0171021
ENSMUSG00000038718	Pbx3	ENSG00000167081	5	0.000322042	0.0171021
ENSMUSG00000039530	Tusc3	ENSG00000104723	5	0.000322042	0.0171021
ENSMUSG00000040270	Bach2	ENSG00000112182	5	0.000322042	0.0171021
ENSMUSG00000040640	Erc2	ENSG00000187672	5	0.000322042	0.0171021
ENSMUSG00000040875	Osbpl10	ENSG00000144645	5	0.000322042	0.0171021
ENSMUSG00000040877	Wdr25	ENSG00000176473	5	0.000322042	0.0171021
ENSMUSG00000044783	Hjurp	ENSG00000123485	5	0.000322042	0.0171021
ENSMUSG00000048756	Foxo3	ENSG00000118689	5	0.000322042	0.0171021
ENSMUSG00000052544	St6galnac3	ENSG00000184005	5	0.000322042	0.0171021
ENSMUSG00000053141	Ptprt	ENSG00000196090	5	0.000322042	0.0171021
ENSMUSG00000053702	Nebl	ENSG00000078114	5	0.000322042	0.0171021
ENSMUSG00000059288	Cdyl	ENSG00000153046	5	0.000322042	0.0171021
ENSMUSG00000061751	Kalrn	ENSG00000160145	5	0.000322042	0.0171021
ENSMUSG00000061911	Myt1l	ENSG00000186487	5	0.000322042	0.0171021
ENSMUSG00000063063	Ctnna2	ENSG00000066032	5	0.000322042	0.0171021
ENSMUSG00000064302	Clasp1	ENSG00000074054	5	0.000322042	0.0171021
ENSMUSG00000070695	Cntnap5a	ENSG00000155052	5	0.000322042	0.0171021
ENSMUSG00000053825	Ppfia2	ENSG00000139220	4	0.000854202	0.0452226
ENSMUSG00000028402	Mpdz	ENSG00000107186	4	0.00173285	0.0888503
ENSMUSG00000038608	Dock10	ENSG00000135905	4	0.00173285	0.0888503
ENSMUSG00000019820	Utrn	ENSG00000152818	4	0.00199871	0.0888503
ENSMUSG00000028883	Sema3a	ENSG00000075213	4	0.00199871	0.0888503
ENSMUSG00000057914	Cacnb2	ENSG00000165995	4	0.00199871	0.0888503
ENSMUSG00000005882	Uqcc1	ENSG00000101019	4	0.0020242	0.0888503
ENSMUSG00000019848	Popdc3	ENSG00000132429	4	0.0020242	0.0888503
ENSMUSG00000022340	Sybu	ENSG00000147642	4	0.0020242	0.0888503
ENSMUSG00000027620	Rbm39	ENSG00000131051	4	0.0020242	0.0888503
ENSMUSG00000039706	Ldb2	ENSG00000169744	4	0.0020242	0.0888503
ENSMUSG00000070047	Fat1	ENSG00000083857	4	0.0020242	0.0888503
ENSMUSG00000023830	Igf2r	ENSG00000197081	4	0.0022089	0.0888503
ENSMUSG00000024421	Lama3	ENSG00000053747	4	0.0022089	0.0888503
ENSMUSG00000029629	Phf14	ENSG00000106443	4	0.0022089	0.0888503
ENSMUSG00000012443	Kif11	ENSG00000138160	4	0.00231949	0.0888503
ENSMUSG00000024805	Pcgf5	ENSG00000180628	4	0.00231949	0.0888503
ENSMUSG00000029093	Sorcs2	ENSG00000184985	4	0.00231949	0.0888503
ENSMUSG00000035392	Dennd1a	ENSG00000119522	4	0.00231949	0.0888503
ENSMUSG00000037270	4932438A13Rik	ENSG00000138688	4	0.00231949	0.0888503
ENSMUSG00000044499	Hs3st5	ENSG00000249853	4	0.00231949	0.0888503
ENSMUSG00000049336	Tenm2	ENSG00000145934	4	0.00231949	0.0888503
ENSMUSG00000051359	Ncald	ENSG00000104490	4	0.00231949	0.0888503
ENSMUSG00000053799	Exoc6	ENSG00000138190	4	0.00231949	0.0888503
ENSMUSG00000103144	Pcdhga1	ENSG00000204956	4	0.00231949	0.0888503
ENSMUSG00000024251	Thada	ENSG00000115970	4	0.00237619	0.0888503
ENSMUSG00000033769	Exoc6b	ENSG00000144036	4	0.00237619	0.0888503
ENSMUSG00000020250	Txnrd1	ENSG00000198431	4	0.00252209	0.0888503
ENSMUSG00000034832	Tet3	ENSG00000187605	4	0.00252209	0.0888503
ENSMUSG00000027867	Spag17	ENSG00000155761	4	0.00255199	0.0888503
ENSMUSG00000020042	Btbd11	ENSG00000151136	4	0.00258213	0.0888503
ENSMUSG00000026425	Srgap2	ENSG00000266028	4	0.00258213	0.0888503
ENSMUSG00000035476	Tab3	ENSG00000157625	4	0.00258213	0.0888503
ENSMUSG00000022311	Csmd3	ENSG00000164796	4	0.00261252	0.0888503
ENSMUSG00000039579	Grin3a	ENSG00000198785	4	0.00261252	0.0888503
ENSMUSG00000028086	Fbxw7	ENSG00000109670	4	0.00270514	0.0888503
ENSMUSG00000028580	Pum1	ENSG00000134644	4	0.00270514	0.0888503
ENSMUSG00000030850	Ate1	ENSG00000107669	4	0.00270514	0.0888503
ENSMUSG00000005220	Corin	ENSG00000145244	4	0.00273651	0.0888503
ENSMUSG00000008489	Elavl2	ENSG00000107105	4	0.00273651	0.0888503
ENSMUSG00000010461	Eya4	ENSG00000112319	4	0.00273651	0.0888503
ENSMUSG00000018796	Acsl1	ENSG00000151726	4	0.00273651	0.0888503
ENSMUSG00000019971	Cep290	ENSG00000198707	4	0.00273651	0.0888503
ENSMUSG00000019990	Pde7b	ENSG00000171408	4	0.00273651	0.0888503
ENSMUSG00000020580	Rock2	ENSG00000134318	4	0.00273651	0.0888503
ENSMUSG00000021615	Xrcc4	ENSG00000152422	4	0.00273651	0.0888503
ENSMUSG00000021754	Map3k1	ENSG00000095015	4	0.00273651	0.0888503
ENSMUSG00000022021	Diaph3	ENSG00000139734	4	0.00273651	0.0888503
ENSMUSG00000022652	Morc1	ENSG00000114487	4	0.00273651	0.0888503
ENSMUSG00000024077	Strn	ENSG00000115808	4	0.00273651	0.0888503
ENSMUSG00000024135	Srbd1	ENSG00000068784	4	0.00273651	0.0888503
ENSMUSG00000024304	Cdh2	ENSG00000170558	4	0.00273651	0.0888503
ENSMUSG00000025986	Slc39a10	ENSG00000196950	4	0.00273651	0.0888503
ENSMUSG00000027109	Sp3	ENSG00000172845	4	0.00273651	0.0888503
ENSMUSG00000028078	Dclk2	ENSG00000170390	4	0.00273651	0.0888503
ENSMUSG00000028944	Prkag2	ENSG00000106617	4	0.00273651	0.0888503
ENSMUSG00000029376	Mthfd2l	ENSG00000163738	4	0.00273651	0.0888503
ENSMUSG00000030303	Far2	ENSG00000064763	4	0.00273651	0.0888503
ENSMUSG00000032776	Mctp2	ENSG00000140563	4	0.00273651	0.0888503
ENSMUSG00000036707	Cab39	ENSG00000135932	4	0.00273651	0.0888503
ENSMUSG00000038143	Stox2	ENSG00000173320	4	0.00273651	0.0888503
ENSMUSG00000038296	Galnt18	ENSG00000110328	4	0.00273651	0.0888503
ENSMUSG00000039126	Prune2	ENSG00000106772	4	0.00273651	0.0888503
ENSMUSG00000039197	Adk	ENSG00000156110	4	0.00273651	0.0888503
ENSMUSG00000039852	Rere	ENSG00000142599	4	0.00273651	0.0888503
ENSMUSG00000040452	Cdh12	ENSG00000154162	4	0.00273651	0.0888503
ENSMUSG00000040969	Arhgef38	ENSG00000236699	4	0.00273651	0.0888503
ENSMUSG00000041258	Zfp236	ENSG00000130856	4	0.00273651	0.0888503
ENSMUSG00000042302	Ehbp1	ENSG00000115504	4	0.00273651	0.0888503
ENSMUSG00000044912	Syt16	ENSG00000139973	4	0.00273651	0.0888503
ENSMUSG00000046230	Vps13a	ENSG00000197969	4	0.00273651	0.0888503
ENSMUSG00000048399	Tprg	ENSG00000188001	4	0.00273651	0.0888503
ENSMUSG00000048834	Vstm2a	ENSG00000170419	4	0.00273651	0.0888503
ENSMUSG00000049044	Rapgef4	ENSG00000091428	4	0.00273651	0.0888503
ENSMUSG00000050321	Neto1	ENSG00000166342	4	0.00273651	0.0888503
ENSMUSG00000051339	2900026A02Rik	ENSG00000197077	4	0.00273651	0.0888503
ENSMUSG00000052155	Acvr2a	ENSG00000121989	4	0.00273651	0.0888503
ENSMUSG00000052572	Dlg2	ENSG00000150672	4	0.00273651	0.0888503
ENSMUSG00000055932	Fto	ENSG00000140718	4	0.00273651	0.0888503
ENSMUSG00000059060	Rad51b	ENSG00000182185	4	0.00273651	0.0888503
ENSMUSG00000059146	Ntrk3	ENSG00000140538	4	0.00273651	0.0888503
ENSMUSG00000059173	Pde1a	ENSG00000115252	4	0.00273651	0.0888503
ENSMUSG00000060882	Kcnd2	ENSG00000184408	4	0.00273651	0.0888503
[truncated: 16,747 more rows]

## Sheet: Supplementary Table 5
#Supplementary Table 5: Gene level analysis of mutations in human samples
[truncated: 17,154 more rows]

[truncated: 6 more sheets: Supplementary Table 6, Supplementary Table 7, Supplementary Table 8, Supplementary Table 9, Supplementary Table 10, Supplementary Table 11]
