# Supplementary material for: Functional synapses between neurons and small cell lung cancer
Source: Nature. 2025 Sep 10;646(8087):1243–53. doi: 10.1038/s41586-025-09434-9 (PMC12571904; doi:10.1038/s41586-025-09434-9)
Supplement: Supplementary file 4 — Source Data Fig. 1 [file 41586_2025_9434_MOESM4_ESM.xlsx]

## Sheet: Main Figure 1a
#source data for Figure 1a: circos plot of the piggyBac insertional mutagenesis screen
mouse_ensembl_gene	chromosome	mouse_symbol	position_Mb	clipped_abs_log10_q	marker_size_binned_q	p_value	q_value	transposon_donor_chr_H	transposon_donor_position_H_Mb	transposon_donor_chr_S	transposon_donor_position_S_Mb
ENSMUSG00000013663	chr19	Pten	32.792	10	40	1.20758e-47	2.07137e-43	5	60	10	5
ENSMUSG00000008575	chr4	Nfib	82.498	10	40	1.10863e-30	9.50813e-27	5	60	10	5
ENSMUSG00000058589	chr10	Anks1b	90.423	10	40	7.43584e-26	4.25157e-22	5	60	10	5
ENSMUSG00000063887	chr3	Nlgn1	25.879	10	40	8.89413e-17	3.81403e-13	5	60	10	5
ENSMUSG00000038774	chr10	Ascc3	50.722	10	40	3.01912e-16	8.63117e-13	5	60	10	5
ENSMUSG00000060843	chr10	Ctnna3	64.217	10	40	3.01912e-16	8.63117e-13	5	60	10	5
ENSMUSG00000006586	chr4	Runx1t1	13.819	10	40	7.21191e-16	1.76723e-12	5	60	10	5
ENSMUSG00000030067	chr6	Foxp1	99.223	10	40	1.81307e-15	3.88744e-12	5	60	10	5
ENSMUSG00000063531	chr5	Sema3e	14.141	10	40	1.95161e-14	3.69641e-11	5	60	10	5
ENSMUSG00000028926	chr5	Cdk14	5.112	10	40	2.15496e-14	3.69641e-11	5	60	10	5
ENSMUSG00000040118	chr5	Cacna2d1	16.155	10	40	5.85415e-14	8.36802e-11	5	60	10	5
ENSMUSG00000055320	chr7	Tead1	112.793	10	40	5.85415e-14	8.36802e-11	5	60	10	5
ENSMUSG00000035864	chr10	Syt1	108.754	10	40	6.87277e-14	9.06835e-11	5	60	10	5
ENSMUSG00000039419	chr6	Cntnap2	46.182	9.27441	20	4.33889e-13	5.31608e-10	5	60	10	5
ENSMUSG00000045083	chr4	Lingo2	36.329	9.04339	20	7.91332e-13	9.04915e-10	5	60	10	5
ENSMUSG00000029212	chr5	Gabrb1	71.904	8.93354	20	1.34816e-12	1.16535e-09	5	60	10	5
ENSMUSG00000024109	chr17	Nrxn1	90.563	8.93354	20	1.34816e-12	1.16535e-09	5	60	10	5
ENSMUSG00000058571	chr14	Gpc6	117.451	8.93354	20	1.56258e-12	1.16535e-09	5	60	10	5
ENSMUSG00000038822	chr10	Hace1	45.645	8.93354	20	1.56258e-12	1.16535e-09	5	60	10	5
ENSMUSG00000019889	chr10	Ptprk	28.336	8.93354	20	1.56258e-12	1.16535e-09	5	60	10	5
ENSMUSG00000029026	chr4	Trp73	154.098	8.93354	20	1.56258e-12	1.16535e-09	5	60	10	5
ENSMUSG00000038872	chr8	Zfhx3	108.452	8.93354	20	1.56258e-12	1.16535e-09	5	60	10	5
ENSMUSG00000028519	chr4	Dab1	104.182	8.93354	20	1.56258e-12	1.16535e-09	5	60	10	5
ENSMUSG00000059049	chr4	Frem1	82.975	7.79275	20	2.25485e-11	1.61156e-08	5	60	10	5
ENSMUSG00000022883	chr16	Robo1	72.677	7.75532	20	2.86745e-11	1.75662e-08	5	60	10	5
ENSMUSG00000047129	chr10	1700113H08Rik	87.144	7.75532	20	2.86745e-11	1.75662e-08	5	60	10	5
ENSMUSG00000024867	chr19	Pip5k1b	24.425	7.75532	20	2.86745e-11	1.75662e-08	5	60	10	5
ENSMUSG00000029088	chr5	Kcnip4	48.957	7.75532	20	2.86745e-11	1.75662e-08	5	60	10	5
ENSMUSG00000034751	chr13	Mast4	103.033	7.7412	20	3.06805e-11	1.8147e-08	5	60	10	5
ENSMUSG00000031841	chr8	Cdh13	118.804	7.74099	20	3.2812e-11	1.81556e-08	5	60	10	5
ENSMUSG00000049690	chr1	Nckap5	126.372	7.74099	20	3.2812e-11	1.81556e-08	5	60	10	5
ENSMUSG00000022708	chr16	Zbtb20	43.275	6.87144	20	2.50826e-10	1.34451e-07	5	60	10	5
ENSMUSG00000056073	chr10	Grik2	49.442	6.59012	20	4.94376e-10	2.5697e-07	5	60	10	5
ENSMUSG00000060534	chr18	Dcc	71.802	6.56698	20	5.59451e-10	2.71031e-07	5	60	10	5
ENSMUSG00000066392	chr12	Nrxn3	89.529	6.56698	20	5.59451e-10	2.71031e-07	5	60	10	5
ENSMUSG00000036019	chr10	Tmtc2	105.381	6.56698	20	6.31314e-10	2.71031e-07	5	60	10	5
ENSMUSG00000039697	chr10	Ncoa7	30.723	6.56698	20	6.32032e-10	2.71031e-07	5	60	10	5
ENSMUSG00000021991	chr14	Cacna2d3	29.313	6.56698	20	6.32032e-10	2.71031e-07	5	60	10	5
ENSMUSG00000069769	chr11	Msi2	88.529	6.56698	20	6.32032e-10	2.71031e-07	5	60	10	5
ENSMUSG00000028399	chr4	Ptprd	76.268	6.56698	20	6.32032e-10	2.71031e-07	5	60	10	5
ENSMUSG00000008658	chr16	Rbfox1	6.648	6.30723	20	1.20693e-09	4.92915e-07	5	60	10	5
ENSMUSG00000002107	chr2	Celf2	6.968	6.30723	20	1.20693e-09	4.92915e-07	5	60	10	5
ENSMUSG00000020704	chr11	Asic2	81.424	5.87423	20	3.34884e-09	1.33588e-06	5	60	10	5
ENSMUSG00000023826	chr17	Prkn	11.452	5.63385	20	5.96028e-09	2.32356e-06	5	60	10	5
ENSMUSG00000049176	chrX	Frmpd4	167.96	5.63091	20	6.13709e-09	2.33932e-06	5	60	10	5
ENSMUSG00000036766	chr1	Dner	84.533	5.57766	20	7.09188e-09	2.6445e-06	5	60	10	5
ENSMUSG00000030849	chr7	Fgfr2	131.643	5.5136	20	8.64624e-09	3.06478e-06	5	60	10	5
ENSMUSG00000028033	chr1	Kcnq5	21.68	5.5136	20	9.93181e-09	3.06478e-06	5	60	10	5
ENSMUSG00000040003	chr5	Magi2	19.966	5.5136	20	9.93181e-09	3.06478e-06	5	60	10	5
ENSMUSG00000004637	chr8	Wwox	114.896	5.5136	20	9.93181e-09	3.06478e-06	5	60	10	5
ENSMUSG00000068205	chr2	Macrod2	141.394	5.5136	20	1.10777e-08	3.06478e-06	5	60	10	5
ENSMUSG00000062991	chr8	Nrg1	32.35	5.5136	20	1.10777e-08	3.06478e-06	5	60	10	5
ENSMUSG00000020166	chr10	Cnot2	116.533	5.5136	20	1.10777e-08	3.06478e-06	5	60	10	5
ENSMUSG00000069670	chr10	Nkain2	32.29	5.5136	20	1.10777e-08	3.06478e-06	5	60	10	5
ENSMUSG00000038368	chr4	Focad	88.253	5.5136	20	1.10777e-08	3.06478e-06	5	60	10	5
ENSMUSG00000022240	chr15	Ctnnd2	30.601	5.5136	20	1.10777e-08	3.06478e-06	5	60	10	5
ENSMUSG00000031618	chr8	Nr3c2	77.072	5.5136	20	1.10777e-08	3.06478e-06	5	60	10	5
ENSMUSG00000021699	chr13	Pde4d	109.304	5.5136	20	1.10777e-08	3.06478e-06	5	60	10	5
ENSMUSG00000010175	chr1	Prox1	190.144	5.5136	20	1.10777e-08	3.06478e-06	5	60	10	5
ENSMUSG00000010517	chr4	Faf1	109.82	5.5136	20	1.10777e-08	3.06478e-06	5	60	10	5
ENSMUSG00000022307	chr15	Oxr1	41.654	5.5136	20	1.10777e-08	3.06478e-06	5	60	10	5
ENSMUSG00000037138	chr1	Aff3	38.421	5.5136	20	1.10777e-08	3.06478e-06	5	60	10	5
ENSMUSG00000053580	chr11	Tanc2	105.76	5.42182	20	1.39053e-08	3.786e-06	5	60	10	5
ENSMUSG00000036469	chr8	March1	66.045	5.32407	20	1.85212e-08	4.7417e-06	5	60	10	5
ENSMUSG00000053477	chr18	Tcf4	69.516	5.32407	20	1.85212e-08	4.7417e-06	5	60	10	5
ENSMUSG00000038602	chr10	Slc35f1	52.901	5.32407	20	1.85212e-08	4.7417e-06	5	60	10	5
ENSMUSG00000003746	chr10	Man1a	53.991	5.32407	20	1.85212e-08	4.7417e-06	5	60	10	5
ENSMUSG00000056004	chr5	9330182L06Rik	9.374	5.09318	20	3.24584e-08	8.06896e-06	5	60	10	5
ENSMUSG00000041272	chr4	Tox	6.839	5.09318	20	3.24584e-08	8.06896e-06	5	60	10	5
ENSMUSG00000015501	chr10	Hivep2	14.059	4.69679	20	8.2029e-08	2.01006e-05	5	60	10	5
ENSMUSG00000026872	chr2	Zeb2	45.051	4.6914	20	8.42402e-08	2.03517e-05	5	60	10	5
ENSMUSG00000052512	chr7	Nav2	49.285	4.52704	20	1.44081e-07	2.97138e-05	5	60	10	5
ENSMUSG00000063458	chr14	Lrmda	22.538	4.52704	20	1.58878e-07	2.97138e-05	5	60	10	5
ENSMUSG00000017978	chr6	Cadps2	23.551	4.52704	20	1.58878e-07	2.97138e-05	5	60	10	5
ENSMUSG00000042348	chr13	Arl15	113.976	4.52704	20	1.58878e-07	2.97138e-05	5	60	10	5
ENSMUSG00000038056	chr5	Kmt2c	25.385	4.52704	20	1.58878e-07	2.97138e-05	5	60	10	5
ENSMUSG00000074505	chr9	Fat3	16.206	4.52704	20	1.58878e-07	2.97138e-05	5	60	10	5
ENSMUSG00000021047	chr12	Nova1	46.757	4.52704	20	1.58878e-07	2.97138e-05	5	60	10	5
ENSMUSG00000056602	chr5	Fry	150.308	4.52704	20	1.58878e-07	2.97138e-05	5	60	10	5
ENSMUSG00000102758	chr3	Naaladl2	24.291	4.52704	20	1.58878e-07	2.97138e-05	5	60	10	5
ENSMUSG00000033569	chr1	Adgrb3	25.449	4.52704	20	1.58878e-07	2.97138e-05	5	60	10	5
ENSMUSG00000036298	chr15	Slc2a13	91.42	4.52704	20	1.58878e-07	2.97138e-05	5	60	10	5
ENSMUSG00000028977	chr4	Casz1	148.88	4.52704	20	1.58878e-07	2.97138e-05	5	60	10	5
ENSMUSG00000028525	chr4	Pde4b	102.347	4.52704	20	1.66753e-07	2.97138e-05	5	60	10	5
ENSMUSG00000004698	chr12	Hdac9	34.333	4.52704	20	1.7496e-07	2.97138e-05	5	60	10	5
ENSMUSG00000059974	chr9	Ntm	29.479	4.52704	20	1.7496e-07	2.97138e-05	5	60	10	5
ENSMUSG00000036815	chr1	Dpp10	124.084	4.52704	20	1.7496e-07	2.97138e-05	5	60	10	5
ENSMUSG00000032452	chr9	Clstn2	97.739	4.52704	20	1.7496e-07	2.97138e-05	5	60	10	5
ENSMUSG00000022812	chr16	Gsk3b	38.168	4.52704	20	1.7496e-07	2.97138e-05	5	60	10	5
ENSMUSG00000031822	chr8	Gse1	120.405	4.52704	20	1.7496e-07	2.97138e-05
ENSMUSG00000022012	chr14	Enox1	77.439	4.52704	20	1.7496e-07	2.97138e-05	5	60	10	5
ENSMUSG00000034813	chr10	Grip1	119.771	4.52704	20	1.7496e-07	2.97138e-05	5	60	10	5
ENSMUSG00000059187	chr6	Tafa1	96.385	4.52704	20	1.7496e-07	2.97138e-05	5	60	10	5
ENSMUSG00000026335	chr1	Pam	97.945	4.52704	20	1.7496e-07	2.97138e-05	5	60	10	5
ENSMUSG00000024268	chr18	Celf4	25.616	4.52704	20	1.7496e-07	2.97138e-05	5	60	10	5
ENSMUSG00000028161	chr3	Ppp3ca	136.804	4.52704	20	1.7496e-07	2.97138e-05	5	60	10	5
ENSMUSG00000050840	chr1	Cdh20	104.882	4.52704	20	1.7496e-07	2.97138e-05	5	60	10	5
ENSMUSG00000026721	chr1	Rabgap1l	160.506	4.52704	20	1.7496e-07	2.97138e-05	5	60	10	5
ENSMUSG00000063760	chr10	Rnf217	31.551	4.52704	20	1.7496e-07	2.97138e-05	5	60	10	5
ENSMUSG00000039683	chr5	Sdk1	141.729	4.52704	20	1.7496e-07	2.97138e-05	5	60	10	5
ENSMUSG00000035189	chr10	Ano4	89.147	4.52704	20	1.7496e-07	2.97138e-05	5	60	10	5
ENSMUSG00000023923	chr17	Tbc1d5	50.956	4.11109	20	4.73976e-07	7.74297e-05
ENSMUSG00000027737	chr3	Slc7a11	50.168	4.11109	20	4.73976e-07	7.74297e-05
ENSMUSG00000033278	chr17	Ptprm	67.011	4.11109	20	4.73976e-07	7.74297e-05
ENSMUSG00000069601	chr10	Ank3	69.713	4.11109	20	4.73976e-07	7.74297e-05
ENSMUSG00000092094	chr5	Zfp804b	7.057	3.91153	20	7.64737e-07	0.000122594
ENSMUSG00000040570	chr5	Rundc3b	8.557	3.91153	20	7.64737e-07	0.000122594
ENSMUSG00000069170	chr13	Adgrv1	81.364	3.81454	20	9.82912e-07	0.000153272
ENSMUSG00000054640	chr17	Slc8a1	81.556	3.81454	20	9.82912e-07	0.000153272
ENSMUSG00000047888	chr15	Tnrc6b	80.826	3.81454	20	9.82912e-07	0.000153272
ENSMUSG00000021420	chr13	Fars2	36.328	3.59149	20	1.67259e-06	0.000256159
ENSMUSG00000022286	chr15	Grhl2	37.298	3.59149	20	1.67259e-06	0.000256159
ENSMUSG00000048410	chr18	Zfp407	84.359	3.57619	20	1.74802e-06	0.000265344
ENSMUSG00000042453	chr5	Reln	22.115	3.53301	20	2.26293e-06	0.000293081
ENSMUSG00000024552	chr18	Slc14a2	78.372	3.53301	20	2.26293e-06	0.000293081
ENSMUSG00000032076	chr9	Cadm1	47.694	3.53301	20	2.26293e-06	0.000293081
ENSMUSG00000052516	chr16	Robo2	74.152	3.53301	20	2.26293e-06	0.000293081
ENSMUSG00000037286	chr9	Stag1	100.778	3.53301	20	2.26293e-06	0.000293081
ENSMUSG00000045038	chr17	Prkce	86.413	3.53301	20	2.26293e-06	0.000293081
ENSMUSG00000092083	chr1	Kcnb2	15.506	3.53301	20	2.26293e-06	0.000293081
ENSMUSG00000025862	chrX	Stag2	42.213	3.53301	20	2.46042e-06	0.000293081
ENSMUSG00000048078	chr7	Tenm4	96.541	3.53301	20	2.46042e-06	0.000293081
ENSMUSG00000037646	chr15	Vps13b	35.651	3.53301	20	2.46042e-06	0.000293081
ENSMUSG00000039607	chr9	Rbms3	117.101	3.53301	20	2.46042e-06	0.000293081
ENSMUSG00000001424	chr6	Snd1	28.705	3.53301	20	2.46042e-06	0.000293081
ENSMUSG00000051910	chr7	Sox6	115.755	3.53301	20	2.46042e-06	0.000293081
ENSMUSG00000061080	chr16	Lsamp	41.083	3.53301	20	2.46042e-06	0.000293081
ENSMUSG00000039835	chr10	Nhsl1	18.426	3.53301	20	2.46042e-06	0.000293081
ENSMUSG00000038248	chr10	Sobp	43.089	3.53301	20	2.46042e-06	0.000293081
ENSMUSG00000040936	chr9	Ulk4	121.121	3.53301	20	2.46042e-06	0.000293081
ENSMUSG00000025809	chr8	Itgb1	128.709	3.53301	20	2.46042e-06	0.000293081
ENSMUSG00000049252	chr2	Lrp1b	41.624	3.53301	20	2.46042e-06	0.000293081
ENSMUSG00000039286	chr3	Fndc3b	27.564	3.53301	20	2.46042e-06	0.000293081
ENSMUSG00000020102	chr10	Slc16a7	125.304	3.53301	20	2.46042e-06	0.000293081
ENSMUSG00000019828	chr10	Grm1	10.884	3.53301	20	2.46042e-06	0.000293081
ENSMUSG00000022707	chr16	Gbe1	70.442	3.53301	20	2.46042e-06	0.000293081
ENSMUSG00000040451	chr19	Sgms1	32.256	3.53301	20	2.46042e-06	0.000293081
ENSMUSG00000021895	chr14	Arhgef3	27.259	3.53301	20	2.46042e-06	0.000293081
ENSMUSG00000039057	chr8	Myo16	10.394	3.53301	20	2.46042e-06	0.000293081
ENSMUSG00000039115	chr9	Itga9	118.754	3.53301	20	2.46042e-06	0.000293081
ENSMUSG00000050965	chr11	Prkca	108.139	3.53301	20	2.46042e-06	0.000293081
ENSMUSG00000057058	chr11	Skap1	96.612	3.53301	20	2.46042e-06	0.000293081
ENSMUSG00000032228	chr9	Tcf12	71.977	3.53301	20	2.46042e-06	0.000293081
ENSMUSG00000044770	chr10	Scml4	42.911	3.53301	20	2.46042e-06	0.000293081
ENSMUSG00000003227	chr10	Edar	58.638	2.92412	20	1.04143e-05	0.00119091
ENSMUSG00000059742	chr2	Kcnh7	62.939	2.92412	20	1.04143e-05	0.00119091
ENSMUSG00000064115	chr16	Cadm2	67.138	2.92412	20	1.04143e-05	0.00119091
ENSMUSG00000030465	chr8	Psd3	67.948	2.92412	20	1.04143e-05	0.00119091
ENSMUSG00000028373	chr4	Astn2	65.893	2.92412	20	1.04143e-05	0.00119091
ENSMUSG00000019876	chr10	Pkib	57.687	2.92412	20	1.04143e-05	0.00119091
ENSMUSG00000022521	chr16	Crebbp	4.148	2.83257	20	1.29438e-05	0.00147036
ENSMUSG00000022710	chr16	Usp7	8.741	2.7608	20	1.54721e-05	0.0017346
ENSMUSG00000003974	chr5	Grm3	9.605	2.7608	20	1.54721e-05	0.0017346
ENSMUSG00000020576	chr12	Nbas	13.426	2.71614	20	1.73721e-05	0.00192248
ENSMUSG00000068036	chr17	Afdn	13.833	2.71614	20	1.73721e-05	0.00192248
ENSMUSG00000036890	chr2	Gtdc1	44.746	2.71042	20	1.77161e-05	0.00194798
ENSMUSG00000029245	chr5	Epha5	84.236	2.6081	20	2.271e-05	0.00246547
ENSMUSG00000045103	chrX	Dmd	84.078	2.6081	20	2.271e-05	0.00246547
ENSMUSG00000032253	chr9	Phip	82.921	2.59101	20	2.49082e-05	0.0025644
ENSMUSG00000072294	chr14	Klf12	100.078	2.59101	20	2.53678e-05	0.0025644
ENSMUSG00000033713	chr12	Foxn3	99.377	2.59101	20	2.53678e-05	0.0025644
ENSMUSG00000039542	chr9	Ncam1	49.651	2.59101	20	2.63072e-05	0.0025644
ENSMUSG00000022892	chr16	App	85.062	2.59101	20	2.77687e-05	0.0025644
ENSMUSG00000034480	chrX	Diaph2	130.108	2.59101	20	2.77687e-05	0.0025644
ENSMUSG00000027630	chr3	Tbl1xr1	22.147	2.59101	20	2.827e-05	0.0025644
ENSMUSG00000041592	chr11	Sdk2	113.921	2.59101	20	2.827e-05	0.0025644
ENSMUSG00000029253	chr5	Cenpc1	86.039	2.59101	20	2.827e-05	0.0025644
ENSMUSG00000063142	chr14	Kcnma1	23.652	2.59101	20	2.827e-05	0.0025644
ENSMUSG00000024548	chr18	Setbp1	78.93	2.59101	20	2.827e-05	0.0025644
ENSMUSG00000030302	chr6	Atp2b2	113.893	2.59101	20	2.827e-05	0.0025644
ENSMUSG00000024639	chr19	Gnaq	16.26	2.59101	20	2.827e-05	0.0025644
ENSMUSG00000055013	chr1	Agap1	89.676	2.59101	20	2.827e-05	0.0025644
ENSMUSG00000036006	chr13	Ripor2	24.618	2.59101	20	2.827e-05	0.0025644
ENSMUSG00000062980	chr6	Cped1	22.121	2.59101	20	2.827e-05	0.0025644
ENSMUSG00000019888	chr10	Mgat4c	102.036	2.59101	20	2.92946e-05	0.0025644
ENSMUSG00000028546	chr4	Elavl4	110.278	2.59101	20	3.03488e-05	0.0025644
ENSMUSG00000039031	chr10	Arhgap18	26.836	2.59101	20	3.03488e-05	0.0025644
ENSMUSG00000039943	chr2	Plcb4	135.837	2.59101	20	3.03488e-05	0.0025644
ENSMUSG00000047045	chrX	Tmem164	142.762	2.59101	20	3.03488e-05	0.0025644
ENSMUSG00000032087	chr9	Dscaml1	45.592	2.59101	20	3.03488e-05	0.0025644
ENSMUSG00000029381	chr5	Shroom3	92.824	2.59101	20	3.03488e-05	0.0025644
ENSMUSG00000034724	chr5	Cnot6l	96.117	2.59101	20	3.03488e-05	0.0025644
ENSMUSG00000028649	chr4	Macf1	123.517	2.59101	20	3.03488e-05	0.0025644
ENSMUSG00000039270	chr4	Megf9	70.481	2.59101	20	3.03488e-05	0.0025644
ENSMUSG00000025551	chr14	Fgf14	124.328	2.59101	20	3.03488e-05	0.0025644
ENSMUSG00000026640	chr1	Plxna2	194.718	2.59101	20	3.03488e-05	0.0025644
ENSMUSG00000036155	chr1	Mgat5	127.347	2.59101	20	3.03488e-05	0.0025644
ENSMUSG00000051401	chr18	Kctd16	40.394	2.59101	20	3.03488e-05	0.0025644
ENSMUSG00000056553	chr12	Ptprn2	116.881	2.59101	20	3.03488e-05	0.0025644
ENSMUSG00000024500	chr18	Ppp2r2b	42.852	2.59101	20	3.03488e-05	0.0025644
ENSMUSG00000052920	chr19	Prkg1	31.165	2.59101	20	3.03488e-05	0.0025644
ENSMUSG00000056899	chr12	Immp2l	41.49	2.59101	20	3.03488e-05	0.0025644
ENSMUSG00000037386	chr15	Rims2	39.441	2.59101	20	3.03488e-05	0.0025644
ENSMUSG00000026343	chr1	Gpr39	125.775	2.59101	20	3.03488e-05	0.0025644
ENSMUSG00000033237	chr15	Arid2	96.346	2.59101	20	3.03488e-05	0.0025644
ENSMUSG00000037369	chrX	Kdm6a	18.221	2.59101	20	3.03488e-05	0.0025644
ENSMUSG00000019899	chr10	Lama2	27.299	2.59101	20	3.03488e-05	0.0025644
ENSMUSG00000040433	chr9	Zbtb38	96.718	2.59101	20	3.03488e-05	0.0025644
ENSMUSG00000041540	chr6	Sox5	144.019	2.59101	20	3.03488e-05	0.0025644
ENSMUSG00000023169	chr15	Slc38a1	96.607	2.59101	20	3.03488e-05	0.0025644
ENSMUSG00000021730	chr13	Hcn1	117.795	2.59101	20	3.03488e-05	0.0025644
ENSMUSG00000040506	chr2	Ambra1	91.824	2.59101	20	3.03488e-05	0.0025644
ENSMUSG00000053465	chr14	Hs6st3	119.504	2.59101	20	3.03488e-05	0.0025644
ENSMUSG00000061887	chr4	Ssbp3	106.981	2.23555	20	6.91422e-05	0.00581371
ENSMUSG00000033577	chr9	Myo6	80.238	1.84966	10	0.000169773	0.0141365
ENSMUSG00000037940	chr8	Inpp4b	81.735	1.84966	10	0.000169773	0.0141365
ENSMUSG00000036264	chr11	Fstl4	52.977	1.8166	10	0.000191205	0.0152546
ENSMUSG00000033102	chr13	Cdc14b	64.232	1.8166	10	0.000191205	0.0152546
ENSMUSG00000021458	chr13	Aopep	63.171	1.8166	10	0.000191205	0.0152546
ENSMUSG00000052062	chr1	Pard3b	62.141	1.8166	10	0.000191205	0.0152546
ENSMUSG00000038122	chr10	Tbc1d32	56.121	1.8166	10	0.000191205	0.0152546
ENSMUSG00000071424	chr6	Grid2	63.98	1.8166	10	0.000191205	0.0152546
ENSMUSG00000035580	chr17	Kcnh8	52.791	1.8166	10	0.000191205	0.0152546
ENSMUSG00000026991	chr2	Pkp4	59.258	1.8166	10	0.000191205	0.0152546
ENSMUSG00000026970	chr2	Rbms1	60.857	1.8166	10	0.000191205	0.0152546
ENSMUSG00000047495	chr8	Dlgap2	14.472	1.80209	10	0.000203588	0.015773
ENSMUSG00000061601	chr5	Pclo	14.689	1.80209	10	0.000203588	0.015773
ENSMUSG00000062866	chr10	Phactr2	13.341	1.80209	10	0.000203588	0.015773
ENSMUSG00000020598	chr12	Nrcam	44.465	1.80209	10	0.000206898	0.015773
ENSMUSG00000019849	chr10	Prep	45.117	1.80209	10	0.000206898	0.015773
ENSMUSG00000019866	chr10	Crybg1	44.05	1.80209	10	0.000206898	0.015773
ENSMUSG00000070565	chr1	Rasal2	157.274	1.80209	10	0.000206898	0.015773
ENSMUSG00000038240	chr10	Pdss2	43.343	1.80209	10	0.000206898	0.015773
ENSMUSG00000049744	chr2	Arhgap15	44.072	1.80209	10	0.000206898	0.015773
ENSMUSG00000074852	chr19	Hpse2	43.087	1.80209	10	0.000206898	0.015773
ENSMUSG00000039145	chr2	Camk1d	5.504	1.76695	10	0.000227153	0.0171021
ENSMUSG00000032625	chr6	Thsd7a	12.531	1.76695	10	0.000231232	0.0171021
ENSMUSG00000040254	chr5	Sema3d	12.486	1.76695	10	0.000231232	0.0171021
ENSMUSG00000022285	chr15	Ywhaz	36.784	1.76695	10	0.000246079	0.0171021
ENSMUSG00000052407	chr4	Ccdc171	83.695	1.76695	10	0.000253769	0.0171021
ENSMUSG00000020532	chr11	Acaca	84.266	1.76695	10	0.000253769	0.0171021
ENSMUSG00000028487	chr4	Bnc2	84.475	1.76695	10	0.000253769	0.0171021
ENSMUSG00000021224	chr12	Numb	83.858	1.76695	10	0.000253769	0.0171021
ENSMUSG00000060579	chr14	Fhit	10.356	1.76695	10	0.00026163	0.0171021
ENSMUSG00000021747	chr14	4930452B06Rik	8.549	1.76695	10	0.00026163	0.0171021
ENSMUSG00000050530	chr2	Fam171a1	3.171	1.76695	10	0.00026163	0.0171021
ENSMUSG00000046159	chr13	Chrm3	10.118	1.76695	10	0.00026163	0.0171021
ENSMUSG00000033740	chr1	St18	6.674	1.76695	10	0.00026163	0.0171021
ENSMUSG00000047193	chr9	Dync2h1	7.056	1.76695	10	0.00026163	0.0171021
ENSMUSG00000040729	chr9	Cep126	8.105	1.76695	10	0.00026163	0.0171021
ENSMUSG00000034612	chr10	Chst11	83.091	1.76695	10	0.000273791	0.0171021
ENSMUSG00000020263	chr10	Appl2	83.624	1.76695	10	0.000273791	0.0171021
ENSMUSG00000057816	chr5	Cfap299	98.566	1.76695	10	0.000277935	0.0171021
ENSMUSG00000019943	chr10	Atp2b1	98.97	1.76695	10	0.000277935	0.0171021
ENSMUSG00000028488	chr4	Sh3gl2	85.422	1.76695	10	0.000282127	0.0171021
ENSMUSG00000066113	chr4	Adamtsl1	85.971	1.76695	10	0.000282127	0.0171021
ENSMUSG00000029439	chr5	Sfswap	129.536	1.76695	10	0.000299374	0.0171021
ENSMUSG00000034312	chr6	Iqsec1	90.822	1.76695	10	0.000303808	0.0171021
ENSMUSG00000039987	chr5	Phtf2	20.82	1.76695	10	0.000303808	0.0171021
ENSMUSG00000042680	chr18	Garem1	21.214	1.76695	10	0.000303808	0.0171021
ENSMUSG00000033632	chr18	AW554918	25.318	1.76695	10	0.000303808	0.0171021
ENSMUSG00000041923	chr18	Nol4	22.867	1.76695	10	0.000303808	0.0171021
ENSMUSG00000035919	chr9	Bbs9	22.682	1.76695	10	0.000303808	0.0171021
ENSMUSG00000033545	chr8	Znrf1	111.581	1.76695	10	0.000303808	0.0171021
ENSMUSG00000106379	chr5	Lhfpl3	23.011	1.76695	10	0.000303808	0.0171021
ENSMUSG00000033209	chr5	Ttc28	111.085	1.76695	10	0.000303808	0.0171021
ENSMUSG00000025060	chr19	Slk	47.612	1.76695	10	0.000303808	0.0171021
ENSMUSG00000021338	chr13	Carmil1	24.147	1.76695	10	0.000303808	0.0171021
ENSMUSG00000021318	chr13	Gli3	15.597	1.76695	10	0.000303808	0.0171021
ENSMUSG00000021180	chr12	Rps6ka5	100.637	1.76695	10	0.000303808	0.0171021
ENSMUSG00000063434	chr19	Sorcs3	48.506	1.76695	10	0.000303808	0.0171021
ENSMUSG00000052613	chr10	Pcdh15	74.236	1.76695	10	0.000303808	0.0171021
ENSMUSG00000028080	chr3	Lrba	86.504	1.76695	10	0.000303808	0.0171021
ENSMUSG00000070733	chr5	Fryl	73.138	1.76695	10	0.000303808	0.0171021
ENSMUSG00000047921	chr15	Trappc9	72.825	1.76695	10	0.000303808	0.0171021
ENSMUSG00000044229	chr9	Nxpe4	48.281	1.76695	10	0.000303808	0.0171021
ENSMUSG00000046876	chr13	Atxn1	45.757	1.76695	10	0.000303808	0.0171021
ENSMUSG00000031558	chr5	Slit2	48.145	1.76695	10	0.000303808	0.0171021
ENSMUSG00000004383	chr8	Large1	73.084	1.76695	10	0.000303808	0.0171021
ENSMUSG00000075520	chr2	Malrd1	15.891	1.76695	10	0.000303808	0.0171021
ENSMUSG00000043940	chr5	Wdfy3	101.951	1.76695	10	0.000312824	0.0171021
ENSMUSG00000014329	chr10	Bicc1	71.041	1.76695	10	0.000322042	0.0171021
ENSMUSG00000037747	chr10	Phyhipl	70.607	1.76695	10	0.000322042	0.0171021
ENSMUSG00000063063	chr6	Ctnna2	77.431	1.76695	10	0.000322042	0.0171021
ENSMUSG00000040270	chr4	Bach2	32.412	1.76695	10	0.000322042	0.0171021
ENSMUSG00000001870	chr17	Ltbp1	75.199	1.76695	10	0.000322042	0.0171021
ENSMUSG00000001120	chr10	Pcbp3	76.862	1.76695	10	0.000322042	0.0171021
ENSMUSG00000061911	chr12	Myt1l	29.726	1.76695	10	0.000322042	0.0171021
ENSMUSG00000021700	chr13	Rab3c	110.168	1.76695	10	0.000322042	0.0171021
ENSMUSG00000061751	chr16	Kalrn	34.242	1.76695	10	0.000322042	0.0171021
ENSMUSG00000037196	chr17	Pacrg	10.622	1.76695	10	0.000322042	0.0171021
ENSMUSG00000003992	chr13	Ssbp2	91.582	1.76695	10	0.000322042	0.0171021
ENSMUSG00000064302	chr1	Clasp1	118.501	1.76695	10	0.000322042	0.0171021
ENSMUSG00000019854	chr10	Reps1	18.091	1.76695	10	0.000322042	0.0171021
ENSMUSG00000019779	chr10	Frk	34.547	1.76695	10	0.000322042	0.0171021
ENSMUSG00000070695	chr1	Cntnap5a	116.136	1.76695	10	0.000322042	0.0171021
ENSMUSG00000018581	chr12	Dnah11	118.039	1.76695	10	0.000322042	0.0171021
ENSMUSG00000022263	chr15	Trio	27.878	1.76695	10	0.000322042	0.0171021
ENSMUSG00000018076	chr5	Med13l	118.663	1.76695	10	0.000322042	0.0171021
ENSMUSG00000038473	chr1	Nos1ap	170.454	1.76695	10	0.000322042	0.0171021
ENSMUSG00000039530	chr8	Tusc3	39.085	1.76695	10	0.000322042	0.0171021
ENSMUSG00000016150	chrX	Tenm1	42.901	1.76695	10	0.000322042	0.0171021
ENSMUSG00000015882	chr5	Lcorl	45.777	1.76695	10	0.000322042	0.0171021
ENSMUSG00000038718	chr2	Pbx3	34.272	1.76695	10	0.000322042	0.0171021
ENSMUSG00000015829	chr1	Tnr	159.728	1.76695	10	0.000322042	0.0171021
ENSMUSG00000006191	chr13	Cdkal1	29.59	1.76695	10	0.000322042	0.0171021
ENSMUSG00000019907	chr10	Ppp1r12a	108.221	1.76695	10	0.000322042	0.0171021
ENSMUSG00000018378	chr11	Cuedc1	88.147	1.76695	10	0.000322042	0.0171021
ENSMUSG00000037110	chr2	Ralgapa2	146.376	1.76695	10	0.000322042	0.0171021
ENSMUSG00000027177	chr2	Hipk3	104.46	1.76695	10	0.000322042	0.0171021
ENSMUSG00000048756	chr10	Foxo3	42.229	1.76695	10	0.000322042	0.0171021
ENSMUSG00000034390	chr8	Cmip	117.358	1.76695	10	0.000322042	0.0171021
ENSMUSG00000030126	chr6	Tmcc1	116.106	1.76695	10	0.000322042	0.0171021
ENSMUSG00000030655	chr7	Smg1	118.187	1.76695	10	0.000322042	0.0171021
ENSMUSG00000059288	chr13	Cdyl	35.767	1.76695	10	0.000322042	0.0171021
ENSMUSG00000052544	chr3	St6galnac3	153.462	1.76695	10	0.000322042	0.0171021
ENSMUSG00000027200	chr2	Sema6d	124.379	1.76695	10	0.000322042	0.0171021
ENSMUSG00000034310	chr5	Tmem132d	128.107	1.76695	10	0.000322042	0.0171021
ENSMUSG00000029705	chr5	Cux1	136.408	1.76695	10	0.000322042	0.0171021
ENSMUSG00000053141	chr2	Ptprt	162.092	1.76695	10	0.000322042	0.0171021
ENSMUSG00000026609	chr1	Ush2a	188.614	1.76695	10	0.000322042	0.0171021
ENSMUSG00000027160	chr2	Ccdc34	110.096	1.76695	10	0.000322042	0.0171021
ENSMUSG00000053702	chr2	Nebl	17.537	1.76695	10	0.000322042	0.0171021
ENSMUSG00000022867	chr16	Usp25	77.065	1.76695	10	0.000322042	0.0171021
ENSMUSG00000032666	chr1	1700025G04Rik	151.987	1.76695	10	0.000322042	0.0171021
ENSMUSG00000044783	chr1	Hjurp	88.27	1.76695	10	0.000322042	0.0171021
ENSMUSG00000026604	chr1	Ptpn14	189.802	1.76695	10	0.000322042	0.0171021
ENSMUSG00000025404	chr10	R3hdm2	127.44	1.76695	10	0.000322042	0.0171021
ENSMUSG00000040640	chr14	Erc2	28.05	1.76695	10	0.000322042	0.0171021
ENSMUSG00000040875	chr9	Osbpl10	115.105	1.76695	10	0.000322042	0.0171021
ENSMUSG00000034098	chr3	Fstl5	76.392	1.76695	10	0.000322042	0.0171021
ENSMUSG00000040877	chr12	Wdr25	108.961	1.76695	10	0.000322042	0.0171021
ENSMUSG00000034613	chr10	Ppm1h	122.812	1.76695	10	0.000322042	0.0171021
ENSMUSG00000053825	chr10	Ppfia2	106.703	1.34464	10	0.000854202	0.0452226
ENSMUSG00000028402	chr4	Mpdz	81.361	1.05134	10	0.00173285	0.0888503
ENSMUSG00000038608	chr1	Dock10	80.63	1.05134	10	0.00173285	0.0888503
ENSMUSG00000019820	chr10	Utrn	12.626	1.05134	10	0.00199871	0.0888503
ENSMUSG00000057914	chr2	Cacnb2	14.796	1.05134	10	0.00199871	0.0888503
ENSMUSG00000028883	chr5	Sema3a	13.5	1.05134	10	0.00199871	0.0888503
ENSMUSG00000005882	chr2	Uqcc1	155.889	1.05134	10	0.0020242	0.0888503
ENSMUSG00000022340	chr15	Sybu	44.73	1.05134	10	0.0020242	0.0888503
ENSMUSG00000039706	chr5	Ldb2	44.636	1.05134	10	0.0020242	0.0888503
ENSMUSG00000070047	chr8	Fat1	44.994	1.05134	10	0.0020242	0.0888503
ENSMUSG00000019848	chr10	Popdc3	45.248	1.05134	10	0.0020242	0.0888503
ENSMUSG00000027620	chr2	Rbm39	156.164	1.05134	10	0.0020242	0.0888503
ENSMUSG00000024421	chr18	Lama3	12.458	1.05134	10	0.0022089	0.0888503
ENSMUSG00000023830	chr17	Igf2r	12.726	1.05134	10	0.0022089	0.0888503
ENSMUSG00000029629	chr6	Phf14	11.995	1.05134	10	0.0022089	0.0888503
ENSMUSG00000049336	chr11	Tenm2	36.621	1.05134	10	0.00231949	0.0888503
ENSMUSG00000051359	chr15	Ncald	37.579	1.05134	10	0.00231949	0.0888503
ENSMUSG00000053799	chr19	Exoc6	37.602	1.05134	10	0.00231949	0.0888503
ENSMUSG00000044499	chr10	Hs3st5	36.671	1.05134	10	0.00231949	0.0888503
ENSMUSG00000035392	chr2	Dennd1a	38.043	1.05134	10	0.00231949	0.0888503
ENSMUSG00000103144	chr18	Pcdhga1	37.752	1.05134	10	0.00231949	0.0888503
ENSMUSG00000029093	chr5	Sorcs2	36.208	1.05134	10	0.00231949	0.0888503
ENSMUSG00000037270	chr3	4932438A13Rik	36.958	1.05134	10	0.00231949	0.0888503
ENSMUSG00000012443	chr19	Kif11	37.399	1.05134	10	0.00231949	0.0888503
ENSMUSG00000024805	chr19	Pcgf5	36.405	1.05134	10	0.00231949	0.0888503
ENSMUSG00000033769	chr6	Exoc6b	84.844	1.05134	10	0.00237619	0.0888503
ENSMUSG00000024251	chr17	Thada	84.328	1.05134	10	0.00237619	0.0888503
ENSMUSG00000034832	chr6	Tet3	83.411	1.05134	10	0.00252209	0.0888503
ENSMUSG00000020250	chr10	Txnrd1	82.866	1.05134	10	0.00252209	0.0888503
ENSMUSG00000027867	chr3	Spag17	100.014	1.05134	10	0.00255199	0.0888503
ENSMUSG00000035476	chrX	Tab3	85.604	1.05134	10	0.00258213	0.0888503
ENSMUSG00000020042	chr10	Btbd11	85.524	1.05134	10	0.00258213	0.0888503
ENSMUSG00000026425	chr1	Srgap2	131.406	1.05134	10	0.00258213	0.0888503
ENSMUSG00000022311	chr15	Csmd3	48.186	1.05134	10	0.00261252	0.0888503
ENSMUSG00000039579	chr4	Grin3a	49.754	1.05134	10	0.00261252	0.0888503
ENSMUSG00000030850	chr7	Ate1	130.456	1.05134	10	0.00270514	0.0888503
ENSMUSG00000028580	chr4	Pum1	130.722	1.05134	10	0.00270514	0.0888503
ENSMUSG00000028086	chr3	Fbxw7	84.897	1.05134	10	0.00270514	0.0888503
ENSMUSG00000030303	chr6	Far2	148.115	1.05134	10	0.00273651	0.0888503
ENSMUSG00000029376	chr5	Mthfd2l	90.976	1.05134	10	0.00273651	0.0888503
ENSMUSG00000020580	chr12	Rock2	16.941	1.05134	10	0.00273651	0.0888503
ENSMUSG00000051339	chr5	2900026A02Rik	113.154	1.05134	10	0.00273651	0.0888503
ENSMUSG00000021615	chr13	Xrcc4	89.969	1.05134	10	0.00273651	0.0888503
ENSMUSG00000022652	chr16	Morc1	48.531	1.05134	10	0.00273651	0.0888503
ENSMUSG00000032776	chr7	Mctp2	72.192	1.05134	10	0.00273651	0.0888503
ENSMUSG00000019971	chr10	Cep290	100.531	1.05134	10	0.00273651	0.0888503
ENSMUSG00000044912	chr12	Syt16	74.135	1.05134	10	0.00273651	0.0888503
ENSMUSG00000062110	chr5	Scfd2	74.368	1.05134	10	0.00273651	0.0888503
ENSMUSG00000024077	chr17	Strn	78.694	1.05134	10	0.00273651	0.0888503
ENSMUSG00000028078	chr3	Dclk2	86.854	1.05134	10	0.00273651	0.0888503
ENSMUSG00000050321	chr18	Neto1	86.451	1.05134	10	0.00273651	0.0888503
ENSMUSG00000059173	chr2	Pde1a	79.982	1.05134	10	0.00273651	0.0888503
ENSMUSG00000048399	chr16	Tprg	25.355	1.05134	10	0.00273651	0.0888503
ENSMUSG00000069094	chr3	Pde7a	19.267	1.05134	10	0.00273651	0.0888503
ENSMUSG00000055932	chr8	Fto	91.491	1.05134	10	0.00273651	0.0888503
ENSMUSG00000046230	chr19	Vps13a	16.698	1.05134	10	0.00273651	0.0888503
ENSMUSG00000059146	chr7	Ntrk3	78.417	1.05134	10	0.00273651	0.0888503
ENSMUSG00000062604	chr5	Srpk2	23.594	1.05134	10	0.00273651	0.0888503
ENSMUSG00000028944	chr5	Prkag2	24.982	1.05134	10	0.00273651	0.0888503
ENSMUSG00000019990	chr10	Pde7b	20.562	1.05134	10	0.00273651	0.0888503
ENSMUSG00000052572	chr7	Dlg2	91.463	1.05134	10	0.00273651	0.0888503
ENSMUSG00000021754	chr13	Map3k1	111.778	1.05134	10	0.00273651	0.0888503
ENSMUSG00000052155	chr2	Acvr2a	48.859	1.05134	10	0.00273651	0.0888503
ENSMUSG00000039126	chr19	Prune2	17.09	1.05134	10	0.00273651	0.0888503
ENSMUSG00000024135	chr17	Srbd1	86.065	1.05134	10	0.00273651	0.0888503
ENSMUSG00000005220	chr5	Corin	72.402	1.05134	10	0.00273651	0.0888503
ENSMUSG00000008489	chr4	Elavl2	91.325	1.05134	10	0.00273651	0.0888503
ENSMUSG00000038296	chr7	Galnt18	111.626	1.05134	10	0.00273651	0.0888503
ENSMUSG00000078671	chr7	Chd2	73.484	1.05134	10	0.00273651	0.0888503
ENSMUSG00000039852	chr4	Rere	150.452	1.05134	10	0.00273651	0.0888503
ENSMUSG00000038143	chr8	Stox2	47.297	1.05134	10	0.00273651	0.0888503
ENSMUSG00000060882	chr6	Kcnd2	21.473	1.05134	10	0.00273651	0.0888503
ENSMUSG00000076432	chr12	Ywhaq	21.404	1.05134	10	0.00273651	0.0888503
ENSMUSG00000060924	chr8	Csmd1	16.714	1.05134	10	0.00273651	0.0888503
ENSMUSG00000010461	chr10	Eya4	23.227	1.05134	10	0.00273651	0.0888503
ENSMUSG00000025986	chr1	Slc39a10	46.85	1.05134	10	0.00273651	0.0888503
ENSMUSG00000042302	chr11	Ehbp1	22.146	1.05134	10	0.00273651	0.0888503
ENSMUSG00000036707	chr1	Cab39	85.823	1.05134	10	0.00273651	0.0888503
ENSMUSG00000040452	chr15	Cdh12	21.35	1.05134	10	0.00273651	0.0888503
ENSMUSG00000024304	chr18	Cdh2	16.699	1.05134	10	0.00273651	0.0888503
ENSMUSG00000048834	chr11	Vstm2a	16.343	1.05134	10	0.00273651	0.0888503
ENSMUSG00000022021	chr14	Diaph3	86.898	1.05134	10	0.00273651	0.0888503
ENSMUSG00000041258	chr18	Zfp236	82.643	1.05134	10	0.00273651	0.0888503
ENSMUSG00000027109	chr2	Sp3	72.958	1.05134	10	0.00273651	0.0888503
ENSMUSG00000040969	chr3	Arhgef38	133.174	1.05134	10	0.00273651	0.0888503
ENSMUSG00000061533	chr12	Cep128	91.191	1.05134	10	0.00273651	0.0888503
ENSMUSG00000049044	chr2	Rapgef4	72.119	1.05134	10	0.00273651	0.0888503
ENSMUSG00000018796	chr8	Acsl1	46.504	1.05134	10	0.00273651	0.0888503
ENSMUSG00000039197	chr14	Adk	21.251	1.05134	10	0.00273651	0.0888503
ENSMUSG00000059060	chr12	Rad51b	79.556	1.05134	10	0.00273651	0.0888503
ENSMUSG00000057315	chr5	Arhgap24	102.69	1.05134	10	0.00279999	0.0888503
ENSMUSG00000021461	chr13	Fancc	63.391	1.05134	10	0.00282172	0.0888503
ENSMUSG00000026827	chr2	Gpd2	57.304	1.05134	10	0.00282172	0.0888503
ENSMUSG00000025959	chr1	Klf7	64.076	1.05134	10	0.00282172	0.0888503
ENSMUSG00000061143	chr3	Maml3	51.895	1.05134	10	0.00282172	0.0888503
ENSMUSG00000027778	chr3	Ift80	68.949	1.05134	10	0.00282172	0.0888503
ENSMUSG00000027777	chr3	Schip1	68.346	1.05134	10	0.00282172	0.0888503
ENSMUSG00000022332	chr15	Khdrbs3	69.011	1.05134	10	0.00282172	0.0888503
ENSMUSG00000027763	chr3	Mbnl1	60.551	1.05134	10	0.00282172	0.0888503
ENSMUSG00000022636	chr16	Alcam	52.352	1.05134	10	0.00282172	0.0888503
ENSMUSG00000032238	chr9	Rora	69.021	1.05134	10	0.00282172	0.0888503
ENSMUSG00000021010	chr12	Npas3	53.66	1.05134	10	0.00282172	0.0888503
ENSMUSG00000019891	chr10	Dcbld1	52.277	1.05134	10	0.00282172	0.0888503
ENSMUSG00000019878	chr10	Hsf2	57.5	1.05134	10	0.00282172	0.0888503
ENSMUSG00000024598	chr18	Fbn2	58.11	1.05134	10	0.00282172	0.0888503
ENSMUSG00000036053	chr2	Fmnl2	52.996	1.05134	10	0.00282172	0.0888503
ENSMUSG00000023965	chr17	Fbxl17	63.279	1.05134	10	0.00282172	0.0888503
ENSMUSG00000015222	chr1	Map2	66.309	1.05134	10	0.00282172	0.0888503
ENSMUSG00000034912	chr12	Mdga2	66.844	1.05134	10	0.00282172	0.0888503
ENSMUSG00000037362	chr15	Ccn3	54.75	1.05134	10	0.00282172	0.0888503
ENSMUSG00000037876	chr10	Jmjd1c	67.176	1.05134	10	0.00282172	0.0888503
ENSMUSG00000038010	chr10	Ccdc138	58.537	1.05134	10	0.00282172	0.0888503
ENSMUSG00000024044	chr17	Epb41l3	69.183	1.05134	10	0.00282172	0.0888503
ENSMUSG00000038679	chr15	Trps1	50.773	1.05134	10	0.00282172	0.0888503
ENSMUSG00000039578	chr6	Ccser1	61.782	1.05134	10	0.00282172	0.0888503
ENSMUSG00000038910	chr17	Plcl2	50.599	1.05134	10	0.00282172	0.0888503
ENSMUSG00000037736	chr5	Limch1	66.902	1.05134	10	0.00282172	0.0888503
ENSMUSG00000048915	chr17	Efna5	62.743	1.05134	10	0.00282172	0.0888503
ENSMUSG00000019893	chr10	Ros1	52.121	1.05134	10	0.00282172	0.0888503
ENSMUSG00000042846	chr10	Lrrtm3	64.009	1.05134	10	0.00282172	0.0888503
ENSMUSG00000029776	chr6	Hibadh	52.593	1.05134	10	0.00282172	0.0888503
ENSMUSG00000047141	chr16	Zfp654	64.816	1.05134	10	0.00282172	0.0888503
ENSMUSG00000031189	chrX	Aff2	69.614	1.05134	10	0.00282172	0.0888503
ENSMUSG00000047022	chr12	Mipol1	57.364	1.05134	10	0.00282172	0.0888503
ENSMUSG00000020111	chr10	Micu1	59.783	1.05134	10	0.00282172	0.0888503
ENSMUSG00000045790	chr5	Ccdc149	52.423	1.05134	10	0.00282172	0.0888503
ENSMUSG00000056222	chr13	Spock1	57.665	1.05134	10	0.00282172	0.0888503
ENSMUSG00000019916	chr10	P4ha1	59.348	1.05134	10	0.00282172	0.0888503
ENSMUSG00000022314	chr15	Rad21	51.977	1.05134	10	0.00282172	0.0888503
ENSMUSG00000032289	chr9	Thsd4	60.244	1.05134	10	0.00282172	0.0888503
ENSMUSG00000032405	chr9	Pias1	62.933	1.05134	10	0.00282172	0.0888503
ENSMUSG00000019945	chr10	Cabcoco1	68.486	1.05134	10	0.00282172	0.0888503
ENSMUSG00000019920	chr10	Lims1	58.374	1.05134	10	0.00282172	0.0888503
ENSMUSG00000056258	chr15	Kcnq3	66.137	1.05134	10	0.00282172	0.0888503
ENSMUSG00000043531	chr19	Sorcs1	50.411	1.05134	10	0.00282172	0.0888503
ENSMUSG00000060206	chr4	Zfp462	55.014	1.05134	10	0.00282172	0.0888503
ENSMUSG00000024002	chr17	Brd4	32.24	1.05134	10	0.00286447	0.0888503
ENSMUSG00000022995	chr1	Enah	181.958	1.05134	10	0.00286447	0.0888503
ENSMUSG00000063450	chr12	Syne2	75.965	1.05134	10	0.00286447	0.0888503
ENSMUSG00000022076	chr14	Klhl1	96.311	1.05134	10	0.00286447	0.0888503
ENSMUSG00000004356	chr10	Utp20	88.787	1.05134	10	0.00286447	0.0888503
ENSMUSG00000076441	chr2	Ass1	31.495	1.05134	10	0.00286447	0.0888503
ENSMUSG00000014592	chr4	Camta1	151.39	1.05134	10	0.00286447	0.0888503
ENSMUSG00000017288	chr11	Vps53	76.113	1.05134	10	0.00286447	0.0888503
ENSMUSG00000017897	chr2	Eya2	165.683	1.05134	10	0.00286447	0.0888503
ENSMUSG00000019699	chr1	Akt3	177.139	1.05134	10	0.00286447	0.0888503
ENSMUSG00000019802	chr10	Sec63	42.797	1.05134	10	0.00286447	0.0888503
ENSMUSG00000019841	chr10	Rev3l	39.804	1.05134	10	0.00286447	0.0888503
ENSMUSG00000019843	chr10	Fyn	39.467	1.05134	10	0.00286447	0.0888503
ENSMUSG00000066406	chr7	Akap13	75.605	1.05134	10	0.00286447	0.0888503
ENSMUSG00000020015	chr10	Cdk17	93.201	1.05134	10	0.00286447	0.0888503
ENSMUSG00000020057	chr10	Dram1	88.351	1.05134	10	0.00286447	0.0888503
ENSMUSG00000020121	chr10	Srgap1	121.914	1.05134	10	0.00286447	0.0888503
ENSMUSG00000020271	chr11	Fbxw11	32.695	1.05134	10	0.00286447	0.0888503
ENSMUSG00000062542	chr7	Syt9	107.46	1.05134	10	0.00286447	0.0888503
ENSMUSG00000062257	chr9	Opcml	28.358	1.05134	10	0.00286447	0.0888503
ENSMUSG00000021596	chr13	Mctp1	76.708	1.05134	10	0.00286447	0.0888503
ENSMUSG00000061576	chr5	Dpp6	27.272	1.05134	10	0.00286447	0.0888503
ENSMUSG00000061410	chr8	Zcchc14	121.626	1.05134	10	0.00286447	0.0888503
ENSMUSG00000022272	chr15	Myo10	25.718	1.05134	10	0.00286447	0.0888503
ENSMUSG00000058318	chr2	Phf21a	92.229	1.05134	10	0.00286447	0.0888503
ENSMUSG00000039298	chr4	Cdk5rap2	70.314	1.05134	10	0.00286447	0.0888503
ENSMUSG00000057637	chr4	Prdm2	143.16	1.05134	10	0.00286447	0.0888503
ENSMUSG00000031355	chrX	Arhgap6	169.05	1.05134	10	0.00286447	0.0888503
ENSMUSG00000046668	chr18	Cxxc5	35.846	1.05134	10	0.00286447	0.0888503
ENSMUSG00000032232	chr9	Cgnl1	71.699	1.05134	10	0.00286447	0.0888503
ENSMUSG00000045636	chr8	Mtus1	41.062	1.05134	10	0.00286447	0.0888503
ENSMUSG00000044949	chr11	Ubtd2	32.486	1.05134	10	0.00286447	0.0888503
ENSMUSG00000032564	chr9	Cpne4	104.791	1.05134	10	0.00286447	0.0888503
ENSMUSG00000032998	chr4	Foxj3	119.583	1.05134	10	0.00286447	0.0888503
ENSMUSG00000044477	chr17	Zfand3	30.107	1.05134	10	0.00286447	0.0888503
ENSMUSG00000033427	chr10	Upb1	75.421	1.05134	10	0.00286447	0.0888503
ENSMUSG00000034330	chr8	Plcg2	117.567	1.05134	10	0.00286447	0.0888503
ENSMUSG00000042501	chr1	Cpa6	10.522	1.05134	10	0.00286447	0.0888503
ENSMUSG00000034687	chr5	Fras1	96.579	1.05134	10	0.00286447	0.0888503
ENSMUSG00000041650	chr14	Pcca	122.712	1.05134	10	0.00286447	0.0888503
ENSMUSG00000041297	chr13	Cdk13	17.758	1.05134	10	0.00286447	0.0888503
ENSMUSG00000035569	chr8	Ankrd11	122.963	1.05134	10	0.00286447	0.0888503
ENSMUSG00000041078	chr14	Grid1	35.202	1.05134	10	0.00286447	0.0888503
ENSMUSG00000035765	chr18	Dym	75.153	1.05134	10	0.00286447	0.0888503
ENSMUSG00000038916	chr10	Soga3	29.172	1.05134	10	0.00286447	0.0888503
ENSMUSG00000038533	chr2	Cbfa2t2	154.488	1.05134	10	0.00286447	0.0888503
ENSMUSG00000038372	chr13	Gmds	32.079	1.05134	10	0.00286447	0.0888503
ENSMUSG00000038290	chr11	Smg6	75.045	1.05134	10	0.00286447	0.0888503
ENSMUSG00000039954	chr18	Stk32a	43.263	1.05134	10	0.00286447	0.0888503
ENSMUSG00000039967	chr4	Zfp292	34.843	1.05134	10	0.00286447	0.0888503
ENSMUSG00000030279	chr6	C2cd5	143.056	1.05134	10	0.00286447	0.0888503
ENSMUSG00000037926	chr11	Ssh2	77.338	1.05134	10	0.00286447	0.0888503
ENSMUSG00000037143	chr2	Cfap61	146.075	1.05134	10	0.00286447	0.0888503
ENSMUSG00000040594	chr11	Ranbp17	33.363	1.05134	10	0.00286447	0.0888503
ENSMUSG00000036452	chr18	Arhgap26	39.185	1.05134	10	0.00286447	0.0888503
ENSMUSG00000040728	chr4	Esrp1	11.359	1.05134	10	0.00286447	0.0888503
ENSMUSG00000036377	chr5	C530008M17Rik	76.765	1.05134	10	0.00286447	0.0888503
ENSMUSG00000036218	chr15	Pdzrn4	92.584	1.05134	10	0.00286447	0.0888503
ENSMUSG00000037610	chr3	Kcnmb2	32.051	1.05134	10	0.00286447	0.0888503
ENSMUSG00000058013	chr5	Sept11	93.135	1.05134	10	0.00286447	0.0888503
ENSMUSG00000030077	chr6	Chl1	103.63	1.05134	10	0.00286447	0.0888503
ENSMUSG00000030020	chr6	Prickle2	92.539	1.05134	10	0.00286447	0.0888503
ENSMUSG00000057234	chr2	Mettl15	109.187	1.05134	10	0.00286447	0.0888503
ENSMUSG00000057133	chr2	Chd6	161.028	1.05134	10	0.00286447	0.0888503
ENSMUSG00000024211	chr6	Grm8	27.705	1.05134	10	0.00286447	0.0888503
ENSMUSG00000025555	chr14	Farp1	121.159	1.05134	10	0.00286447	0.0888503
ENSMUSG00000055421	chr14	Pcdh9	93.452	1.05134	10	0.00286447	0.0888503
ENSMUSG00000025609	chr6	Mkln1	31.458	1.05134	10	0.00286447	0.0888503
ENSMUSG00000055067	chr1	Smyd3	179.235	1.05134	10	0.00286447	0.0888503
ENSMUSG00000054728	chr13	Phactr1	42.91	1.05134	10	0.00286447	0.0888503
ENSMUSG00000026074	chr1	Map4k4	39.964	1.05134	10	0.00286447	0.0888503
ENSMUSG00000026235	chr1	Epha4	77.441	1.05134	10	0.00286447	0.0888503
ENSMUSG00000053768	chr6	Chchd3	32.926	1.05134	10	0.00286447	0.0888503
ENSMUSG00000026393	chr1	Nek7	138.552	1.05134	10	0.00286447	0.0888503
ENSMUSG00000053519	chr11	Kcnip1	33.811	1.05134	10	0.00286447	0.0888503
ENSMUSG00000030064	chr6	Frmd4b	97.452	1.05134	10	0.00286447	0.0888503
ENSMUSG00000026527	chr1	Rgs7	175.276	1.05134	10	0.00286447	0.0888503
ENSMUSG00000026452	chr1	Syt2	134.7	1.05134	10	0.00286447	0.0888503
ENSMUSG00000027184	chr2	Caprin1	103.78	1.05134	10	0.00286447	0.0888503
ENSMUSG00000048661	chr10	Lemd3	120.951	1.05134	10	0.00286447	0.0888503
ENSMUSG00000048874	chr1	Phf3	30.838	1.05134	10	0.00286447	0.0888503
ENSMUSG00000049583	chr7	Grm5	87.86	1.05134	10	0.00286447	0.0888503
ENSMUSG00000028520	chr4	4921539E11Rik	103.261	1.05134	10	0.00286447	0.0888503
ENSMUSG00000028360	chr3	Slc44a5	154.123	1.05134	10	0.00286447	0.0888503
ENSMUSG00000050587	chr2	Lrrc4c	96.975	1.05134	10	0.00286447	0.0888503
ENSMUSG00000053025	chr7	Sv2b	75.212	1.05134	10	0.00286447	0.0888503
ENSMUSG00000027971	chr3	Ndst4	125.566	1.05134	10	0.00286447	0.0888503
ENSMUSG00000051331	chr6	Cacna1c	118.892	1.05134	10	0.00286447	0.0888503
ENSMUSG00000027684	chr3	Mecom	30.231	1.05134	10	0.00286447	0.0888503
ENSMUSG00000027674	chr3	Pex5l	33.046	1.05134	10	0.00286447	0.0888503
ENSMUSG00000027238	chr2	Frmd5	121.676	1.05134	10	0.00286447	0.0888503
ENSMUSG00000027210	chr2	Meis2	115.964	1.05134	10	0.00286447	0.0888503
ENSMUSG00000051022	chr5	Hs3st1	39.685	1.05134	10	0.00286447	0.0888503
ENSMUSG00000000296	chr10	Tpd52l1	31.389	1.05134	10	0.00286447	0.0888503
ENSMUSG00000054611	chr19	Kdm2a	4.356	1.00413	10	0.00320495	0.0990531
ENSMUSG00000096054	chr10	Syne1	5.286	1.00413	10	0.00320495	0.0990531

## Sheet: Main Figure 1b
#source data for Figure 1b: top scoring GO terms enriched in human and murine SCLC at the genetic level
GO term	piggybac_abs_log10_q_value	human_abs_log10_q_value	sum_abs_log10_q_value	piggybac_marker_size_binned_q	human_marker_size_binned_q	total_marker_size_binned_q
synaptic membrane	10.9683	27.1999	38.1682	40	80	80
postsynapse	13.569	11.9859	25.5549	40	40	80
neuron differentiation	15.4614	8.00297	23.4644	40	20	80
biological adhesion	8.6719	14.2767	22.9486	20	40	80
neuron to neuron synapse	13.9852	7.62843	21.6136	40	20	80
glutamatergic synapse	10.2439	10.0244	20.2682	40	40	80
gated channel activity	1.38981	16.9963	18.3861	10	40	40
regulation of membrane potential	5.61355	12.4309	18.0444	20	40	40
ion channel complex	3.46668	14.3981	17.8648	20	40	40
synapse organization	10.3427	6.89492	17.2376	40	20	40
trans-synaptic signaling	3.53763	13.6838	17.2215	20	40	40
modulation of chemical synaptic transmission	6.76272	9.66651	16.4292	20	20	40
cell morphogenesis	11.4392	4.67168	16.1109	40	20	40
regulation of ion transmembrane transport	5.40343	8.9317	14.3351	20	20	40
cell part morphogenesis	10.5347	3.6018	14.1365	40	20	40
regulation of nervous system development	8.83646	5.17552	14.012	20	20	40
central nervous system development	8.83646	4.61984	13.4563	20	20	40
somatodendritic compartment	8.83646	4.32491	13.1614	20	20	40
glutamate receptor activity	3.76127	8.72002	12.4813	20	20	40
regulation of synapse structure or activity	6.42567	5.79263	12.2183	20	20	40

## Sheet: Main Figure 1c
#source data for Figure 1c: GO terms enriched for genes specifically expressed in human SCLC, compared to other cancers and healthy tissues
GO term	force_directed_x	force_directed_y	marker_size_binned_q	sum_abs_log10_q_value	annotation
pronucleus	0.2189	0.254238	20	3.84319
ESC/E(Z) complex	0.907017	0.14059	20	3.8507
regulation of ubiquitin protein ligase activity	0.586035	0.523485	20	3.8697
nuclear ubiquitin ligase complex	0.842868	0.317814	20	3.88096
regulation of stem cell proliferation	0.668408	0.6296	20	3.93819	cell proliferation
adult behavior	0.599457	0.891043	20	3.97392	neuronal
endocrine system development	0.82199	0.678935	20	4.01341
neural nucleus development	0.599865	0.712254	20	4.27153	neuronal
negative regulation of gene expression, epigenetic	0.876251	0.204673	20	4.41292
neuron projection terminus	0.384319	0.916201	20	4.6022	neuronal
microtubule-based movement	0.146526	0.595811	20	4.61386
regionalization	0.757952	0.586582	20	4.87215
regulation of synapse organization	0.537481	0.772153	20	4.99487	neuronal
regulation of response to DNA damage stimulus	0.633009	0.290542	20	5.13125	DNA maintenance / repair
synaptic membrane	0.484253	0.987185	20	5.17171	neuronal
cell fate specification	0.923412	0.768456	20	5.19992
positive regulation of cyclin-dependent protein kinase activity	0.773846	0.48293	20	5.55677	cell proliferation
cilium organization	0.0689043	0.499354	20	5.5635
DNA packaging complex	0.23334	0.0609092	20	5.66918	DNA maintenance / repair
regulation of meiotic cell cycle	0.694184	0.488858	20	5.75073	cell proliferation
signal release	0.581961	0.955781	20	5.78459
regulation of neurotransmitter transport	0.498118	0.929346	20	5.96416	neuronal
protein localization to chromosome	0.391933	0.25387	20	5.96667	DNA maintenance / repair
transport vesicle membrane	0.209703	1	20	6.07231
response to ionizing radiation	0.710136	0.377009	20	6.11266
positive regulation of neural precursor cell proliferation	0.731745	0.714351	20	6.21087	neuronal
glutamatergic synapse	0.250933	0.833478	20	6.34896	neuronal
nose development	1	0.721703	20	6.57671
neuron migration	0.435134	0.695662	20	6.86859	neuronal
nerve development	0.702631	0.869666	20	7.1316	neuronal
DNA polymerase complex	0.680356	0.0341132	20	7.28039	cell proliferation
regulation of DNA metabolic process	0.587497	0.378275	20	7.4336	DNA maintenance / repair
membrane docking	0.222725	0.684724	20	7.63194
cyclin-dependent protein kinase holoenzyme complex	0.243345	0.213895	20	7.90252	cell proliferation
DNA secondary structure binding	0.765232	0.346397	20	7.9169	DNA maintenance / repair
regulation of synaptic vesicle cycle	0.461868	0.881568	20	8.0467	neuronal
protein depolymerization	0.0757656	0.559587	20	8.24443
damaged DNA binding	0.56573	0.192401	20	8.45049	DNA maintenance / repair
regulation of cell division	0.477831	0.556748	20	8.7835	cell proliferation
modulation of chemical synaptic transmission	0.564864	0.817997	20	8.93916	neuronal
signal transduction by p53 class mediator	0.274413	0.361604	20	8.94493
helicase activity	0.581169	0.0917216	20	9.10236	DNA maintenance / repair
neuronal dense core vesicle	0.0819279	0.952053	20	9.20158	neuronal
organelle assembly	0.25055	0.49345	20	9.207
neurotransmitter transport	0.327714	0.997764	20	9.44971	neuronal
MCM complex	0.456096	0	20	9.61466	cell proliferation
cell body	0.405151	0.799707	20	9.83372
histone binding	0.684935	0.166109	20	9.93072
heterochromatin	0.599472	0.250388	40	10.0292	DNA maintenance / repair
regulation of signal transduction by p53 class mediator	0.662959	0.345375	40	10.2206
chemical synaptic transmission	0.315582	0.93838	40	10.2843	neuronal
exocytic vesicle	0.222592	0.890419	40	10.3058
regulation of cyclin-dependent protein serine/threonine kinase activity	0.704268	0.427392	40	10.7332	cell proliferation
kinesin complex	0.180385	0.616785	40	10.7813
regulation of neurotransmitter levels	0.409272	0.970807	40	10.9161	neuronal
regulation of cell development	0.525019	0.651561	40	11.1362
somatodendritic compartment	0.325473	0.801282	40	11.2631	neuronal
presynapse	0.307681	0.870701	40	11.5894	neuronal
head development	0.453548	0.636762	40	11.8891
negative regulation of chromosome organization	0.565022	0.330302	40	12.4625	DNA maintenance / repair
cell projection morphogenesis	0.481936	0.75577	40	12.9798
midbody	0.164674	0.498065	40	13.0072	cell proliferation
single-stranded DNA binding	0.351663	0.1615	40	13.2098	DNA maintenance / repair
DNA replication origin binding	0.39597	0.091854	40	13.314	cell proliferation
microtubule motor activity	0	0.435294	40	13.4958
regulation of nervous system development	0.532507	0.684951	40	14.3524	neuronal
regulation of DNA replication	0.688411	0.277177	40	15.3925	cell proliferation
central nervous system development	0.520965	0.615248	40	15.5225	neuronal
neuron differentiation	0.403247	0.740756	40	16.0461	neuronal
regulation of microtubule cytoskeleton organization	0.401643	0.554436	40	16.0732
organelle localization	0.326071	0.639289	40	17.7196
replication fork	0.46923	0.136425	40	18.115	cell proliferation
axon	0.241766	0.764453	40	19.899	neuronal
chromatin binding	0.640643	0.389215	80	20.3261	DNA maintenance / repair
microtubule organizing center	0.375526	0.44448	80	21.2553
microtubule	0.234106	0.54689	80	22.39
DNA-dependent ATPase activity	0.401578	0.199268	80	22.4449	DNA maintenance / repair
regulation of nuclear division	0.467236	0.429123	80	24.6665	cell proliferation
catalytic activity, acting on DNA	0.61466	0.152905	80	24.8531	DNA maintenance / repair
regulation of chromosome segregation	0.296707	0.386394	80	25.1795	cell proliferation
protein-DNA complex assembly	0.473531	0.20079	80	26.9283	DNA maintenance / repair
tubulin binding	0.327632	0.540072	80	28.3572
positive regulation of cell cycle	0.525423	0.473526	80	28.884	cell proliferation
cell cycle checkpoint	0.476144	0.295496	80	31.1812	cell proliferation
meiotic cell cycle	0.327722	0.278356	80	32.0299	cell proliferation
regulation of mitotic cell cycle	0.482038	0.457546	80	40.9564	cell proliferation
cellular response to DNA damage stimulus	0.548467	0.277988	80	42.5266	DNA maintenance / repair
spindle	0.304888	0.444719	80	44.0154	cell proliferation
microtubule cytoskeleton organization	0.398285	0.519679	80	47.7545
regulation of cell cycle process	0.533529	0.429405	80	49.2088	cell proliferation
condensed chromosome	0.247176	0.320435	80	52.6668	cell proliferation
DNA metabolic process	0.652583	0.219992	80	57.424	DNA maintenance / repair
chromosome segregation	0.306212	0.314916	80	57.89	cell proliferation
chromosomal region	0.390095	0.308722	80	60.9229	DNA maintenance / repair
DNA replication	0.530565	0.164086	80	61.9576	cell proliferation
nuclear division	0.342432	0.345164	80	63.767	cell proliferation
chromosome organization	0.45901	0.318469	80	69.7188	DNA maintenance / repair
cell division	0.412762	0.423792	80	77.3734	cell proliferation
cell cycle process	0.453114	0.371698	80	125.018	cell proliferation
mitotic cell cycle	0.397385	0.369746	80	127.017	cell proliferation

## Sheet: Main Figure 1d
#source data for Figure 1d: GO terms from Figure 1d, plotted against the RB-E2F ChIP score and the expression in pulmonary neuroendocrine cells
GO_term	log2fc_PNEC_vs_others	RB_E2F_CHIPseq_score	annotation	marker_size_binned_q	sum_abs_log10_q_value
microtubule-based movement	1.2067	1.0202		20	4.61386
pronucleus	-0.100105	1.22801		20	3.84319
signal release	3.8899	0.402847		20	5.78459
regulation of cell development	1.54014	0.508571		40	11.1362
endocrine system development	2.31808	0.172772		20	4.01341
microtubule motor activity	0.522914	1.3841		40	13.4958
kinesin complex	0.534575	1.56927		40	10.7813
negative regulation of gene expression, epigenetic	0.422781	0.935217		20	4.41292
membrane docking	1.92597	0.916746		20	7.63194
signal transduction by p53 class mediator	-0.969645	1.52185		20	8.94493
protein depolymerization	0.678372	1.02105		20	8.24443
regulation of microtubule cytoskeleton organization	0.172325	1.29107		40	16.0732
cilium organization	0.71927	0.955038		20	5.5635
cell projection morphogenesis	1.77247	0.466317		40	12.9798
head development	1.94388	0.513721		40	11.8891
tubulin binding	0.434282	1.22176		80	28.3572
exocytic vesicle	3.01623	0.54817		40	10.3058
response to ionizing radiation	-0.316496	1.45444		20	6.11266
transport vesicle membrane	2.68113	0.59912		20	6.07231
nose development	3.07118	0.388041		20	6.57671
histone binding	0.00428643	1.2337		20	9.93072
cell body	3.229	0.620003		20	9.83372
ESC/E(Z) complex	0.0138431	0.805304		20	3.8507
regulation of signal transduction by p53 class mediator	-0.195213	1.48377		40	10.2206
regionalization	1.55385	0.39147		20	4.87215
cell fate specification	1.14193	0.169517		20	5.19992
regulation of ubiquitin protein ligase activity	-0.971476	1.5907		20	3.8697
microtubule	0.0487877	1.24826		80	22.39
nuclear ubiquitin ligase complex	-0.448395	1.50911		20	3.88096
microtubule organizing center	-0.218428	1.30139		80	21.2553
organelle localization	1.45015	1.10717		40	17.7196
organelle assembly	-0.303236	1.26667		20	9.207
microtubule cytoskeleton organization	-0.184811	1.31615		80	47.7545
regulation of synaptic vesicle cycle	3.88595	0.443516	neuronal	20	8.0467
mitotic cell cycle	-0.589705	1.55247	cell proliferation	80	127.017
regulation of cell division	-0.456354	1.20894	cell proliferation	20	8.7835
regulation of synapse organization	2.4007	0.38364	neuronal	20	4.99487
chromosome segregation	-0.678625	1.67255	cell proliferation	80	57.89
DNA packaging complex	-0.484505	1.75004	DNA maintenance / repair	20	5.66918
chromosome organization	-0.45785	1.48224	DNA maintenance / repair	80	69.7188
cell cycle checkpoint	-0.881169	1.55115	cell proliferation	80	31.1812
regulation of chromosome segregation	-0.644088	1.67039	cell proliferation	80	25.1795
regulation of cyclin-dependent protein serine/threonine kinase activity	1.04099	1.42613	cell proliferation	40	10.7332
positive regulation of cell cycle	0.166929	1.29865	cell proliferation	80	28.884
presynapse	3.09471	0.552935	neuronal	40	11.5894
adult behavior	2.87697	0.413941	neuronal	20	3.97392
regulation of meiotic cell cycle	-0.730813	1.13604	cell proliferation	20	5.75073
nerve development	2.00006	0.598921	neuronal	20	7.1316
neuronal dense core vesicle	7.38979	0.17108	neuronal	20	9.20158
cellular response to DNA damage stimulus	-0.447195	1.57281	DNA maintenance / repair	80	42.5266
neuron projection terminus	4.25426	0.468274	neuronal	20	4.6022
MCM complex	-0.194169	1.78945	cell proliferation	20	9.61466
catalytic activity, acting on DNA	-0.233844	1.62157	DNA maintenance / repair	80	24.8531
protein localization to chromosome	-0.694715	1.51257	DNA maintenance / repair	20	5.96667
positive regulation of cyclin-dependent protein kinase activity	1.90125	1.29798	cell proliferation	20	5.55677
regulation of DNA metabolic process	-0.198181	1.59969	DNA maintenance / repair	20	7.4336
cell cycle process	-0.535418	1.50481	cell proliferation	80	125.018
nuclear division	-0.941094	1.63421	cell proliferation	80	63.767
midbody	-0.583203	1.30263	cell proliferation	40	13.0072
somatodendritic compartment	2.80112	0.587736	neuronal	40	11.2631
axon	3.0955	0.561326	neuronal	40	19.899
neural nucleus development	3.82452	0.505608	neuronal	20	4.27153
synaptic membrane	2.77186	0.40876	neuronal	20	5.17171
meiotic cell cycle	-0.617281	1.51655	cell proliferation	80	32.0299
DNA secondary structure binding	-0.0156609	1.44787	DNA maintenance / repair	20	7.9169
regulation of response to DNA damage stimulus	-0.461419	1.64807	DNA maintenance / repair	20	5.13125
modulation of chemical synaptic transmission	3.08479	0.406221	neuronal	20	8.93916
regulation of neurotransmitter transport	3.79499	0.482935	neuronal	20	5.96416
negative regulation of chromosome organization	-0.413058	1.46551	DNA maintenance / repair	40	12.4625
neuron migration	2.47121	0.406697	neuronal	20	6.86859
chromosomal region	-0.782362	1.67716	DNA maintenance / repair	80	60.9229
neuron differentiation	2.018	0.451833	neuronal	40	16.0461
DNA polymerase complex	-1.39247	1.46169	cell proliferation	20	7.28039
condensed chromosome	-0.893614	1.65963	cell proliferation	80	52.6668
regulation of neurotransmitter levels	3.52977	0.419349	neuronal	40	10.9161
neurotransmitter transport	3.89855	0.457433	neuronal	20	9.44971
regulation of cell cycle process	-0.205758	1.31287	cell proliferation	80	49.2088
regulation of mitotic cell cycle	-0.218386	1.32378	cell proliferation	80	40.9564
regulation of nuclear division	-0.536335	1.48038	cell proliferation	80	24.6665
heterochromatin	-0.296419	1.41179	DNA maintenance / repair	40	10.0292
chemical synaptic transmission	3.00788	0.422665	neuronal	40	10.2843
protein-DNA complex assembly	-0.525065	1.56223	DNA maintenance / repair	80	26.9283
cyclin-dependent protein kinase holoenzyme complex	-1.06099	1.96377	cell proliferation	20	7.90252
regulation of stem cell proliferation	-0.328955	0.478688	cell proliferation	20	3.93819
regulation of DNA replication	-0.728902	1.87178	cell proliferation	40	15.3925
spindle	-0.662726	1.44841	cell proliferation	80	44.0154
replication fork	-0.438937	1.63346	cell proliferation	40	18.115
DNA replication	-0.346555	1.73291	cell proliferation	80	61.9576
single-stranded DNA binding	-0.137951	1.52197	DNA maintenance / repair	40	13.2098
DNA replication origin binding	-0.279136	1.72112	cell proliferation	40	13.314
regulation of nervous system development	1.65727	0.479778	neuronal	40	14.3524
damaged DNA binding	0.0170619	1.97569	DNA maintenance / repair	20	8.45049
helicase activity	0.0313465	1.71237	DNA maintenance / repair	20	9.10236
DNA-dependent ATPase activity	-0.0351232	1.60726	DNA maintenance / repair	80	22.4449
glutamatergic synapse	3.02361	0.410566	neuronal	20	6.34896
cell division	-0.651285	1.55156	cell proliferation	80	77.3734
central nervous system development	1.97961	0.510792	neuronal	40	15.5225
positive regulation of neural precursor cell proliferation	2.69879	0.228875	neuronal	20	6.21087
chromatin binding	0.331732	1.18509	DNA maintenance / repair	80	20.3261
DNA metabolic process	-0.43531	1.55712	DNA maintenance / repair	80	57.424
