# Supplementary material for: Functional synapses between neurons and small cell lung cancer
Source: Nature. 2025 Sep 10;646(8087):1243–53. doi: 10.1038/s41586-025-09434-9 (PMC12571904; doi:10.1038/s41586-025-09434-9)
Supplement: Supplementary file 5 — Source Data Fig. 3 [file 41586_2025_9434_MOESM5_ESM.xlsx]

## Sheet: Main Figure 3b
#Source data for Figure 3b: colocalization of HOMER1 and VGluT1
VGluT1+Homer	VGluT1	Homer		Descriptive statistics
36	12	29			VGluT1+Homer	VGluT1	Homer
38	15	16		Number of values	29	29	29
42	17	20
45	7	8		Mean	44.69	13.79	13.38
41	16	15		Std. Deviation	15.71	6.219	6.444
46	4	5		Std. Error of Mean	2.916	1.155	1.197
72	17	6
47	11	16		Table Analyzed	Synapses
30	10	14
52	7	11		Two-way ANOVA	Ordinary
35	9	8		Alpha	0.05
53	13	10
97	6	23		Source of Variation	% of total variation	P value	P value summary	Significant?
58	18	6		Row Factor	8.22	0.8772	ns	No
57	15	13		Column Factor	67.15	<0.0001	****	Yes
52	12	10
18	32	5		ANOVA table	SS (Type III)	DF	MS	F (DFn, DFd)	P value
31	6	13		Row Factor	2290	28	81.78	F (28, 56) = 0.6674	P=0.8772
44	13	16		Column Factor	18706	2	9353	F (2, 56) = 76.33	P<0.0001
47	12	11		Residual	6862	56	122.5
40	15	16
50	18	5		Data summary
33	23	16		Number of columns (Column Factor)	3
18	14	19		Number of rows (Row Factor)	29
56	16	11		Number of values	87
34	6	15
36	12	30		Table Analyzed	Synapses
31	26	10
57	18	11		Kruskal-Wallis test
				P value	<0.0001
				Exact or approximate P value?	Approximate
				P value summary	****
				Do the medians vary signif. (P < 0.05)?	Yes
				Number of groups	3
				Kruskal-Wallis statistic	54.51
				Data summary
				Number of treatments (columns)	3
				Number of values (total)	87
				Compare normal and lognormal
				Probability normal (Gaussian)	18.64%	21.27%	6.722%
				Probability lognormal	81.36%	78.73%	93.28%
				Likelihood ratio (LR)	0.2292	0.2702	0.07207
				1/LR	4.364	3.701	13.88
				Which distribution is more likely?	Lognormal	Lognormal	Lognormal
				Test for normal distribution
				D'Agostino & Pearson test
				K2	13.16	6.953	6.337
				P value	0.0014	0.0309	0.0421
				Passed normality test (alpha=0.05)?	No	No	No
				P value summary	**	*	*
				Anderson-Darling test
				A2*	0.5873	0.5226	0.6755
				P value	0.1167	0.1685	0.0697
				Passed normality test (alpha=0.05)?	Yes	Yes	Yes
				P value summary	ns	ns	ns
				Shapiro-Wilk test
				W	0.916	0.9357	0.9153
				P value	0.0241	0.0775	0.0232
				Passed normality test (alpha=0.05)?	No	Yes	No
				P value summary	*	ns	*
				Kolmogorov-Smirnov test
				KS distance	0.1294	0.1459	0.1697
				P value	>0.1000	>0.1000	0.0322
				Passed normality test (alpha=0.05)?	Yes	Yes	No
				P value summary	ns	ns	*
				Test for lognormal distribution
				D'Agostino & Pearson test
				K2	3.409	1.374	0.3845
				P value	0.1818	0.5032	0.8251
				Passed lognormality test (alpha=0.05)?	Yes	Yes	Yes
				P value summary	ns	ns	ns
				Anderson-Darling test
				A2*	0.485	0.5813	0.4418
				P value	0.21	0.1184	0.2694
				Passed lognormality test (alpha=0.05)?	Yes	Yes	Yes
				P value summary	ns	ns	ns
				Shapiro-Wilk test
				W	0.9517	0.9595	0.9559
				P value	0.2021	0.3188	0.2599
				Passed lognormality test (alpha=0.05)?	Yes	Yes	Yes
				P value summary	ns	ns	ns
				Kolmogorov-Smirnov test
				KS distance	0.1148	0.159	0.1168
				P value	>0.1000	0.0588	>0.1000
				Passed lognormality test (alpha=0.05)?	Yes	Yes	Yes
				P value summary	ns	ns	ns
				Number of values	29	29	29
				Impossible values in lognormal distributions
				Number of zeroes	0	0	0
				Number of negative values	0	0	0

## Sheet: Main Figure 3g
#Source data for Figure 3g: distance between HOMER1 and Vglut1 foci in cancer cells
distance in nm
VGluT1-Homer		Descriptive statistics
97.1
176.9		Number of values	15
191.7
150.7		Mean	159.1
110		Std. Deviation	56.15
94		Std. Error of Mean	14.5
110
90
151.6
169.7
221.5
155.6
222.8
289
156.4

## Sheet: Main Figure 3h
#Source data for Figure 3h: distance between HOMER1 and Vglut1 foci in neurons
distance in nm
VGluT1-Homer		Descriptive statistics
176		Number of values	20
180
216		Mean	176.5
96		Std. Deviation	42.35
120		Std. Error of Mean	9.47
95
160
224
208
176
125
192
255
192
223
159
160
191
192
190
