# Supplementary material for: Functional synapses between neurons and small cell lung cancer
Source: Nature. 2025 Sep 10;646(8087):1243–53. doi: 10.1038/s41586-025-09434-9 (PMC12571904; doi:10.1038/s41586-025-09434-9)
Supplement: Supplementary file 6 — Source Data Fig. 4 [file 41586_2025_9434_MOESM6_ESM.xlsx]

## Sheet: Main Figure 4b
#source data for Figure 4b: sPSC frequency in H524 cells co-cultured with murine cortical neurons
cell_line	frequency (mHz)	frequency (mHz) with D-AP5	frequency (mHz) with D-AP5+Gabazine
H524	40.4317	0
H524	65.3493	0
H524	112.25	0
H524	154.35	16.66	0
H524	212.661
H524	229.838	0
H524	276.098	41.66	0

## Sheet: Main Figure 4d
#source data for Figure 4d: peak current measured in H524 cells co-cultured with murine cortical neurons expressing ChR2-eYFP after optogenetic stimulation
cell_line	Peak Current (pA)	Peak Current with D-AP5 (pA)	Peak Current with D-AP5+Gabazine (pA)
H524	3.087	1.58166
H524	3.89295	2.58005
H524	4.10264	1.83311
H524	4.31568	2.3252
H524	5.62249	2.21943
H524	7.39608	2.96998
H524	8.43173	4.5172
H524	8.76059	2.25113
H524	10.5873	1.71659
H524	11.3911	3.34585
H524	13.7037	4.30995
H524	18.2311	11.7972	1.32683
H524	21.478	1.74614

## Sheet: Main Figure 4f
#source data for Figure 4f: average number of GFP-positive neurons after RABV-GFP exposure of COR-L88 cells transduced with different controls
cell line	replicate	plasmid	neurons (green)
COR-L88	1	none	2.5
COR-L88	1	DsRed	2
COR-L88	1	TVA-DsRed	2.25
COR-L88	1	G-TVA-DsRed	24.75
COR-L88	2	none	0
COR-L88	2	DsRed	0
COR-L88	2	TVA-DsRed	17
COR-L88	2	G-TVA-DsRed	19.25
COR-L88	3	none	0
COR-L88	3	DsRed	0
COR-L88	3	TVA-DsRed	3.5
COR-L88	3	G-TVA-DsRed	21.75
COR-L88	4	none	0
COR-L88	4	DsRed	0
COR-L88	4	TVA-DsRed	1.75
COR-L88	4	G-TVA-DsRed	12.5
COR-L88	5	none	1.5
COR-L88	5	DsRed	1.75
COR-L88	5	TVA-DsRed	1.5
COR-L88	5	G-TVA-DsRed	15.6667

## Sheet: Main Figure 4g
#source data for Figure 4g: connectivity ratio (GFP-positive neurons / double positive starter cells) for COR-L88 and DMS273 cells
cell line	replicate	plasmid	connectivity ratio
COR-L88	1	none
COR-L88	1	DsRed
COR-L88	1	TVA-DsRed	1.16667
COR-L88	1	G-TVA-DsRed	3.14286
COR-L88	2	none
COR-L88	2	DsRed
COR-L88	2	TVA-DsRed	0.67288
COR-L88	2	G-TVA-DsRed	6.18056
COR-L88	3	none
COR-L88	3	DsRed
COR-L88	3	TVA-DsRed	0.222522
COR-L88	3	G-TVA-DsRed	10.9333
COR-L88	4	none
COR-L88	4	DsRed
COR-L88	4	TVA-DsRed	0.114777
COR-L88	4	G-TVA-DsRed	5.22222
COR-L88	5	none
COR-L88	5	DsRed
COR-L88	5	TVA-DsRed	0.533333
COR-L88	5	G-TVA-DsRed	2.44444
DMS273	1	DsRed
DMS273	1	G-TVA-DsRed	5.63597
DMS273	2	DsRed
DMS273	2	G-TVA-DsRed	12.4934
DMS273	3	DsRed
DMS273	3	G-TVA-DsRed	6.61113
DMS273	4	DsRed
DMS273	4	G-TVA-DsRed	9.95052

## Sheet: Main Figure 4i
#source data for Figure 4i: connectivity ratio (GFP-positive neurons / double positive starter cells) for grafted murine SCLC cells in acute brain slices
plasmid	mouse	cancer cells (double positive)	connected neurons (green)	normalized
TVA only	17075	50	3	0.06
TVA only	17085	12	3	0.25
TVA only	17268	109	47	0.431193
TVA only	17269	18	8	0.444444
TVA only	17270	44	16	0.363636
TVA only	17271	22	5	0.227273
G-TVA	17064	6	6	1
G-TVA	17066	18	31	1.72222
G-TVA	17076	2	1	0.5
G-TVA	17101	23	55	2.3913
G-TVA	17277	10	10	1
G-TVA	17278	15	18	1.2
G-TVA	17279	6	9	1.5

## Sheet: Main Figure 4j
#source data for Figure 4j: number of GFP-positive excitatory or inhibitory neurons identified in acute brain slices
plasmid	mouse	excitatory neurons	inhibitory neurons	undefined neurons	total
G-TVA	17064	6	0	0	6
G-TVA	17066	22	7	2	31
G-TVA	17076	1	0	0	1
G-TVA	17101	42	13	0	55
G-TVA	17277	9	1	0	10
G-TVA	17278	16	2	0	18
G-TVA	17279	3	6	0	9
