# Supplementary material for: Functional synapses between neurons and small cell lung cancer
Source: Nature. 2025 Sep 10;646(8087):1243–53. doi: 10.1038/s41586-025-09434-9 (PMC12571904; doi:10.1038/s41586-025-09434-9)
Supplement: Supplementary file 7 — Source Data Fig. 5 [file 41586_2025_9434_MOESM7_ESM.xlsx]

## Sheet: Main Figure 5c
#source data for Figure 5c: number of cancer cells with and without neurons, with and without TTX, normalized to the number of cancer cells without neurons and without TTX
culture condition	treatment	replicate	number of COR-L88 cells	normalized number of COR-L88 cells
co-culture	ttx	1	176.5	9.95758
co-culture	ttx	2	122.867	6.93175
co-culture	ttx	3	123.562	6.97101
mono-culture	ttx	1	36.3333	2.04981
mono-culture	ttx	2	19	1.07192
mono-culture	ttx	3	10.1875	0.574747
co-culture	untreated	1	256.438	14.4674
co-culture	untreated	2	178.071	10.0462
co-culture	untreated	3	175	9.87295
mono-culture	untreated	1	27.9167	1.57497
mono-culture	untreated	2	17.6875	0.997873
mono-culture	untreated	3	7.57143	0.427156

## Sheet: Main Figure 5d
#source data for Figure 5d: number of EdU-positive cancer cells with and without neurons, with and without TTX, normalized to the number of EdU-positive cancer cells without neurons and without TTX
culture condition	treatment	replicate	number of EdU+ COR-L88 cells	normalized number of EdU+ COR-L88 cells
co-culture	ttx	1	27.4375	2.7852
co-culture	ttx	2	18.5333	1.88133
co-culture	ttx	3	19.8125	2.01118
mono-culture	ttx	1	15.9167	1.61571
mono-culture	ttx	2	8.375	0.850151
mono-culture	ttx	3	4.3125	0.437764
co-culture	untreated	1	44.375	4.50453
co-culture	untreated	2	42.3571	4.2997
co-culture	untreated	3	32.3125	3.28006
mono-culture	untreated	1	16	1.62417
mono-culture	untreated	2	9.125	0.926284
mono-culture	untreated	3	4.42857	0.449547

## Sheet: Main Figure 5e
#source data for Figure 5e: growth curves of COR-L88 cells cultured with and without murine cortical neurons, raw or normalized to the starting time point
cell_line	coculture	plate_id	well	data type	0 hours	6 hours	12 hours	18 hours	24 hours	30 hours	36 hours	42 hours	48 hours	54 hours	60 hours	66 hours	72 hours	78 hours	84 hours	90 hours	96 hours	102 hours	108 hours	114 hours	120 hours
corl88	alone	ic99	b10	intensity normalized to starting intensity (fold change)	1	0.962311	0.952047	0.97411	1.00097	1.03187	1.12575	1.21007	1.31141	1.455	1.59097	1.70174	1.79552	1.87367	1.9418	2.00236	2.05931	2.12355	2.18756	2.22279	2.24748
corl88	alone	ic99	b10	raw intensity (auxillary unit)	1077808	1037186	1026124	1049904	1078849	1.11216e+06	1213343	1304226	1.41345e+06	1568209	1.71476e+06	1.83414e+06	1935224	2019457	2092886	2.15816e+06	2219541	2288782	2357766	2.39574e+06	2.42235e+06
corl88	alone	ic99	b11	intensity normalized to starting intensity (fold change)	1	0.961359	1.06197	1.07176	1.12863	1.16023	1.31902	1.42688	1.45515	1.5552	1.73229	1.84716	1.94755	2.03254	2.11449	2.17861	2.23219	2.29039	2.32114	2.37057	2.40685
corl88	alone	ic99	b11	raw intensity (auxillary unit)	829426	797376	880827	888946	936119	962329	1094031	1183495	1206937	1289925	1.43681e+06	1532085	1615347	1685840	1.75382e+06	1806997	1851441	1899713	1.92521e+06	1.96622e+06	1996306
corl88	alone	ic99	b2	intensity normalized to starting intensity (fold change)	1	0.953905	0.957044	0.985235	1.0348	1.10356	1.18022	1.26635	1.36788	1.48541	1.59266	1.69849	1.78898	1.86635	1.93737	2.00967	2.07876	2.14265	2.19611	2.23656	2.2729
corl88	alone	ic99	b2	raw intensity (auxillary unit)	1720803	1641482	1646884	1695395	1780682	1899003	2.03093e+06	2179137	2353851	2556104	2.74066e+06	2.92276e+06	3078477	3211613	3333833	3458247	3.57714e+06	3.68708e+06	3779073	3.84867e+06	3911218
corl88	alone	ic99	b3	intensity normalized to starting intensity (fold change)	1	0.949648	0.945178	0.950302	0.994512	1.06035	1.10631	1.17617	1.27715	1.38411	1.47804	1.5826	1.66748	1.73259	1.79695	1.85623	1.90824	1.95436	1.98637	2.0098	2.02476
corl88	alone	ic99	b3	raw intensity (auxillary unit)	1522635	1445967	1439161	1446963	1514279	1614529	1.6845e+06	1790872	1944626	2.1075e+06	2.25051e+06	2.40972e+06	2.53897e+06	2638099	2736095	2826368	2905560	2975774	3.02452e+06	3.06019e+06	3082968
corl88	alone	ic99	b4	intensity normalized to starting intensity (fold change)	1	0.931014	0.908843	0.931534	0.962601	1.02467	1.07798	1.15193	1.26057	1.37445	1.466	1.57292	1.67057	1.76091	1.83204	1.89475	1.96462	2.0338	2.09307	2.14491	2.20308
corl88	alone	ic99	b4	raw intensity (auxillary unit)	1565646	1457639	1422927	1458452	1507093	1604275	1.68773e+06	1803522	1.97361e+06	2.15191e+06	2.29523e+06	2462640	2.61553e+06	2.75696e+06	2.86833e+06	2.9665e+06	3075904	3.18422e+06	3277013	3358164	3449238
corl88	alone	ic99	b5	intensity normalized to starting intensity (fold change)	1	0.970488	0.99199	1.00591	1.046	1.0943	1.16895	1.24889	1.35644	1.51096	1.65977	1.78516	1.89767	1.99241	2.07242	2.15607	2.23615	2.31593	2.38831	2.46204	2.52393
corl88	alone	ic99	b5	raw intensity (auxillary unit)	1637479	1589154	1624363	1647162	1712796	1791898	1.91413e+06	2.04503e+06	2221140	2474171	2717833	2923170	3107391	3.26253e+06	3393543	3530517	3.66166e+06	3.79228e+06	3.91081e+06	4.03155e+06	4132886
corl88	alone	ic99	b6	intensity normalized to starting intensity (fold change)	1	0.960059	0.98252	0.996608	1.03561	1.09388	1.18131	1.27754	1.37883	1.49886	1.62652	1.73748	1.8299	1.92065	1.99473	2.04829	2.1045	2.16049	2.212	2.25118	2.28669
corl88	alone	ic99	b6	raw intensity (auxillary unit)	1384526	1329226	1360324	1379830	1433824	1514510	1.63555e+06	1768792	1909023	2075216	2.25196e+06	2.40559e+06	2.53355e+06	2659184	2761761	2835911	2913733	2991256	3062566	3116824	3.16599e+06
corl88	alone	ic99	b7	intensity normalized to starting intensity (fold change)	1	0.958225	0.979009	0.999976	1.04383	1.10467	1.20519	1.29848	1.38846	1.52009	1.66823	1.79071	1.89541	1.99294	2.08843	2.17483	2.26207	2.3451	2.40859	2.47571	2.53442
corl88	alone	ic99	b7	raw intensity (auxillary unit)	1488235	1426064	1456995	1488199	1553471	1.64401e+06	1.7936e+06	1.93244e+06	2066360	2262247	2.48272e+06	2.665e+06	2.82081e+06	2965968	3.10807e+06	3.23665e+06	3366489	3490063	3584551	3.68443e+06	3.77181e+06
corl88	alone	ic99	b8	intensity normalized to starting intensity (fold change)	1	0.955592	0.99609	1.0248	1.06167	1.12109	1.21453	1.31029	1.39689	1.50926	1.63504	1.74665	1.84723	1.93289	2.0095	2.07571	2.13668	2.20055	2.24691	2.26915	2.30673
corl88	alone	ic99	b8	raw intensity (auxillary unit)	1333091	1273891	1327878	1366145	1415299	1494520	1.61907e+06	1746741	1.86218e+06	2011984	2.17966e+06	2.32845e+06	2.46253e+06	2.57672e+06	2678840	2767107	2848390	2933532	2995337	3.02498e+06	3075076
corl88	alone	ic99	b9	intensity normalized to starting intensity (fold change)	1	0.942423	1.00027	1.03292	0.9989	1.08527	1.11793	1.1451	1.16316	1.21421	1.31798	1.39856	1.46721	1.54371	1.60497	1.6495	1.70186	1.75284	1.80352	1.85964	1.90652
corl88	alone	ic99	b9	raw intensity (auxillary unit)	1655824	1560486	1656268	1710335	1654002	1.79702e+06	1.8511e+06	1896089	1.92599e+06	2.01052e+06	2182336	2315765	2429447	2.55612e+06	2657554	2731277	2.81798e+06	2.90239e+06	2986315	3.07923e+06	3156862
corl88	alone	ic99	d10	intensity normalized to starting intensity (fold change)	1	0.987881	1.02343	1.06657	1.13338	1.23827	1.30347	1.36845	1.42648	1.49864	1.57802	1.65582	1.7312	1.80932	1.87348	1.93231	1.99403	2.05067	2.10369	2.1545	2.20457
corl88	alone	ic99	d10	raw intensity (auxillary unit)	2040148	2015424	2087955	2175955	2312258	2.52626e+06	2.65928e+06	2.79185e+06	2910240	3057452	3.21939e+06	3378124	3531909	3691271	3.82217e+06	3942200	4068112	4.18368e+06	4291832	4395499	4.49765e+06
corl88	alone	ic99	d11	intensity normalized to starting intensity (fold change)	1	1.03329	1.07739	1.12975	1.1977	1.31802	1.43711	1.51739	1.55542	1.63742	1.75552	1.84044	1.92266	1.99677	2.05817	2.09643	2.13151	2.16976	2.21807	2.27756	2.30866
corl88	alone	ic99	d11	raw intensity (auxillary unit)	1413116	1460164	1522479	1596461	1692494	1862513	2.0308e+06	2.14424e+06	2.19799e+06	2313865	2.48075e+06	2.60075e+06	2.71695e+06	2821671	2.90843e+06	2962493	3.01208e+06	3066127	3134394	3218455	3262401
corl88	alone	ic99	d2	intensity normalized to starting intensity (fold change)	1	1.02795	1.07035	1.12728	1.20998	1.27531	1.35235	1.42859	1.51654	1.62451	1.7182	1.80756	1.89657	1.97892	2.05094	2.11478	2.18072	2.24246	2.29392	2.33877	2.3793
corl88	alone	ic99	d2	raw intensity (auxillary unit)	2235160	2297638	2392399	2519646	2704493	2.85052e+06	3022727	3.19312e+06	3389712	3.63105e+06	3.84044e+06	4.04018e+06	4239143	4423209	4.58418e+06	4.72686e+06	4874266	5.01225e+06	5127278	5227521	5318119
corl88	alone	ic99	d3	intensity normalized to starting intensity (fold change)	1	1.02924	1.06052	1.12617	1.18971	1.26872	1.33714	1.41614	1.5001	1.59924	1.69905	1.79363	1.88411	1.96909	2.05186	2.12531	2.19425	2.26887	2.33747	2.41026	2.47317
corl88	alone	ic99	d3	raw intensity (auxillary unit)	2391337	2461248	2536062	2693041	2844995	3.03393e+06	3.19755e+06	3386473	3587253	3824329	4062990	4.28916e+06	4.50553e+06	4708765	4906691	5.08233e+06	5.2472e+06	5425642	5589675	5.76374e+06	5914171
corl88	alone	ic99	d4	intensity normalized to starting intensity (fold change)	1	1.02337	1.04614	1.10338	1.17245	1.24714	1.31576	1.39368	1.47923	1.58827	1.69002	1.78993	1.88209	1.96336	2.04153	2.11734	2.19569	2.26742	2.33695	2.39944	2.45684
corl88	alone	ic99	d4	raw intensity (auxillary unit)	2624447	2685784	2745531	2895768	3077026	3273060	3.45314e+06	3657651	3.88215e+06	4.16832e+06	4.43538e+06	4.69757e+06	4.93944e+06	5.15273e+06	5357876	5556858	5762479	5950733	6.13321e+06	6.2972e+06	6447839
corl88	alone	ic99	d5	intensity normalized to starting intensity (fold change)	1	1.02587	1.06863	1.13098	1.20612	1.2929	1.3714	1.45053	1.53875	1.65535	1.76355	1.86752	1.97013	2.06714	2.1513	2.2281	2.30506	2.38454	2.46851	2.54228	2.61066
corl88	alone	ic99	d5	raw intensity (auxillary unit)	2624897	2692807	2805041	2968707	3165951	3393737	3599789	3807487	4.03906e+06	4.34513e+06	4629141	4.90205e+06	5171401	5.42603e+06	5646936	5848528	6050555	6259173	6479591	6.67321e+06	6.85272e+06
corl88	alone	ic99	d6	intensity normalized to starting intensity (fold change)	1	1.02787	1.06548	1.13252	1.20929	1.2933	1.3618	1.43925	1.5271	1.62274	1.7174	1.8171	1.91028	1.99848	2.0793	2.15514	2.23957	2.32609	2.39788	2.46512	2.53323
corl88	alone	ic99	d6	raw intensity (auxillary unit)	2726109	2802086	2904613	3087373	3296657	3.52568e+06	3.71241e+06	3.92356e+06	4.16305e+06	4.42376e+06	4.68182e+06	4953624	5207633	5448074	5668403	5875145	6105313	6341186	6.53689e+06	6.72018e+06	6.90585e+06
corl88	alone	ic99	d7	intensity normalized to starting intensity (fold change)	1	1.02656	1.08276	1.14083	1.22306	1.29988	1.36786	1.45416	1.55842	1.66914	1.77146	1.87873	1.98324	2.08141	2.16365	2.24274	2.3321	2.41323	2.48638	2.5675	2.64797
corl88	alone	ic99	d7	raw intensity (auxillary unit)	2729196	2801696	2955072	3113550	3337973	3547628	3.73315e+06	3.96869e+06	4253226	4.5554e+06	4.83466e+06	5.12742e+06	5.41265e+06	5680575	5905021	6.12087e+06	6364766	6586168	6.78583e+06	7007200	7.22683e+06
corl88	alone	ic99	d8	intensity normalized to starting intensity (fold change)	1	1.02565	1.09591	1.1383	1.19874	1.26112	1.32939	1.40476	1.48915	1.58717	1.68154	1.7781	1.86416	1.9483	2.02486	2.09811	2.16998	2.24212	2.32079	2.38614	2.44577
corl88	alone	ic99	d8	raw intensity (auxillary unit)	2708171	2777637	2967902	3082711	3246381	3415332	3600222	3.80433e+06	4032876	4298319	4553898	4.81539e+06	5.04847e+06	5276342	5.48367e+06	5.68205e+06	5876685	6072034	6.2851e+06	6462065	6623574
corl88	alone	ic99	d9	intensity normalized to starting intensity (fold change)	1	1.02581	1.11188	1.16843	1.23438	1.30143	1.38779	1.46552	1.53849	1.63179	1.72912	1.81456	1.89821	1.98109	2.05736	2.12607	2.18773	2.24874	2.31326	2.37079	2.41818
corl88	alone	ic99	d9	raw intensity (auxillary unit)	2474201	2538051	2751023	2890926	3054112	3.22001e+06	3433672	3625980	3806545	4037369	4278187	4.4896e+06	4696542	4.9016e+06	5.09033e+06	5.26033e+06	5.41289e+06	5.56383e+06	5.72348e+06	5.86581e+06	5983074
corl88	neurons	ic99	e10	intensity normalized to starting intensity (fold change)	1	1.07958	1.2069	1.3836	1.60599	1.8205	2.07762	2.36197	2.66707	3.03009	3.43944	3.87899	4.34269	4.83966	5.34138	5.85997	6.43923	7.01599	7.58709	8.14277	8.69612
corl88	neurons	ic99	e10	raw intensity (auxillary unit)	1994287	2152997	2406899	2759290	3202802	3630607	4143375	4.71045e+06	5.3189e+06	6.04287e+06	6.85923e+06	7735810	8.66057e+06	9.65167e+06	10652235	11686465	12841680	13991890	15130835	16239020	17342560
corl88	neurons	ic99	e11	intensity normalized to starting intensity (fold change)	1	1.05573	1.15172	1.2902	1.47723	1.66197	1.89082	2.13163	2.40234	2.76505	3.16993	3.58346	4.02036	4.49089	4.9599	5.48568	6.08941	6.71735	7.3834	8.08567	8.79328
corl88	neurons	ic99	e11	raw intensity (auxillary unit)	1618744	1708952	1864343	2088511	2391254	2690298	3060749	3.45056e+06	3888777	4.47591e+06	5131300	5800703	6507940	7269609	8028807	8879909	9857198	10873665	11951840	13088630	14234065
corl88	neurons	ic99	e2	intensity normalized to starting intensity (fold change)	1	1.07756	1.22104	1.39076	1.60605	1.80461	2.06911	2.36207	2.68062	3.06179	3.49959	3.95504	4.45385	5.00135	5.52168	6.09934	6.78033	7.50157	8.30002	9.13848	10.0701
corl88	neurons	ic99	e2	raw intensity (auxillary unit)	2824991	3044084	3449427	3928885	4537081	5097996	5.84522e+06	6.67283e+06	7572740	8649530	9886303	11172960	12582095	14128755	15598690	17230575	19154370	21191875	23447480	25816125	28447910
corl88	neurons	ic99	e3	intensity normalized to starting intensity (fold change)	1	1.08639	1.22	1.3883	1.60984	1.76851	2.01308	2.28362	2.58906	2.94894	3.34123	3.77233	4.25002	4.74992	5.23795	5.75936	6.36877	7.04065	7.77768	8.56985	9.36301
corl88	neurons	ic99	e3	raw intensity (auxillary unit)	2828632	3073007	3450932	3926986	4553651	5002458	5694272	6.45951e+06	7323485	8.34145e+06	9.45111e+06	10670525	12021755	13435770	14816230	16291110	18014910	19915395	22000205	24240955	26484510
corl88	neurons	ic99	e4	intensity normalized to starting intensity (fold change)	1	1.09052	1.22492	1.40013	1.62304	1.78459	2.03396	2.31152	2.64043	3.02976	3.44054	3.89744	4.40558	4.93138	5.43272	5.98829	6.64656	7.34807	8.1038	8.88241	9.70353
corl88	neurons	ic99	e4	raw intensity (auxillary unit)	2744926	2993385	3362326	3843240	4455129	4.89856e+06	5.58306e+06	6344944	7247772	8316463	9444026	10698185	12092990	13536275	14912425	16437425	18244310	20169905	22244335	24381555	26635465
corl88	neurons	ic99	e5	intensity normalized to starting intensity (fold change)	1	1.07315	1.20099	1.36605	1.57758	1.78014	2.02732	2.3015	2.61172	2.98045	3.38541	3.82162	4.29179	4.80249	5.2917	5.80687	6.41105	7.06599	7.7582	8.47898	9.24932
corl88	neurons	ic99	e5	raw intensity (auxillary unit)	3112052	3339713	3737528	4251208	4909496	5.53989e+06	6309137	7162391	8127802	9275322	10535587	11893070	13356285	14945590	16468040	18071290	19951515	21989730	24143930	26387040	28784380
corl88	neurons	ic99	e6	intensity normalized to starting intensity (fold change)	1	1.09983	1.23259	1.39884	1.61795	1.80703	2.06334	2.35234	2.67887	3.06048	3.48318	3.95233	4.44977	4.98419	5.51049	6.05395	6.6979	7.40683	8.15408	8.94658	9.78349
corl88	neurons	ic99	e6	raw intensity (auxillary unit)	3058708	3364070	3770134	4278643	4948837	5.52719e+06	6311166	7.19511e+06	8193885	9.36111e+06	1.0654e+07	12089020	13610550	15245185	16854980	18517265	20486920	22655320	24940965	27364975	29924825
corl88	neurons	ic99	e7	intensity normalized to starting intensity (fold change)	1	1.13152	1.26354	1.4488	1.69645	1.89289	2.17406	2.4711	2.80215	3.21489	3.66405	4.13507	4.64514	5.21827	5.78743	6.38808	7.06931	7.76451	8.43644	9.06216	9.66206
corl88	neurons	ic99	e7	raw intensity (auxillary unit)	3189716	3609236	4030343	4621255	5411203	6037791	6934640	7.88212e+06	8938057	1.02546e+07	11687280	13189685	14816675	16644790	18460245	20376170	22549080	24766570	26909860	28905720	30819230
corl88	neurons	ic99	e8	intensity normalized to starting intensity (fold change)	1	1.08226	1.24478	1.43384	1.67906	1.89902	2.17004	2.46816	2.79273	3.18179	3.62277	4.1025	4.62326	5.15896	5.69071	6.2713	6.91702	7.58202	8.25646	8.91408	9.54901
corl88	neurons	ic99	e8	raw intensity (auxillary unit)	2960457	3203988	3685116	4244809	4970772	5.62196e+06	6.42431e+06	7.30689e+06	8267770	9419554	10725055	12145275	13686960	15272875	16847100	18565925	20477540	22446250	24442890	26389765	28269440
corl88	neurons	ic99	e9	intensity normalized to starting intensity (fold change)	1	1.09768	1.24149	1.43348	1.66913	1.9024	2.17728	2.47495	2.80665	3.18627	3.60682	4.07212	4.56013	5.08554	5.61471	6.16743	6.81514	7.50014	8.22779	8.93434	9.51442
corl88	neurons	ic99	e9	raw intensity (auxillary unit)	2699013	2962662	3350807	3868991	4504994	5134604	5876509	6679928	7575188	8.59978e+06	9734860	10990705	12307855	13725950	15154180	16645980	18394160	20242965	22206925	24113895	25679535
corl88	alone	ic99	f10	intensity normalized to starting intensity (fold change)	1	1.01553	1.06641	1.14301	1.22856	1.33795	1.41839	1.52793	1.66731	1.80734	1.93572	2.07124	2.17849	2.2752	2.36269	2.43611	2.50229	2.56528	2.62906	2.68919	2.74289
corl88	alone	ic99	f10	raw intensity (auxillary unit)	1494758	1517966	1594027	1708527	1836394	1.99991e+06	2120153	2283884	2.49223e+06	2.70153e+06	2.89343e+06	3096005	3256322	3400876	3531644	3.64139e+06	3.74032e+06	3834469	3.9298e+06	4.01968e+06	4.09996e+06
corl88	alone	ic99	f11	intensity normalized to starting intensity (fold change)	1	1.03304	1.08691	1.15671	1.25428	1.34836	1.45303	1.57236	1.70254	1.83614	1.95171	2.07154	2.18337	2.29058	2.37929	2.45261	2.52865	2.58387	2.63216	2.67897	2.71703
corl88	alone	ic99	f11	raw intensity (auxillary unit)	1512960	1562946	1644456	1750063	1897669	2040009	2.19837e+06	2.37892e+06	2575882	2778005	2.95286e+06	3134150	3.30336e+06	3465550	3.59977e+06	3710698	3825740	3.90929e+06	3982358	4.05317e+06	4110754
corl88	alone	ic99	f2	intensity normalized to starting intensity (fold change)	1	1.04616	1.13493	1.2206	1.33495	1.42685	1.56323	1.70942	1.83823	1.97342	2.12949	2.28469	2.42936	2.56081	2.66815	2.77369	2.87708	2.96453	3.05204	3.13509	3.21539
corl88	alone	ic99	f2	raw intensity (auxillary unit)	2452298	2565491	2783193	2993281	3273683	3499066	3833507	4192017	4.50789e+06	4.83941e+06	5.22215e+06	5602749	5.95751e+06	6279861	6543094	6801911	7.05547e+06	7269908	7.48451e+06	7.68819e+06	7885085
corl88	alone	ic99	f3	intensity normalized to starting intensity (fold change)	1	1.03597	1.11291	1.20056	1.31866	1.42687	1.55053	1.68271	1.82466	1.99105	2.16407	2.32493	2.47036	2.603	2.72194	2.83539	2.96	3.07337	3.1698	3.26145	3.35994
corl88	alone	ic99	f3	raw intensity (auxillary unit)	2491303	2580907	2772584	2990961	3285182	3.55477e+06	3.86284e+06	4.19214e+06	4545780	4960297	5.39135e+06	5792097	6.15442e+06	6484872	6.78117e+06	7.06381e+06	7.37426e+06	7656693	7896937	8125268	8.37064e+06
corl88	alone	ic99	f4	intensity normalized to starting intensity (fold change)	1	1.02625	1.09765	1.18573	1.29852	1.38917	1.50776	1.6402	1.78489	1.95087	2.11645	2.27908	2.43458	2.58744	2.72103	2.83891	2.97332	3.11468	3.24168	3.34575	3.44427
corl88	alone	ic99	f4	raw intensity (auxillary unit)	2523357	2589591	2769756	2992017	3276631	3.50536e+06	3.80462e+06	4.13882e+06	4503905	4.92275e+06	5340567	5.75093e+06	6143304	6529024	6.86613e+06	7163574	7502753	7859457	8179918	8442528	8.69113e+06
corl88	alone	ic99	f5	intensity normalized to starting intensity (fold change)	1	1.02024	1.0831	1.16961	1.2711	1.37362	1.48793	1.62122	1.76463	1.9378	2.11152	2.27372	2.42964	2.5793	2.7086	2.82549	2.95419	3.08046	3.18468	3.28687	3.39578
corl88	alone	ic99	f5	raw intensity (auxillary unit)	2352737	2400347	2548261	2751787	2990575	3.23176e+06	3500706	3.8143e+06	4.15171e+06	4.55913e+06	4.96785e+06	5349454	5.71632e+06	6.06841e+06	6.37262e+06	6647627	6.95043e+06	7247502	7492704	7733136	7.98938e+06
corl88	alone	ic99	f6	intensity normalized to starting intensity (fold change)	1	1.02691	1.10103	1.18667	1.28381	1.40497	1.53714	1.68764	1.84006	2.01767	2.2007	2.37203	2.53772	2.69583	2.83145	2.95809	3.09601	3.22688	3.34754	3.46882	3.59314
corl88	alone	ic99	f6	raw intensity (auxillary unit)	2126755	2183995	2341623	2523765	2730356	2988017	3269128	3589191	3913362	4.2911e+06	4.68034e+06	5.04472e+06	5397102	5.73336e+06	6021803	6.29113e+06	6584459	6862790	7119389	7.37733e+06	7641732
corl88	alone	ic99	f7	intensity normalized to starting intensity (fold change)	1	1.04708	1.13546	1.21557	1.30916	1.41609	1.53888	1.67892	1.83933	2.00921	2.1692	2.33157	2.47628	2.61088	2.74331	2.86005	2.97899	3.10184	3.22731	3.35365	3.4682
corl88	alone	ic99	f7	raw intensity (auxillary unit)	1852827	1940059	2103805	2252240	2425640	2.62377e+06	2851285	3.11075e+06	3.40795e+06	3.72272e+06	4.01914e+06	4319997	4.58813e+06	4837511	5.08288e+06	5299183	5519561	5747169	5.97964e+06	6213727	6425975
corl88	alone	ic99	f8	intensity normalized to starting intensity (fold change)	1	1.0231	1.08332	1.16901	1.27878	1.38272	1.4855	1.59984	1.7393	1.91957	2.08331	2.23288	2.38231	2.52184	2.64999	2.75531	2.86128	2.96952	3.07289	3.17087	3.26489
corl88	alone	ic99	f8	raw intensity (auxillary unit)	1913718	1957919	2073171	2237151	2447223	2.64614e+06	2.84283e+06	3.06165e+06	3328538	3673525	3.98686e+06	4.27311e+06	4.55908e+06	4.82609e+06	5.07134e+06	5.27289e+06	5.47568e+06	5682831	5.88065e+06	6.06815e+06	6.24807e+06
corl88	alone	ic99	f9	intensity normalized to starting intensity (fold change)	1	1.03605	1.10402	1.19966	1.32138	1.39182	1.50201	1.62318	1.74586	1.89362	2.03955	2.1735	2.29823	2.40443	2.50661	2.58442	2.64963	2.7166	2.78583	2.855	2.92097
corl88	alone	ic99	f9	raw intensity (auxillary unit)	1594779	1652275	1760669	1913187	2107303	2.21965e+06	2395375	2.58861e+06	2784265	3.01991e+06	3.25263e+06	3.46624e+06	3665169	3834535	3997495	4.12158e+06	4225573	4.33237e+06	4442782	4553090	4658294

## Sheet: Main Figure 5f
#source data for Figure 5f: growth AUC of different SCLC cell lines in co-culture with murine cortical neurons or in neuron-conditioned medium. Full dataset with individal replicates used to calculate the medians is available in the source data for extended data figure 10a
cell line	median AUC of neuron co-cultures normalized to mono-cultures	median AUC of mono-cultures in neuron-conditioned media normalized to mono-cultures in normal media
CORL88	2.47014	1.19668
H69	2.29065	1.29122
H146	1.60593	0.862805
H1836	1.34471	0.767047
DMS273	2.69145	1.72226
H524	2.99803	2.06508
H211	2.85898	1.3064
H526	1.29337	0.838972

## Sheet: Main Figure 5g
#source data for Figure 5g: growth AUC of different NSCLC cell lines in co-culture with murine cortical neurons. Full dataset with individal replicates used to calculate the medians is available in the source data for extended data figure 10b
cell line	median AUC of neuron co-cultures normalized to mono-cultures
H1975	1.58804
HCC44	1.18925
HOP62	0.948055
H2291	1.22017

## Sheet: Main Figure 5h
#source data for Figure 5h: growth curves of COR-L88 cells cultured with and without murine nodose ganglia, raw or normalized to the starting time point
cell_line	coculture	plate_id	well	data type	0 hours	6 hours	12 hours	18 hours	24 hours	30 hours	36 hours	42 hours	48 hours	54 hours	60 hours	66 hours	72 hours	78 hours	84 hours	90 hours	96 hours	102 hours	108 hours	114 hours	120 hours
corl88	alone	ec10	c10	intensity normalized to starting intensity (fold change)	1	0.983565	0.939453	0.90768	0.889012	0.867707	0.806178	0.735058	0.662701	0.585735	0.514425	0.460577	0.420303	0.38739	0.349976	0.312073	0.28944	0.264255	0.247049	0.23532	0.221304
corl88	alone	ec10	c10	raw intensity (auxillary unit)	215265	211728	202232	195392	191374	186787	173542	158233	142657	126088	110738	99146.3	90476.7	83391.6	75337.8	67178.6	62306.4	56884.9	53181.1	50656.3	47639
corl88	nodose	ec10	c3	intensity normalized to starting intensity (fold change)	1	0.997433	0.978949	0.998343	1.05942	1.11046	1.23825	1.36773	1.50872	1.69155	1.90123	2.11981	2.39138	2.71113	3.02006	3.39297	3.78052	4.22272	4.74653	5.37867	6.04796
corl88	nodose	ec10	c3	raw intensity (auxillary unit)	300542	299771	294216	300044	318399	333739	372146	411062	453436	508381	571401	637094	718712	814810	907655	1019732	1136207	1269108	1426533	1616518	1817669
corl88	alone	ec10	c4	intensity normalized to starting intensity (fold change)	1	0.975359	0.905706	0.890464	0.854796	0.821228	0.763883	0.712979	0.630546	0.571927	0.517746	0.472403	0.417348	0.383487	0.348697	0.320453	0.293335	0.268427	0.235313	0.225074	0.206731
corl88	alone	ec10	c4	raw intensity (auxillary unit)	213660	208396	193513	190257	182636	175464	163212	152335	134723	122198	110622	100934	89170.7	81936	74502.7	68468.2	62674.1	57352.2	50277	48089.4	44170.3
corl88	nodose	ec10	c5	intensity normalized to starting intensity (fold change)	1	1.00661	1.00314	1.03739	1.13701	1.24947	1.42395	1.60532	1.81076	2.05566	2.37327	2.76078	3.11389	3.58075	4.07211	4.66044	5.31711	5.99276	6.91636	7.82886	8.97564
corl88	nodose	ec10	c5	raw intensity (auxillary unit)	221655	223120	222350	229943	252024	276950	315625	355828	401364	455648	526046	611940	690208	793691	902603	1033008	1178564	1328323	1533044	1735304	1989493
corl88	alone	ec10	c6	intensity normalized to starting intensity (fold change)	1	0.911269	0.874587	0.864284	0.840602	0.823112	0.776201	0.72925	0.700777	0.651664	0.634781	0.565939	0.540182	0.529466	0.483237	0.478769	0.459658	0.43733	0.423032	0.409512	0.401371
corl88	alone	ec10	c6	raw intensity (auxillary unit)	319124	290808	279102	275814	268256	262675	247704	232721	223635	207962	202574	180605	172385	168965	154212	152786	146688	139562	135000	130685	128087
corl88	alone	ec10	c8	intensity normalized to starting intensity (fold change)	1	0.948054	0.89432	0.876809	0.857804	0.828265	0.811329	0.741428	0.676975	0.629133	0.574866	0.539125	0.489999	0.463986	0.424459	0.408416	0.381343	0.356569	0.337545	0.329349	0.313676
corl88	alone	ec10	c8	raw intensity (auxillary unit)	220887	209413	197544	193676	189478	182953	179212	163772	149535	138968	126981	119086	108234	102489	93757.6	90213.9	84233.8	78761.6	74559.5	72749	69287
corl88	alone	ec10	e10	intensity normalized to starting intensity (fold change)	1	1.14273	1.08832	1.05584	1.04003	1.0143	0.940805	0.969596	0.898511	0.942217	0.886341	0.868501	0.811009	0.863704	0.828791	0.814002	0.794215	0.796794	0.811036	0.767652	0.778111
corl88	alone	ec10	e10	raw intensity (auxillary unit)	454626	519513	494777	480013	472823	461127	427714	440804	408486	428356	402954	394843	368706	392662	376790	370066	361071	362243	368718	348995	353749
corl88	alone	ec10	e4	intensity normalized to starting intensity (fold change)	1	0.940747	0.894058	0.874649	0.866483	0.841635	0.802839	0.739853	0.673724	0.602899	0.557699	0.492794	0.462588	0.433896	0.390313	0.365886	0.336712	0.313732	0.284395	0.273718	0.255954
corl88	alone	ec10	e4	raw intensity (auxillary unit)	215080	202336	192294	188120	186363	181019	172675	159128	144904	129672	119950	105990	99493.5	93322.3	83948.6	78694.8	72420.1	67477.4	61167.6	58871.2	55050.5
corl88	alone	ec10	e6	intensity normalized to starting intensity (fold change)	1	1.00103	0.966156	0.969226	0.965352	0.971571	0.960864	0.963305	0.958466	0.950554	0.945249	0.945124	0.945435	0.947878	0.953768	0.949936	0.945501	0.931508	0.942861	0.939675	0.92151
corl88	alone	ec10	e6	raw intensity (auxillary unit)	2846803	2849722	2750457	2759196	2748168	2765871	2735391	2742339	2728564	2706041	2690939	2690582	2691468	2698422	2715189	2704280	2691656	2651821	2684139	2675070	2623357
corl88	alone	ec10	e8	intensity normalized to starting intensity (fold change)	1	0.928388	0.861257	0.83565	0.806266	0.771831	0.717346	0.680107	0.615615	0.55843	0.509372	0.459388	0.419128	0.395579	0.368779	0.329999	0.30573	0.280522	0.273703	0.246081	0.237264
corl88	alone	ec10	e8	raw intensity (auxillary unit)	216952	201415	186851	181296	174921	167450	155629	147550	133559	121152	110509	99665	90930.5	85821.6	80007.3	71593.9	66328.7	60859.8	59380.2	53387.8	51474.8
corl88	alone	ec13	c10	intensity normalized to starting intensity (fold change)	1	0.99534	0.97316	0.986512	0.919321	0.832717	0.734404	0.630343	0.54615	0.4838	0.397354	0.348	0.310419	0.287529	0.250214	0.231748	0.196585	0.17951	0.160065	0.154466	0.148998
corl88	alone	ec13	c10	raw intensity (auxillary unit)	1049417	1044527	1021251	1035262	964751	873867	770696	661493	573139	507708	416990	365197	325759	301738	262579	243200	206300	188381	167975	162099	156361
corl88	alone	ec13	c4	intensity normalized to starting intensity (fold change)	1	1.03992	1.10487	1.18422	1.25744	1.31708	1.3733	1.3641	1.31206	1.31458	1.17048	1.06431	0.962674	0.977531	0.94138	0.967638	1.00171	1.01139	1.01961	1.01266	1.03271
corl88	alone	ec13	c4	raw intensity (auxillary unit)	1050285	1092216	1160429	1243768	1320673	1383310	1442357	1432698	1378037	1380679	1229337	1117826	1011082	1026686	988717	1016296	1052081	1062248	1070881	1063579	1084635
corl88	nodose	ec13	c5	intensity normalized to starting intensity (fold change)	1	1.01283	1.02601	1.05041	1.08156	1.1721	1.27135	1.36928	1.51493	1.79829	1.974	2.22736	2.49565	2.89845	3.34194	3.81668	4.33963	4.94166	5.60861	6.44807	7.33133
corl88	nodose	ec13	c5	raw intensity (auxillary unit)	936514	948532	960876	983720	1012891	1097688	1190635	1282346	1418752	1684121	1848678	2085949	2337211	2714438	3129776	3574370	4064125	4627930	5252541	6038707	6865889
corl88	alone	ec13	c6	intensity normalized to starting intensity (fold change)	1	1.00434	0.996702	0.975817	0.918154	0.831643	0.72919	0.621522	0.525072	0.454191	0.375112	0.333016	0.28868	0.252957	0.230446	0.209989	0.185748	0.166314	0.15574	0.147166	0.130868
corl88	alone	ec13	c6	raw intensity (auxillary unit)	1035178	1039675	1031764	1010144	950453	860898	754841	643385	543543	470169	388307	344731	298835	261856	238553	217376	192282	172164	161218	152343	135471
corl88	alone	ec13	c8	intensity normalized to starting intensity (fold change)	1	0.993602	0.993816	0.981393	0.918451	0.828881	0.735211	0.6164	0.532622	0.466108	0.377946	0.344323	0.298291	0.27165	0.248363	0.233013	0.210612	0.191128	0.179884	0.161783	0.139745
corl88	alone	ec13	c8	raw intensity (auxillary unit)	1005446	999013	999229	986737	923453	833395	739215	619757	535523	468646	380004	346198	299915	273129	249716	234282	211759	192169	180863	162664	140506
corl88	alone	ec13	e10	intensity normalized to starting intensity (fold change)	1	0.977488	0.950106	0.943077	0.879319	0.808225	0.700123	0.607624	0.523331	0.461627	0.372517	0.339152	0.29991	0.276348	0.248558	0.23244	0.212007	0.195505	0.182137	0.175248	0.155503
corl88	alone	ec13	e10	raw intensity (auxillary unit)	967792	946005	919505	912702	850998	782194	677573	588053	506476	446758	360519	328229	290251	267447	240552	224953	205179	189209	176271	169603	150495
corl88	alone	ec13	e4	intensity normalized to starting intensity (fold change)	1	0.983968	0.986078	0.977542	0.93701	0.845427	0.766516	0.659661	0.563469	0.494674	0.413902	0.347071	0.317545	0.29561	0.277122	0.255398	0.250565	0.231321	0.205424	0.186893	0.175219
corl88	alone	ec13	e4	raw intensity (auxillary unit)	956308	940976	942994	934831	896071	808489	733025	630840	538850	473061	395818	331906	303670	282694	265014	244239	239617	221214	196449	178727	167563
corl88	nodose	ec13	e5	intensity normalized to starting intensity (fold change)	1	1.0134	1.01136	1.01225	1.03851	1.11105	1.19305	1.27683	1.36477	1.60899	1.78782	2.03193	2.24934	2.64801	3.04724	3.52184	4.07311	4.62919	5.3862	6.17436	7.1509
corl88	nodose	ec13	e5	raw intensity (auxillary unit)	909162	921344	919494	920296	944169	1010122	1084678	1160848	1240794	1462832	1625421	1847350	2045011	2407471	2770437	3201919	3703112	4208680	4896923	5613494	6501328
corl88	alone	ec13	e6	intensity normalized to starting intensity (fold change)	1	0.994859	0.960586	0.916895	0.900045	0.831907	0.735731	0.619212	0.521804	0.467376	0.384778	0.341082	0.296536	0.270238	0.253169	0.226854	0.210478	0.179019	0.158062	0.135886	0.12231
corl88	alone	ec13	e6	raw intensity (auxillary unit)	980069	975030	941440	898621	882106	815326	721067	606870	511403	458061	377109	334284	290626	264852	248123	222333	206283	175451	154912	133177	119872
corl88	alone	ec13	e8	intensity normalized to starting intensity (fold change)	1	0.998395	0.990447	0.970095	0.928616	0.846596	0.739192	0.648492	0.571364	0.504544	0.431772	0.377187	0.350304	0.317795	0.280479	0.243472	0.221976	0.201558	0.183194	0.166351	0.156569
corl88	alone	ec13	e8	raw intensity (auxillary unit)	941847	940336	932850	913681	874614	797364	696206	610780	538138	475203	406664	355252	329933	299314	264168	229314	209068	189837	172540	156678	147464

## Sheet: Main Figure 5i
#source data for Figure 5i: growth AUC of different SCLC cell lines in co-culture with murine nodose ganglia. Full dataset with individal replicates used to calculate the medians is available in the source data for extended data figure 10e
cell line	median AUC of nodose co-cultures normalized to mono-cultures
CORL88	4.28601
DMS273	2.21119
H211	4.01073

## Sheet: Main Figure 5j
#source data for Figure 5j: best response of individual autochthonous tumors in the RP model induced with CMV-Cre under treatment with DCPG; riluzole or the relative vehicles
mouse_id	genotype	virus	treatment	best response (percent of initial tumor size)
234926	Rb1fl/fl;Trp53fl/fl	Ad5-CMV-Cre	controls	313.846
234926	Rb1fl/fl;Trp53fl/fl	Ad5-CMV-Cre	controls	290.511
235406	Rb1fl/fl;Trp53fl/fl	Ad5-CMV-Cre	controls	236.372
235406	Rb1fl/fl;Trp53fl/fl	Ad5-CMV-Cre	controls	272.426
235406	Rb1fl/fl;Trp53fl/fl	Ad5-CMV-Cre	controls	186.849
235113	Rb1fl/fl;Trp53fl/fl	Ad5-CMV-Cre	controls	207.598
235113	Rb1fl/fl;Trp53fl/fl	Ad5-CMV-Cre	controls	635.042
235113	Rb1fl/fl;Trp53fl/fl	Ad5-CMV-Cre	controls	398.696
234858	Rb1fl/fl;Trp53fl/fl	Ad5-CMV-Cre	controls	141.736
234858	Rb1fl/fl;Trp53fl/fl	Ad5-CMV-Cre	controls	131.968
234858	Rb1fl/fl;Trp53fl/fl	Ad5-CMV-Cre	controls	263.215
234858	Rb1fl/fl;Trp53fl/fl	Ad5-CMV-Cre	controls	175.853
235134	Rb1fl/fl;Trp53fl/fl	Ad5-CMV-Cre	controls	307.787
235134	Rb1fl/fl;Trp53fl/fl	Ad5-CMV-Cre	controls	378.543
235134	Rb1fl/fl;Trp53fl/fl	Ad5-CMV-Cre	controls	414.509
235134	Rb1fl/fl;Trp53fl/fl	Ad5-CMV-Cre	controls	288.144
234722	Rb1fl/fl;Trp53fl/fl	Ad5-CMV-Cre	controls	141.538
234648	Rb1fl/fl;Trp53fl/fl	Ad5-CMV-Cre	controls	217.036
234648	Rb1fl/fl;Trp53fl/fl	Ad5-CMV-Cre	controls	211.274
234648	Rb1fl/fl;Trp53fl/fl	Ad5-CMV-Cre	controls	175.691
234648	Rb1fl/fl;Trp53fl/fl	Ad5-CMV-Cre	controls	351.373
234648	Rb1fl/fl;Trp53fl/fl	Ad5-CMV-Cre	controls	270.164
234648	Rb1fl/fl;Trp53fl/fl	Ad5-CMV-Cre	controls	161.852
234648	Rb1fl/fl;Trp53fl/fl	Ad5-CMV-Cre	controls	229.071
234648	Rb1fl/fl;Trp53fl/fl	Ad5-CMV-Cre	controls	525.581
234750	Rb1fl/fl;Trp53fl/fl	Ad5-CMV-Cre	controls	186.428
234750	Rb1fl/fl;Trp53fl/fl	Ad5-CMV-Cre	controls	142.558
234750	Rb1fl/fl;Trp53fl/fl	Ad5-CMV-Cre	controls	368.352
234750	Rb1fl/fl;Trp53fl/fl	Ad5-CMV-Cre	controls	293.138
234750	Rb1fl/fl;Trp53fl/fl	Ad5-CMV-Cre	controls	277.601
235414	Rb1fl/fl;Trp53fl/fl	Ad5-CMV-Cre	controls	184.952
234940	Rb1fl/fl;Trp53fl/fl	Ad5-CMV-Cre	controls	245.843
234940	Rb1fl/fl;Trp53fl/fl	Ad5-CMV-Cre	controls	238.442
234940	Rb1fl/fl;Trp53fl/fl	Ad5-CMV-Cre	controls	395.697
234940	Rb1fl/fl;Trp53fl/fl	Ad5-CMV-Cre	controls	557.709
234940	Rb1fl/fl;Trp53fl/fl	Ad5-CMV-Cre	controls	239.563
234940	Rb1fl/fl;Trp53fl/fl	Ad5-CMV-Cre	controls	346.328
235107	Rb1fl/fl;Trp53fl/fl	Ad5-CMV-Cre	controls	212.274
235107	Rb1fl/fl;Trp53fl/fl	Ad5-CMV-Cre	controls	226.827
235107	Rb1fl/fl;Trp53fl/fl	Ad5-CMV-Cre	controls	266.552
235107	Rb1fl/fl;Trp53fl/fl	Ad5-CMV-Cre	controls	128.049
235107	Rb1fl/fl;Trp53fl/fl	Ad5-CMV-Cre	controls	142.739
235470	Rb1fl/fl;Trp53fl/fl	Ad5-CMV-Cre	controls	284.455
235470	Rb1fl/fl;Trp53fl/fl	Ad5-CMV-Cre	controls	295.986
235470	Rb1fl/fl;Trp53fl/fl	Ad5-CMV-Cre	controls	208.552
235470	Rb1fl/fl;Trp53fl/fl	Ad5-CMV-Cre	controls	462.846
234754	Rb1fl/fl;Trp53fl/fl	Ad5-CMV-Cre	controls	255.539
234754	Rb1fl/fl;Trp53fl/fl	Ad5-CMV-Cre	controls	190.869
234754	Rb1fl/fl;Trp53fl/fl	Ad5-CMV-Cre	controls	519.161
234754	Rb1fl/fl;Trp53fl/fl	Ad5-CMV-Cre	controls	207.197
234754	Rb1fl/fl;Trp53fl/fl	Ad5-CMV-Cre	controls	100.508
234754	Rb1fl/fl;Trp53fl/fl	Ad5-CMV-Cre	controls	238.09
234754	Rb1fl/fl;Trp53fl/fl	Ad5-CMV-Cre	controls	170.998
234754	Rb1fl/fl;Trp53fl/fl	Ad5-CMV-Cre	controls	531.612
234936	Rb1fl/fl;Trp53fl/fl	Ad5-CMV-Cre	controls	261.908
234936	Rb1fl/fl;Trp53fl/fl	Ad5-CMV-Cre	controls	397.754
234936	Rb1fl/fl;Trp53fl/fl	Ad5-CMV-Cre	controls	173.714
235065	Rb1fl/fl;Trp53fl/fl	Ad5-CMV-Cre	controls	137.521
235459	Rb1fl/fl;Trp53fl/fl	Ad5-CMV-Cre	controls	210.498
235459	Rb1fl/fl;Trp53fl/fl	Ad5-CMV-Cre	controls	336.515
235459	Rb1fl/fl;Trp53fl/fl	Ad5-CMV-Cre	controls	180.724
235459	Rb1fl/fl;Trp53fl/fl	Ad5-CMV-Cre	controls	239.05
234576	Rb1fl/fl;Trp53fl/fl	Ad5-CMV-Cre	controls	179.355
234576	Rb1fl/fl;Trp53fl/fl	Ad5-CMV-Cre	controls	220.362
235252	Rb1fl/fl;Trp53fl/fl	Ad5-CMV-Cre	controls	718.866
235252	Rb1fl/fl;Trp53fl/fl	Ad5-CMV-Cre	controls	385.437
234735	Rb1fl/fl;Trp53fl/fl	Ad5-CMV-Cre	controls	134.2
234735	Rb1fl/fl;Trp53fl/fl	Ad5-CMV-Cre	controls	171.477
234735	Rb1fl/fl;Trp53fl/fl	Ad5-CMV-Cre	controls	209.862
234735	Rb1fl/fl;Trp53fl/fl	Ad5-CMV-Cre	controls	298.046
234735	Rb1fl/fl;Trp53fl/fl	Ad5-CMV-Cre	controls	130.351
235359	Rb1fl/fl;Trp53fl/fl	Ad5-CMV-Cre	controls	180.557
235359	Rb1fl/fl;Trp53fl/fl	Ad5-CMV-Cre	controls	138.035
234828	Rb1fl/fl;Trp53fl/fl	Ad5-CMV-Cre	controls	175.092
234924	Rb1fl/fl;Trp53fl/fl	Ad5-CMV-Cre	controls	209.011
234924	Rb1fl/fl;Trp53fl/fl	Ad5-CMV-Cre	controls	149.632
234924	Rb1fl/fl;Trp53fl/fl	Ad5-CMV-Cre	controls	199.105
234924	Rb1fl/fl;Trp53fl/fl	Ad5-CMV-Cre	controls	193.365
234737	Rb1fl/fl;Trp53fl/fl	Ad5-CMV-Cre	controls	297.74
234737	Rb1fl/fl;Trp53fl/fl	Ad5-CMV-Cre	controls	375.614
234737	Rb1fl/fl;Trp53fl/fl	Ad5-CMV-Cre	controls	387.083
234997	Rb1fl/fl;Trp53fl/fl	Ad5-CMV-Cre	controls	161.844
234997	Rb1fl/fl;Trp53fl/fl	Ad5-CMV-Cre	controls	192.2
234997	Rb1fl/fl;Trp53fl/fl	Ad5-CMV-Cre	controls	131.552
234997	Rb1fl/fl;Trp53fl/fl	Ad5-CMV-Cre	controls	266.662
235142	Rb1fl/fl;Trp53fl/fl	Ad5-CMV-Cre	controls	224.528
235142	Rb1fl/fl;Trp53fl/fl	Ad5-CMV-Cre	controls	294.092
235142	Rb1fl/fl;Trp53fl/fl	Ad5-CMV-Cre	controls	317.034
235142	Rb1fl/fl;Trp53fl/fl	Ad5-CMV-Cre	controls	283.229
234839	Rb1fl/fl;Trp53fl/fl	Ad5-CMV-Cre	controls	205.064
234839	Rb1fl/fl;Trp53fl/fl	Ad5-CMV-Cre	controls	172.716
234839	Rb1fl/fl;Trp53fl/fl	Ad5-CMV-Cre	controls	334.914
234839	Rb1fl/fl;Trp53fl/fl	Ad5-CMV-Cre	controls	295.065
234833	Rb1fl/fl;Trp53fl/fl	Ad5-CMV-Cre	controls	468.215
234833	Rb1fl/fl;Trp53fl/fl	Ad5-CMV-Cre	controls	597.809
234833	Rb1fl/fl;Trp53fl/fl	Ad5-CMV-Cre	controls	285.582
234833	Rb1fl/fl;Trp53fl/fl	Ad5-CMV-Cre	controls	471.333
235190	Rb1fl/fl;Trp53fl/fl	Ad5-CMV-Cre	controls	118.142
235190	Rb1fl/fl;Trp53fl/fl	Ad5-CMV-Cre	controls	415.277
235190	Rb1fl/fl;Trp53fl/fl	Ad5-CMV-Cre	controls	232.911
235190	Rb1fl/fl;Trp53fl/fl	Ad5-CMV-Cre	controls	118.829
235190	Rb1fl/fl;Trp53fl/fl	Ad5-CMV-Cre	controls	227.298
235237	Rb1fl/fl;Trp53fl/fl	Ad5-CMV-Cre	DCPG	182.971
235237	Rb1fl/fl;Trp53fl/fl	Ad5-CMV-Cre	DCPG	133.962
235237	Rb1fl/fl;Trp53fl/fl	Ad5-CMV-Cre	DCPG	263.77
235237	Rb1fl/fl;Trp53fl/fl	Ad5-CMV-Cre	DCPG	143.605
235112	Rb1fl/fl;Trp53fl/fl	Ad5-CMV-Cre	DCPG	139.093
235112	Rb1fl/fl;Trp53fl/fl	Ad5-CMV-Cre	DCPG	292.921
235182	Rb1fl/fl;Trp53fl/fl	Ad5-CMV-Cre	DCPG	134.643
235182	Rb1fl/fl;Trp53fl/fl	Ad5-CMV-Cre	DCPG	161.748
235182	Rb1fl/fl;Trp53fl/fl	Ad5-CMV-Cre	DCPG	137.707
235182	Rb1fl/fl;Trp53fl/fl	Ad5-CMV-Cre	DCPG	78.9966
234745	Rb1fl/fl;Trp53fl/fl	Ad5-CMV-Cre	DCPG	110.763
234745	Rb1fl/fl;Trp53fl/fl	Ad5-CMV-Cre	DCPG	177.15
234745	Rb1fl/fl;Trp53fl/fl	Ad5-CMV-Cre	DCPG	95.3773
234745	Rb1fl/fl;Trp53fl/fl	Ad5-CMV-Cre	DCPG	76.3769
234745	Rb1fl/fl;Trp53fl/fl	Ad5-CMV-Cre	DCPG	127.673
234745	Rb1fl/fl;Trp53fl/fl	Ad5-CMV-Cre	DCPG	174.728
235388	Rb1fl/fl;Trp53fl/fl	Ad5-CMV-Cre	DCPG	194.298
235388	Rb1fl/fl;Trp53fl/fl	Ad5-CMV-Cre	DCPG	161.664
235388	Rb1fl/fl;Trp53fl/fl	Ad5-CMV-Cre	DCPG	399.336
235316	Rb1fl/fl;Trp53fl/fl	Ad5-CMV-Cre	DCPG	165.378
235316	Rb1fl/fl;Trp53fl/fl	Ad5-CMV-Cre	DCPG	106.376
235316	Rb1fl/fl;Trp53fl/fl	Ad5-CMV-Cre	DCPG	206.761
235316	Rb1fl/fl;Trp53fl/fl	Ad5-CMV-Cre	DCPG	98.8514
235316	Rb1fl/fl;Trp53fl/fl	Ad5-CMV-Cre	DCPG	243.219
235316	Rb1fl/fl;Trp53fl/fl	Ad5-CMV-Cre	DCPG	122.028
235316	Rb1fl/fl;Trp53fl/fl	Ad5-CMV-Cre	DCPG	348.452
235316	Rb1fl/fl;Trp53fl/fl	Ad5-CMV-Cre	DCPG	186.792
235316	Rb1fl/fl;Trp53fl/fl	Ad5-CMV-Cre	DCPG	125.604
235260	Rb1fl/fl;Trp53fl/fl	Ad5-CMV-Cre	DCPG	242.433
235260	Rb1fl/fl;Trp53fl/fl	Ad5-CMV-Cre	DCPG	185.302
235260	Rb1fl/fl;Trp53fl/fl	Ad5-CMV-Cre	DCPG	95.1648
234912	Rb1fl/fl;Trp53fl/fl	Ad5-CMV-Cre	DCPG	71.81
234912	Rb1fl/fl;Trp53fl/fl	Ad5-CMV-Cre	DCPG	96.8001
234912	Rb1fl/fl;Trp53fl/fl	Ad5-CMV-Cre	DCPG	87.8421
234562	Rb1fl/fl;Trp53fl/fl	Ad5-CMV-Cre	DCPG	56.3505
234562	Rb1fl/fl;Trp53fl/fl	Ad5-CMV-Cre	DCPG	148.236
234562	Rb1fl/fl;Trp53fl/fl	Ad5-CMV-Cre	DCPG	191.883
234562	Rb1fl/fl;Trp53fl/fl	Ad5-CMV-Cre	DCPG	186.125
234562	Rb1fl/fl;Trp53fl/fl	Ad5-CMV-Cre	DCPG	89.3597
235276	Rb1fl/fl;Trp53fl/fl	Ad5-CMV-Cre	DCPG	311.664
235276	Rb1fl/fl;Trp53fl/fl	Ad5-CMV-Cre	DCPG	163.728
235276	Rb1fl/fl;Trp53fl/fl	Ad5-CMV-Cre	DCPG	144.602
235276	Rb1fl/fl;Trp53fl/fl	Ad5-CMV-Cre	DCPG	105.809
235276	Rb1fl/fl;Trp53fl/fl	Ad5-CMV-Cre	DCPG	210.812
235276	Rb1fl/fl;Trp53fl/fl	Ad5-CMV-Cre	DCPG	99.4743
235276	Rb1fl/fl;Trp53fl/fl	Ad5-CMV-Cre	DCPG	81.7319
234830	Rb1fl/fl;Trp53fl/fl	Ad5-CMV-Cre	DCPG	185.252
234830	Rb1fl/fl;Trp53fl/fl	Ad5-CMV-Cre	DCPG	316.209
234830	Rb1fl/fl;Trp53fl/fl	Ad5-CMV-Cre	DCPG	308.743
234830	Rb1fl/fl;Trp53fl/fl	Ad5-CMV-Cre	DCPG	86.7825
235307	Rb1fl/fl;Trp53fl/fl	Ad5-CMV-Cre	DCPG	202.22
235307	Rb1fl/fl;Trp53fl/fl	Ad5-CMV-Cre	DCPG	196.403
235307	Rb1fl/fl;Trp53fl/fl	Ad5-CMV-Cre	DCPG	88.6057
235307	Rb1fl/fl;Trp53fl/fl	Ad5-CMV-Cre	DCPG	260.035
235127	Rb1fl/fl;Trp53fl/fl	Ad5-CMV-Cre	riluzole	223.253
235127	Rb1fl/fl;Trp53fl/fl	Ad5-CMV-Cre	riluzole	142.666
235484	Rb1fl/fl;Trp53fl/fl	Ad5-CMV-Cre	riluzole	287.068
235484	Rb1fl/fl;Trp53fl/fl	Ad5-CMV-Cre	riluzole	102.85
235484	Rb1fl/fl;Trp53fl/fl	Ad5-CMV-Cre	riluzole	126.378
235484	Rb1fl/fl;Trp53fl/fl	Ad5-CMV-Cre	riluzole	406.406
235484	Rb1fl/fl;Trp53fl/fl	Ad5-CMV-Cre	riluzole	318.233
235484	Rb1fl/fl;Trp53fl/fl	Ad5-CMV-Cre	riluzole	292.87
235287	Rb1fl/fl;Trp53fl/fl	Ad5-CMV-Cre	riluzole	190.726
235287	Rb1fl/fl;Trp53fl/fl	Ad5-CMV-Cre	riluzole	61.0371
235287	Rb1fl/fl;Trp53fl/fl	Ad5-CMV-Cre	riluzole	389.139
234676	Rb1fl/fl;Trp53fl/fl	Ad5-CMV-Cre	riluzole	132.354
234676	Rb1fl/fl;Trp53fl/fl	Ad5-CMV-Cre	riluzole	242.913
234676	Rb1fl/fl;Trp53fl/fl	Ad5-CMV-Cre	riluzole	197.477
234676	Rb1fl/fl;Trp53fl/fl	Ad5-CMV-Cre	riluzole	117.078
234676	Rb1fl/fl;Trp53fl/fl	Ad5-CMV-Cre	riluzole	237.783
234676	Rb1fl/fl;Trp53fl/fl	Ad5-CMV-Cre	riluzole	267.44
234676	Rb1fl/fl;Trp53fl/fl	Ad5-CMV-Cre	riluzole	165.126
234676	Rb1fl/fl;Trp53fl/fl	Ad5-CMV-Cre	riluzole	452.046
234676	Rb1fl/fl;Trp53fl/fl	Ad5-CMV-Cre	riluzole	258.22
235516	Rb1fl/fl;Trp53fl/fl	Ad5-CMV-Cre	riluzole	155.972
235516	Rb1fl/fl;Trp53fl/fl	Ad5-CMV-Cre	riluzole	145.208
235516	Rb1fl/fl;Trp53fl/fl	Ad5-CMV-Cre	riluzole	386.032
235147	Rb1fl/fl;Trp53fl/fl	Ad5-CMV-Cre	riluzole	138.367
235147	Rb1fl/fl;Trp53fl/fl	Ad5-CMV-Cre	riluzole	77.9293
235147	Rb1fl/fl;Trp53fl/fl	Ad5-CMV-Cre	riluzole	112.842
235495	Rb1fl/fl;Trp53fl/fl	Ad5-CMV-Cre	riluzole	131.525
235495	Rb1fl/fl;Trp53fl/fl	Ad5-CMV-Cre	riluzole	177.218
235495	Rb1fl/fl;Trp53fl/fl	Ad5-CMV-Cre	riluzole	121.121
235495	Rb1fl/fl;Trp53fl/fl	Ad5-CMV-Cre	riluzole	93.6791
235495	Rb1fl/fl;Trp53fl/fl	Ad5-CMV-Cre	riluzole	237.021
235292	Rb1fl/fl;Trp53fl/fl	Ad5-CMV-Cre	riluzole	97.0153
235292	Rb1fl/fl;Trp53fl/fl	Ad5-CMV-Cre	riluzole	116.981
235292	Rb1fl/fl;Trp53fl/fl	Ad5-CMV-Cre	riluzole	71.9485
235292	Rb1fl/fl;Trp53fl/fl	Ad5-CMV-Cre	riluzole	195.653
235292	Rb1fl/fl;Trp53fl/fl	Ad5-CMV-Cre	riluzole	92.9924
235292	Rb1fl/fl;Trp53fl/fl	Ad5-CMV-Cre	riluzole	57.8413
234701	Rb1fl/fl;Trp53fl/fl	Ad5-CMV-Cre	riluzole	131.038
234701	Rb1fl/fl;Trp53fl/fl	Ad5-CMV-Cre	riluzole	75.253
234701	Rb1fl/fl;Trp53fl/fl	Ad5-CMV-Cre	riluzole	90.152
234701	Rb1fl/fl;Trp53fl/fl	Ad5-CMV-Cre	riluzole	144.465
234701	Rb1fl/fl;Trp53fl/fl	Ad5-CMV-Cre	riluzole	340.029
234701	Rb1fl/fl;Trp53fl/fl	Ad5-CMV-Cre	riluzole	77.583
234762	Rb1fl/fl;Trp53fl/fl	Ad5-CMV-Cre	riluzole	213.834
234762	Rb1fl/fl;Trp53fl/fl	Ad5-CMV-Cre	riluzole	126.701
234762	Rb1fl/fl;Trp53fl/fl	Ad5-CMV-Cre	riluzole	339.621
234762	Rb1fl/fl;Trp53fl/fl	Ad5-CMV-Cre	riluzole	198.322
234762	Rb1fl/fl;Trp53fl/fl	Ad5-CMV-Cre	riluzole	117.151
234762	Rb1fl/fl;Trp53fl/fl	Ad5-CMV-Cre	riluzole	142.316
234762	Rb1fl/fl;Trp53fl/fl	Ad5-CMV-Cre	riluzole	204.737
234762	Rb1fl/fl;Trp53fl/fl	Ad5-CMV-Cre	riluzole	131.636
235115	Rb1fl/fl;Trp53fl/fl	Ad5-CMV-Cre	riluzole	150.529
235115	Rb1fl/fl;Trp53fl/fl	Ad5-CMV-Cre	riluzole	266.546
235115	Rb1fl/fl;Trp53fl/fl	Ad5-CMV-Cre	riluzole	46.3395
234964	Rb1fl/fl;Trp53fl/fl	Ad5-CMV-Cre	riluzole	125.76
234964	Rb1fl/fl;Trp53fl/fl	Ad5-CMV-Cre	riluzole	64.4926
234964	Rb1fl/fl;Trp53fl/fl	Ad5-CMV-Cre	riluzole	222.372

## Sheet: Main Figure 5k
#source data for Figure 5k: survival curves of RP mice under treatment with DCPG; riluzole or the relative vehicles
mouse_id	genotype	virus	treatment	days_to_death
234926	Rb1fl/fl;Trp53fl/fl	Ad5-CMV-Cre	PBS	54
235406	Rb1fl/fl;Trp53fl/fl	Ad5-CMV-Cre	PBS	67
235113	Rb1fl/fl;Trp53fl/fl	Ad5-CMV-Cre	PBS	63
234858	Rb1fl/fl;Trp53fl/fl	Ad5-CMV-Cre	PBS	61
235134	Rb1fl/fl;Trp53fl/fl	Ad5-CMV-Cre	PBS	40
234722	Rb1fl/fl;Trp53fl/fl	Ad5-CMV-Cre	PBS	77
234648	Rb1fl/fl;Trp53fl/fl	Ad5-CMV-Cre	PBS	56
234750	Rb1fl/fl;Trp53fl/fl	Ad5-CMV-Cre	PBS	63
235159	Rb1fl/fl;Trp53fl/fl	Ad5-CMV-Cre	PBS	26
235414	Rb1fl/fl;Trp53fl/fl	Ad5-CMV-Cre	PBS	40
234940	Rb1fl/fl;Trp53fl/fl	Ad5-CMV-Cre	PBS	54
235163	Rb1fl/fl;Trp53fl/fl	Ad5-CMV-Cre	PBS	54
235107	Rb1fl/fl;Trp53fl/fl	Ad5-CMV-Cre	PBS	79
234921	Rb1fl/fl;Trp53fl/fl	Ad5-CMV-Cre	PBS	53
235470	Rb1fl/fl;Trp53fl/fl	Ad5-CMV-Cre	PBS	42
234754	Rb1fl/fl;Trp53fl/fl	Ad5-CMV-Cre	PBS	62
234936	Rb1fl/fl;Trp53fl/fl	Ad5-CMV-Cre	PBS	53
235065	Rb1fl/fl;Trp53fl/fl	Ad5-CMV-Cre	PBS	53
235459	Rb1fl/fl;Trp53fl/fl	Ad5-CMV-Cre	PBS	45
234923	Rb1fl/fl;Trp53fl/fl	Ad5-CMV-Cre	PBS	77
235108	Rb1fl/fl;Trp53fl/fl	Ad5-CMV-Cre	PBS	41
234576	Rb1fl/fl;Trp53fl/fl	Ad5-CMV-Cre	PBS	72
235252	Rb1fl/fl;Trp53fl/fl	Ad5-CMV-Cre	PBS	35
234735	Rb1fl/fl;Trp53fl/fl	Ad5-CMV-Cre	riluzole_vehicle	53
235359	Rb1fl/fl;Trp53fl/fl	Ad5-CMV-Cre	riluzole_vehicle	42
234828	Rb1fl/fl;Trp53fl/fl	Ad5-CMV-Cre	riluzole_vehicle	71
234924	Rb1fl/fl;Trp53fl/fl	Ad5-CMV-Cre	riluzole_vehicle	74
234737	Rb1fl/fl;Trp53fl/fl	Ad5-CMV-Cre	riluzole_vehicle	62
234997	Rb1fl/fl;Trp53fl/fl	Ad5-CMV-Cre	riluzole_vehicle	50
235142	Rb1fl/fl;Trp53fl/fl	Ad5-CMV-Cre	riluzole_vehicle	74
234839	Rb1fl/fl;Trp53fl/fl	Ad5-CMV-Cre	riluzole_vehicle	52
234833	Rb1fl/fl;Trp53fl/fl	Ad5-CMV-Cre	riluzole_vehicle	33
235190	Rb1fl/fl;Trp53fl/fl	Ad5-CMV-Cre	riluzole_vehicle	64
235237	Rb1fl/fl;Trp53fl/fl	Ad5-CMV-Cre	DCPG	63
235112	Rb1fl/fl;Trp53fl/fl	Ad5-CMV-Cre	DCPG	100
235182	Rb1fl/fl;Trp53fl/fl	Ad5-CMV-Cre	DCPG	69
234745	Rb1fl/fl;Trp53fl/fl	Ad5-CMV-Cre	DCPG	80
235388	Rb1fl/fl;Trp53fl/fl	Ad5-CMV-Cre	DCPG	52
235316	Rb1fl/fl;Trp53fl/fl	Ad5-CMV-Cre	DCPG	45
235260	Rb1fl/fl;Trp53fl/fl	Ad5-CMV-Cre	DCPG	76
234912	Rb1fl/fl;Trp53fl/fl	Ad5-CMV-Cre	DCPG	103
234562	Rb1fl/fl;Trp53fl/fl	Ad5-CMV-Cre	DCPG	98
235276	Rb1fl/fl;Trp53fl/fl	Ad5-CMV-Cre	DCPG	42
234830	Rb1fl/fl;Trp53fl/fl	Ad5-CMV-Cre	DCPG	26
235307	Rb1fl/fl;Trp53fl/fl	Ad5-CMV-Cre	DCPG	44
235127	Rb1fl/fl;Trp53fl/fl	Ad5-CMV-Cre	riluzole	65
235484	Rb1fl/fl;Trp53fl/fl	Ad5-CMV-Cre	riluzole	66
235287	Rb1fl/fl;Trp53fl/fl	Ad5-CMV-Cre	riluzole	38
234676	Rb1fl/fl;Trp53fl/fl	Ad5-CMV-Cre	riluzole	61
235516	Rb1fl/fl;Trp53fl/fl	Ad5-CMV-Cre	riluzole	98
235147	Rb1fl/fl;Trp53fl/fl	Ad5-CMV-Cre	riluzole	80
235495	Rb1fl/fl;Trp53fl/fl	Ad5-CMV-Cre	riluzole	73
235292	Rb1fl/fl;Trp53fl/fl	Ad5-CMV-Cre	riluzole	59
234701	Rb1fl/fl;Trp53fl/fl	Ad5-CMV-Cre	riluzole	81
234762	Rb1fl/fl;Trp53fl/fl	Ad5-CMV-Cre	riluzole	75
235115	Rb1fl/fl;Trp53fl/fl	Ad5-CMV-Cre	riluzole	70
234964	Rb1fl/fl;Trp53fl/fl	Ad5-CMV-Cre	riluzole	94

## Sheet: Main Figure 5l
#source data for Figure 5l: best response of individual autochthonous tumors in the RP model induced with CMV-Cre under treatment with etoposide plus cisplatin; etoposide plus cisplatin plus riluzole or etoposide plus cisplatin plus DCPG
mouse_id	genotype	virus	treatment	best response (percent of initial tumor size)
234867	Rb1fl/fl;Trp53fl/fl	Ad5-CMV-Cre	etoposide / cisplatin	47.074
234867	Rb1fl/fl;Trp53fl/fl	Ad5-CMV-Cre	etoposide / cisplatin	65.6844
234867	Rb1fl/fl;Trp53fl/fl	Ad5-CMV-Cre	etoposide / cisplatin	79.0973
234867	Rb1fl/fl;Trp53fl/fl	Ad5-CMV-Cre	etoposide / cisplatin	45.9002
234867	Rb1fl/fl;Trp53fl/fl	Ad5-CMV-Cre	etoposide / cisplatin	68.0027
234867	Rb1fl/fl;Trp53fl/fl	Ad5-CMV-Cre	etoposide / cisplatin	87.865
235258	Rb1fl/fl;Trp53fl/fl	Ad5-CMV-Cre	etoposide / cisplatin	219.49
235258	Rb1fl/fl;Trp53fl/fl	Ad5-CMV-Cre	etoposide / cisplatin	216.604
235258	Rb1fl/fl;Trp53fl/fl	Ad5-CMV-Cre	etoposide / cisplatin	212.624
235258	Rb1fl/fl;Trp53fl/fl	Ad5-CMV-Cre	etoposide / cisplatin	94.788
235258	Rb1fl/fl;Trp53fl/fl	Ad5-CMV-Cre	etoposide / cisplatin	92.6512
235258	Rb1fl/fl;Trp53fl/fl	Ad5-CMV-Cre	etoposide / cisplatin	280.444
235258	Rb1fl/fl;Trp53fl/fl	Ad5-CMV-Cre	etoposide / cisplatin	126.035
235258	Rb1fl/fl;Trp53fl/fl	Ad5-CMV-Cre	etoposide / cisplatin	152.363
235039	Rb1fl/fl;Trp53fl/fl	Ad5-CMV-Cre	etoposide / cisplatin	141.587
235039	Rb1fl/fl;Trp53fl/fl	Ad5-CMV-Cre	etoposide / cisplatin	179.29
235039	Rb1fl/fl;Trp53fl/fl	Ad5-CMV-Cre	etoposide / cisplatin	208.312
235104	Rb1fl/fl;Trp53fl/fl	Ad5-CMV-Cre	etoposide / cisplatin	62.937
235104	Rb1fl/fl;Trp53fl/fl	Ad5-CMV-Cre	etoposide / cisplatin	131.769
235104	Rb1fl/fl;Trp53fl/fl	Ad5-CMV-Cre	etoposide / cisplatin	80.7857
235104	Rb1fl/fl;Trp53fl/fl	Ad5-CMV-Cre	etoposide / cisplatin	158.8
235104	Rb1fl/fl;Trp53fl/fl	Ad5-CMV-Cre	etoposide / cisplatin	106.993
234640	Rb1fl/fl;Trp53fl/fl	Ad5-CMV-Cre	etoposide / cisplatin	257.882
234640	Rb1fl/fl;Trp53fl/fl	Ad5-CMV-Cre	etoposide / cisplatin	255.892
234640	Rb1fl/fl;Trp53fl/fl	Ad5-CMV-Cre	etoposide / cisplatin	143.356
234640	Rb1fl/fl;Trp53fl/fl	Ad5-CMV-Cre	etoposide / cisplatin	111.824
234640	Rb1fl/fl;Trp53fl/fl	Ad5-CMV-Cre	etoposide / cisplatin	148.722
234727	Rb1fl/fl;Trp53fl/fl	Ad5-CMV-Cre	etoposide / cisplatin	115.894
234727	Rb1fl/fl;Trp53fl/fl	Ad5-CMV-Cre	etoposide / cisplatin	148.717
234727	Rb1fl/fl;Trp53fl/fl	Ad5-CMV-Cre	etoposide / cisplatin	88.953
234727	Rb1fl/fl;Trp53fl/fl	Ad5-CMV-Cre	etoposide / cisplatin	72.8427
234727	Rb1fl/fl;Trp53fl/fl	Ad5-CMV-Cre	etoposide / cisplatin	51.9567
235402	Rb1fl/fl;Trp53fl/fl	Ad5-CMV-Cre	etoposide / cisplatin	74.3596
235402	Rb1fl/fl;Trp53fl/fl	Ad5-CMV-Cre	etoposide / cisplatin	214.074
235402	Rb1fl/fl;Trp53fl/fl	Ad5-CMV-Cre	etoposide / cisplatin	116.808
235402	Rb1fl/fl;Trp53fl/fl	Ad5-CMV-Cre	etoposide / cisplatin	108.18
235230	Rb1fl/fl;Trp53fl/fl	Ad5-CMV-Cre	etoposide / cisplatin	69.5928
235230	Rb1fl/fl;Trp53fl/fl	Ad5-CMV-Cre	etoposide / cisplatin	155
235230	Rb1fl/fl;Trp53fl/fl	Ad5-CMV-Cre	etoposide / cisplatin	186.534
235230	Rb1fl/fl;Trp53fl/fl	Ad5-CMV-Cre	etoposide / cisplatin	164.975
235090	Rb1fl/fl;Trp53fl/fl	Ad5-CMV-Cre	etoposide / cisplatin	104.287
235090	Rb1fl/fl;Trp53fl/fl	Ad5-CMV-Cre	etoposide / cisplatin	75.0597
235398	Rb1fl/fl;Trp53fl/fl	Ad5-CMV-Cre	etoposide / cisplatin	81.678
235398	Rb1fl/fl;Trp53fl/fl	Ad5-CMV-Cre	etoposide / cisplatin	126.111
235398	Rb1fl/fl;Trp53fl/fl	Ad5-CMV-Cre	etoposide / cisplatin	97.0544
235403	Rb1fl/fl;Trp53fl/fl	Ad5-CMV-Cre	etoposide / cisplatin / DCPG	95.958
235403	Rb1fl/fl;Trp53fl/fl	Ad5-CMV-Cre	etoposide / cisplatin / DCPG	84.6492
235403	Rb1fl/fl;Trp53fl/fl	Ad5-CMV-Cre	etoposide / cisplatin / DCPG	162.751
235403	Rb1fl/fl;Trp53fl/fl	Ad5-CMV-Cre	etoposide / cisplatin / DCPG	62.2112
235403	Rb1fl/fl;Trp53fl/fl	Ad5-CMV-Cre	etoposide / cisplatin / DCPG	117.807
235403	Rb1fl/fl;Trp53fl/fl	Ad5-CMV-Cre	etoposide / cisplatin / DCPG	55.6811
235403	Rb1fl/fl;Trp53fl/fl	Ad5-CMV-Cre	etoposide / cisplatin / DCPG	64.2134
234652	Rb1fl/fl;Trp53fl/fl	Ad5-CMV-Cre	etoposide / cisplatin / DCPG	75.4694
234652	Rb1fl/fl;Trp53fl/fl	Ad5-CMV-Cre	etoposide / cisplatin / DCPG	167.229
234652	Rb1fl/fl;Trp53fl/fl	Ad5-CMV-Cre	etoposide / cisplatin / DCPG	103.598
235537	Rb1fl/fl;Trp53fl/fl	Ad5-CMV-Cre	etoposide / cisplatin / DCPG	155.675
235537	Rb1fl/fl;Trp53fl/fl	Ad5-CMV-Cre	etoposide / cisplatin / DCPG	335.764
235537	Rb1fl/fl;Trp53fl/fl	Ad5-CMV-Cre	etoposide / cisplatin / DCPG	133.409
235537	Rb1fl/fl;Trp53fl/fl	Ad5-CMV-Cre	etoposide / cisplatin / DCPG	255.669
234730	Rb1fl/fl;Trp53fl/fl	Ad5-CMV-Cre	etoposide / cisplatin / DCPG	56.241
234730	Rb1fl/fl;Trp53fl/fl	Ad5-CMV-Cre	etoposide / cisplatin / DCPG	199.056
234730	Rb1fl/fl;Trp53fl/fl	Ad5-CMV-Cre	etoposide / cisplatin / DCPG	91.2727
235350	Rb1fl/fl;Trp53fl/fl	Ad5-CMV-Cre	etoposide / cisplatin / DCPG	150.077
235350	Rb1fl/fl;Trp53fl/fl	Ad5-CMV-Cre	etoposide / cisplatin / DCPG	57.7285
235350	Rb1fl/fl;Trp53fl/fl	Ad5-CMV-Cre	etoposide / cisplatin / DCPG	137.417
235350	Rb1fl/fl;Trp53fl/fl	Ad5-CMV-Cre	etoposide / cisplatin / DCPG	90.3346
235350	Rb1fl/fl;Trp53fl/fl	Ad5-CMV-Cre	etoposide / cisplatin / DCPG	83.2493
235350	Rb1fl/fl;Trp53fl/fl	Ad5-CMV-Cre	etoposide / cisplatin / DCPG	132.262
235350	Rb1fl/fl;Trp53fl/fl	Ad5-CMV-Cre	etoposide / cisplatin / DCPG	125.528
235350	Rb1fl/fl;Trp53fl/fl	Ad5-CMV-Cre	etoposide / cisplatin / DCPG	112.897
235350	Rb1fl/fl;Trp53fl/fl	Ad5-CMV-Cre	etoposide / cisplatin / DCPG	251.304
235350	Rb1fl/fl;Trp53fl/fl	Ad5-CMV-Cre	etoposide / cisplatin / DCPG	162.285
235212	Rb1fl/fl;Trp53fl/fl	Ad5-CMV-Cre	etoposide / cisplatin / DCPG	153.408
235212	Rb1fl/fl;Trp53fl/fl	Ad5-CMV-Cre	etoposide / cisplatin / DCPG	94.595
234700	Rb1fl/fl;Trp53fl/fl	Ad5-CMV-Cre	etoposide / cisplatin / DCPG	118.244
234700	Rb1fl/fl;Trp53fl/fl	Ad5-CMV-Cre	etoposide / cisplatin / DCPG	85.4436
235463	Rb1fl/fl;Trp53fl/fl	Ad5-CMV-Cre	etoposide / cisplatin / DCPG	70.3035
235463	Rb1fl/fl;Trp53fl/fl	Ad5-CMV-Cre	etoposide / cisplatin / DCPG	106.883
234976	Rb1fl/fl;Trp53fl/fl	Ad5-CMV-Cre	etoposide / cisplatin / DCPG	218.295
234976	Rb1fl/fl;Trp53fl/fl	Ad5-CMV-Cre	etoposide / cisplatin / DCPG	88.8818
234841	Rb1fl/fl;Trp53fl/fl	Ad5-CMV-Cre	etoposide / cisplatin / DCPG	159.528
234841	Rb1fl/fl;Trp53fl/fl	Ad5-CMV-Cre	etoposide / cisplatin / DCPG	194.381
234841	Rb1fl/fl;Trp53fl/fl	Ad5-CMV-Cre	etoposide / cisplatin / DCPG	55.0513
235192	Rb1fl/fl;Trp53fl/fl	Ad5-CMV-Cre	etoposide / cisplatin / riluzole	83.8894
235192	Rb1fl/fl;Trp53fl/fl	Ad5-CMV-Cre	etoposide / cisplatin / riluzole	92.1755
235192	Rb1fl/fl;Trp53fl/fl	Ad5-CMV-Cre	etoposide / cisplatin / riluzole	17.8567
235097	Rb1fl/fl;Trp53fl/fl	Ad5-CMV-Cre	etoposide / cisplatin / riluzole	78.3895
235097	Rb1fl/fl;Trp53fl/fl	Ad5-CMV-Cre	etoposide / cisplatin / riluzole	88.2285
235097	Rb1fl/fl;Trp53fl/fl	Ad5-CMV-Cre	etoposide / cisplatin / riluzole	20.2927
235097	Rb1fl/fl;Trp53fl/fl	Ad5-CMV-Cre	etoposide / cisplatin / riluzole	87.0429
235097	Rb1fl/fl;Trp53fl/fl	Ad5-CMV-Cre	etoposide / cisplatin / riluzole	71.4842
235097	Rb1fl/fl;Trp53fl/fl	Ad5-CMV-Cre	etoposide / cisplatin / riluzole	173.775
235096	Rb1fl/fl;Trp53fl/fl	Ad5-CMV-Cre	etoposide / cisplatin / riluzole	102.546
235096	Rb1fl/fl;Trp53fl/fl	Ad5-CMV-Cre	etoposide / cisplatin / riluzole	156.617
235267	Rb1fl/fl;Trp53fl/fl	Ad5-CMV-Cre	etoposide / cisplatin / riluzole	85.2648
235267	Rb1fl/fl;Trp53fl/fl	Ad5-CMV-Cre	etoposide / cisplatin / riluzole	32.7192
235267	Rb1fl/fl;Trp53fl/fl	Ad5-CMV-Cre	etoposide / cisplatin / riluzole	119.447
235267	Rb1fl/fl;Trp53fl/fl	Ad5-CMV-Cre	etoposide / cisplatin / riluzole	208.807
235267	Rb1fl/fl;Trp53fl/fl	Ad5-CMV-Cre	etoposide / cisplatin / riluzole	96.5645
235267	Rb1fl/fl;Trp53fl/fl	Ad5-CMV-Cre	etoposide / cisplatin / riluzole	63.6758
235267	Rb1fl/fl;Trp53fl/fl	Ad5-CMV-Cre	etoposide / cisplatin / riluzole	62.4116
235267	Rb1fl/fl;Trp53fl/fl	Ad5-CMV-Cre	etoposide / cisplatin / riluzole	119.87
234797	Rb1fl/fl;Trp53fl/fl	Ad5-CMV-Cre	etoposide / cisplatin / riluzole	85.8681
234797	Rb1fl/fl;Trp53fl/fl	Ad5-CMV-Cre	etoposide / cisplatin / riluzole	93.0412
234797	Rb1fl/fl;Trp53fl/fl	Ad5-CMV-Cre	etoposide / cisplatin / riluzole	79.5579
234797	Rb1fl/fl;Trp53fl/fl	Ad5-CMV-Cre	etoposide / cisplatin / riluzole	125.258
234797	Rb1fl/fl;Trp53fl/fl	Ad5-CMV-Cre	etoposide / cisplatin / riluzole	107.566
235228	Rb1fl/fl;Trp53fl/fl	Ad5-CMV-Cre	etoposide / cisplatin / riluzole	104.602
235228	Rb1fl/fl;Trp53fl/fl	Ad5-CMV-Cre	etoposide / cisplatin / riluzole	53.5119
235228	Rb1fl/fl;Trp53fl/fl	Ad5-CMV-Cre	etoposide / cisplatin / riluzole	34.6034
235228	Rb1fl/fl;Trp53fl/fl	Ad5-CMV-Cre	etoposide / cisplatin / riluzole	64.6354
235063	Rb1fl/fl;Trp53fl/fl	Ad5-CMV-Cre	etoposide / cisplatin / riluzole	169.375
235063	Rb1fl/fl;Trp53fl/fl	Ad5-CMV-Cre	etoposide / cisplatin / riluzole	97.6265
235012	Rb1fl/fl;Trp53fl/fl	Ad5-CMV-Cre	etoposide / cisplatin / riluzole	174.805
235012	Rb1fl/fl;Trp53fl/fl	Ad5-CMV-Cre	etoposide / cisplatin / riluzole	31.1261
235435	Rb1fl/fl;Trp53fl/fl	Ad5-CMV-Cre	etoposide / cisplatin / riluzole	114.83
235435	Rb1fl/fl;Trp53fl/fl	Ad5-CMV-Cre	etoposide / cisplatin / riluzole	13.5604
235435	Rb1fl/fl;Trp53fl/fl	Ad5-CMV-Cre	etoposide / cisplatin / riluzole	183.923
235435	Rb1fl/fl;Trp53fl/fl	Ad5-CMV-Cre	etoposide / cisplatin / riluzole	122.243

[truncated: 1 more sheets: Main Figure 5m]
