# Supplementary material for: Functional synapses between neurons and small cell lung cancer
Source: Nature. 2025 Sep 10;646(8087):1243–53. doi: 10.1038/s41586-025-09434-9 (PMC12571904; doi:10.1038/s41586-025-09434-9)
Supplement: Supplementary file 8 — Source Data Extended Data Fig. 1 [file 41586_2025_9434_MOESM8_ESM.xlsx]

## Sheet: Extended Data Figure 1f
#source data for ED figure 1f with insertions in or near Crebbp
chromosome	position	direction	genotype	mouse id	tumor id	number of insertions
16	4082093	reverse	RPLS	207186	6	18
16	4094077	reverse	RPLH	207084	3	13
16	4099885	reverse	RPLS	207186	2	249
16	4102349	forward	RPLS	207216	3	467
16	4108319	forward	RPLS	207069	1	16
16	4109378	forward	RPLS	207261	4	11
16	4132226	forward	RPLS	207261	4	6
16	4136647	reverse	RPLS	207548	2	12
16	4140369	reverse	RPLH	207128	10	5
16	4141396	forward	RPLH	207128	16	9
16	4142313	forward	RPLS	207237	4	5
16	4145577	reverse	RPLS	207237	4	9
16	4176240	reverse	RPLH	207854	2	39
16	4177436	reverse	RPLS	207229	4	7
16	4192330	forward	RPLS	207989	22	5
16	4198499	forward	RPLS	207486	4	14
16	4200326	reverse	RPLH	207854	7	5
16	4201043	forward	RPLH	207416	2	12
16	4211178	reverse	RPLS	207176	2	5

## Sheet: Extended Data Figure 1g
#source data for ED figure 1g with insertions in or near Pten
chromosome	position	direction	genotype	mouse id	tumor id	number of insertions
19	32737347	forward	RPLS	207329	1	6
19	32738202	reverse	RPLH	207084	5	11
19	32758770	reverse	RPLH	207970	3	40
19	32759229	reverse	RPLH	207272	6	20
19	32759437	reverse	RPLS	207363	9	5
19	32760489	forward	RPLS	207548	5	8
19	32760493	forward	RPLS	207548	5	36
19	32761021	forward	RPLS	207294	6	27
19	32761122	forward	RPLH	207817	6	5
19	32761388	forward	RPLH	207128	19	5
19	32762939	forward	RPLS	207330	6	5
19	32764122	reverse	RPLH	207128	19	26
19	32765442	reverse	RPLH	207970	3	7
19	32776419	reverse	RPLS	207069	5	8
19	32776862	forward	RPLS	207186	2	39
19	32777150	reverse	RPLS	207793	2	267
19	32777592	forward	RPLH	207208	1	5
19	32777886	forward	RPLH	207770	1	19
19	32778452	reverse	RPLS	207186	6	18
19	32778827	forward	RPLS	207261	4	37
19	32778827	reverse	RPLH	207239	3	310
19	32784665	forward	RPLH	207817	14	25
19	32790293	forward	RPLH	207770	3	5
19	32790585	reverse	RPLH	207811	1	84
19	32792622	reverse	RPLS	207186	3	5
19	32792887	forward	RPLS	207329	1	212
19	32792887	reverse	RPLH	207817	8	6
19	32793058	forward	RPLH	207970	3	9
19	32793144	reverse	RPLH	207986	2	11
19	32793833	forward	RPLS	207838	8	43
19	32794567	reverse	RPLH	207331	2	5
19	32798269	forward	RPLH	207770	2	21
19	32799679	forward	RPLH	207970	3	294
19	32800043	reverse	RPLS	207154	10	20
19	32805235	reverse	RPLH	207916	1	9
19	32806440	forward	RPLH	207208	1	29
19	32806621	forward	RPLS	207261	3	237
19	32807598	reverse	RPLH	207970	3	112
19	32808230	reverse	RPLH	207208	2	38
19	32808490	forward	RPLH	207817	4	14
19	32808606	reverse	RPLH	207770	2	26
19	32808907	reverse	RPLH	207817	6	113
19	32809777	reverse	RPLS	207169	5	23
19	32811485	reverse	RPLH	207817	6	456
19	32811882	reverse	RPLS	207363	9	5
19	32811993	forward	RPLH	207770	2	61
19	32812876	reverse	RPLS	207548	5	21
19	32816956	reverse	RPLH			6
19	32817289	forward	RPLS	207363	7	25
19	32817795	reverse	RPLH	207073	2	877
19	32819824	forward	RPLS	207261	4	8

## Sheet: Extended Data Figure 1h
#source data for ED figure 1h with insertions in or near Nfib
chromosome	position	direction	genotype	mouse id	tumor id	number of insertions
4	82195033	forward	RPLH	207905	13	12
4	82201076	reverse	RPLH	207416	2	8
4	82237988	reverse	RPLS	207261	4	7
4	82321569	forward	RPLH	207128	21	6
4	82329467	forward	RPLH	207272	1	16
4	82344234	reverse	RPLH	207128	21	7
4	82344885	forward	RPLH	207128	7	5
4	82347170	forward	RPLH	207128	19	11
4	82366642	reverse	RPLS	207261	4	8
4	82373204	forward	RPLH	207463	1	15
4	82375176	forward	RPLS	207989	25	7
4	82385319	forward	RPLS	207793	4	9
4	82387977	reverse	RPLH	207986	3	6
4	82391378	forward	RPLS	207176	2	34
4	82414417	forward	RPLH	207811	2	11
4	82434934	forward	RPLH	207128	16	10
4	82460119	forward	RPLS	207261	4	18
4	82460119	reverse	RPLH	207128	19	7
4	82468902	forward	RPLH	207128	14	36
4	82493727	forward	RPLH	207905	13	16
4	82497101	reverse	RPLH	207905	13	7
4	82504923	forward	RPLH	207579	1	511
4	82505190	reverse	RPLS	207261	4	8
4	82505951	forward	RPLH	207434	15	7
4	82511082	forward	RPLH	207128	13	5
4	82516673	reverse	RPLS	207330	10	35
4	82516906	reverse	RPLS	207577	4	6
4	82517798	reverse	RPLH	207905	13	7
4	82540204	forward	RPLS	207577	4	5
4	82546394	forward	RPLH	207128	10	9
4	82573100	forward	RPLS	207989	17	5
4	82586623	reverse	RPLH	207128	20	7
4	82592795	reverse	RPLH	207434	21	7
4	82602613	reverse	RPLH	207128	15	15
4	82604151	reverse	RPLH	207272	5	8
4	82613075	forward	RPLH	207905	13	12
4	82619727	reverse	RPLS	207261	4	32
4	82620761	reverse	RPLS	207261	4	6
4	82621659	forward	RPLH	207905	13	530
4	82622043	forward	RPLS	207989	26	5
4	82623542	reverse	RPLH	207986	3	34
4	82662543	forward	RPLS	207294	8	5
4	82664448	forward	RPLS	207989	16	13
4	82677394	reverse	RPLS	207186	2	5
4	82755790	reverse	RPLH	207854	1	13
4	82763539	forward	RPLS	207186	9	40
4	82766446	forward	RPLS	207329	3	8
4	82798760	reverse	RPLH	207101	2	11
4	82813674	reverse	RPLH	207842	5	5

## Sheet: Extended Data Figure 1i
#source data for ED figure 1i with insertions in or near Trp73
chromosome	position	direction	genotype	mouse id	tumor id	number of insertions
4	154075895	reverse	RPLH	207817	7	5
4	154080347	reverse	RPLH	207416	2	5
4	154103418	reverse	RPLS	207408	1	8
4	154106202	reverse	RPLH	207970	5	13
4	154108085	reverse	RPLS	207069	1	10
4	154112011	forward	RPLS	207548	8	290
4	154116999	reverse	RPLH	207817	7	6
4	154118691	forward	RPLH	207970	3	5
4	154118691	reverse	RPLS	207186	6	10
4	154129419	reverse	RPLS	207186	1	80
4	154132250	reverse	RPLS	207363	9	5
4	154132980	forward	RPLS	207363	9	8
4	154137601	forward	RPLS	207229	1	6
4	154139108	reverse	RPLH	207416	4	5

## Sheet: Extended Data Figure 1j
#source data for ED figure 1j with insertions in or near Nrxn1
chromosome	position	direction	genotype	mouse id	tumor id	number of insertions
17	89904232	reverse	RPLH	207101	2	6
17	90228496	reverse	RPLS	207363	2	6
17	90246719	forward	RPLH	207970	3	280
17	90297827	reverse	RPLH	207770	3	6
17	90301570	reverse	RPLS	207186	1	7
17	90318174	reverse	RPLS	207577	4	28
17	90381104	forward	RPLH	207128	18	30
17	90559854	reverse	RPLH	207128	10	54
17	90598702	forward	RPLH	207905	13	5
17	90635211	reverse	RPLH	207128	14	7
17	90799816	forward	RPLS	207237	5	47
17	90807103	reverse	RPLS	207237	1	15
17	90809303	forward	RPLH	207970	3	11
17	90833364	forward	RPLH	207970	5	18
17	90893049	reverse	RPLH	207208	1	8
17	90897710	forward	RPLS	207330	2	5
17	90931830	reverse	RPLS	207169	4	13
17	90936789	forward	RPLS	207186	1	7
17	90948596	reverse	RPLS	207793	2	5
17	90964664	forward	RPLS	207844	6	17
17	90964664	reverse	RPLH	207128	5	6
17	90972392	forward	RPLS	207216	3	14
17	91000755	reverse	RPLH	207905	13	16
17	91036463	reverse	RPLS	207363	9	5
17	91051920	reverse	RPLH	207084	4	23
17	91067364	reverse	RPLH	207128	10	5
17	91084348	forward	RPLS	207186	1	30
17	91128655	forward	RPLS	207186	1	11

## Sheet: Extended Data Figure 1k
#source data for ED figure 1k with insertions in or near Nlgn1
chromosome	position	direction	genotype	mouse id	tumor id	number of insertions
3	25136512	forward	RPLH	207073	2	16
3	25421467	reverse	RPLS	207330	9	8
3	25633409	reverse	RPLH	207416	5	156
3	25707797	reverse	RPLS	207844	4	5
3	25724208	reverse	RPLS	207294	4	14
3	25745631	forward	RPLH	207416	5	5
3	25756076	reverse	RPLS	207911	1	6
3	25799997	forward	RPLH	207905	13	544
3	25830532	forward	RPLH	207839	11	7
3	25914243	reverse	RPLS	207261	3	5
3	25920711	forward	RPLH	207416	4	12
3	25930123	reverse	RPLH	207208	1	7
3	26012782	forward	RPLS	207261	3	6
3	26130056	reverse	RPLH	207128	15	5
3	26173553	reverse	RPLS	207577	1	12
3	26185126	reverse	RPLS	207216	1	18
3	26186872	reverse	RPLH	207128	6	6
3	26202530	forward	RPLH	207128	8	16
3	26214034	forward	RPLH	207128	19	13
3	26269394	reverse	RPLH	207101	5	51
3	26270465	reverse	RPLH	207084	4	30
3	26273866	forward	RPLS	207329	2	6
3	26324470	reverse	RPLS	207330	6	13
3	26523822	reverse	RPLH	207811	1	6
3	26537106	reverse	RPLS	207989	24	15
3	26582231	reverse	RPLS	207294	8	5

## Sheet: Extended Data Figure 1l
#source data for ED figure 1l with insertions in or near Dcc
chromosome	position	direction	genotype	mouse id	tumor id	number of insertions
18	70902695	forward	RPLS	207216	1	8
18	70904751	forward	RPLH	207128	20	5
18	70908535	reverse	RPLH	207208	1	6
18	71234795	reverse	RPLS	207186	1	5
18	71412471	forward	RPLH	207128	10	8
18	71553087	reverse	RPLS	207989	21	6
18	71576213	forward	RPLS	207363	2	49
18	71638665	forward	RPLH	207073	2	5
18	71657871	forward	RPLH	207128	19	11
18	71692934	forward	RPLH	207128	17	7
18	71775826	forward	RPLH	207128	8	23
18	71837475	reverse	RPLH	207208	5	109
18	71837926	forward	RPLH	207128	5	15
18	71923114	reverse	RPLS	207548	7	8
18	71931981	forward	RPLH	207854	1	21
18	71933996	reverse	RPLH	207128	16	75
18	72028716	reverse	RPLS	207989	16	7
18	72190675	forward	RPLH	207416	1	51
18	72394262	reverse	RPLS	207329	2	13
18	72610425	forward	RPLH	207128	10	20
18	72684002	forward	RPLH	207905	5	5

## Sheet: Extended Data Figure 1m
#source data for ED figure 1m with insertions in or near Reln
chromosome	position	direction	genotype	mouse id	tumor id	number of insertions
5	21821435	forward	RPLH	207924	1	24
5	21826285	reverse	RPLH	207854	2	9
5	21866680	reverse	RPLH	207128	7	10
5	21960016	forward	RPLH	207416	1	26
5	22132284	forward	RPLH	207416	5	13
5	22142784	forward	RPLH	207208	1	8
5	22156142	reverse	RPLH	207839	6	5
5	22160565	reverse	RPLS	207237	6	44
5	22193700	forward	RPLS	207294	7	7
5	22271315	forward	RPLH	207905	5	10
5	22299522	forward	RPLS	207408	11	6
5	22338964	reverse	RPLH	207128	16	17
5	22467668	forward	RPLH	207905	5	8
5	22484991	forward	RPLH	207128	16	290
