# Supplementary material for: Functional synapses between neurons and small cell lung cancer
Source: Nature. 2025 Sep 10;646(8087):1243–53. doi: 10.1038/s41586-025-09434-9 (PMC12571904; doi:10.1038/s41586-025-09434-9)
Supplement: Supplementary file 10 — Source Data Extended Data Fig. 3 [file 41586_2025_9434_MOESM10_ESM.xlsx]

## Sheet: Extended Data Figure 3a
#source data for Extended Data Figure 3a: expected and observed genetic events in the piggyBac screen and in human samples binned based on the expression levels
human_ensembl_gene	mouse_ensembl_gene	human_SCLC_log2_TPM_plus_1	expression_bin	expected_human_mutations	observed_human_mutations	expected_piggyBac_insertions	observed_piggyBac_insertions	bin_expected_human_mutations	bin_observed_human_mutations	bin_expected_piggyBac_insertions	bin_observed_piggyBac_insertions	bin_observed_over_expected_human_mutations	bin_observed_over_expected_piggyBac_insertions
ENSG00000065135	ENSMUSG00000000001	2.82037	3	4.03462	3	0.573652	0	12567.7	13361	868.782	901	1.06312	1.03708
ENSG00000093009	ENSMUSG00000000028	6.03118	8	6.86509	5	0.573652	0	12624.4	9318	866.205	976	0.738096	1.12675
ENSG00000102098	ENSMUSG00000000037	3.69231	4	7.81377	10	0.573652	2	12492.6	11489	866.641	1053	0.919661	1.21504
ENSG00000091583	ENSMUSG00000000049	0.0822314	1	3.85081	4	0.573652	1	10820.1	15478	874.953	683	1.43049	0.780614
ENSG00000141562	ENSMUSG00000000056	7.06365	9	6.12515	8	0.573652	0	13463.2	9637	871.764	1063	0.715806	1.21937
ENSG00000105971	ENSMUSG00000000058	3.88031	5	2.0952	1	0.566321	0	11746.9	9900	871.844	965	0.842773	1.10685
ENSG00000067082	ENSMUSG00000000078	7.05661	9	3.75267	1	0.298739	0	13463.2	9637	871.764	1063	0.715806	1.21937
ENSG00000010803	ENSMUSG00000000085	4.28544	5	7.71407	2	0.573652	2	11746.9	9900	871.844	965	0.842773	1.10685
ENSG00000178741	ENSMUSG00000000088	7.54362	9	2.14037	1	0.274913	0	13463.2	9637	871.764	1063	0.715806	1.21937
ENSG00000121068	ENSMUSG00000000093	2.14058	3	7.46171	6	0.566321	0	12567.7	13361	868.782	901	1.06312	1.03708
ENSG00000121075	ENSMUSG00000000094	1.59038	2	5.93977	11	0.566321	0	11874.5	14422	862.902	777	1.21453	0.90045
ENSG00000064300	ENSMUSG00000000120	1.47472	2	4.59853	8	0.0971359	0	11874.5	14422	862.902	777	1.21453	0.90045
ENSG00000108379	ENSMUSG00000000125	2.42081	3	3.90377	2	0.573652	0	12567.7	13361	868.782	901	1.06312	1.03708
ENSG00000143816	ENSMUSG00000000126	2.19189	3	3.87885	7	0.274913	0	12567.7	13361	868.782	901	1.06312	1.03708
ENSG00000151422	ENSMUSG00000000127	4.57276	5	9.94168	11	0.274913	2	11746.9	9900	871.844	965	0.842773	1.10685
ENSG00000169180	ENSMUSG00000000131	7.73379	9	13.051	16	0.573652	3	13463.2	9637	871.764	1063	0.715806	1.21937
ENSG00000068323	ENSMUSG00000000134	5.65555	7	6.10646	8	0.298739	0	11626.4	9188	859.997	988	0.790269	1.14884
ENSG00000168646	ENSMUSG00000000142	4.29179	5	9.53043	7	0.573652	1	11746.9	9900	871.844	965	0.842773	1.10685
ENSG00000106009	ENSMUSG00000000148	4.17015	5	8.57552	8	0.573652	0	11746.9	9900	871.844	965	0.842773	1.10685
ENSG00000146535	ENSMUSG00000000149	4.80332	6	5.67184	0	0.573652	2	12019.4	9890	866.958	973	0.822838	1.12231
ENSG00000110628	ENSMUSG00000000154	2.87095	3	4.39291	1	0.573652	0	12567.7	13361	868.782	901	1.06312	1.03708
ENSG00000183067	ENSMUSG00000000159	0.66968	2	4.46301	6	0.573652	0	11874.5	14422	862.902	777	1.21453	0.90045
ENSG00000150773	ENSMUSG00000000167	1.89418	3	3.7698	2	0.274913	0	12567.7	13361	868.782	901	1.06312	1.03708
ENSG00000150768	ENSMUSG00000000168	4.99666	6	6.99283	4	0.274913	0	12019.4	9890	866.958	973	0.822838	1.12231
ENSG00000204370	ENSMUSG00000000171	6.23663	8	2.23384	1	0.274913	0	12624.4	9318	866.205	976	0.738096	1.12675
ENSG00000118972	ENSMUSG00000000182	0.0101003	0	2.71987	11	0.573652	0	8117.74	14670	878.954	310	1.80715	0.352692
ENSG00000111241	ENSMUSG00000000183	0	0	2.23384	6	0.573652	0	8117.74	14670	878.954	310	1.80715	0.352692
ENSG00000118971	ENSMUSG00000000184	4.70247	6	3.19031	6	0.573652	0	12019.4	9890	866.958	973	0.822838	1.12231
ENSG00000148358	ENSMUSG00000000194	5.43817	7	6.75916	7	0.573652	2	11626.4	9188	859.997	988	0.790269	1.14884
ENSG00000102452	ENSMUSG00000000197	0.887987	2	19.6279	34	0.573652	2	11874.5	14422	862.902	777	1.21453	0.90045
ENSG00000204347	ENSMUSG00000000202	2.63009	3	4.96773	9	0.573652	0	12567.7	13361	868.782	901	1.06312	1.03708
ENSG00000180176	ENSMUSG00000000214	0.18777	1	5.69365	7	0.573652	0	10820.1	15478	874.953	683	1.43049	0.780614
ENSG00000254647	ENSMUSG00000000215	0	0	1.41757	2	0.573652	0	8117.74	14670	878.954	310	1.80715	0.352692
ENSG00000166828	ENSMUSG00000000216	1.86976	3	7.24051	5	0.573652	0	12567.7	13361	868.782	901	1.06312	1.03708
ENSG00000102385	ENSMUSG00000000223	0.386693	1	10.6832	7	0.573652	0	10820.1	15478	874.953	683	1.43049	0.780614
ENSG00000064201	ENSMUSG00000000244	0.433724	1	3.62026	3	0.573652	0	10820.1	15478	874.953	683	1.43049	0.780614
ENSG00000106689	ENSMUSG00000000247	4.34718	5	4.42718	4	0.573652	0	11746.9	9900	871.844	965	0.842773	1.10685
ENSG00000137198	ENSMUSG00000000253	3.80924	4	3.80563	10	0.573652	1	12492.6	11489	866.641	1053	0.919661	1.21504
ENSG00000145888	ENSMUSG00000000263	0.0193261	0	5.10481	5	0.274913	0	8117.74	14670	878.954	310	1.80715	0.352692
ENSG00000080561	ENSMUSG00000000266	2.0507	3	8.18919	10	0.573652	0	12567.7	13361	868.782	901	1.06312	1.03708
ENSG00000121060	ENSMUSG00000000275	6.80011	8	6.94298	10	0.573652	2	12624.4	9318	866.205	976	0.738096	1.12675
ENSG00000153933	ENSMUSG00000000276	4.48679	5	6.58313	1	0.573652	0	11746.9	9900	871.844	965	0.842773	1.10685
ENSG00000121064	ENSMUSG00000000278	7.62353	9	5.2528	3	0.573652	0	13463.2	9637	871.764	1063	0.715806	1.21937
ENSG00000070444	ENSMUSG00000000282	5.3295	7	6.07997	2	0.573652	0	11626.4	9188	859.997	988	0.790269	1.14884
ENSG00000160255	ENSMUSG00000000290	5.75376	7	9.21265	13	0.573652	0	11626.4	9188	859.997	988	0.790269	1.14884
ENSG00000111906	ENSMUSG00000000295	5.69059	7	2.41922	5	0.573652	0	11626.4	9188	859.997	988	0.790269	1.14884
ENSG00000111907	ENSMUSG00000000296	2.44212	3	2.47997	2	0.573652	4	12567.7	13361	868.782	901	1.06312	1.03708
ENSG00000133027	ENSMUSG00000000301	4.7131	6	2.7962	2	0.274913	1	12019.4	9890	866.958	973	0.822838	1.12231
ENSG00000039068	ENSMUSG00000000303	6.27824	8	10.3031	6	0.410537	1	12624.4	9318	866.205	976	0.738096	1.12675
ENSG00000179242	ENSMUSG00000000305	1.25181	2	10.1224	13	0.573652	2	11874.5	14422	862.902	777	1.21453	0.90045
ENSG00000237289	ENSMUSG00000000308	3.35667	4	4.93346	0	0.573652	0	12492.6	11489	866.641	1053	0.919661	1.21504
ENSG00000161940	ENSMUSG00000000317	3.99732	5	5.20295	10	0.573652	0	11746.9	9900	871.844	965	0.842773	1.10685
ENSG00000132514	ENSMUSG00000000318	0.776864	2	4.19663	4	0.573652	0	11874.5	14422	862.902	777	1.21453	0.90045
ENSG00000108839	ENSMUSG00000000320	0.460727	1	7.28257	3	0.573652	0	10820.1	15478	874.953	683	1.43049	0.780614
ENSG00000099889	ENSMUSG00000000325	4.33068	5	10.2018	10	0.573652	0	11746.9	9900	871.844	965	0.842773	1.10685
ENSG00000093010	ENSMUSG00000000326	5.10139	6	3.2386	1	0.573652	0	12019.4	9890	866.958	973	0.822838	1.12231
ENSG00000137996	ENSMUSG00000000339	5.78872	7	4.21688	3	0.573652	0	11626.4	9188	859.997	988	0.790269	1.14884
ENSG00000137992	ENSMUSG00000000340	3.01501	4	5.46154	7	0.573652	1	12492.6	11489	866.641	1053	0.919661	1.21504
ENSG00000183283	ENSMUSG00000000346	8.47943	9	3.09685	1	0.566321	0	13463.2	9637	871.764	1063	0.715806	1.21937
ENSG00000232119	ENSMUSG00000000355	5.69372	7	2.14972	1	0.573652	0	11626.4	9188	859.997	988	0.790269	1.14884
ENSG00000088320	ENSMUSG00000000359	0.408909	1	3.12644	6	0.573652	0	10820.1	15478	874.953	683	1.43049	0.780614
ENSG00000132972	ENSMUSG00000000365	0.0143773	0	18.4689	26	0.274913	0	8117.74	14670	878.954	310	1.80715	0.352692
ENSG00000160218	ENSMUSG00000000374	5.9755	7	14.1181	12	0.573652	1	11626.4	9188	859.997	988	0.790269	1.14884
ENSG00000136280	ENSMUSG00000000378	5.05694	6	5.2637	5	0.298739	0	12019.4	9890	866.958	973	0.822838	1.12231
ENSG00000136270	ENSMUSG00000000384	6.16119	8	6.77785	7	0.298739	0	12624.4	9318	866.205	976	0.738096	1.12675
ENSG00000184012	ENSMUSG00000000385	2.3614	3	5.88214	4	0.573652	0	12567.7	13361	868.782	901	1.06312	1.03708
ENSG00000078098	ENSMUSG00000000392	3.24821	4	8.76868	22	0.274913	1	12492.6	11489	866.641	1053	0.919661	1.21504
ENSG00000115263	ENSMUSG00000000394	0	0	2.09676	7	0.274913	0	8117.74	14670	878.954	310	1.80715	0.352692
ENSG00000139180	ENSMUSG00000000399	6.85083	8	5.19828	4	0.573652	0	12624.4	9318	866.205	976	0.738096	1.12675
ENSG00000198759	ENSMUSG00000000402	2.29625	3	6.25444	2	0.535164	0	12567.7	13361	868.782	901	1.06312	1.03708
ENSG00000182866	ENSMUSG00000000409	4.13646	5	7.01308	5	0.564488	0	11746.9	9900	871.844	965	0.842773	1.10685
ENSG00000162526	ENSMUSG00000000411	2.79799	3	2.92861	1	0.573652	0	12567.7	13361	868.782	901	1.06312	1.03708
ENSG00000077063	ENSMUSG00000000416	2.28827	3	18.2197	19	0.573652	2	12567.7	13361	868.782	901	1.06312	1.03708
ENSG00000141429	ENSMUSG00000000420	6.13405	8	6.32299	5	0.566321	1	12624.4	9318	866.205	976	0.738096	1.12675
ENSG00000111049	ENSMUSG00000000435	0	0	2.7962	10	0.573652	0	8117.74	14670	878.954	310	1.80715	0.352692
ENSG00000075975	ENSMUSG00000000439	4.32995	5	4.70914	1	0.573652	0	11746.9	9900	871.844	965	0.842773	1.10685
ENSG00000132170	ENSMUSG00000000440	1.23734	2	5.73726	5	0.573652	1	11874.5	14422	862.902	777	1.21453	0.90045
ENSG00000132155	ENSMUSG00000000441	6.32358	8	7.48041	3	0.573652	2	12624.4	9318	866.205	976	0.738096	1.12675
ENSG00000180096	ENSMUSG00000000486	2.78128	3	4.61723	2	0.573652	0	12567.7	13361	868.782	901	1.06312	1.03708
ENSG00000100311	ENSMUSG00000000489	3.78586	4	2.6965	2	0.566321	0	12492.6	11489	866.641	1053	0.919661	1.21504
ENSG00000139567	ENSMUSG00000000530	4.32733	5	5.58304	2	0.562655	0	11746.9	9900	871.844	965	0.842773	1.10685
ENSG00000161835	ENSMUSG00000000531	4.14616	5	4.23557	3	0.562655	0	11746.9	9900	871.844	965	0.842773	1.10685
ENSG00000135503	ENSMUSG00000000532	5.22671	6	6.8464	5	0.562655	0	12019.4	9890	866.958	973	0.822838	1.12231
ENSG00000175662	ENSMUSG00000000538	4.73935	6	6.18902	2	0.274913	0	12019.4	9890	866.958	973	0.822838	1.12231
ENSG00000143167	ENSMUSG00000000544	0.168416	1	3.51121	7	0.535164	1	10820.1	15478	874.953	683	1.43049	0.780614
ENSG00000161642	ENSMUSG00000000552	5.01308	6	4.57828	3	0.573652	0	12019.4	9890	866.958	973	0.822838	1.12231
ENSG00000161638	ENSMUSG00000000555	5.54343	7	11.4745	4	0.573652	1	11626.4	9188	859.997	988	0.790269	1.14884
ENSG00000151834	ENSMUSG00000000560	0.0728183	1	6.00676	32	0.573652	1	10820.1	15478	874.953	683	1.43049	0.780614
ENSG00000116455	ENSMUSG00000000561	5.1382	6	3.76824	1	0.410537	0	12019.4	9890	866.958	973	0.822838	1.12231
ENSG00000116459	ENSMUSG00000000563	7.58613	9	2.83981	2	0.410537	1	13463.2	9637	871.764	1063	0.715806	1.21937
ENSG00000125398	ENSMUSG00000000567	2.78398	3	5.52229	6	0.566321	0	12567.7	13361	868.782	901	1.06312	1.03708
ENSG00000138668	ENSMUSG00000000568	8.68341	9	4.16392	3	0.555324	1	13463.2	9637	871.764	1063	0.715806	1.21937
ENSG00000197223	ENSMUSG00000000581	4.94353	6	2.04535	3	0.566321	0	12019.4	9890	866.958	973	0.822838	1.12231
ENSG00000196743	ENSMUSG00000000594	6.27291	8	2.56565	0	0.274913	0	12624.4	9318	866.205	976	0.738096	1.12675
ENSG00000001631	ENSMUSG00000000600	6.16237	8	8.39014	8	0.287742	1	12624.4	9318	866.205	976	0.738096	1.12675
ENSG00000073464	ENSMUSG00000000605	2.71885	3	8.29201	7	0.298739	0	12567.7	13361	868.782	901	1.06312	1.03708
ENSG00000113262	ENSMUSG00000000617	0.365338	1	9.16591	10	0.274913	0	10820.1	15478	874.953	683	1.43049	0.780614
ENSG00000135622	ENSMUSG00000000627	3.63987	4	8.17206	6	0.553491	0	12492.6	11489	866.641	1053	0.919661	1.21504
ENSG00000159399	ENSMUSG00000000628	3.91471	5	10.1084	12	0.566321	0	11746.9	9900	871.844	965	0.842773	1.10685
ENSG00000196535	ENSMUSG00000000631	6.43731	8	22.6967	14	0.573652	1	12624.4	9318	866.205	976	0.738096	1.12675
ENSG00000063015	ENSMUSG00000000632	4.95395	6	10.8296	9	0.573652	0	12019.4	9890	866.958	973	0.822838	1.12231
ENSG00000162882	ENSMUSG00000000673	2.0745	3	3.1685	3	0.544328	0	12567.7	13361	868.782	901	1.06312	1.03708
ENSG00000169442	ENSMUSG00000000682	4.05718	5	0.685418	2	0.573652	0	11746.9	9900	871.844	965	0.842773	1.10685
ENSG00000168792	ENSMUSG00000000686	1.89993	3	4.8431	3	0.573652	0	12567.7	13361	868.782	901	1.06312	1.03708
ENSG00000108511	ENSMUSG00000000690	3.64614	4	2.42856	5	0.573652	0	12492.6	11489	866.641	1053	0.919661	1.21504
ENSG00000115318	ENSMUSG00000000693	2.69388	3	8.27799	7	0.553491	0	12567.7	13361	868.782	901	1.06312	1.03708
ENSG00000124557	ENSMUSG00000000706	0.1391	1	5.66561	8	0.566321	0	10820.1	15478	874.953	683	1.43049	0.780614
ENSG00000114166	ENSMUSG00000000708	5.1092	6	9.23913	4	0.274913	1	12019.4	9890	866.958	973	0.822838	1.12231
ENSG00000111540	ENSMUSG00000000711	8.15078	9	2.83514	1	0.573652	0	13463.2	9637	871.764	1063	0.715806	1.21937
ENSG00000108255	ENSMUSG00000000724	0.0264533	0	2.48776	2	0.573652	0	8117.74	14670	878.954	310	1.80715	0.352692
ENSG00000142182	ENSMUSG00000000730	0	0	4.30723	8	0.573652	0	8117.74	14670	878.954	310	1.80715	0.352692
ENSG00000160224	ENSMUSG00000000731	0.0509297	0	5.77621	6	0.573652	0	8117.74	14670	878.954	310	1.80715	0.352692
ENSG00000160223	ENSMUSG00000000732	0.214871	1	5.22164	4	0.573652	0	10820.1	15478	874.953	683	1.43049	0.780614
ENSG00000197912	ENSMUSG00000000738	6.45247	8	11.8936	4	0.573652	0	12624.4	9318	866.205	976	0.738096	1.12675
ENSG00000167526	ENSMUSG00000000740	9.80474	9	2.30083	3	0.573652	0	13463.2	9637	871.764	1063	0.715806	1.21937
ENSG00000131165	ENSMUSG00000000743	6.84662	8	2.21826	0	0.573652	0	12624.4	9318	866.205	976	0.738096	1.12675
ENSG00000132383	ENSMUSG00000000751	7.82917	9	6.93207	3	0.573652	2	13463.2	9637	871.764	1063	0.715806	1.21937
ENSG00000132386	ENSMUSG00000000753	5.59702	7	4.56271	0	0.573652	0	11626.4	9188	859.997	988	0.790269	1.14884
ENSG00000126216	ENSMUSG00000000759	5.6195	7	10.758	8	0.533331	1	11626.4	9188	859.997	988	0.790269	1.14884
ENSG00000112038	ENSMUSG00000000766	0	0	7.9306	10	0.298739	0	8117.74	14670	878.954	310	1.80715	0.352692
ENSG00000168495	ENSMUSG00000000776	5.02791	6	4.33371	1	0.573652	0	12019.4	9890	866.958	973	0.822838	1.12231
ENSG00000081059	ENSMUSG00000000782	4.18589	5	6.1859	1	0.274913	0	11746.9	9900	871.844	965	0.842773	1.10685
ENSG00000215301	ENSMUSG00000000787	7.79364	9	8.65185	10	0.518669	1	13463.2	9637	871.764	1063	0.715806	1.21937
ENSG00000096996	ENSMUSG00000000791	1.9833	3	7.70317	17	0.573652	0	12567.7	13361	868.782	901	1.06312	1.03708
ENSG00000105641	ENSMUSG00000000792	0.100357	1	6.83549	13	0.573652	0	10820.1	15478	874.953	683	1.43049	0.780614
ENSG00000143603	ENSMUSG00000000794	2.30414	3	8.16583	7	0.566321	1	12567.7	13361	868.782	901	1.06312	1.03708
ENSG00000170832	ENSMUSG00000000804	6.03102	8	19.55	21	0.564488	1	12624.4	9318	866.205	976	0.738096	1.12675
ENSG00000167434	ENSMUSG00000000805	1.48052	2	3.6997	10	0.564488	0	11874.5	14422	862.902	777	1.21453	0.90045
ENSG00000197763	ENSMUSG00000000811	2.75361	3	1.66837	0	0.566321	0	12567.7	13361	868.782	901	1.06312	1.03708
ENSG00000117560	ENSMUSG00000000817	0.416115	1	3.09217	10	0.573652	0	10820.1	15478	874.953	683	1.43049	0.780614
ENSG00000196700	ENSMUSG00000000823	3.39364	4	9.68309	10	0.573652	0	12492.6	11489	866.641	1053	0.919661	1.21504
ENSG00000101152	ENSMUSG00000000826	4.66144	6	2.23073	2	0.573652	1	12019.4	9890	866.958	973	0.822838	1.12231
ENSG00000101150	ENSMUSG00000000827	5.85862	7	2.99871	2	0.573652	0	11626.4	9188	859.997	988	0.790269	1.14884
ENSG00000102081	ENSMUSG00000000838	6.16576	8	7.78573	15	0.274913	1	12624.4	9318	866.205	976	0.738096	1.12675
ENSG00000119866	ENSMUSG00000000861	2.78665	3	9.5538	12	0.566321	2	12567.7	13361	868.782	901	1.06312	1.03708
ENSG00000113520	ENSMUSG00000000869	0	0	2.18399	2	0.274913	0	8117.74	14670	878.954	310	1.80715	0.352692
ENSG00000101417	ENSMUSG00000000876	4.85119	6	2.59524	2	0.573652	0	12019.4	9890	866.958	973	0.822838	1.12231
ENSG00000082458	ENSMUSG00000000881	5.4242	7	10.3	8	0.566321	1	11626.4	9188	859.997	988	0.790269	1.14884
ENSG00000185838	ENSMUSG00000000884	2.92056	4	3.52367	3	0.573652	2	12492.6	11489	866.641	1053	0.919661	1.21504
ENSG00000123454	ENSMUSG00000000889	2.39722	3	6.7062	8	0.573652	0	12567.7	13361	868.782	901	1.06312	1.03708
ENSG00000099953	ENSMUSG00000000901	5.7399	7	5.23878	4	0.573652	0	11626.4	9188	859.997	988	0.790269	1.14884
ENSG00000099956	ENSMUSG00000000902	7.20544	9	4.51442	4	0.573652	1	13463.2	9637	871.764	1063	0.715806	1.21937
ENSG00000128218	ENSMUSG00000000903	0.66796	2	1.31943	0	0.573652	0	11874.5	14422	862.902	777	1.21453	0.90045
ENSG00000130787	ENSMUSG00000000915	5.6258	7	11.7518	11	0.573652	0	11626.4	9188	859.997	988	0.790269	1.14884
ENSG00000130305	ENSMUSG00000000916	4.64577	6	5.13908	3	0.573652	0	12019.4	9890	866.958	973	0.822838	1.12231
ENSG00000184428	ENSMUSG00000000934	4.74383	6	7.60659	6	0.573652	0	12019.4	9890	866.958	973	0.822838	1.12231
ENSG00000253293	ENSMUSG00000000938	3.23757	4	4.66396	12	0.274913	0	12492.6	11489	866.641	1053	0.919661	1.21504
ENSG00000197576	ENSMUSG00000000942	1.12588	2	3.31649	7	0.274913	0	11874.5	14422	862.902	777	1.21453	0.90045
ENSG00000157227	ENSMUSG00000000957	7.65146	9	6.81836	8	0.274913	0	13463.2	9637	871.764	1063	0.715806	1.21937
ENSG00000155465	ENSMUSG00000000958	3.58325	4	5.5332	4	0.274913	0	12492.6	11489	866.641	1053	0.919661	1.21504
ENSG00000155463	ENSMUSG00000000959	5.68836	7	5.40857	6	0.274913	0	11626.4	9188	859.997	988	0.790269	1.14884
ENSG00000068097	ENSMUSG00000000976	5.64924	7	13.375	6	0.544328	1	11626.4	9188	859.997	988	0.790269	1.14884
ENSG00000277632	ENSMUSG00000000982	1.15223	2	1.02501	2	0.553491	0	11874.5	14422	862.902	777	1.21453	0.90045
ENSG00000105371	ENSMUSG00000001014		0	3.60156	4	0.566321	0	8117.74	14670	878.954	310	1.80715	0.352692
ENSG00000143621	ENSMUSG00000001016	8.60782	9	4.58451	2	0.566321	0	13463.2	9637	871.764	1063	0.715806	1.21937
ENSG00000160679	ENSMUSG00000001017	5.84204	7	2.71831	2	0.566321	0	11626.4	9188	859.997	988	0.790269	1.14884
ENSG00000143553	ENSMUSG00000001018	5.65463	7	1.45963	2	0.566321	0	11626.4	9188	859.997	988	0.790269	1.14884
ENSG00000196154	ENSMUSG00000001020	5.30311	6	1.15742	2	0.566321	0	12019.4	9890	866.958	973	0.822838	1.12231
ENSG00000188015	ENSMUSG00000001021	0.798448	2	1.13717	0	0.566321	0	11874.5	14422	862.902	777	1.21453	0.90045
ENSG00000196420	ENSMUSG00000001023	0.394394	1	1.05617	0	0.566321	0	10820.1	15478	874.953	683	1.43049	0.780614
ENSG00000197956	ENSMUSG00000001025	8.07658	9	0.99853	0	0.566321	0	13463.2	9637	871.764	1063	0.715806	1.21937
ENSG00000007314	ENSMUSG00000001027	0.315875	1	20.2588	38	0.410537	0	10820.1	15478	874.953	683	1.43049	0.780614
ENSG00000108622	ENSMUSG00000001029	2.32485	3	2.98001	1	0.410537	0	12567.7	13361	868.782	901	1.06312	1.03708
ENSG00000166484	ENSMUSG00000001034	5.16757	6	8.63627	6	0.274913	0	12019.4	9890	866.958	973	0.822838	1.12231
ENSG00000072134	ENSMUSG00000001036	5.49275	7	6.99438	4	0.274913	0	11626.4	9188	859.997	988	0.790269	1.14884
ENSG00000108641	ENSMUSG00000001039	4.05862	5	4.54401	0	0.274913	0	11746.9	9900	871.844	965	0.842773	1.10685
ENSG00000138802	ENSMUSG00000001052	3.66299	4	14.1819	11	0.564488	1	12492.6	11489	866.641	1053	0.919661	1.21504
ENSG00000145911	ENSMUSG00000001053	1.62017	2	5.7248	6	0.274913	0	11874.5	14422	862.902	777	1.21453	0.90045
ENSG00000145916	ENSMUSG00000001054	4.51659	5	4.69667	4	0.274913	0	11746.9	9900	871.844	965	0.842773	1.10685
ENSG00000145912	ENSMUSG00000001056	6.40859	8	2.27902	1	0.274913	0	12624.4	9318	866.205	976	0.738096	1.12675
ENSG00000075399	ENSMUSG00000001062	4.09908	5	7.57855	5	0.573652	0	11746.9	9900	871.844	965	0.842773	1.10685
ENSG00000158805	ENSMUSG00000001065	2.86931	3	7.18755	3	0.573652	0	12567.7	13361	868.782	901	1.06312	1.03708
ENSG00000186897	ENSMUSG00000001076	0.430039	1	2.49399	4	0.555324	0	10820.1	15478	874.953	683	1.43049	0.780614
ENSG00000109736	ENSMUSG00000001082	4.93486	6	5.43194	7	0.573652	0	12019.4	9890	866.958	973	0.822838	1.12231
ENSG00000169641	ENSMUSG00000001089	3.20588	4	11.7051	3	0.573652	2	12492.6	11489	866.641	1053	0.919661	1.21504
ENSG00000007216	ENSMUSG00000001095	0.0255853	0	7.33398	4	0.573652	0	8117.74	14670	878.954	310	1.80715	0.352692
ENSG00000110906	ENSMUSG00000001098	6.80771	8	3.48317	2	0.566321	0	12624.4	9318	866.205	976	0.738096	1.12675
ENSG00000004142	ENSMUSG00000001100	5.84652	7	4.06578	0	0.566321	0	11626.4	9188	859.997	988	0.790269	1.14884
ENSG00000274529	ENSMUSG00000001103	0	0	2.29304	0	0.566321	0	8117.74	14670	878.954	310	1.80715	0.352692
ENSG00000109083	ENSMUSG00000001105	4.47977	5	2.54072	1	0.566321	0	11746.9	9900	871.844	965	0.842773	1.10685
ENSG00000142156	ENSMUSG00000001119	6.66762	8	11.2487	14	0.573652	0	12624.4	9318	866.205	976	0.738096	1.12675
ENSG00000183570	ENSMUSG00000001120	4.19668	5	4.36643	4	0.573652	5	11746.9	9900	871.844	965	0.842773	1.10685
ENSG00000168961	ENSMUSG00000001123	4.87852	6	3.991	3	0.566321	0	12019.4	9890	866.958	973	0.822838	1.12231
ENSG00000078061	ENSMUSG00000001127	5.96579	7	6.70931	11	0.566321	0	11626.4	9188	859.997	988	0.790269	1.14884
ENSG00000126759	ENSMUSG00000001128	0.79806	2	5.11727	1	0.566321	0	11874.5	14422	862.902	777	1.21453	0.90045
ENSG00000102265	ENSMUSG00000001131	7.62663	9	2.69494	2	0.566321	0	13463.2	9637	871.764	1063	0.715806	1.21937
ENSG00000126756	ENSMUSG00000001134	5.8507	7	1.90204	1	0.566321	0	11626.4	9188	859.997	988	0.790269	1.14884
ENSG00000168763	ENSMUSG00000001138	3.92106	5	7.28724	6	0.540662	0	11746.9	9900	871.844	965	0.842773	1.10685
ENSG00000114988	ENSMUSG00000001143	4.7447	6	3.99568	4	0.540662	0	12019.4	9890	866.958	973	0.822838	1.12231
ENSG00000160294	ENSMUSG00000001150	5.54162	7	21.5284	15	0.573652	0	11626.4	9188	859.997	988	0.790269	1.14884
ENSG00000160299	ENSMUSG00000001151	6.86892	8	36.4767	22	0.573652	2	12624.4	9318	866.205	976	0.738096	1.12675
ENSG00000160282	ENSMUSG00000001155	0.530452	1	6.44138	10	0.573652	0	10820.1	15478	874.953	683	1.43049	0.780614
ENSG00000059728	ENSMUSG00000001156	5.15977	6	2.5158	0	0.566321	0	12019.4	9890	866.958	973	0.822838	1.12231
ENSG00000087338	ENSMUSG00000001157	6.24336	8	5.88214	6	0.566321	0	12624.4	9318	866.205	976	0.738096	1.12675
ENSG00000124380	ENSMUSG00000001158	5.40259	7	2.07339	4	0.566321	0	11626.4	9188	859.997	988	0.790269	1.14884
ENSG00000122126	ENSMUSG00000001173	4.91041	6	10.261	11	0.566321	2	12019.4	9890	866.958	973	0.822838	1.12231
ENSG00000198668	ENSMUSG00000001175	9.92236	9	1.78832	1	0.555324	0	13463.2	9637	871.764	1063	0.715806	1.21937
ENSG00000160216	ENSMUSG00000001211	6.50622	8	4.1312	2	0.573652	1	12624.4	9318	866.205	976	0.738096	1.12675
ENSG00000091138	ENSMUSG00000001225	0.0422444	0	8.43688	16	0.573652	1	8117.74	14670	878.954	310	1.80715	0.352692
ENSG00000167680	ENSMUSG00000001227	2.35205	3	9.91832	8	0.274913	0	12567.7	13361	868.782	901	1.06312	1.03708
ENSG00000276043	ENSMUSG00000001228	5.06958	6	9.54913	5	0.274913	0	12019.4	9890	866.958	973	0.822838	1.12231
ENSG00000142002	ENSMUSG00000001229	6.46542	8	10.3311	7	0.274913	0	12624.4	9318	866.205	976	0.738096	1.12675
ENSG00000131477	ENSMUSG00000001240	4.54997	5	2.13882	0	0.569986	0	11746.9	9900	871.844	965	0.842773	1.10685
ENSG00000105699	ENSMUSG00000001247	6.01205	8	7.03489	7	0.573652	0	12624.4	9318	866.205	976	0.738096	1.12675
ENSG00000089351	ENSMUSG00000001248	6.7457	8	9.19084	5	0.573652	0	12624.4	9318	866.205	976	0.738096	1.12675
ENSG00000105707	ENSMUSG00000001249	0.99408	2	4.53934	9	0.573652	0	11874.5	14422	862.902	777	1.21453	0.90045
ENSG00000163285	ENSMUSG00000001260	0.00816535	0	5.21853	33	0.573652	2	8117.74	14670	878.954	310	1.80715	0.352692
ENSG00000166165	ENSMUSG00000001270	9.04866	9	4.18573	0	0.566321	0	13463.2	9637	871.764	1063	0.715806	1.21937
ENSG00000185591	ENSMUSG00000001280	6.08116	8	8.42909	9	0.569986	0	12624.4	9318	866.205	976	0.738096	1.12675
ENSG00000139626	ENSMUSG00000001281	1.57114	2	8.72195	6	0.569986	0	11874.5	14422	862.902	777	1.21453	0.90045
ENSG00000139637	ENSMUSG00000001285	5.37817	7	4.05643	4	0.569986	0	11626.4	9188	859.997	988	0.790269	1.14884
ENSG00000172819	ENSMUSG00000001288	3.94242	5	6.08309	2	0.569986	0	11746.9	9900	871.844	965	0.842773	1.10685
ENSG00000123349	ENSMUSG00000001289	8.42091	9	1.93786	4	0.569986	0	13463.2	9637	871.764	1063	0.715806	1.21937
ENSG00000125266	ENSMUSG00000001300	2.99203	4	3.69659	2	0.298739	0	12492.6	11489	866.641	1053	0.919661	1.21504
ENSG00000067533	ENSMUSG00000001305	3.46152	4	3.209	4	0.573652	0	12492.6	11489	866.641	1053	0.919661	1.21504
ENSG00000108830	ENSMUSG00000001313	2.24027	3	2.46595	1	0.569986	0	12567.7	13361	868.782	901	1.06312	1.03708
ENSG00000167720	ENSMUSG00000001323	3.53106	4	3.72618	2	0.573652	1	12492.6	11489	866.641	1053	0.919661	1.21504
ENSG00000162520	ENSMUSG00000001333	0.610768	2	5.52852	6	0.573652	0	11874.5	14422	862.902	777	1.21453	0.90045
ENSG00000160097	ENSMUSG00000001334	3.8199	4	2.53761	2	0.573652	0	12492.6	11489	866.641	1053	0.919661	1.21504
ENSG00000102575	ENSMUSG00000001348	5.67778	7	3.60935	0	0.566321	0	11626.4	9188	859.997	988	0.790269	1.14884
ENSG00000130176	ENSMUSG00000001349	3.06236	4	4.29321	2	0.566321	0	12492.6	11489	866.641	1053	0.919661	1.21504
ENSG00000112146	ENSMUSG00000001366	6.99077	9	5.23878	3	0.573652	0	13463.2	9637	871.764	1063	0.715806	1.21937
ENSG00000004766	ENSMUSG00000001376	5.47921	7	11.2377	11	0.298739	1	11626.4	9188	859.997	988	0.790269	1.14884
ENSG00000170445	ENSMUSG00000001380	4.80432	6	5.61108	3	0.540662	0	12019.4	9890	866.958	973	0.822838	1.12231
ENSG00000146007	ENSMUSG00000001383	6.87505	8	2.34288	2	0.540662	0	12624.4	9318	866.205	976	0.738096	1.12675
ENSG00000175063	ENSMUSG00000001403	7.50553	9	2.54695	0	0.573652	0	13463.2	9637	871.764	1063	0.715806	1.21937
ENSG00000198952	ENSMUSG00000001415	8.34133	9	11.2144	8	0.573652	1	13463.2	9637	871.764	1063	0.715806	1.21937
ENSG00000163468	ENSMUSG00000001416	8.81186	9	6.73112	4	0.573652	0	13463.2	9637	871.764	1063	0.715806	1.21937
ENSG00000198715	ENSMUSG00000001418	4.6612	6	4.61411	3	0.573652	0	12019.4	9890	866.958	973	0.822838	1.12231
ENSG00000116604	ENSMUSG00000001419	5.02486	6	6.19525	4	0.573652	0	12019.4	9890	866.958	973	0.822838	1.12231
ENSG00000163472	ENSMUSG00000001420	2.49092	3	4.76989	6	0.573652	0	12567.7	13361	868.782	901	1.06312	1.03708
ENSG00000197157	ENSMUSG00000001424	8.51215	9	10.0601	4	0.573652	7	13463.2	9637	871.764	1063	0.715806	1.21937
ENSG00000182871	ENSMUSG00000001435	4.7059	6	18.6854	17	0.573652	0	12019.4	9890	866.958	973	0.822838	1.12231
ENSG00000173638	ENSMUSG00000001436	4.32238	5	8.12377	2	0.573652	0	11746.9	9900	871.844	965	0.842773	1.10685
ENSG00000108424	ENSMUSG00000001440	9.4225	9	9.82641	1	0.573652	0	13463.2	9637	871.764	1063	0.715806	1.21937
ENSG00000141279	ENSMUSG00000001441	7.46556	9	11.0882	3	0.573652	0	13463.2	9637	871.764	1063	0.715806	1.21937
ENSG00000073861	ENSMUSG00000001444	0.533749	1	5.7653	9	0.573652	0	10820.1	15478	874.953	683	1.43049	0.780614
ENSG00000159111	ENSMUSG00000001445	4.9008	6	3.0875	5	0.573652	1	12019.4	9890	866.958	973	0.822838	1.12231
ENSG00000001630	ENSMUSG00000001467	3.47928	4	5.75284	4	0.287742	0	12492.6	11489	866.641	1053	0.919661	1.21504
ENSG00000141002	ENSMUSG00000001472	6.85179	8	8.28733	3	0.573652	1	12624.4	9318	866.205	976	0.738096	1.12675
ENSG00000176014	ENSMUSG00000001473	5.80365	7	5.61108	3	0.274913	0	11626.4	9188	859.997	988	0.790269	1.14884
ENSG00000140995	ENSMUSG00000001482	6.29212	8	6.03324	4	0.573652	0	12624.4	9318	866.205	976	0.738096	1.12675
ENSG00000005102	ENSMUSG00000001493	0.310275	1	3.22614	7	0.569986	0	10820.1	15478	874.953	683	1.43049	0.780614
ENSG00000167941	ENSMUSG00000001494	0.0159536	0	2.27123	2	0.569986	0	8117.74	14670	878.954	310	1.80715	0.352692
ENSG00000136352	ENSMUSG00000001496	5.84649	7	4.37266	3	0.274913	0	11626.4	9188	859.997	988	0.790269	1.14884
ENSG00000198807	ENSMUSG00000001497	4.02209	5	3.7402	3	0.274913	0	11746.9	9900	871.844	965	0.842773	1.10685
ENSG00000170561	ENSMUSG00000001504	3.21103	4	4.95994	13	0.566321	0	12492.6	11489	866.641	1053	0.919661	1.21504
ENSG00000108821	ENSMUSG00000001506	9.52339	9	16.126	12	0.0971359	0	13463.2	9637	871.764	1063	0.715806	1.21937
ENSG00000005884	ENSMUSG00000001507	6.56462	8	12.0462	13	0.0971359	0	12624.4	9318	866.205	976	0.738096	1.12675
ENSG00000108823	ENSMUSG00000001508	0.979716	2	4.64994	4	0.0971359	0	11874.5	14422	862.902	777	1.21453	0.90045
ENSG00000064195	ENSMUSG00000001510	0.294346	1	3.09217	1	0.0971359	0	10820.1	15478	874.953	683	1.43049	0.780614
ENSG00000111206	ENSMUSG00000001517	5.81918	7	8.63627	8	0.573652	0	11626.4	9188	859.997	988	0.790269	1.14884
ENSG00000111203	ENSMUSG00000001518	5.23002	6	5.08612	5	0.573652	0	12019.4	9890	866.958	973	0.822838	1.12231
ENSG00000053702	ENSMUSG00000001520	2.75342	3	3.047	2	0.573652	0	12567.7	13361	868.782	901	1.06312	1.03708
ENSG00000078246	ENSMUSG00000001521	5.21379	6	5.75596	2	0.573652	1	12019.4	9890	866.958	973	0.822838	1.12231
ENSG00000213780	ENSMUSG00000001524	4.98001	6	5.08456	4	0.573652	0	12019.4	9890	866.958	973	0.822838	1.12231
ENSG00000196230	ENSMUSG00000001525	8.98991	9	4.91165	2	0.573652	0	13463.2	9637	871.764	1063	0.715806	1.21937
ENSG00000118985	ENSMUSG00000001542	5.31613	7	7.12212	6	0.573652	0	11626.4	9188	859.997	988	0.790269	1.14884
ENSG00000173801	ENSMUSG00000001552	7.68715	9	8.06924	3	0.566321	0	13463.2	9637	871.764	1063	0.715806	1.21937
ENSG00000141756	ENSMUSG00000001555	5.44996	7	6.32143	6	0.566321	0	11626.4	9188	859.997	988	0.790269	1.14884
ENSG00000161594	ENSMUSG00000001558	0.452346	1	6.9383	5	0.566321	0	10820.1	15478	874.953	683	1.43049	0.780614
ENSG00000130675	ENSMUSG00000001566	3.01673	4	4.58763	7	0.573652	0	12492.6	11489	866.641	1053	0.919661	1.21504
ENSG00000146909	ENSMUSG00000001569	5.52212	7	9.42606	4	0.573652	0	11626.4	9188	859.997	988	0.790269	1.14884
ENSG00000113719	ENSMUSG00000001576	7.23738	9	4.38979	4	0.573652	0	13463.2	9637	871.764	1063	0.715806	1.21937
ENSG00000174292	ENSMUSG00000001583	3.18901	4	7.10187	1	0.274913	1	12492.6	11489	866.641	1053	0.919661	1.21504
ENSG00000072818	ENSMUSG00000001588	2.78098	3	8.27954	3	0.274913	0	12567.7	13361	868.782	901	1.06312	1.03708
ENSG00000204219	ENSMUSG00000001604	4.72425	6	4.09693	3	0.573652	0	12019.4	9890	866.958	973	0.822838	1.12231
ENSG00000171209	ENSMUSG00000001622	0	0	1.96279	4	0.573652	0	8117.74	14670	878.954	310	1.80715	0.352692
ENSG00000006652	ENSMUSG00000001627	6.52326	8	5.36807	3	0.573652	0	12624.4	9318	866.205	976	0.738096	1.12675
ENSG00000211455	ENSMUSG00000001630	6.38937	8	5.34159	6	0.573652	0	12624.4	9318	866.205	976	0.738096	1.12675
ENSG00000156983	ENSMUSG00000001632	3.85748	5	13.4342	7	0.566321	0	11746.9	9900	871.844	965	0.842773	1.10685
ENSG00000085662	ENSMUSG00000001642	7.4461	9	3.59066	3	0.573652	0	13463.2	9637	871.764	1063	0.715806	1.21937
ENSG00000123364	ENSMUSG00000001655	0.0483816	0	3.50654	6	0.569986	0	8117.74	14670	878.954	310	1.80715	0.352692
ENSG00000123388	ENSMUSG00000001656	0.0549868	0	4.23869	6	0.569986	0	8117.74	14670	878.954	310	1.80715	0.352692
ENSG00000037965	ENSMUSG00000001657	0.32169	1	2.69338	7	0.569986	0	10820.1	15478	874.953	683	1.43049	0.780614
ENSG00000197757	ENSMUSG00000001661	1.54654	2	2.65911	3	0.569986	0	11874.5	14422	862.902	777	1.21453	0.90045
ENSG00000099977	ENSMUSG00000001666	4.88647	6	2.25098	0	0.573652	0	12019.4	9890	866.958	973	0.822838	1.12231
ENSG00000198650	ENSMUSG00000001670	0.134769	1	5.05496	5	0.573652	0	10820.1	15478	874.953	683	1.43049	0.780614
ENSG00000140832	ENSMUSG00000001672	2.71448	3	7.02398	3	0.573652	0	12567.7	13361	868.782	901	1.06312	1.03708
ENSG00000088205	ENSMUSG00000001674	6.91952	9	7.47573	4	0.573652	0	13463.2	9637	871.764	1063	0.715806	1.21937
ENSG00000122042	ENSMUSG00000001687	3.4488	4	1.34903	1	0.566321	0	12492.6	11489	866.641	1053	0.919661	1.21504
ENSG00000155324	ENSMUSG00000001700	3.82748	5	6.33545	3	0.274913	0	11746.9	9900	871.844	965	0.842773	1.10685
ENSG00000124802	ENSMUSG00000001707	5.78988	7	3.18875	2	0.573652	0	11626.4	9188	859.997	988	0.790269	1.14884
ENSG00000142208	ENSMUSG00000001729	6.5855	8	5.43661	3	0.566321	0	12624.4	9318	866.205	976	0.738096	1.12675
ENSG00000106404	ENSMUSG00000001739	3.45119	4	2.9769	1	0.573652	0	12492.6	11489	866.641	1053	0.919661	1.21504
ENSG00000172349	ENSMUSG00000001741	1.81461	3	14.3798	17	0.553491	1	12567.7	13361	868.782	901	1.06312	1.03708
ENSG00000110719	ENSMUSG00000001750	5.74372	7	8.95717	10	0.287742	0	11626.4	9188	859.997	988	0.790269	1.14884
ENSG00000108784	ENSMUSG00000001751	5.37128	7	8.25929	2	0.562655	0	11626.4	9188	859.997	988	0.790269	1.14884
ENSG00000068120	ENSMUSG00000001755	6.70853	8	6.34635	2	0.562655	0	12624.4	9318	866.205	976	0.738096	1.12675
ENSG00000128602	ENSMUSG00000001761	3.74985	4	8.41351	9	0.573652	0	12492.6	11489	866.641	1053	0.919661	1.21504
ENSG00000158457	ENSMUSG00000001763	3.98497	5	3.14358	2	0.573652	0	11746.9	9900	871.844	965	0.842773	1.10685
ENSG00000101343	ENSMUSG00000001767	4.1253	5	9.56003	8	0.573652	0	11746.9	9900	871.844	965	0.842773	1.10685
ENSG00000132669	ENSMUSG00000001768	5.13488	6	10.2735	9	0.573652	1	12019.4	9890	866.958	973	0.822838	1.12231
ENSG00000086205	ENSMUSG00000001773	0.888723	2	8.68301	22	0.566321	1	11874.5	14422	862.902	777	1.21453	0.90045
ENSG00000110172	ENSMUSG00000001774	5.30697	6	3.93181	5	0.573652	1	12019.4	9890	866.958	973	0.822838	1.12231
ENSG00000100220	ENSMUSG00000001783	7.02652	9	5.64847	5	0.566321	1	13463.2	9637	871.764	1063	0.715806	1.21937
ENSG00000136045	ENSMUSG00000001785	6.21669	8	5.6843	5	0.566321	2	12624.4	9318	866.205	976	0.738096	1.12675
ENSG00000100225	ENSMUSG00000001786	5.53952	7	5.784	3	0.566321	1	11626.4	9188	859.997	988	0.790269	1.14884
ENSG00000126247	ENSMUSG00000001794	8.15767	9	3.75422	3	0.573652	0	13463.2	9637	871.764	1063	0.715806	1.21937
ENSG00000130881	ENSMUSG00000001802	4.57317	5	8.11909	9	0.573652	0	11746.9	9900	871.844	965	0.842773	1.10685
ENSG00000175065	ENSMUSG00000001804	0	0	11.8749	26	0.566321	1	8117.74	14670	878.954	310	1.80715	0.352692
ENSG00000174279	ENSMUSG00000001815	0.0921843	1	4.92567	9	0.566321	0	10820.1	15478	874.953	683	1.43049	0.780614
ENSG00000128714	ENSMUSG00000001819	2.22884	3	3.60468	6	0.566321	0	12567.7	13361	868.782	901	1.06312	1.03708
ENSG00000170178	ENSMUSG00000001823	0.344657	1	3.04855	11	0.566321	0	10820.1	15478	874.953	683	1.43049	0.780614
ENSG00000110195	ENSMUSG00000001827	2.32821	3	2.89901	5	0.569986	1	12567.7	13361	868.782	901	1.06312	1.03708
ENSG00000162129	ENSMUSG00000001829	3.89248	5	8.54592	9	0.569986	1	11746.9	9900	871.844	965	0.842773	1.10685
ENSG00000122545	ENSMUSG00000001833	8.36072	9	5.12506	4	0.566321	1	13463.2	9637	871.764	1063	0.715806	1.21937
ENSG00000136247	ENSMUSG00000001844	4.76083	6	3.77759	7	0.573652	0	12019.4	9890	866.958	973	0.822838	1.12231
ENSG00000136238	ENSMUSG00000001847	8.62848	9	2.34756	1	0.573652	0	13463.2	9637	871.764	1063	0.715806	1.21937
ENSG00000126883	ENSMUSG00000001855	7.27807	9	22.9319	13	0.573652	0	13463.2	9637	871.764	1063	0.715806	1.21937
ENSG00000126878	ENSMUSG00000001864	4.734	6	2.09053	0	0.573652	1	12019.4	9890	866.958	973	0.822838	1.12231
ENSG00000163751	ENSMUSG00000001865	0.919269	2	4.71848	8	0.566321	1	11874.5	14422	862.902	777	1.21453	0.90045
ENSG00000049323	ENSMUSG00000001870	5.64489	7	19.3397	28	0.573652	5	11626.4	9188	859.997	988	0.790269	1.14884
ENSG00000169764	ENSMUSG00000001891	7.10525	9	6.21238	3	0.566321	0	13463.2	9637	871.764	1063	0.715806	1.21937
ENSG00000173826	ENSMUSG00000001901	3.19998	4	10.7081	19	0.410537	0	12492.6	11489	866.641	1053	0.919661	1.21504
ENSG00000104907	ENSMUSG00000001909	6.04468	8	7.59412	3	0.551659	0	12624.4	9318	866.205	976	0.738096	1.12675
ENSG00000160877	ENSMUSG00000001910	6.84026	8	5.72324	4	0.551659	1	12624.4	9318	866.205	976	0.738096	1.12675
ENSG00000008441	ENSMUSG00000001911	5.74536	7	5.94289	5	0.551659	3	11626.4	9188	859.997	988	0.790269	1.14884
ENSG00000105281	ENSMUSG00000001918	6.09067	8	5.76063	4	0.566321	2	12624.4	9318	866.205	976	0.738096	1.12675
ENSG00000130985	ENSMUSG00000001924	8.35844	9	13.1959	8	0.566321	0	13463.2	9637	871.764	1063	0.715806	1.21937
ENSG00000110799	ENSMUSG00000001930	6.62818	8	30.9607	29	0.573652	2	12624.4	9318	866.205	976	0.738096	1.12675
ENSG00000110013	ENSMUSG00000001942	2.58499	3	5.75596	3	0.540662	1	12567.7	13361	868.782	901	1.06312	1.03708
ENSG00000019102	ENSMUSG00000001943	1.141	2	3.46292	6	0.540662	0	11874.5	14422	862.902	777	1.21453	0.90045
ENSG00000149564	ENSMUSG00000001946	3.18386	4	4.49728	3	0.540662	0	12492.6	11489	866.641	1053	0.919661	1.21504
ENSG00000064199	ENSMUSG00000001948	3.63599	4	1.74159	0	0.540662	0	12492.6	11489	866.641	1053	0.919661	1.21504
ENSG00000071859	ENSMUSG00000001962	7.01892	9	3.98166	2	0.566321	0	13463.2	9637	871.764	1063	0.715806	1.21937
ENSG00000102119	ENSMUSG00000001964	6.24799	8	2.79308	1	0.566321	0	12624.4	9318	866.205	976	0.738096	1.12675
ENSG00000136463	ENSMUSG00000001983	3.74233	4	3.24483	7	0.410537	0	12492.6	11489	866.641	1053	0.919661	1.21504
ENSG00000163873	ENSMUSG00000001985	5.58284	7	10.2953	20	0.573652	1	11626.4	9188	859.997	988	0.790269	1.14884
ENSG00000125675	ENSMUSG00000001986	0.20898	1	11.0944	22	0.573652	2	10820.1	15478	874.953	683	1.43049	0.780614
ENSG00000130751	ENSMUSG00000001988	0.834755	2	6.40087	8	0.566321	0	11874.5	14422	862.902	777	1.21453	0.90045
ENSG00000116991	ENSMUSG00000001995	5.29621	6	19.0017	18	0.573652	0	12019.4	9890	866.958	973	0.822838	1.12231
ENSG00000081014	ENSMUSG00000001998	2.65212	3	12.6818	4	0.573652	0	12567.7	13361	868.782	901	1.06312	1.03708
ENSG00000106605	ENSMUSG00000001999	5.20365	6	3.28534	2	0.573652	1	12019.4	9890	866.958	973	0.822838	1.12231
ENSG00000067840	ENSMUSG00000002006	6.14181	8	8.37145	10	0.566321	0	12624.4	9318	866.205	976	0.738096	1.12675
ENSG00000184343	ENSMUSG00000002007	2.87026	3	7.16885	6	0.566321	0	12567.7	13361	868.782	901	1.06312	1.03708
ENSG00000067829	ENSMUSG00000002010	5.88367	7	4.90853	6	0.566321	0	11626.4	9188	859.997	988	0.790269	1.14884
ENSG00000130822	ENSMUSG00000002012	1.45226	2	5.28084	1	0.566321	0	11874.5	14422	862.902	777	1.21453	0.90045
ENSG00000180879	ENSMUSG00000002014	7.85701	9	1.92229	1	0.566321	0	13463.2	9637	871.764	1063	0.715806	1.21937
ENSG00000185825	ENSMUSG00000002015	7.97704	9	3.46759	1	0.566321	0	13463.2	9637	871.764	1063	0.715806	1.21937
ENSG00000119812	ENSMUSG00000002017	5.25572	6	5.85098	6	0.573652	0	12019.4	9890	866.958	973	0.822838	1.12231
ENSG00000119681	ENSMUSG00000002020	3.96482	5	19.8725	14	0.551659	0	11746.9	9900	871.844	965	0.842773	1.10685
ENSG00000118058	ENSMUSG00000002028	7.31361	9	43.7686	23	0.520502	1	13463.2	9637	871.764	1063	0.715806	1.21937
ENSG00000118096	ENSMUSG00000002031	5.24933	6	4.06422	1	0.520502	0	12019.4	9890	866.958	973	0.822838	1.12231
ENSG00000149582	ENSMUSG00000002032	5.28326	6	4.43653	1	0.520502	0	12019.4	9890	866.958	973	0.822838	1.12231
ENSG00000160654	ENSMUSG00000002033	1.40606	2	2.08897	1	0.520502	0	11874.5	14422	862.902	777	1.21453	0.90045
ENSG00000007255	ENSMUSG00000002043	4.69193	6	2.15751	1	0.566321	0	12019.4	9890	866.958	973	0.822838	1.12231
ENSG00000109111	ENSMUSG00000002052	8.10489	9	19.5173	10	0.573652	0	13463.2	9637	871.764	1063	0.715806	1.21937
ENSG00000076382	ENSMUSG00000002055	7.50623	9	13.3516	6	0.573652	0	13463.2	9637	871.764	1063	0.715806	1.21937
ENSG00000109101	ENSMUSG00000002057	0.0380378	0	6.87755	5	0.573652	0	8117.74	14670	878.954	310	1.80715	0.352692
ENSG00000109103	ENSMUSG00000002058	4.95329	6	3.19966	3	0.573652	0	12019.4	9890	866.958	973	0.822838	1.12231
ENSG00000109113	ENSMUSG00000002059	5.54764	7	3.75422	7	0.573652	0	11626.4	9188	859.997	988	0.790269	1.14884
ENSG00000132581	ENSMUSG00000002064	5.66975	7	2.29927	1	0.573652	0	11626.4	9188	859.997	988	0.790269	1.14884
ENSG00000105173	ENSMUSG00000002068	4.44273	5	4.65929	10	0.573652	0	11746.9	9900	871.844	965	0.842773	1.10685
ENSG00000160207	ENSMUSG00000002076	0.736431	2	3.76201	2	0.573652	1	11874.5	14422	862.902	777	1.21453	0.90045
ENSG00000105327	ENSMUSG00000002083	2.41753	3	3.42553	2	0.566321	0	12567.7	13361	868.782	901	1.06312	1.03708
ENSG00000134571	ENSMUSG00000002100	0.0416358	0	13.9966	17	0.566321	0	8117.74	14670	878.954	310	1.80715	0.352692
ENSG00000165916	ENSMUSG00000002102	7.56407	9	5.21074	3	0.566321	1	13463.2	9637	871.764	1063	0.715806	1.21937
ENSG00000134575	ENSMUSG00000002103	5.33279	7	5.00823	3	0.566321	0	11626.4	9188	859.997	988	0.790269	1.14884
ENSG00000165917	ENSMUSG00000002104	0.204353	1	4.7917	6	0.566321	0	10820.1	15478	874.953	683	1.43049	0.780614
ENSG00000165915	ENSMUSG00000002105	5.71299	7	4.88361	0	0.566321	0	11626.4	9188	859.997	988	0.790269	1.14884
ENSG00000048740	ENSMUSG00000002107	4.1888	5	6.22796	4	0.298739	8	11746.9	9900	871.844	965	0.842773	1.10685
ENSG00000025434	ENSMUSG00000002108	4.54603	5	5.8245	4	0.566321	1	11746.9	9900	871.844	965	0.842773	1.10685
ENSG00000134574	ENSMUSG00000002109	4.80941	6	4.78235	1	0.566321	1	12019.4	9890	866.958	973	0.822838	1.12231
ENSG00000066336	ENSMUSG00000002111	3.1231	4	3.93648	2	0.566321	0	12492.6	11489	866.641	1053	0.919661	1.21504
ENSG00000099995	ENSMUSG00000002129	8.18623	9	8.78582	3	0.287742	0	13463.2	9637	871.764	1063	0.715806	1.21937
ENSG00000166888	ENSMUSG00000002147	6.13457	8	9.47279	8	0.573652	0	12624.4	9318	866.205	976	0.738096	1.12675
ENSG00000153132	ENSMUSG00000002190	3.84936	5	7.01308	4	0.553491	0	11746.9	9900	871.844	965	0.842773	1.10685
ENSG00000131400	ENSMUSG00000002204	2.95698	4	4.45522	4	0.520502	0	12492.6	11489	866.641	1053	0.919661	1.21504
ENSG00000105053	ENSMUSG00000002205	5.35734	7	5.64068	5	0.520502	0	11626.4	9188	859.997	988	0.790269	1.14884
ENSG00000105771	ENSMUSG00000002210	6.63163	8	5.71701	3	0.566321	0	12624.4	9318	866.205	976	0.738096	1.12675
ENSG00000157212	ENSMUSG00000002221	3.41998	4	12.0525	7	0.573652	0	12492.6	11489	866.641	1053	0.919661	1.21504
ENSG00000153561	ENSMUSG00000002222	7.80008	9	4.43185	3	0.573652	1	13463.2	9637	871.764	1063	0.715806	1.21937
ENSG00000155363	ENSMUSG00000002227	6.49635	8	10.8872	5	0.573652	0	12624.4	9318	866.205	976	0.738096	1.12675
ENSG00000155367	ENSMUSG00000002228	0.656009	2	5.36496	9	0.573652	0	11874.5	14422	862.902	777	1.21453	0.90045
ENSG00000155366	ENSMUSG00000002233	6.48141	8	2.98313	2	0.573652	1	12624.4	9318	866.205	976	0.738096	1.12675
ENSG00000187533	ENSMUSG00000002240	0	0	2.29148	4	0.573652	0	8117.74	14670	878.954	310	1.80715	0.352692
ENSG00000007866	ENSMUSG00000002249	3.17812	4	5.2232	6	0.573652	0	12492.6	11489	866.641	1053	0.919661	1.21504
ENSG00000112033	ENSMUSG00000002250	2.95285	4	4.96773	6	0.573652	2	12492.6	11489	866.641	1053	0.919661	1.21504
ENSG00000023892	ENSMUSG00000002257	4.48246	5	6.99283	5	0.573652	0	11746.9	9900	871.844	965	0.842773	1.10685
ENSG00000198300	ENSMUSG00000002265	0.30475	1	17.6526	62	0.298739	0	10820.1	15478	874.953	683	1.43049	0.780614
ENSG00000103260	ENSMUSG00000002274	2.86425	3	3.54237	2	0.573652	0	12567.7	13361	868.782	901	1.06312	1.03708
ENSG00000103227	ENSMUSG00000002279	2.454	3	6.41334	4	0.573652	0	12567.7	13361	868.782	901	1.06312	1.03708
ENSG00000103245	ENSMUSG00000002280	4.63442	6	5.20451	3	0.573652	0	12019.4	9890	866.958	973	0.822838	1.12231
ENSG00000167772	ENSMUSG00000002289	2.40431	3	4.4116	0	0.573652	0	12567.7	13361	868.782	901	1.06312	1.03708
ENSG00000006634	ENSMUSG00000002297	5.40312	7	7.65955	11	0.298739	1	11626.4	9188	859.997	988	0.790269	1.14884
ENSG00000204209	ENSMUSG00000002307	7.0727	9	8.12688	8	0.573652	0	13463.2	9637	871.764	1063	0.715806	1.21937
ENSG00000167775	ENSMUSG00000002308	5.67654	7	2.96132	0	0.573652	0	11626.4	9188	859.997	988	0.790269	1.14884
ENSG00000196497	ENSMUSG00000002319	6.21675	8	11.7253	6	0.274913	0	12624.4	9318	866.205	976	0.738096	1.12675
ENSG00000100926	ENSMUSG00000002320	5.91129	7	7.0084	5	0.274913	0	11626.4	9188	859.997	988	0.790269	1.14884
ENSG00000100918	ENSMUSG00000002324	7.04776	9	6.00676	3	0.274913	0	13463.2	9637	871.764	1063	0.715806	1.21937
ENSG00000213928	ENSMUSG00000002325	6.56911	8	5.3338	2	0.274913	0	12624.4	9318	866.205	976	0.738096	1.12675
ENSG00000100938	ENSMUSG00000002326	5.9155	7	5.4631	2	0.274913	0	11626.4	9188	859.997	988	0.790269	1.14884
ENSG00000213920	ENSMUSG00000002329	4.71393	6	2.0952	1	0.274913	0	12019.4	9890	866.958	973	0.822838	1.12231
ENSG00000157379	ENSMUSG00000002332	3.84631	5	3.39749	0	0.274913	0	11746.9	9900	871.844	965	0.842773	1.10685
ENSG00000130287	ENSMUSG00000002341	0.959099	2	14.1835	22	0.573652	0	11874.5	14422	862.902	777	1.21453	0.90045
ENSG00000064545	ENSMUSG00000002342	4.97766	6	5.07677	3	0.573652	0	12019.4	9890	866.958	973	0.822838	1.12231
ENSG00000105676	ENSMUSG00000002343	5.53912	7	5.78711	3	0.573652	0	11626.4	9188	859.997	988	0.790269	1.14884
ENSG00000254901	ENSMUSG00000002345	4.77657	6	1.91138	1	0.573652	0	12019.4	9890	866.958	973	0.822838	1.12231
ENSG00000181035	ENSMUSG00000002346	4.55453	5	3.41619	1	0.573652	0	11746.9	9900	871.844	965	0.842773	1.10685
ENSG00000130340	ENSMUSG00000002365	6.59098	8	6.81836	6	0.298739	1	12624.4	9318	866.205	976	0.738096	1.12675
ENSG00000031823	ENSMUSG00000002372	7.42092	9	6.6174	5	0.274913	1	13463.2	9637	871.764	1063	0.715806	1.21937
ENSG00000174886	ENSMUSG00000002379	7.51099	9	2.96911	6	0.274913	0	13463.2	9637	871.764	1063	0.715806	1.21937
ENSG00000160113	ENSMUSG00000002393	4.83864	6	4.22311	3	0.573652	0	12019.4	9890	866.958	973	0.822838	1.12231
ENSG00000053501	ENSMUSG00000002395	4.96546	6	2.93639	4	0.573652	0	12019.4	9890	866.958	973	0.822838	1.12231
ENSG00000099330	ENSMUSG00000002396	3.53553	4	3.35232	3	0.573652	0	12492.6	11489	866.641	1053	0.919661	1.21504
ENSG00000105204	ENSMUSG00000002409	4.35907	5	6.84484	5	0.573652	0	11746.9	9900	871.844	965	0.842773	1.10685
ENSG00000157764	ENSMUSG00000002413	4.48667	5	8.50386	8	0.573652	1	11746.9	9900	871.844	965	0.842773	1.10685
ENSG00000090266	ENSMUSG00000002416	6.77955	8	2.23384	0	0.573652	0	12624.4	9318	866.205	976	0.738096	1.12675
ENSG00000071794	ENSMUSG00000002428	6.77276	8	11.4901	10	0.566321	0	12624.4	9318	866.205	976	0.738096	1.12675
ENSG00000101161	ENSMUSG00000002455	5.70373	7	10.4651	7	0.573652	0	11626.4	9188	859.997	988	0.790269	1.14884
ENSG00000171700	ENSMUSG00000002458	3.46822	4	2.40987	2	0.573652	2	12492.6	11489	866.641	1053	0.919661	1.21504
ENSG00000147509	ENSMUSG00000002459	0.88349	2	4.46301	4	0.287742	1	11874.5	14422	862.902	777	1.21453	0.90045
ENSG00000158201	ENSMUSG00000002475	5.53439	7	4.86647	5	0.573652	0	11626.4	9188	859.997	988	0.790269	1.14884
ENSG00000167088	ENSMUSG00000002477	7.33749	9	1.36616	0	0.573652	0	13463.2	9637	871.764	1063	0.715806	1.21937
ENSG00000139437	ENSMUSG00000002486	4.70764	6	5.66093	4	0.573652	0	12019.4	9890	866.958	973	0.822838	1.12231
ENSG00000156299	ENSMUSG00000002489	5.06872	6	17.5233	20	0.566321	1	12019.4	9890	866.958	973	0.822838	1.12231
ENSG00000103197	ENSMUSG00000002496	7.19576	9	19.8366	18	0.566321	0	13463.2	9637	871.764	1063	0.715806	1.21937
ENSG00000140986	ENSMUSG00000002500	0.58027	2	4.42095	3	0.566321	0	11874.5	14422	862.902	777	1.21453	0.90045
ENSG00000065054	ENSMUSG00000002504	5.13175	6	4.51753	1	0.566321	0	12019.4	9890	866.958	973	0.822838	1.12231
ENSG00000179950	ENSMUSG00000002524	7.60984	9	6.65167	1	0.573652	0	13463.2	9637	871.764	1063	0.715806	1.21937
ENSG00000167110	ENSMUSG00000002546	6.74216	8	11.8157	7	0.573652	0	12624.4	9318	866.205	976	0.738096	1.12675
ENSG00000130717	ENSMUSG00000002550	4.79908	6	3.31493	0	0.573652	0	12019.4	9890	866.958	973	0.822838	1.12231
ENSG00000006747	ENSMUSG00000002565	5.53462	7	8.4213	17	0.573652	0	11626.4	9188	859.997	988	0.790269	1.14884
ENSG00000123411	ENSMUSG00000002578	4.50487	5	6.50836	6	0.573652	0	11746.9	9900	871.844	965	0.842773	1.10685
ENSG00000141741	ENSMUSG00000002580	5.4362	7	1.5531	0	0.562655	0	11626.4	9188	859.997	988	0.790269	1.14884
ENSG00000005421	ENSMUSG00000002588	1.44797	2	3.95206	9	0.287742	0	11874.5	14422	862.902	777	1.21453	0.90045
ENSG00000167601	ENSMUSG00000002602	2.50666	3	9.70334	10	0.573652	0	12567.7	13361	868.782	901	1.06312	1.03708
ENSG00000105329	ENSMUSG00000002603	5.58341	7	4.22779	2	0.573652	1	11626.4	9188	859.997	988	0.790269	1.14884
ENSG00000142039	ENSMUSG00000002608	6.51398	8	3.73241	9	0.573652	0	12624.4	9318	866.205	976	0.738096	1.12675
ENSG00000011243	ENSMUSG00000002625	6.58022	8	7.54895	7	0.573652	0	12624.4	9318	866.205	976	0.738096	1.12675
ENSG00000164690	ENSMUSG00000002633	0.224251	1	5.7139	8	0.573652	0	10820.1	15478	874.953	683	1.43049	0.780614
ENSG00000126249	ENSMUSG00000002635	4.62059	6	3.96452	4	0.573652	0	12019.4	9890	866.958	973	0.822838	1.12231
ENSG00000125651	ENSMUSG00000002658	6.35209	8	6.62052	3	0.274913	0	12624.4	9318	866.205	976	0.738096	1.12675
ENSG00000125656	ENSMUSG00000002660	5.83425	7	3.25106	3	0.274913	0	11626.4	9188	859.997	988	0.790269	1.14884
ENSG00000125652	ENSMUSG00000002661	5.76724	7	2.3865	1	0.274913	0	11626.4	9188	859.997	988	0.790269	1.14884
ENSG00000125650	ENSMUSG00000002664	1.49804	2	2.16686	0	0.274913	0	11874.5	14422	862.902	777	1.21453	0.90045
ENSG00000205744	ENSMUSG00000002668	3.76276	4	8.69391	5	0.274913	0	12492.6	11489	866.641	1053	0.919661	1.21504
ENSG00000133997	ENSMUSG00000002679	5.03019	6	3.18564	6	0.498509	0	12019.4	9890	866.958	973	0.822838	1.12231
ENSG00000184304	ENSMUSG00000002688	5.32273	7	10.61	9	0.274913	1	11626.4	9188	859.997	988	0.790269	1.14884
ENSG00000043462	ENSMUSG00000002699	3.79455	4	6.12203	11	0.573652	0	12492.6	11489	866.641	1053	0.919661	1.21504
ENSG00000124207	ENSMUSG00000002718	5.79697	7	10.9776	7	0.535164	1	11626.4	9188	859.997	988	0.790269	1.14884
ENSG00000173418	ENSMUSG00000002728	5.83799	7	2.12324	1	0.573652	0	11626.4	9188	859.997	988	0.790269	1.14884
ENSG00000180228	ENSMUSG00000002731	6.35797	8	3.6701	3	0.573652	0	12624.4	9318	866.205	976	0.738096	1.12675
ENSG00000079150	ENSMUSG00000002732	4.43076	5	2.53293	2	0.573652	0	11746.9	9900	871.844	965	0.842773	1.10685
ENSG00000116095	ENSMUSG00000002733	5.62452	7	3.95985	4	0.573652	0	11626.4	9188	859.997	988	0.790269	1.14884
ENSG00000106636	ENSMUSG00000002741	6.91665	9	2.22917	2	0.298739	0	13463.2	9637	871.764	1063	0.715806	1.21937
ENSG00000009954	ENSMUSG00000002748	5.60322	7	16.6479	8	0.573652	2	11626.4	9188	859.997	988	0.790269	1.14884
ENSG00000124587	ENSMUSG00000002763	3.76885	4	10.3794	3	0.566321	0	12492.6	11489	866.641	1053	0.919661	1.21504
ENSG00000112651	ENSMUSG00000002767	5.32853	7	3.87261	4	0.566321	0	11626.4	9188	859.997	988	0.790269	1.14884
ENSG00000124733	ENSMUSG00000002768	6.14692	8	2.02822	1	0.566321	0	12624.4	9318	866.205	976	0.738096	1.12675
ENSG00000124713	ENSMUSG00000002769	0.997729	2	3.2386	1	0.566321	0	11874.5	14422	862.902	777	1.21453	0.90045
ENSG00000105464	ENSMUSG00000002771	0.764007	2	13.8813	8	0.573652	0	11874.5	14422	862.902	777	1.21453	0.90045
ENSG00000105438	ENSMUSG00000002778	7.742	9	2.82891	0	0.573652	0	13463.2	9637	871.764	1063	0.715806	1.21937
ENSG00000161558	ENSMUSG00000002781	3.53702	4	4.92878	7	0.573652	1	12492.6	11489	866.641	1053	0.919661	1.21504
ENSG00000006625	ENSMUSG00000002797	6.44423	8	2.83202	2	0.274913	0	12624.4	9318	866.205	976	0.738096	1.12675
ENSG00000184916	ENSMUSG00000002799	5.29733	6	13.6227	7	0.566321	0	12019.4	9890	866.958	973	0.822838	1.12231
ENSG00000184887	ENSMUSG00000002803	5.08412	6	5.20451	0	0.566321	0	12019.4	9890	866.958	973	0.822838	1.12231
ENSG00000183828	ENSMUSG00000002804	5.8747	7	2.35067	1	0.566321	0	11626.4	9188	859.997	988	0.790269	1.14884
ENSG00000086289	ENSMUSG00000002808	3.78595	4	2.75102	5	0.566321	0	12492.6	11489	866.641	1053	0.919661	1.21504
ENSG00000177731	ENSMUSG00000002812	7.08922	9	15.1166	8	0.274913	0	13463.2	9637	871.764	1063	0.715806	1.21937
ENSG00000177302	ENSMUSG00000002814	6.05269	8	11.1287	9	0.274913	0	12624.4	9318	866.205	976	0.738096	1.12675
ENSG00000130734	ENSMUSG00000002820	5.47697	7	5.58616	6	0.566321	0	11626.4	9188	859.997	988	0.790269	1.14884
ENSG00000213339	ENSMUSG00000002825	5.43432	7	4.38512	5	0.566321	0	11626.4	9188	859.997	988	0.790269	1.14884
ENSG00000167676	ENSMUSG00000002831	0.260041	1	13.6383	12	0.274913	0	10820.1	15478	874.953	683	1.43049	0.780614
ENSG00000167674	ENSMUSG00000002833	6.85762	8	7.54895	3	0.274913	0	12624.4	9318	866.205	976	0.738096	1.12675
ENSG00000167670	ENSMUSG00000002835	6.96222	9	10.7938	7	0.274913	0	13463.2	9637	871.764	1063	0.715806	1.21937
ENSG00000144843	ENSMUSG00000002844	2.40058	3	3.90689	8	0.573652	0	12567.7	13361	868.782	901	1.06312	1.03708
ENSG00000176142	ENSMUSG00000002845	5.63515	7	5.36651	1	0.573652	0	11626.4	9188	859.997	988	0.790269	1.14884
ENSG00000113845	ENSMUSG00000002846	6.4896	8	3.14358	4	0.573652	0	12624.4	9318	866.205	976	0.738096	1.12675
ENSG00000144837	ENSMUSG00000002847	1.13966	2	5.37119	19	0.573652	0	11874.5	14422	862.902	777	1.21453	0.90045
ENSG00000073111	ENSMUSG00000002870	8.24652	9	9.97595	14	0.573652	0	13463.2	9637	871.764	1063	0.715806	1.21937
ENSG00000163870	ENSMUSG00000002871	4.61237	6	4.28854	5	0.573652	0	12019.4	9890	866.958	973	0.822838	1.12231
ENSG00000138386	ENSMUSG00000002881	7.69645	9	5.41325	2	0.274913	0	13463.2	9637	871.764	1063	0.715806	1.21937
ENSG00000123146	ENSMUSG00000002885	4.78705	6	9.59274	5	0.553491	0	12019.4	9890	866.958	973	0.822838	1.12231
ENSG00000177663	ENSMUSG00000002897	2.91208	4	9.28742	11	0.573652	1	12492.6	11489	866.641	1053	0.919661	1.21504
ENSG00000091136	ENSMUSG00000002900	7.1584	9	21.614	17	0.573652	1	13463.2	9637	871.764	1063	0.715806	1.21937
ENSG00000105642	ENSMUSG00000002908	1.90655	3	6.70775	7	0.573652	0	12567.7	13361	868.782	901	1.06312	1.03708
ENSG00000105643	ENSMUSG00000002910	5.37994	7	5.54877	2	0.573652	0	11626.4	9188	859.997	988	0.790269	1.14884
ENSG00000106341	ENSMUSG00000002930	1.93302	3	1.75093	6	0.274913	0	12567.7	13361	868.782	901	1.06312	1.03708
ENSG00000135218	ENSMUSG00000002944	3.02684	4	5.34626	4	0.573652	1	12492.6	11489	866.641	1053	0.919661	1.21504
ENSG00000076984	ENSMUSG00000002948	5.16216	6	4.9023	2	0.287742	0	12019.4	9890	866.958	973	0.822838	1.12231
ENSG00000104980	ENSMUSG00000002949	5.65379	7	5.05185	6	0.287742	0	11626.4	9188	859.997	988	0.790269	1.14884
ENSG00000183020	ENSMUSG00000002957	7.27506	9	11.3515	7	0.573652	0	13463.2	9637	871.764	1063	0.715806	1.21937
ENSG00000039650	ENSMUSG00000002963	6.11139	8	5.86967	2	0.520502	0	12624.4	9318	866.205	976	0.738096	1.12675
ENSG00000104973	ENSMUSG00000002968	6.32157	8	9.72827	8	0.520502	0	12624.4	9318	866.205	976	0.738096	1.12675
ENSG00000187244	ENSMUSG00000002980	6.33432	8	6.73735	4	0.566321	0	12624.4	9318	866.205	976	0.738096	1.12675
ENSG00000104853	ENSMUSG00000002981	7.12226	9	8.51321	9	0.566321	0	13463.2	9637	871.764	1063	0.715806	1.21937
ENSG00000104856	ENSMUSG00000002983	3.47853	4	6.21238	4	0.566321	0	12492.6	11489	866.641	1053	0.919661	1.21504
ENSG00000130204	ENSMUSG00000002984	5.64104	7	4.03774	1	0.566321	1	11626.4	9188	859.997	988	0.790269	1.14884
ENSG00000130203	ENSMUSG00000002985	6.86433	8	3.65608	3	0.566321	0	12624.4	9318	866.205	976	0.738096	1.12675
ENSG00000234906	ENSMUSG00000002992	2.30567	3	1.2135	1	0.566321	0	12567.7	13361	868.782	901	1.06312	1.03708
ENSG00000105856	ENSMUSG00000002996	6.41079	8	5.83696	5	0.573652	3	12624.4	9318	866.205	976	0.738096	1.12675
ENSG00000005249	ENSMUSG00000002997	5.62509	7	4.68421	3	0.573652	1	11626.4	9188	859.997	988	0.790269	1.14884
ENSG00000111276	ENSMUSG00000003031	7.82505	9	2.737	2	0.573652	1	13463.2	9637	871.764	1063	0.715806	1.21937
ENSG00000136826	ENSMUSG00000003032	3.27078	4	5.07365	2	0.274913	0	12492.6	11489	866.641	1053	0.919661	1.21504
ENSG00000072958	ENSMUSG00000003033	6.85583	8	5.03627	0	0.566321	0	12624.4	9318	866.205	976	0.738096	1.12675
ENSG00000167461	ENSMUSG00000003037	5.88599	7	2.57188	1	0.566321	0	11626.4	9188	859.997	988	0.790269	1.14884
ENSG00000198830	ENSMUSG00000003038	10.0635	9	1.06707	3	0.573652	0	13463.2	9637	871.764	1063	0.715806	1.21937
ENSG00000105058	ENSMUSG00000003039	6.63406	8	1.5235	1	0.566321	0	12624.4	9318	866.205	976	0.738096	1.12675
ENSG00000163435	ENSMUSG00000003051	7.00665	9	4.14367	3	0.573652	0	13463.2	9637	871.764	1063	0.715806	1.21937
ENSG00000010270	ENSMUSG00000003062	5.05893	6	2.65132	0	0.566321	0	12019.4	9890	866.958	973	0.822838	1.12231
ENSG00000118046	ENSMUSG00000003068	6.18224	8	4.8618	4	0.566321	1	12624.4	9318	866.205	976	0.738096	1.12675
ENSG00000099617	ENSMUSG00000003070	0.14466	1	2.28681	1	0.566321	0	10820.1	15478	874.953	683	1.43049	0.780614
ENSG00000099624	ENSMUSG00000003072	6.09045	8	1.7852	0	0.566321	0	12624.4	9318	866.205	976	0.738096	1.12675
ENSG00000011485	ENSMUSG00000003099	6.6793	8	5.64536	2	0.566321	0	12624.4	9318	866.205	976	0.738096	1.12675
ENSG00000167258	ENSMUSG00000003119	5.8816	7	16.1525	15	0.573652	0	11626.4	9188	859.997	988	0.790269	1.14884
ENSG00000079435	ENSMUSG00000003123	3.734	4	11.797	8	0.566321	0	12492.6	11489	866.641	1053	0.919661	1.21504
ENSG00000168092	ENSMUSG00000003131	7.14606	9	3.78694	5	0.566321	1	13463.2	9637	871.764	1063	0.715806	1.21937
ENSG00000204634	ENSMUSG00000003134	6.0086	7	12.8282	8	0.573652	3	11626.4	9188	859.997	988	0.790269	1.14884
ENSG00000158435	ENSMUSG00000003135	6.36737	8	5.52697	0	0.573652	0	12624.4	9318	866.205	976	0.738096	1.12675
ENSG00000065970	ENSMUSG00000003154	3.81367	4	6.46163	6	0.573652	0	12492.6	11489	866.641	1053	0.919661	1.21504
ENSG00000075142	ENSMUSG00000003161	6.4197	8	2.34444	2	0.298739	0	12624.4	9318	866.205	976	0.738096	1.12675
ENSG00000070413	ENSMUSG00000003166	4.87748	6	6.17655	3	0.573652	2	12019.4	9890	866.958	973	0.822838	1.12231
ENSG00000126456	ENSMUSG00000003184	5.91579	7	5.34782	4	0.520502	0	11626.4	9188	859.997	988	0.790269	1.14884
ENSG00000126453	ENSMUSG00000003190	3.30827	4	4.03774	4	0.520502	1	12492.6	11489	866.641	1053	0.919661	1.21504
ENSG00000008382	ENSMUSG00000003199	3.59663	4	6.29962	5	0.274913	1	12492.6	11489	866.641	1053	0.919661	1.21504
ENSG00000141985	ENSMUSG00000003200	6.13484	8	4.09538	1	0.274913	0	12624.4	9318	866.205	976	0.738096	1.12675
ENSG00000105246	ENSMUSG00000003206	1.03068	2	2.44726	3	0.274913	0	11874.5	14422	862.902	777	1.21453	0.90045
ENSG00000105248	ENSMUSG00000003208	4.33479	5	3.6	5	0.274913	0	11746.9	9900	871.844	965	0.842773	1.10685
ENSG00000153201	ENSMUSG00000003226	8.35085	9	35.7352	20	0.274913	0	13463.2	9637	871.764	1063	0.715806	1.21937
ENSG00000135960	ENSMUSG00000003227	0.0306951	0	5.25436	4	0.274913	5	8117.74	14670	878.954	310	1.80715	0.352692
ENSG00000198873	ENSMUSG00000003228	2.4937	3	6.68283	1	0.274913	0	12567.7	13361	868.782	901	1.06312	1.03708
ENSG00000161202	ENSMUSG00000003233	7.84585	9	7.87141	4	0.566321	0	13463.2	9637	871.764	1063	0.715806	1.21937
ENSG00000161204	ENSMUSG00000003234	6.40284	8	7.81689	7	0.566321	0	12624.4	9318	866.205	976	0.738096	1.12675
ENSG00000145191	ENSMUSG00000003235	7.09225	9	8.04588	9	0.566321	0	13463.2	9637	871.764	1063	0.715806	1.21937
ENSG00000105443	ENSMUSG00000003269	7.07642	9	6.69529	3	0.573652	0	13463.2	9637	871.764	1063	0.715806	1.21937
ENSG00000088002	ENSMUSG00000003271	1.32021	2	4.1203	2	0.573652	0	11874.5	14422	862.902	777	1.21453	0.90045
ENSG00000063180	ENSMUSG00000003273	4.64334	6	3.5782	3	0.573652	0	12019.4	9890	866.958	973	0.822838	1.12231
ENSG00000170579	ENSMUSG00000003279	2.68233	3	11.9232	13	0.274913	0	12567.7	13361	868.782	901	1.06312	1.03708
ENSG00000181690	ENSMUSG00000003282	1.45302	2	5.48646	8	0.287742	0	11874.5	14422	862.902	777	1.21453	0.90045
ENSG00000101336	ENSMUSG00000003283	2.74032	3	5.86967	9	0.573652	0	12567.7	13361	868.782	901	1.06312	1.03708
ENSG00000105364	ENSMUSG00000003299	5.05389	6	4.88205	2	0.566321	0	12019.4	9890	866.958	973	0.822838	1.12231
ENSG00000079999	ENSMUSG00000003308	6.63372	8	6.78253	16	0.566321	0	12624.4	9318	866.205	976	0.738096	1.12675
ENSG00000129354	ENSMUSG00000003309	6.64107	8	5.98962	3	0.566321	0	12624.4	9318	866.205	976	0.738096	1.12675
ENSG00000090863	ENSMUSG00000003316	6.15705	8	13.7722	9	0.566321	3	12624.4	9318	866.205	976	0.738096	1.12675
ENSG00000130270	ENSMUSG00000003341	0.417996	1	15.4609	19	0.498509	0	10820.1	15478	874.953	683	1.43049	0.780614
ENSG00000133243	ENSMUSG00000003344	6.56773	8	5.69053	3	0.498509	0	12624.4	9318	866.205	976	0.738096	1.12675
ENSG00000133275	ENSMUSG00000003345	7.16449	9	5.76219	2	0.498509	0	13463.2	9637	871.764	1063	0.715806	1.21937
ENSG00000129968	ENSMUSG00000003346	4.75515	6	4.06578	5	0.498509	0	12019.4	9890	866.958	973	0.822838	1.12231
ENSG00000172081	ENSMUSG00000003348	6.03868	8	2.39273	1	0.498509	0	12624.4	9318	866.205	976	0.738096	1.12675
ENSG00000167535	ENSMUSG00000003352	6.2781	8	5.93666	3	0.555324	0	12624.4	9318	866.205	976	0.738096	1.12675
ENSG00000139537	ENSMUSG00000003354	0.819807	2	5.71234	6	0.555324	0	11874.5	14422	862.902	777	1.21453	0.90045
ENSG00000134285	ENSMUSG00000003355	4.39817	5	2.92082	0	0.555324	0	11746.9	9900	871.844	965	0.842773	1.10685
ENSG00000174243	ENSMUSG00000003360	8.10189	9	10.3265	6	0.555324	0	13463.2	9637	871.764	1063	0.715806	1.21937
ENSG00000105223	ENSMUSG00000003363	8.13075	9	5.33536	2	0.573652	0	13463.2	9637	871.764	1063	0.715806	1.21937
ENSG00000105737	ENSMUSG00000003378	3.59492	4	12.0151	11	0.566321	1	12492.6	11489	866.641	1053	0.919661	1.21504
ENSG00000105369	ENSMUSG00000003379	2.55879	3	3.48161	2	0.566321	0	12567.7	13361	868.782	901	1.06312	1.03708
ENSG00000105404	ENSMUSG00000003380	6.31763	8	2.57188	1	0.566321	0	12624.4	9318	866.205	976	0.738096	1.12675
ENSG00000117036	ENSMUSG00000003382	4.86586	6	5.64847	6	0.573652	0	12019.4	9890	866.958	973	0.822838	1.12231
ENSG00000130175	ENSMUSG00000003402	8.97111	9	6.7171	3	0.566321	0	13463.2	9637	871.764	1063	0.715806	1.21937
ENSG00000196361	ENSMUSG00000003410	6.88958	8	4.01593	4	0.566321	0	12624.4	9318	866.205	976	0.738096	1.12675
ENSG00000169213	ENSMUSG00000003411	3.29046	4	2.44258	1	0.573652	2	12492.6	11489	866.641	1053	0.919661	1.21504
ENSG00000148488	ENSMUSG00000003418	0.179988	1	4.38824	13	0.518669	0	10820.1	15478	874.953	683	1.43049	0.780614
ENSG00000104870	ENSMUSG00000003420	6.37833	8	3.89442	1	0.520502	0	12624.4	9318	866.205	976	0.738096	1.12675
ENSG00000142546	ENSMUSG00000003421	5.89101	7	3.31805	2	0.520502	0	11626.4	9188	859.997	988	0.790269	1.14884
ENSG00000104872	ENSMUSG00000003423	6.48165	8	4.07668	3	0.520502	0	12624.4	9318	866.205	976	0.738096	1.12675
ENSG00000142534	ENSMUSG00000003429	10.8223	9	1.96435	2	0.520502	0	13463.2	9637	871.764	1063	0.715806	1.21937
ENSG00000196235	ENSMUSG00000003435	8.2642	9	12.1709	12	0.573652	0	13463.2	9637	871.764	1063	0.715806	1.21937
ENSG00000090932	ENSMUSG00000003436	5.64758	7	6.45384	12	0.573652	0	11626.4	9188	859.997	988	0.790269	1.14884
ENSG00000006712	ENSMUSG00000003437	6.96954	9	6.60183	0	0.573652	2	13463.2	9637	871.764	1063	0.715806	1.21937
ENSG00000105197	ENSMUSG00000003438	6.84434	8	4.97396	4	0.573652	0	12624.4	9318	866.205	976	0.738096	1.12675
ENSG00000063322	ENSMUSG00000003444	5.15904	6	2.98001	3	0.573652	0	12019.4	9890	866.958	973	0.822838	1.12231
ENSG00000151746	ENSMUSG00000003452	4.16889	5	11.4075	7	0.566321	2	11746.9	9900	871.844	965	0.842773	1.10685
ENSG00000162736	ENSMUSG00000003458	7.29207	9	8.51632	4	0.573652	0	13463.2	9637	871.764	1063	0.715806	1.21937
ENSG00000162735	ENSMUSG00000003464	6.94706	9	3.43644	2	0.573652	0	13463.2	9637	871.764	1063	0.715806	1.21937
ENSG00000168490	ENSMUSG00000003469	1.59556	2	3.75578	4	0.573652	0	11874.5	14422	862.902	777	1.21453	0.90045
ENSG00000106113	ENSMUSG00000003476	0.813374	2	5.98962	7	0.274913	1	11874.5	14422	862.902	777	1.21453	0.90045
ENSG00000241644	ENSMUSG00000003477	2.86417	3	2.81177	0	0.274913	0	12567.7	13361	868.782	901	1.06312	1.03708
ENSG00000106348	ENSMUSG00000003500	4.42613	5	6.59404	5	0.573652	0	11746.9	9900	871.844	965	0.842773	1.10685
ENSG00000108861	ENSMUSG00000003518	4.54068	5	2.07962	1	0.569986	0	11746.9	9900	871.844	965	0.842773	1.10685
ENSG00000100033	ENSMUSG00000003526	1.13213	2	6.48811	7	0.573652	0	11874.5	14422	862.902	777	1.21453	0.90045
ENSG00000100056	ENSMUSG00000003527	3.50841	4	5.17491	5	0.573652	0	12492.6	11489	866.641	1053	0.919661	1.21504
ENSG00000100075	ENSMUSG00000003528	5.12899	6	3.3679	1	0.573652	0	12019.4	9890	866.958	973	0.822838	1.12231
ENSG00000183628	ENSMUSG00000003531	2.51499	3	2.94107	1	0.573652	0	12567.7	13361	868.782	901	1.06312	1.03708
ENSG00000204580	ENSMUSG00000003534	8.39548	9	10.6489	14	0.573652	0	13463.2	9637	871.764	1063	0.715806	1.21937
ENSG00000137331	ENSMUSG00000003541	3.32224	4	2.08897	3	0.573652	0	12492.6	11489	866.641	1053	0.919661	1.21504
ENSG00000125740	ENSMUSG00000003545	1.70054	2	3.89131	3	0.566321	0	11874.5	14422	862.902	777	1.21453	0.90045
ENSG00000137171	ENSMUSG00000003546	5.40839	7	7.21091	8	0.566321	0	11626.4	9188	859.997	988	0.790269	1.14884
ENSG00000012061	ENSMUSG00000003549	5.64315	7	3.74955	0	0.566321	0	11626.4	9188	859.997	988	0.790269	1.14884
ENSG00000148795	ENSMUSG00000003555	0.0565073	0	5.59551	6	0.566321	0	8117.74	14670	878.954	310	1.80715	0.352692
ENSG00000214435	ENSMUSG00000003559	3.1874	4	4.26985	0	0.566321	0	12492.6	11489	866.641	1053	0.919661	1.21504
ENSG00000051128	ENSMUSG00000003573	3.59145	4	3.91935	8	0.573652	0	12492.6	11489	866.641	1053	0.919661	1.21504
ENSG00000105662	ENSMUSG00000003575	4.19314	5	6.99906	1	0.573652	0	11746.9	9900	871.844	965	0.842773	1.10685
ENSG00000099999	ENSMUSG00000003581	4.67551	6	5.57837	1	0.287742	0	12019.4	9890	866.958	973	0.822838	1.12231
ENSG00000100003	ENSMUSG00000003585	3.5747	4	5.44285	3	0.287742	0	12492.6	11489	866.641	1053	0.919661	1.21504
ENSG00000169857	ENSMUSG00000003604	4.13441	5	3.87261	2	0.566321	0	11746.9	9900	871.844	965	0.842773	1.10685
ENSG00000047457	ENSMUSG00000003617	3.50519	4	12.8718	11	0.566321	0	12492.6	11489	866.641	1053	0.919661	1.21504
ENSG00000005469	ENSMUSG00000003623	3.07084	4	7.33398	13	0.298739	0	12492.6	11489	866.641	1053	0.919661	1.21504
ENSG00000117676	ENSMUSG00000003644	6.91229	9	9.10516	8	0.573652	0	13463.2	9637	871.764	1063	0.715806	1.21937
ENSG00000172137	ENSMUSG00000003657	2.54066	3	3.20745	6	0.573652	0	12567.7	13361	868.782	901	1.06312	1.03708
ENSG00000144028	ENSMUSG00000003660	7.8851	9	23.7747	15	0.573652	1	13463.2	9637	871.764	1063	0.715806	1.21937
ENSG00000144021	ENSMUSG00000003662	5.35275	7	3.76669	0	0.573652	0	11626.4	9188	859.997	988	0.790269	1.14884
ENSG00000105509	ENSMUSG00000003665	0.0835724	1	6.43514	13	0.573652	0	10820.1	15478	874.953	683	1.43049	0.780614
ENSG00000162227	ENSMUSG00000003680	4.99168	6	6.56755	3	0.298739	0	12019.4	9890	866.958	973	0.822838	1.12231
ENSG00000125629	ENSMUSG00000003721	5.08799	6	2.64509	1	0.573652	0	12019.4	9890	866.958	973	0.822838	1.12231
ENSG00000025800	ENSMUSG00000003731	5.46563	7	5.99118	8	0.564488	0	11626.4	9188	859.997	988	0.790269	1.14884
ENSG00000111885	ENSMUSG00000003746	3.39172	4	7.22805	6	0.274913	7	12492.6	11489	866.641	1053	0.919661	1.21504
ENSG00000086544	ENSMUSG00000003752	3.30706	4	7.37915	6	0.573652	0	12492.6	11489	866.641	1053	0.919661	1.21504
ENSG00000123815	ENSMUSG00000003762	5.43195	7	5.95847	2	0.573652	0	11626.4	9188	859.997	988	0.790269	1.14884
ENSG00000112983	ENSMUSG00000003778	6.994	9	15.4873	7	0.573652	0	13463.2	9637	871.764	1063	0.715806	1.21937
ENSG00000112984	ENSMUSG00000003779	6.19625	8	9.88093	5	0.573652	1	12624.4	9318	866.205	976	0.738096	1.12675
ENSG00000179115	ENSMUSG00000003808	6.07302	8	6.40399	3	0.564488	0	12624.4	9318	866.205	976	0.738096	1.12675
ENSG00000105607	ENSMUSG00000003809	5.56913	7	4.95526	5	0.564488	0	11626.4	9188	859.997	988	0.790269	1.14884
ENSG00000086015	ENSMUSG00000003810	7.54545	9	20.0796	11	0.573652	3	13463.2	9637	871.764	1063	0.715806	1.21937
ENSG00000105612	ENSMUSG00000003812	6.42975	8	3.94583	3	0.564488	0	12624.4	9318	866.205	976	0.738096	1.12675
ENSG00000179262	ENSMUSG00000003813	6.59962	8	3.99724	3	0.564488	0	12624.4	9318	866.205	976	0.738096	1.12675
ENSG00000179218	ENSMUSG00000003814	10.127	9	4.80883	3	0.564488	0	13463.2	9637	871.764	1063	0.715806	1.21937
ENSG00000161860	ENSMUSG00000003824	2.83247	3	2.48776	2	0.564488	0	12567.7	13361	868.782	901	1.06312	1.03708
ENSG00000102908	ENSMUSG00000003847	2.76222	3	17.1526	6	0.410537	1	12567.7	13361	868.782	901	1.06312	1.03708
ENSG00000141101	ENSMUSG00000003848	4.9999	6	4.52065	3	0.573652	0	12019.4	9890	866.958	973	0.822838	1.12231
ENSG00000181019	ENSMUSG00000003849	4.27698	5	3.77447	2	0.573652	0	11746.9	9900	871.844	965	0.842773	1.10685
ENSG00000177380	ENSMUSG00000003863	3.64882	4	13.0401	7	0.520502	0	12492.6	11489	866.641	1053	0.919661	1.21504
ENSG00000104812	ENSMUSG00000003865	5.95494	7	8.13623	5	0.573652	0	11626.4	9188	859.997	988	0.790269	1.14884
ENSG00000183207	ENSMUSG00000003868	6.93422	9	5.18581	3	0.573652	0	13463.2	9637	871.764	1063	0.715806	1.21937
ENSG00000104863	ENSMUSG00000003872	3.23005	4	2.2354	1	0.573652	0	12492.6	11489	866.641	1053	0.919661	1.21504
ENSG00000087088	ENSMUSG00000003873	6.38326	8	2.78529	6	0.573652	0	12624.4	9318	866.205	976	0.738096	1.12675
ENSG00000168685	ENSMUSG00000003882	4.02662	5	5.43973	10	0.298739	0	11746.9	9900	871.844	965	0.842773	1.10685
ENSG00000108064	ENSMUSG00000003923	6.23012	8	2.81489	3	0.573652	0	12624.4	9318	866.205	976	0.738096	1.12675
ENSG00000108947	ENSMUSG00000003934	2.34232	3	3.55171	4	0.274913	0	12567.7	13361	868.782	901	1.06312	1.03708
ENSG00000108960	ENSMUSG00000003948	5.4724	7	2.70896	3	0.566321	0	11626.4	9188	859.997	988	0.790269	1.14884
ENSG00000108924	ENSMUSG00000003949	2.30388	3	3.2573	2	0.566321	2	12567.7	13361	868.782	901	1.06312	1.03708
ENSG00000114023	ENSMUSG00000003955	5.74998	7	1.9441	2	0.540662	0	11626.4	9188	859.997	988	0.790269	1.14884
ENSG00000161016	ENSMUSG00000003970	10.5388	9	2.75725	6	0.573652	0	13463.2	9637	871.764	1063	0.715806	1.21937
ENSG00000198822	ENSMUSG00000003974	0.320504	1	10.3467	31	0.298739	5	10820.1	15478	874.953	683	1.43049	0.780614
ENSG00000145687	ENSMUSG00000003992	5.45012	7	4.49884	1	0.573652	5	11626.4	9188	859.997	988	0.790269	1.14884
ENSG00000115392	ENSMUSG00000004018	5.60944	7	4.59698	6	0.573652	1	11626.4	9188	859.997	988	0.790269	1.14884
ENSG00000198797	ENSMUSG00000004031	0.853706	2	8.4805	27	0.573652	1	11874.5	14422	862.902	777	1.21453	0.90045
ENSG00000134202	ENSMUSG00000004032	5.04058	6	2.84916	0	0.573652	0	12019.4	9890	866.958	973	0.822838	1.12231
ENSG00000213366	ENSMUSG00000004035	2.55529	3	3.00026	2	0.573652	0	12567.7	13361	868.782	901	1.06312	1.03708
ENSG00000168610	ENSMUSG00000004040	7.35349	9	8.82009	4	0.566321	2	13463.2	9637	871.764	1063	0.715806	1.21937
ENSG00000126561	ENSMUSG00000004043	4.8481	6	8.85124	4	0.566321	0	12019.4	9890	866.958	973	0.822838	1.12231
ENSG00000177469	ENSMUSG00000004044	3.86514	5	4.1608	2	0.566321	0	11746.9	9900	871.844	965	0.842773	1.10685
ENSG00000173327	ENSMUSG00000004054	6.63009	8	8.92913	6	0.298739	0	12624.4	9318	866.205	976	0.738096	1.12675
ENSG00000105221	ENSMUSG00000004056	7.82366	9	6.11736	8	0.573652	0	13463.2	9637	871.764	1063	0.715806	1.21937
ENSG00000103423	ENSMUSG00000004069	6.59124	8	5.51762	4	0.287742	0	12624.4	9318	866.205	976	0.738096	1.12675
ENSG00000103415	ENSMUSG00000004070	4.63746	6	4.09849	2	0.287742	0	12019.4	9890	866.958	973	0.822838	1.12231
ENSG00000089486	ENSMUSG00000004071	5.41863	7	2.70273	2	0.287742	0	11626.4	9188	859.997	988	0.790269	1.14884
ENSG00000091436	ENSMUSG00000004085	4.73409	6	10.4916	10	0.566321	1	12019.4	9890	866.958	973	0.822838	1.12231
ENSG00000150316	ENSMUSG00000004096	5.92203	7	2.62017	2	0.518669	1	11626.4	9188	859.997	988	0.790269	1.14884
ENSG00000080573	ENSMUSG00000004098	2.15795	3	18.6309	25	0.566321	0	12567.7	13361	868.782	901	1.06312	1.03708
ENSG00000130816	ENSMUSG00000004099	8.80888	9	18.8926	9	0.566321	0	13463.2	9637	871.764	1063	0.715806	1.21937
ENSG00000130810	ENSMUSG00000004100	5.17188	6	5.19049	7	0.566321	0	12019.4	9890	866.958	973	0.822838	1.12231
ENSG00000136859	ENSMUSG00000004105	4.45227	5	5.38365	3	0.573652	0	11746.9	9900	871.844	965	0.842773	1.10685
ENSG00000198216	ENSMUSG00000004110	1.17505	2	25.6596	74	0.573652	3	11874.5	14422	862.902	777	1.21453	0.90045
ENSG00000148408	ENSMUSG00000004113	2.21041	3	25.8154	38	0.566321	2	12567.7	13361	868.782	901	1.06312	1.03708
ENSG00000145331	ENSMUSG00000004127	3.61397	4	3.88819	6	0.573652	0	12492.6	11489	866.641	1053	0.919661	1.21504
ENSG00000006468	ENSMUSG00000004151	4.98115	6	6.02545	6	0.573652	2	12019.4	9890	866.958	973	0.822838	1.12231
ENSG00000167702	ENSMUSG00000004187	5.79158	7	8.72507	7	0.573652	0	11626.4	9188	859.997	988	0.790269	1.14884
ENSG00000197746	ENSMUSG00000004207	9.53626	9	5.91797	5	0.274913	1	13463.2	9637	871.764	1063	0.715806	1.21937
ENSG00000269335	ENSMUSG00000004221	2.367	3	6.55042	0	0.566321	0	12567.7	13361	868.782	901	1.06312	1.03708
ENSG00000075891	ENSMUSG00000004231	0.0284767	0	5.1126	6	0.520502	0	8117.74	14670	878.954	310	1.80715	0.352692
ENSG00000116874	ENSMUSG00000004233	4.45983	5	4.02683	3	0.555324	2	11746.9	9900	871.844	965	0.842773	1.10685
ENSG00000111676	ENSMUSG00000004263	6.16586	8	12.378	12	0.573652	0	12624.4	9318	866.205	976	0.738096	1.12675
ENSG00000215021	ENSMUSG00000004264	7.70245	9	4.22623	0	0.573652	0	13463.2	9637	871.764	1063	0.715806	1.21937
ENSG00000111679	ENSMUSG00000004266	6.26685	8	7.52558	5	0.573652	0	12624.4	9318	866.205	976	0.738096	1.12675
ENSG00000111674	ENSMUSG00000004267	8.75763	9	4.773	5	0.573652	0	13463.2	9637	871.764	1063	0.715806	1.21937
ENSG00000126749	ENSMUSG00000004268	5.2022	6	2.6669	1	0.573652	0	12019.4	9890	866.958	973	0.822838	1.12231
ENSG00000111684	ENSMUSG00000004270	4.19853	5	5.47089	1	0.573652	0	11746.9	9900	871.844	965	0.842773	1.10685
ENSG00000128524	ENSMUSG00000004285	7.04659	9	1.60294	1	0.573652	0	13463.2	9637	871.764	1063	0.715806	1.21937
ENSG00000113302	ENSMUSG00000004296	0.0642471	1	3.69191	1	0.520502	0	10820.1	15478	874.953	683	1.43049	0.780614
ENSG00000171365	ENSMUSG00000004317	3.22199	4	9.08803	9	0.298739	2	12492.6	11489	866.641	1053	0.919661	1.21504
ENSG00000109572	ENSMUSG00000004319	5.09795	6	10.3841	6	0.274913	1	12019.4	9890	866.958	973	0.822838	1.12231
ENSG00000124440	ENSMUSG00000004328	2.04485	3	7.86673	11	0.566321	0	12567.7	13361	868.782	901	1.06312	1.03708
ENSG00000198704	ENSMUSG00000004341	0	0	2.47374	7	0.566321	0	8117.74	14670	878.954	310	1.80715	0.352692
ENSG00000224586	ENSMUSG00000004344	0	0	2.54851	6	0.566321	0	8117.74	14670	878.954	310	1.80715	0.352692
ENSG00000154678	ENSMUSG00000004347	3.55621	4	9.17526	29	0.274913	2	12492.6	11489	866.641	1053	0.919661	1.21504
ENSG00000120800	ENSMUSG00000004356	5.39634	7	31.2426	27	0.573652	4	11626.4	9188	859.997	988	0.790269	1.14884
ENSG00000166211	ENSMUSG00000004359	0.0392367	0	2.81956	1	0.573652	0	8117.74	14670	878.954	310	1.80715	0.352692
ENSG00000189367	ENSMUSG00000004360	4.82947	6	7.98512	7	0.573652	0	12019.4	9890	866.958	973	0.822838	1.12231
ENSG00000036257	ENSMUSG00000004364	7.02865	9	8.80451	10	0.498509	1	13463.2	9637	871.764	1063	0.715806	1.21937
ENSG00000157005	ENSMUSG00000004366	0.591995	2	1.24466	2	0.566321	0	11874.5	14422	862.902	777	1.21453	0.90045
ENSG00000095752	ENSMUSG00000004371	0.977131	2	1.99239	3	0.287742	0	11874.5	14422	862.902	777	1.21453	0.90045
ENSG00000133424	ENSMUSG00000004383	5.49856	7	8.69703	8	0.566321	5	11626.4	9188	859.997	988	0.790269	1.14884
ENSG00000136271	ENSMUSG00000004393	5.62885	7	6.5068	1	0.298739	0	11626.4	9188	859.997	988	0.790269	1.14884
ENSG00000158604	ENSMUSG00000004394	6.16683	8	2.58278	3	0.298739	0	12624.4	9318	866.205	976	0.738096	1.12675
ENSG00000160963	ENSMUSG00000004415	0.12459	1	4.66552	2	0.573652	0	10820.1	15478	874.953	683	1.43049	0.780614
ENSG00000015475	ENSMUSG00000004446	4.07345	5	3.24483	1	0.573652	0	11746.9	9900	871.844	965	0.842773	1.10685
ENSG00000144118	ENSMUSG00000004451	5.63973	7	2.70585	2	0.573652	0	11626.4	9188	859.997	988	0.790269	1.14884
ENSG00000186298	ENSMUSG00000004455	7.23987	9	4.8026	6	0.573652	0	13463.2	9637	871.764	1063	0.715806	1.21937
ENSG00000090520	ENSMUSG00000004460	5.88128	7	4.86491	3	0.573652	0	11626.4	9188	859.997	988	0.790269	1.14884
ENSG00000113838	ENSMUSG00000004462	4.19973	5	6.31987	3	0.573652	0	11746.9	9900	871.844	965	0.842773	1.10685
ENSG00000105472	ENSMUSG00000004473	2.63635	3	4.02995	9	0.520502	0	12567.7	13361	868.782	901	1.06312	1.03708
ENSG00000249471	ENSMUSG00000004500	3.57205	4	6.35414	10	0.518669	0	12492.6	11489	866.641	1053	0.919661	1.21504
ENSG00000033327	ENSMUSG00000004508	7.49947	9	7.38538	7	0.573652	1	13463.2	9637	871.764	1063	0.715806	1.21937
ENSG00000110880	ENSMUSG00000004530	8.01786	9	5.96002	4	0.566321	1	13463.2	9637	871.764	1063	0.715806	1.21937
ENSG00000106052	ENSMUSG00000004535	6.18744	8	10.1863	6	0.274913	0	12624.4	9318	866.205	976	0.738096	1.12675
ENSG00000196188	ENSMUSG00000004552	1.22091	2	4.77768	0	0.566321	0	11874.5	14422	862.902	777	1.21453	0.90045
ENSG00000165795	ENSMUSG00000004558	4.50443	5	4.81195	8	0.274913	0	11746.9	9900	871.844	965	0.842773	1.10685
ENSG00000165792	ENSMUSG00000004561	5.63975	7	5.96158	7	0.274913	0	11626.4	9188	859.997	988	0.790269	1.14884
ENSG00000165801	ENSMUSG00000004562	3.8007	4	16.1634	15	0.274913	0	12492.6	11489	866.641	1053	0.919661	1.21504
ENSG00000032444	ENSMUSG00000004565	6.70725	8	14.8113	15	0.298739	0	12624.4	9318	866.205	976	0.738096	1.12675
ENSG00000090674	ENSMUSG00000004567	5.30677	6	6.37906	4	0.298739	0	12019.4	9890	866.958	973	0.822838	1.12231
ENSG00000104880	ENSMUSG00000004568	3.7456	4	12.6958	12	0.298739	1	12492.6	11489	866.641	1053	0.919661	1.21504
ENSG00000065243	ENSMUSG00000004591	5.89928	7	11.6786	8	0.573652	2	11626.4	9188	859.997	988	0.790269	1.14884
ENSG00000105383	ENSMUSG00000004609	0.89215	2	4.2714	6	0.520502	0	11874.5	14422	862.902	777	1.21453	0.90045
ENSG00000105379	ENSMUSG00000004610	4.72452	6	3.85859	5	0.520502	0	12019.4	9890	866.958	973	0.822838	1.12231
ENSG00000105374	ENSMUSG00000004612	3.09314	4	2.20892	4	0.520502	0	12492.6	11489	866.641	1053	0.919661	1.21504
ENSG00000076944	ENSMUSG00000004626	6.28909	8	10.0897	6	0.298739	0	12624.4	9318	866.205	976	0.738096	1.12675
ENSG00000174788	ENSMUSG00000004630	0.850995	2	1.5235	1	0.298739	0	11874.5	14422	862.902	777	1.21453	0.90045
ENSG00000127990	ENSMUSG00000004631	5.23166	6	5.90862	5	0.287742	0	12019.4	9890	866.958	973	0.822838	1.12231
ENSG00000106069	ENSMUSG00000004633	6.07354	8	7.07383	8	0.274913	1	12624.4	9318	866.205	976	0.738096	1.12675
ENSG00000186153	ENSMUSG00000004637	4.76938	6	6.58313	11	0.566321	9	12019.4	9890	866.958	973	0.822838	1.12231
ENSG00000163950	ENSMUSG00000004642	6.42755	8	3.18252	1	0.573652	1	12624.4	9318	866.205	976	0.738096	1.12675
ENSG00000077498	ENSMUSG00000004651	0	0	5.865	27	0.566321	1	8117.74	14670	878.954	310	1.80715	0.352692
ENSG00000106128	ENSMUSG00000004654	0.0368678	0	5.99118	15	0.274913	0	8117.74	14670	878.954	310	1.80715	0.352692
ENSG00000240583	ENSMUSG00000004655	5.61243	7	3.73865	6	0.274913	0	11626.4	9188	859.997	988	0.790269	1.14884
ENSG00000179361	ENSMUSG00000004661	3.42808	4	6.05349	0	0.274913	1	12492.6	11489	866.641	1053	0.919661	1.21504
ENSG00000064666	ENSMUSG00000004665	4.58589	5	4.41939	3	0.566321	0	11746.9	9900	871.844	965	0.842773	1.10685
ENSG00000099817	ENSMUSG00000004667	6.90453	9	2.41298	4	0.566321	1	13463.2	9637	871.764	1063	0.715806	1.21937
ENSG00000179869	ENSMUSG00000004668	0.195776	1	56.0517	85	0.298739	0	10820.1	15478	874.953	683	1.43049	0.780614
ENSG00000099331	ENSMUSG00000004677	7.62484	9	24.1594	17	0.573652	0	13463.2	9637	871.764	1063	0.715806	1.21937
ENSG00000048052	ENSMUSG00000004698	4.57038	5	12.7815	19	0.573652	8	11746.9	9900	871.844	965	0.842773	1.10685
ENSG00000122224	ENSMUSG00000004707	0.917091	2	7.58322	14	0.573652	0	11874.5	14422	862.902	777	1.21453	0.90045
ENSG00000122223	ENSMUSG00000004709	0.616998	2	4.14678	7	0.573652	0	11874.5	14422	862.902	777	1.21453	0.90045
ENSG00000174837	ENSMUSG00000004730	0.200629	1	10.2564	18	0.274913	1	10820.1	15478	874.953	683	1.43049	0.780614
ENSG00000242114	ENSMUSG00000004748	4.36297	5	2.45037	1	0.287742	0	11746.9	9900	871.844	965	0.842773	1.10685
ENSG00000112210	ENSMUSG00000004768	2.53866	3	2.69027	1	0.573652	0	12567.7	13361	868.782	901	1.06312	1.03708
ENSG00000103769	ENSMUSG00000004771	8.29299	9	2.4457	0	0.274913	0	13463.2	9637	871.764	1063	0.715806	1.21937
ENSG00000119718	ENSMUSG00000004788	5.21139	6	3.94739	2	0.557157	0	12019.4	9890	866.958	973	0.822838	1.12231
ENSG00000119689	ENSMUSG00000004789	7.58873	9	5.17335	4	0.564488	0	13463.2	9637	871.764	1063	0.715806	1.21937
ENSG00000119630	ENSMUSG00000004791	3.93036	5	2.67469	4	0.564488	0	11746.9	9900	871.844	965	0.842773	1.10685
ENSG00000083290	ENSMUSG00000004798	6.31546	8	11.4761	11	0.274913	0	12624.4	9318	866.205	976	0.738096	1.12675
ENSG00000106178	ENSMUSG00000004814	0.30592	1	1.31787	1	0.573652	0	10820.1	15478	874.953	683	1.43049	0.780614
ENSG00000145214	ENSMUSG00000004815	4.19093	5	10.2049	10	0.573652	0	11746.9	9900	871.844	965	0.842773	1.10685
ENSG00000154016	ENSMUSG00000004837	0.656209	2	3.07036	1	0.274913	0	11874.5	14422	862.902	777	1.21453	0.90045
ENSG00000064835	ENSMUSG00000004842	0.0296927	0	3.59689	1	0.274913	0	8117.74	14670	878.954	310	1.80715	0.352692
ENSG00000083937	ENSMUSG00000004843	5.10138	6	2.7261	2	0.274913	0	12019.4	9890	866.958	973	0.822838	1.12231
ENSG00000106397	ENSMUSG00000004846	6.48775	8	8.50542	11	0.573652	0	12624.4	9318	866.205	976	0.738096	1.12675
ENSG00000106367	ENSMUSG00000004849	6.37193	8	1.81947	0	0.573652	0	12624.4	9318	866.205	976	0.738096	1.12675
ENSG00000156711	ENSMUSG00000004864	6.68533	8	4.30256	3	0.573652	0	12624.4	9318	866.205	976	0.738096	1.12675
ENSG00000096063	ENSMUSG00000004865	7.57473	9	10.5477	10	0.573652	0	13463.2	9637	871.764	1063	0.715806	1.21937
ENSG00000135903	ENSMUSG00000004872	0.207847	1	6.03636	14	0.573652	0	10820.1	15478	874.953	683	1.43049	0.780614
ENSG00000143815	ENSMUSG00000004880	7.85279	9	6.81836	3	0.573652	0	13463.2	9637	871.764	1063	0.715806	1.21937
ENSG00000143320	ENSMUSG00000004885	4.00987	5	1.55465	0	0.573652	0	11746.9	9900	871.844	965	0.842773	1.10685
ENSG00000132688	ENSMUSG00000004891	2.84734	3	17.2414	31	0.573652	0	12567.7	13361	868.782	901	1.06312	1.03708
ENSG00000132692	ENSMUSG00000004892	0.221148	1	9.95726	15	0.573652	0	10820.1	15478	874.953	683	1.43049	0.780614
ENSG00000132702	ENSMUSG00000004894	0.52137	1	3.60779	4	0.573652	0	10820.1	15478	874.953	683	1.43049	0.780614
ENSG00000143294	ENSMUSG00000004895	6.77651	8	5.29486	2	0.573652	0	12624.4	9318	866.205	976	0.738096	1.12675
ENSG00000143303	ENSMUSG00000004896	5.53763	7	5.49269	8	0.573652	0	11626.4	9188	859.997	988	0.790269	1.14884
ENSG00000143321	ENSMUSG00000004897	9.0208	9	3.46604	6	0.573652	0	13463.2	9637	871.764	1063	0.715806	1.21937
ENSG00000182902	ENSMUSG00000004902	0.437289	1	3.42553	4	0.573652	0	10820.1	15478	874.953	683	1.43049	0.780614
ENSG00000172009	ENSMUSG00000004929	6.63856	8	8.63939	7	0.498509	0	12624.4	9318	866.205	976	0.738096	1.12675
ENSG00000011132	ENSMUSG00000004931	4.49776	5	6.04726	8	0.498509	0	11746.9	9900	871.844	965	0.842773	1.10685
ENSG00000007264	ENSMUSG00000004933	1.70317	2	7.03956	6	0.498509	0	11874.5	14422	862.902	777	1.21453	0.90045
ENSG00000105229	ENSMUSG00000004934	6.10472	8	5.56591	2	0.498509	0	12624.4	9318	866.205	976	0.738096	1.12675
ENSG00000169032	ENSMUSG00000004936	5.34827	7	4.57673	1	0.274913	1	11626.4	9188	859.997	988	0.790269	1.14884
ENSG00000104969	ENSMUSG00000004937	7.28305	9	3.55639	2	0.498509	0	13463.2	9637	871.764	1063	0.715806	1.21937
ENSG00000077009	ENSMUSG00000004939	0.0714853	1	2.65755	4	0.498509	0	10820.1	15478	874.953	683	1.43049	0.780614
ENSG00000215712	ENSMUSG00000004945	3.44756	4	1.74314	0	0.287742	0	12492.6	11489	866.641	1053	0.919661	1.21504
ENSG00000091073	ENSMUSG00000004947	4.2494	5	6.68127	4	0.573652	0	11746.9	9900	871.844	965	0.842773	1.10685
ENSG00000188372	ENSMUSG00000004948	2.43006	3	4.59386	1	0.573652	0	12567.7	13361	868.782	901	1.06312	1.03708
ENSG00000106211	ENSMUSG00000004951	7.54842	9	2.17932	3	0.573652	0	13463.2	9637	871.764	1063	0.715806	1.21937
ENSG00000170667	ENSMUSG00000004952	0.632239	2	8.6721	0	0.573652	0	11874.5	14422	862.902	777	1.21453	0.90045
ENSG00000129990	ENSMUSG00000004961	4.27816	5	4.92411	8	0.287742	0	11746.9	9900	871.844	965	0.842773	1.10685
ENSG00000122566	ENSMUSG00000004980	9.01502	9	4.23557	1	0.274913	0	13463.2	9637	871.764	1063	0.715806	1.21937
ENSG00000150201	ENSMUSG00000004988	0.103458	1	1.0328	1	0.573652	0	10820.1	15478	874.953	683	1.43049	0.780614
ENSG00000104957	ENSMUSG00000004994	5.38925	7	4.69044	2	0.544328	0	11626.4	9188	859.997	988	0.790269	1.14884
ENSG00000037757	ENSMUSG00000004996	4.28311	5	4.15769	5	0.544328	0	11746.9	9900	871.844	965	0.842773	1.10685
ENSG00000142875	ENSMUSG00000005034	5.15361	6	5.37586	8	0.573652	3	12019.4	9890	866.958	973	0.822838	1.12231
ENSG00000181523	ENSMUSG00000005043	5.18049	6	6.54886	2	0.573652	0	12019.4	9890	866.958	973	0.822838	1.12231
ENSG00000116254	ENSMUSG00000005045	1.85637	3	21.9552	22	0.573652	0	12567.7	13361	868.782	901	1.06312	1.03708
ENSG00000160213	ENSMUSG00000005054	5.32126	7	1.11536	0	0.573652	0	11626.4	9188	859.997	988	0.790269	1.14884
ENSG00000160999	ENSMUSG00000005057	2.85531	3	7.09097	3	0.573652	0	12567.7	13361	868.782	901	1.06312	1.03708
ENSG00000139197	ENSMUSG00000005069	6.30838	8	7.46639	8	0.573652	0	12624.4	9318	866.205	976	0.738096	1.12675
ENSG00000050130	ENSMUSG00000005078	5.50347	7	3.65764	0	0.573652	1	11626.4	9188	859.997	988	0.790269	1.14884
ENSG00000026508	ENSMUSG00000005087	6.67685	8	8.63939	4	0.569986	0	12624.4	9318	866.205	976	0.738096	1.12675
ENSG00000110436	ENSMUSG00000005089	2.40534	3	6.63298	5	0.569986	1	12567.7	13361	868.782	901	1.06312	1.03708
ENSG00000128829	ENSMUSG00000005102	5.06479	6	18.7742	13	0.573652	0	12019.4	9890	866.958	973	0.822838	1.12231
ENSG00000071127	ENSMUSG00000005103	8.47786	9	6.89001	6	0.573652	1	13463.2	9637	871.764	1063	0.715806	1.21937
ENSG00000109667	ENSMUSG00000005107	2.13399	3	6.0753	5	0.573652	2	12567.7	13361	868.782	901	1.06312	1.03708
ENSG00000104415	ENSMUSG00000005124	2.00362	3	4.10784	5	0.274913	0	12567.7	13361	868.782	901	1.06312	1.03708
ENSG00000104419	ENSMUSG00000005125	8.69841	9	5.1936	10	0.274913	0	13463.2	9637	871.764	1063	0.715806	1.21937
ENSG00000166323	ENSMUSG00000005131	0.764211	2	4.01437	1	0.274913	0	11874.5	14422	862.902	777	1.21453	0.90045
ENSG00000104774	ENSMUSG00000005142	7.19117	9	11.2767	9	0.564488	0	13463.2	9637	871.764	1063	0.715806	1.21937
ENSG00000102554	ENSMUSG00000005148	5.37985	7	4.92878	2	0.555324	1	11626.4	9188	859.997	988	0.790269	1.14884
ENSG00000123154	ENSMUSG00000005150	2.95941	4	3.46759	3	0.564488	0	12492.6	11489	866.641	1053	0.919661	1.21504
ENSG00000167815	ENSMUSG00000005161	8.32302	9	2.21047	1	0.564488	0	13463.2	9637	871.764	1063	0.715806	1.21937
ENSG00000181222	ENSMUSG00000005198	8.49186	9	22.097	9	0.274913	0	13463.2	9637	871.764	1063	0.715806	1.21937
ENSG00000129214	ENSMUSG00000005202	0.247829	1	4.3306	2	0.274913	0	10820.1	15478	874.953	683	1.43049	0.780614
ENSG00000161956	ENSMUSG00000005204	6.59996	8	6.60494	2	0.274913	1	12624.4	9318	866.205	976	0.738096	1.12675
ENSG00000145244	ENSMUSG00000005220	0.42233	1	12.66	23	0.566321	4	10820.1	15478	874.953	683	1.43049	0.780614
ENSG00000106086	ENSMUSG00000005225	3.47237	4	6.38841	10	0.274913	0	12492.6	11489	866.641	1053	0.919661	1.21504
ENSG00000152254	ENSMUSG00000005232	0.0301744	0	3.93804	1	0.274913	0	8117.74	14670	878.954	310	1.80715	0.352692
ENSG00000152253	ENSMUSG00000005233	5.72238	7	2.58278	2	0.274913	0	11626.4	9188	859.997	988	0.790269	1.14884
ENSG00000183914	ENSMUSG00000005237	1.45848	2	51.5139	28	0.274913	0	11874.5	14422	862.902	777	1.21453	0.90045
ENSG00000183421	ENSMUSG00000005251	2.32182	3	8.8232	9	0.573652	0	12567.7	13361	868.782	901	1.06312	1.03708
ENSG00000070010	ENSMUSG00000005262	5.99438	7	3.52835	3	0.573652	1	11626.4	9188	859.997	988	0.790269	1.14884
ENSG00000141040	ENSMUSG00000005267	3.57545	4	8.56773	3	0.274913	0	12492.6	11489	866.641	1053	0.919661	1.21504
ENSG00000113494	ENSMUSG00000005268	0.553643	1	7.38538	18	0.573652	3	10820.1	15478	874.953	683	1.43049	0.780614
ENSG00000168924	ENSMUSG00000005299	5.72686	7	8.08171	4	0.573652	0	11626.4	9188	859.997	988	0.790269	1.14884
ENSG00000135018	ENSMUSG00000005312	7.12345	9	6.55665	6	0.274913	0	13463.2	9637	871.764	1063	0.715806	1.21937
ENSG00000160867	ENSMUSG00000005320	2.02868	3	8.92134	7	0.274913	0	12567.7	13361	868.782	901	1.06312	1.03708
ENSG00000162706	ENSMUSG00000005338	1.17229	2	4.75587	16	0.573652	1	11874.5	14422	862.902	777	1.21453	0.90045
ENSG00000179639	ENSMUSG00000005339	0.256286	1	2.89278	8	0.573652	0	10820.1	15478	874.953	683	1.43049	0.780614
ENSG00000100348	ENSMUSG00000005354	5.95649	7	1.80701	0	0.573652	0	11626.4	9188	859.997	988	0.790269	1.14884
ENSG00000105141	ENSMUSG00000005355	0	0	2.68092	8	0.566321	0	8117.74	14670	878.954	310	1.80715	0.352692
ENSG00000105143	ENSMUSG00000005357	0.0323927	0	6.63298	10	0.566321	0	8117.74	14670	878.954	310	1.80715	0.352692
ENSG00000079215	ENSMUSG00000005360	3.63779	4	5.90862	2	0.298739	0	12492.6	11489	866.641	1053	0.919661	1.21504
ENSG00000113851	ENSMUSG00000005362	5.05813	6	5.03627	1	0.410537	0	12019.4	9890	866.958	973	0.822838	1.12231
ENSG00000091181	ENSMUSG00000005364	0.757628	2	4.83532	4	0.410537	0	11874.5	14422	862.902	777	1.21453	0.90045
ENSG00000116062	ENSMUSG00000005370	6.56243	8	15.2459	12	0.573652	1	12624.4	9318	866.205	976	0.738096	1.12675
ENSG00000138081	ENSMUSG00000005371	5.29708	6	10.7642	5	0.573652	2	12019.4	9890	866.958	973	0.822838	1.12231
ENSG00000009950	ENSMUSG00000005373	1.23555	2	9.72515	8	0.573652	0	11874.5	14422	862.902	777	1.21453	0.90045
ENSG00000106638	ENSMUSG00000005374	5.3709	7	5.06119	3	0.573652	0	11626.4	9188	859.997	988	0.790269	1.14884
ENSG00000071462	ENSMUSG00000005378	6.81565	8	3.74643	6	0.573652	0	12624.4	9318	866.205	976	0.738096	1.12675
ENSG00000116962	ENSMUSG00000005397	3.56852	4	13.5214	16	0.518669	2	12492.6	11489	866.641	1053	0.919661	1.21504
ENSG00000100297	ENSMUSG00000005410	7.59713	9	8.40728	6	0.573652	0	13463.2	9637	871.764	1063	0.715806	1.21937
ENSG00000100292	ENSMUSG00000005413	4.80791	6	3.11554	5	0.573652	0	12019.4	9890	866.958	973	0.822838	1.12231
ENSG00000133030	ENSMUSG00000005417	8.02675	9	11.9808	6	0.274913	0	13463.2	9637	871.764	1063	0.715806	1.21937
ENSG00000079432	ENSMUSG00000005442	7.24395	9	26.1269	15	0.566321	1	13463.2	9637	871.764	1063	0.715806	1.21937
ENSG00000079462	ENSMUSG00000005447	6.384	8	2.49243	2	0.566321	0	12624.4	9318	866.205	976	0.738096	1.12675
ENSG00000104998	ENSMUSG00000005465	1.85675	3	6.84484	3	0.544328	0	12567.7	13361	868.782	901	1.06312	1.03708
ENSG00000072062	ENSMUSG00000005469	6.64369	8	5.12662	5	0.544328	0	12624.4	9318	866.205	976	0.738096	1.12675
ENSG00000105011	ENSMUSG00000005470	7.19483	9	2.54384	3	0.544328	0	13463.2	9637	871.764	1063	0.715806	1.21937
ENSG00000106436	ENSMUSG00000005474	0	0	2.54851	5	0.573652	0	8117.74	14670	878.954	310	1.80715	0.352692
ENSG00000123136	ENSMUSG00000005481	7.61658	9	5.15622	3	0.553491	0	13463.2	9637	871.764	1063	0.715806	1.21937
ENSG00000132002	ENSMUSG00000005483	7.84502	9	3.77136	2	0.553491	1	13463.2	9637	871.764	1063	0.715806	1.21937
ENSG00000057468	ENSMUSG00000005493	0.0671101	1	10.4402	28	0.573652	1	10820.1	15478	874.953	683	1.43049	0.780614
ENSG00000085982	ENSMUSG00000005501	5.79278	7	14.4795	7	0.573652	0	11626.4	9188	859.997	988	0.790269	1.14884
ENSG00000106038	ENSMUSG00000005503	0.0500617	0	4.70135	7	0.274913	0	8117.74	14670	878.954	310	1.80715	0.352692
ENSG00000123444	ENSMUSG00000005505	3.71657	4	6.48032	2	0.566321	0	12492.6	11489	866.641	1053	0.919661	1.21504
ENSG00000149187	ENSMUSG00000005506	8.5845	9	5.8245	6	0.566321	2	13463.2	9637	871.764	1063	0.715806	1.21937
ENSG00000213619	ENSMUSG00000005510	7.06062	9	4.07668	3	0.566321	0	13463.2	9637	871.764	1063	0.715806	1.21937
ENSG00000127948	ENSMUSG00000005514	7.04352	9	7.90101	4	0.573652	1	13463.2	9637	871.764	1063	0.715806	1.21937
ENSG00000140443	ENSMUSG00000005533	6.98476	9	15.2241	13	0.274913	2	13463.2	9637	871.764	1063	0.715806	1.21937
ENSG00000171105	ENSMUSG00000005534	7.41461	9	15.277	10	0.298739	0	13463.2	9637	871.764	1063	0.715806	1.21937
ENSG00000104921	ENSMUSG00000005540	0.0945138	1	3.66232	9	0.287742	0	10820.1	15478	874.953	683	1.43049	0.780614
ENSG00000197838	ENSMUSG00000005547	0.00788177	0	5.40857	7	0.573652	0	8117.74	14670	878.954	310	1.80715	0.352692
ENSG00000105675	ENSMUSG00000005553	0.666308	2	11.2954	12	0.573652	0	11874.5	14422	862.902	777	1.21453	0.90045
ENSG00000130726	ENSMUSG00000005566	9.49046	9	9.3139	7	0.518669	0	13463.2	9637	871.764	1063	0.715806	1.21937
ENSG00000130725	ENSMUSG00000005575	7.90122	9	2.39896	0	0.518669	0	13463.2	9637	871.764	1063	0.715806	1.21937
ENSG00000162104	ENSMUSG00000005580	5.23276	6	14.9047	9	0.287742	1	12019.4	9890	866.958	973	0.822838	1.12231
ENSG00000081189	ENSMUSG00000005583	4.71915	6	5.88214	11	0.553491	2	12019.4	9890	866.958	973	0.822838	1.12231
ENSG00000198730	ENSMUSG00000005609	6.42863	8	13.3065	8	0.566321	0	12624.4	9318	866.205	976	0.738096	1.12675
ENSG00000110321	ENSMUSG00000005610	11.0332	9	10.2501	4	0.566321	0	13463.2	9637	871.764	1063	0.715806	1.21937
ENSG00000072952	ENSMUSG00000005611	1.9966	3	10.1037	6	0.566321	2	12567.7	13361	868.782	901	1.06312	1.03708
ENSG00000161217	ENSMUSG00000005615	6.35246	8	5.48179	1	0.573652	0	12624.4	9318	866.205	976	0.738096	1.12675
ENSG00000166716	ENSMUSG00000005621	3.34375	4	13.7458	13	0.498509	1	12492.6	11489	866.641	1053	0.919661	1.21504
ENSG00000159352	ENSMUSG00000005625	7.67909	9	4.25738	2	0.0971359	0	13463.2	9637	871.764	1063	0.715806	1.21937
ENSG00000163157	ENSMUSG00000005628	0.832081	2	3.88352	0	0.0971359	0	11874.5	14422	862.902	777	1.21453	0.90045
ENSG00000027644	ENSMUSG00000005640	0.543578	1	13.9514	20	0.573652	0	10820.1	15478	874.953	683	1.43049	0.780614
ENSG00000105507	ENSMUSG00000005649	0	0	1.95188	3	0.518669	0	8117.74	14670	878.954	310	1.80715	0.352692
ENSG00000129515	ENSMUSG00000005656	6.75141	8	5.30888	3	0.274913	0	12624.4	9318	866.205	976	0.738096	1.12675
ENSG00000065911	ENSMUSG00000005667	7.51559	9	3.81498	1	0.553491	0	13463.2	9637	871.764	1063	0.715806	1.21937
ENSG00000157404	ENSMUSG00000005672	6.35452	8	10.9449	19	0.573652	1	12624.4	9318	866.205	976	0.738096	1.12675
ENSG00000158882	ENSMUSG00000005674	3.66773	4	3.39126	4	0.573652	0	12492.6	11489	866.641	1053	0.919661	1.21504
ENSG00000143257	ENSMUSG00000005677	0.341753	1	5.01757	7	0.573652	0	10820.1	15478	874.953	683	1.43049	0.780614
ENSG00000158874	ENSMUSG00000005681	0.095209	1	1.51727	0	0.573652	0	10820.1	15478	874.953	683	1.43049	0.780614
ENSG00000135473	ENSMUSG00000005682	7.39712	9	13.3236	9	0.573652	0	13463.2	9637	871.764	1063	0.715806	1.21937
ENSG00000062485	ENSMUSG00000005683	8.37905	9	5.2123	1	0.573652	0	13463.2	9637	871.764	1063	0.715806	1.21937
ENSG00000133805	ENSMUSG00000005686	5.03615	6	8.66899	8	0.566321	0	12019.4	9890	866.958	973	0.822838	1.12231
ENSG00000116752	ENSMUSG00000005687	5.73917	7	2.58745	1	0.573652	0	11626.4	9188	859.997	988	0.790269	1.14884
ENSG00000183918	ENSMUSG00000005696	2.02542	3	1.56088	6	0.573652	0	12567.7	13361	868.782	901	1.06312	1.03708
ENSG00000102974	ENSMUSG00000005698	5.17974	6	8.21256	5	0.410537	1	12019.4	9890	866.958	973	0.822838	1.12231
ENSG00000102981	ENSMUSG00000005699	3.47803	4	3.60312	2	0.410537	0	12492.6	11489	866.641	1053	0.919661	1.21504
ENSG00000159723	ENSMUSG00000005705	0.124166	1	1.4129	0	0.410537	1	10820.1	15478	874.953	683	1.43049	0.780614
ENSG00000100362	ENSMUSG00000005716	0.761993	2	1.28204	0	0.573652	0	11874.5	14422	862.902	777	1.21453	0.90045
ENSG00000090447	ENSMUSG00000005718	4.39339	5	3.71528	4	0.287742	0	11746.9	9900	871.844	965	0.842773	1.10685
ENSG00000099901	ENSMUSG00000005732	7.71456	9	4.22	2	0.573652	0	13463.2	9637	871.764	1063	0.715806	1.21937
ENSG00000198821	ENSMUSG00000005763	2.04552	3	1.8849	2	0.573652	0	12567.7	13361	868.782	901	1.06312	1.03708
ENSG00000143390	ENSMUSG00000005774	6.43754	8	6.8277	5	0.0971359	0	12624.4	9318	866.205	976	0.738096	1.12675
ENSG00000159377	ENSMUSG00000005779	7.68392	9	2.90524	1	0.0971359	0	13463.2	9637	871.764	1063	0.715806	1.21937
ENSG00000118113	ENSMUSG00000005800	0.0374964	0	5.24812	6	0.298739	0	8117.74	14670	878.954	310	1.80715	0.352692
ENSG00000104154	ENSMUSG00000005802	1.61598	2	4.72783	4	0.573652	0	11874.5	14422	862.902	777	1.21453	0.90045
ENSG00000137767	ENSMUSG00000005803	4.87313	6	4.94903	2	0.573652	0	12019.4	9890	866.958	973	0.822838	1.12231
ENSG00000104164	ENSMUSG00000005804	6.77314	8	2.83358	1	0.573652	0	12624.4	9318	866.205	976	0.738096	1.12675
ENSG00000164024	ENSMUSG00000005813	6.4524	8	4.4708	4	0.573652	0	12624.4	9318	866.205	976	0.738096	1.12675
ENSG00000125734	ENSMUSG00000005823	5.9405	7	6.61117	4	0.274913	0	11626.4	9188	859.997	988	0.790269	1.14884
ENSG00000125735	ENSMUSG00000005824	0.294609	1	2.5267	8	0.274913	0	10820.1	15478	874.953	683	1.43049	0.780614
ENSG00000141448	ENSMUSG00000005836	1.26843	2	6.2155	18	0.573652	0	11874.5	14422	862.902	777	1.21453	0.90045
ENSG00000171490	ENSMUSG00000005846	7.55142	9	5.45842	5	0.573652	1	13463.2	9637	871.764	1063	0.715806	1.21937
ENSG00000183862	ENSMUSG00000005864	0.00220279	0	7.23895	14	0.573652	1	8117.74	14670	878.954	310	1.80715	0.352692
ENSG00000134982	ENSMUSG00000005871	3.96701	5	31.9296	22	0.573652	1	11746.9	9900	871.844	965	0.842773	1.10685
ENSG00000129625	ENSMUSG00000005873	6.13796	8	2.53916	1	0.573652	0	12624.4	9318	866.205	976	0.738096	1.12675
ENSG00000125991	ENSMUSG00000005881	8.23222	9	4.50195	7	0.520502	0	13463.2	9637	871.764	1063	0.715806	1.21937
ENSG00000101019	ENSMUSG00000005882	5.69	7	3.90221	3	0.520502	4	11626.4	9188	859.997	988	0.790269	1.14884
ENSG00000054796	ENSMUSG00000005883	0	0	4.48793	7	0.573652	0	8117.74	14670	878.954	310	1.80715	0.352692
ENSG00000140396	ENSMUSG00000005886	6.7564	8	16.2678	10	0.518669	2	12624.4	9318	866.205	976	0.738096	1.12675
ENSG00000170893	ENSMUSG00000005892	0.461876	1	2.59369	4	0.573652	0	10820.1	15478	874.953	683	1.43049	0.780614
ENSG00000177463	ENSMUSG00000005893	5.26305	6	7.65332	4	0.573652	1	12019.4	9890	866.958	973	0.822838	1.12231
ENSG00000120798	ENSMUSG00000005897	5.63194	7	7.08162	3	0.0971359	0	11626.4	9188	859.997	988	0.790269	1.14884
ENSG00000136699	ENSMUSG00000005899	6.9193	9	9.46656	9	0.573652	0	13463.2	9637	871.764	1063	0.715806	1.21937
ENSG00000127980	ENSMUSG00000005907	4.15736	5	14.1773	9	0.298739	1	11746.9	9900	871.844	965	0.842773	1.10685
ENSG00000115507	ENSMUSG00000005917	1.14633	2	3.78538	7	0.566321	0	11874.5	14422	862.902	777	1.21453	0.90045
ENSG00000112078	ENSMUSG00000005936	6.27981	8	4.6811	1	0.573652	0	12624.4	9318	866.205	976	0.738096	1.12675
ENSG00000083457	ENSMUSG00000005947	4.88873	6	13.0136	15	0.566321	1	12019.4	9890	866.958	973	0.822838	1.12231
ENSG00000040531	ENSMUSG00000005949	4.51713	5	5.02069	3	0.566321	0	11746.9	9900	871.844	965	0.842773	1.10685
ENSG00000083454	ENSMUSG00000005950	1.14291	2	4.94592	4	0.566321	0	11874.5	14422	862.902	777	1.21453	0.90045
ENSG00000197417	ENSMUSG00000005951	2.54802	3	5.083	5	0.566321	0	12567.7	13361	868.782	901	1.06312	1.03708
ENSG00000196689	ENSMUSG00000005952	2.1646	3	9.303	5	0.566321	0	12567.7	13361	868.782	901	1.06312	1.03708
ENSG00000182580	ENSMUSG00000005958	5.64118	7	10.7829	6	0.566321	0	11626.4	9188	859.997	988	0.790269	1.14884
ENSG00000143367	ENSMUSG00000005968	4.70614	6	4.49261	5	0.0971359	0	12019.4	9890	866.958	973	0.822838	1.12231
ENSG00000049449	ENSMUSG00000005973	7.24507	9	4.0798	3	0.410537	0	13463.2	9637	871.764	1063	0.715806	1.21937
ENSG00000213918	ENSMUSG00000005980	5.21969	6	3.21524	4	0.287742	0	12019.4	9890	866.958	973	0.822838	1.12231
ENSG00000126602	ENSMUSG00000005981	6.60972	8	7.71875	6	0.287742	0	12624.4	9318	866.205	976	0.738096	1.12675
ENSG00000122390	ENSMUSG00000005982	6.41518	8	3.92558	3	0.287742	0	12624.4	9318	866.205	976	0.738096	1.12675
ENSG00000215131	ENSMUSG00000005983	0.0148795	0	1.93786	1	0.287742	0	8117.74	14670	878.954	310	1.80715	0.352692
ENSG00000172932	ENSMUSG00000005986	4.99315	6	6.69218	2	0.287742	0	12019.4	9890	866.958	973	0.822838	1.12231
ENSG00000107165	ENSMUSG00000005994	0.515302	1	5.92264	13	0.498509	1	10820.1	15478	874.953	683	1.43049	0.780614
ENSG00000047410	ENSMUSG00000006005	8.07874	9	27.4681	33	0.573652	0	13463.2	9637	871.764	1063	0.715806	1.21937
ENSG00000116703	ENSMUSG00000006007	0.0384909	0	2.79152	6	0.566321	0	8117.74	14670	878.954	310	1.80715	0.352692
ENSG00000157181	ENSMUSG00000006010	4.26237	5	5.1531	4	0.566321	0	11746.9	9900	871.844	965	0.842773	1.10685
ENSG00000116690	ENSMUSG00000006014	0.119746	1	14.6571	14	0.573652	0	10820.1	15478	874.953	683	1.43049	0.780614
ENSG00000134815	ENSMUSG00000006019	3.99781	5	12.1942	10	0.566321	0	11746.9	9900	871.844	965	0.842773	1.10685
ENSG00000118162	ENSMUSG00000006021	4.85988	6	4.74808	2	0.566321	0	12019.4	9890	866.958	973	0.822838	1.12231
ENSG00000105402	ENSMUSG00000006024	6.37098	8	3.50965	1	0.566321	0	12624.4	9318	866.205	976	0.738096	1.12675
ENSG00000213523	ENSMUSG00000006050	4.65739	6	2.56097	3	0.540662	0	12019.4	9890	866.958	973	0.822838	1.12231
ENSG00000136436	ENSMUSG00000006056	7.05062	9	5.86189	0	0.573652	0	13463.2	9637	871.764	1063	0.715806	1.21937
ENSG00000159199	ENSMUSG00000006057	6.73765	8	1.4939	2	0.573652	0	12624.4	9318	866.205	976	0.738096	1.12675
ENSG00000159210	ENSMUSG00000006058	5.84763	7	2.89122	2	0.573652	0	11626.4	9188	859.997	988	0.790269	1.14884
ENSG00000105254	ENSMUSG00000006095	7.68827	9	3.38503	2	0.573652	0	13463.2	9637	871.764	1063	0.715806	1.21937
ENSG00000132376	ENSMUSG00000006127	5.82406	7	5.00979	2	0.573652	0	11626.4	9188	859.997	988	0.790269	1.14884
ENSG00000099942	ENSMUSG00000006134	5.24608	6	3.2791	1	0.573652	0	12019.4	9890	866.958	973	0.822838	1.12231
ENSG00000267368	ENSMUSG00000006143	3.20606	4	2.76037	0	0.573652	0	12492.6	11489	866.641	1053	0.919661	1.21504
ENSG00000131037	ENSMUSG00000006154	2.85795	3	8.53034	5	0.287742	0	12567.7	13361	868.782	901	1.06312	1.03708
ENSG00000113282	ENSMUSG00000006169	5.02188	6	7.22338	5	0.573652	2	12019.4	9890	866.958	973	0.822838	1.12231
ENSG00000112812	ENSMUSG00000006179	4.23172	5	5.48335	16	0.566321	0	11746.9	9900	871.844	965	0.842773	1.10685
ENSG00000145996	ENSMUSG00000006191	5.60898	7	6.52861	10	0.573652	5	11626.4	9188	859.997	988	0.790269	1.14884
ENSG00000166033	ENSMUSG00000006205	4.36032	5	5.12195	4	0.564488	0	11746.9	9900	871.844	965	0.842773	1.10685
ENSG00000116809	ENSMUSG00000006215	5.74175	7	9.15968	5	0.573652	0	11626.4	9188	859.997	988	0.790269	1.14884
ENSG00000184908	ENSMUSG00000006216	0.576013	2	8.29824	2	0.573652	0	11874.5	14422	862.902	777	1.21453	0.90045
ENSG00000185519	ENSMUSG00000006218	0.728686	2	3.047	4	0.573652	1	11874.5	14422	862.902	777	1.21453	0.90045
ENSG00000162458	ENSMUSG00000006219	6.63742	8	4.83999	6	0.573652	0	12624.4	9318	866.205	976	0.738096	1.12675
ENSG00000173641	ENSMUSG00000006221	0.507115	1	3.10463	6	0.573652	0	10820.1	15478	874.953	683	1.43049	0.780614
ENSG00000187266	ENSMUSG00000006235	3.54685	4	5.64691	5	0.566321	0	12492.6	11489	866.641	1053	0.919661	1.21504
ENSG00000183401	ENSMUSG00000006241	3.62186	4	3.41463	5	0.566321	0	12492.6	11489	866.641	1053	0.919661	1.21504
ENSG00000173542	ENSMUSG00000006262	4.83349	6	2.59992	4	0.573652	0	12019.4	9890	866.958	973	0.822838	1.12231
ENSG00000116039	ENSMUSG00000006269	3.10211	4	6.25133	10	0.544328	0	12492.6	11489	866.641	1053	0.919661	1.21504
ENSG00000148704	ENSMUSG00000006270	0.00599862	0	3.97075	5	0.274913	0	8117.74	14670	878.954	310	1.80715	0.352692
ENSG00000147416	ENSMUSG00000006273	7.72629	9	5.65003	2	0.274913	1	13463.2	9637	871.764	1063	0.715806	1.21937
ENSG00000127527	ENSMUSG00000006276	4.43835	5	10.2828	6	0.566321	0	11746.9	9900	871.844	965	0.842773	1.10685
ENSG00000129566	ENSMUSG00000006281	3.63031	4	28.2797	41	0.274913	0	12492.6	11489	866.641	1053	0.919661	1.21504
ENSG00000136319	ENSMUSG00000006288	5.07574	6	4.86491	1	0.274913	0	12019.4	9890	866.958	973	0.822838	1.12231
ENSG00000092094	ENSMUSG00000006289	5.35273	7	3.67322	4	0.274913	0	11626.4	9188	859.997	988	0.790269	1.14884
ENSG00000127837	ENSMUSG00000006299	6.20524	8	5.01134	1	0.566321	0	12624.4	9318	866.205	976	0.738096	1.12675
ENSG00000135926	ENSMUSG00000006301	6.53415	8	3.43332	1	0.566321	0	12624.4	9318	866.205	976	0.738096	1.12675
ENSG00000163466	ENSMUSG00000006304	8.11665	9	4.0206	2	0.566321	0	13463.2	9637	871.764	1063	0.715806	1.21937
ENSG00000272333	ENSMUSG00000006307	6.88993	8	28.6162	31	0.573652	0	12624.4	9318	866.205	976	0.738096	1.12675
ENSG00000011590	ENSMUSG00000006310	0.435447	1	5.17335	0	0.573652	0	10820.1	15478	874.953	683	1.43049	0.780614
ENSG00000105672	ENSMUSG00000006311	1.27135	2	4.42095	4	0.573652	0	11874.5	14422	862.902	777	1.21453	0.90045
ENSG00000105668	ENSMUSG00000006313	0.117303	1	3.2573	8	0.573652	0	10820.1	15478	874.953	683	1.43049	0.780614
ENSG00000105677	ENSMUSG00000006315	5.94178	7	2.51891	4	0.573652	0	11626.4	9188	859.997	988	0.790269	1.14884
ENSG00000170889	ENSMUSG00000006333	9.49721	9	2.39118	1	0.287742	0	13463.2	9637	871.764	1063	0.715806	1.21937
ENSG00000105619	ENSMUSG00000006335	4.30043	5	2.90368	3	0.298739	0	11746.9	9900	871.844	965	0.842773	1.10685
ENSG00000099994	ENSMUSG00000006342	1.69288	2	8.83878	6	0.573652	0	11874.5	14422	862.902	777	1.21453	0.90045
ENSG00000099998	ENSMUSG00000006344	2.38967	3	6.28093	6	0.573652	0	12567.7	13361	868.782	901	1.06312	1.03708
ENSG00000182809	ENSMUSG00000006356	7.03289	9	3.2682	3	0.566321	0	13463.2	9637	871.764	1063	0.715806	1.21937
ENSG00000213145	ENSMUSG00000006360	5.71459	7	0.905064	1	0.566321	0	11626.4	9188	859.997	988	0.790269	1.14884
ENSG00000129993	ENSMUSG00000006362	4.57206	5	7.07071	6	0.573652	0	11746.9	9900	871.844	965	0.842773	1.10685
ENSG00000077942	ENSMUSG00000006369	7.33258	9	10.6629	10	0.557157	0	13463.2	9637	871.764	1063	0.715806	1.21937
ENSG00000101856	ENSMUSG00000006373	6.31611	8	2.11857	7	0.540662	1	12624.4	9318	866.205	976	0.738096	1.12675
ENSG00000100116	ENSMUSG00000006378	4.14681	5	4.84466	3	0.566321	0	11746.9	9900	871.844	965	0.842773	1.10685
ENSG00000120156	ENSMUSG00000006386	0.909972	2	12.6693	17	0.0971359	1	11874.5	14422	862.902	777	1.21453	0.90045
ENSG00000117400	ENSMUSG00000006389	0.164528	1	7.51935	8	0.573652	0	10820.1	15478	874.953	683	1.43049	0.780614
ENSG00000066322	ENSMUSG00000006390	5.74839	7	3.13267	1	0.573652	0	11626.4	9188	859.997	988	0.790269	1.14884
ENSG00000159479	ENSMUSG00000006392	5.03602	6	3.35232	1	0.573652	0	12019.4	9890	866.958	973	0.822838	1.12231
ENSG00000178922	ENSMUSG00000006395		0	3.64674	1	0.573652	0	8117.74	14670	878.954	310	1.80715	0.352692
ENSG00000117399	ENSMUSG00000006398	6.54851	8	5.46465	2	0.573652	1	12624.4	9318	866.205	976	0.738096	1.12675
ENSG00000158859	ENSMUSG00000006403	2.85477	3	9.04752	8	0.573652	0	12567.7	13361	868.782	901	1.06312	1.03708
ENSG00000143217	ENSMUSG00000006411	1.25197	2	5.43038	5	0.573652	0	11874.5	14422	862.902	777	1.21453	0.90045
ENSG00000143256	ENSMUSG00000006412	6.81223	8	1.70887	1	0.573652	0	12624.4	9318	866.205	976	0.738096	1.12675
ENSG00000124226	ENSMUSG00000006418	6.66348	8	2.93328	2	0.535164	0	12624.4	9318	866.205	976	0.738096	1.12675
ENSG00000018610	ENSMUSG00000006423	5.08617	6	2.53916	9	0.540662	0	12019.4	9890	866.958	973	0.822838	1.12231
ENSG00000107954	ENSMUSG00000006435	5.32504	7	6.13605	2	0.566321	1	11626.4	9188	859.997	988	0.790269	1.14884
ENSG00000116649	ENSMUSG00000006442	7.26751	9	3.69347	1	0.566321	0	13463.2	9637	871.764	1063	0.715806	1.21937
ENSG00000142627	ENSMUSG00000006445	2.96892	4	10.6396	13	0.573652	0	12492.6	11489	866.641	1053	0.919661	1.21504
ENSG00000239306	ENSMUSG00000006456	7.04466	9	7.50377	6	0.287742	0	13463.2	9637	871.764	1063	0.715806	1.21937
ENSG00000248746	ENSMUSG00000006457	0.0814785	1	10.8872	6	0.287742	0	10820.1	15478	874.953	683	1.43049	0.780614
ENSG00000174165	ENSMUSG00000006463	3.60505	4	3.73709	1	0.287742	0	12492.6	11489	866.641	1053	0.919661	1.21504
ENSG00000174483	ENSMUSG00000006464	5.45655	7	6.6875	3	0.287742	0	11626.4	9188	859.997	988	0.790269	1.14884
ENSG00000198569	ENSMUSG00000006469	0.165475	1	6.22017	5	0.566321	0	10820.1	15478	874.953	683	1.43049	0.780614
ENSG00000188566	ENSMUSG00000006471	3.73799	4	6.50524	2	0.566321	0	12492.6	11489	866.641	1053	0.919661	1.21504
ENSG00000165802	ENSMUSG00000006476	4.67566	6	6.42268	2	0.566321	0	12019.4	9890	866.958	973	0.822838	1.12231
ENSG00000152256	ENSMUSG00000006494	6.55947	8	5.11571	6	0.573652	0	12624.4	9318	866.205	976	0.738096	1.12675
ENSG00000011304	ENSMUSG00000006498	8.78931	9	6.17967	3	0.566321	0	13463.2	9637	871.764	1063	0.715806	1.21937
ENSG00000167508	ENSMUSG00000006517	5.16324	6	4.86491	5	0.573652	0	12019.4	9890	866.958	973	0.822838	1.12231
ENSG00000051523	ENSMUSG00000006519	6.73023	8	3.9801	2	0.573652	0	12624.4	9318	866.205	976	0.738096	1.12675
ENSG00000162267	ENSMUSG00000006522	0.764749	2	10.0616	3	0.573652	0	11874.5	14422	862.902	777	1.21453	0.90045
ENSG00000248592	ENSMUSG00000006526		0	4.12965	4	0.573652	0	8117.74	14670	878.954	310	1.80715	0.352692
ENSG00000163935	ENSMUSG00000006527	5.17113	6	9.70179	5	0.573652	0	12019.4	9890	866.958	973	0.822838	1.12231
ENSG00000055957	ENSMUSG00000006529	0.0853936	1	10.1676	8	0.573652	0	10820.1	15478	874.953	683	1.43049	0.780614
ENSG00000163501	ENSMUSG00000006538	0.0655072	1	4.31502	4	0.573652	0	10820.1	15478	874.953	683	1.43049	0.780614
ENSG00000115592	ENSMUSG00000006542	0.0279322	0	5.33224	4	0.573652	0	8117.74	14670	878.954	310	1.80715	0.352692
ENSG00000163499	ENSMUSG00000006546	2.0952	3	2.17309	1	0.573652	0	12567.7	13361	868.782	901	1.06312	1.03708
ENSG00000123191	ENSMUSG00000006567	2.06381	3	15.8316	19	0.566321	2	12567.7	13361	868.782	901	1.06312	1.03708
ENSG00000004939	ENSMUSG00000006574	0.0841352	1	10.18	15	0.569986	0	10820.1	15478	874.953	683	1.43049	0.780614
ENSG00000108309	ENSMUSG00000006575	5.15994	6	5.06119	5	0.569986	0	12019.4	9890	866.958	973	0.822838	1.12231
ENSG00000114923	ENSMUSG00000006576	2.02123	3	14.1835	9	0.573652	1	12567.7	13361	868.782	901	1.06312	1.03708
ENSG00000167513	ENSMUSG00000006585	6.32136	8	5.73882	2	0.573652	0	12624.4	9318	866.205	976	0.738096	1.12675
ENSG00000079102	ENSMUSG00000006586	5.41924	7	8.07236	33	0.518669	14	11626.4	9188	859.997	988	0.790269	1.14884
ENSG00000185669	ENSMUSG00000006587	0.883366	2	3.02675	1	0.573652	0	11874.5	14422	862.902	777	1.21453	0.90045
ENSG00000198931	ENSMUSG00000006589	6.14077	8	2.52982	2	0.573652	0	12624.4	9318	866.205	976	0.738096	1.12675
ENSG00000110768	ENSMUSG00000006599	5.73082	7	6.60027	5	0.566321	0	11626.4	9188	859.997	988	0.790269	1.14884
ENSG00000010704	ENSMUSG00000006611	2.21213	3	4.03774	7	0.566321	0	12567.7	13361	868.782	901	1.06312	1.03708
ENSG00000143994	ENSMUSG00000006638	0.335768	1	4.64683	0	0.573652	0	10820.1	15478	874.953	683	1.43049	0.780614
ENSG00000138074	ENSMUSG00000006641	5.52042	7	6.81057	5	0.573652	0	11626.4	9188	859.997	988	0.790269	1.14884
ENSG00000163792	ENSMUSG00000006642	0.0276126	0	2.25565	8	0.573652	0	8117.74	14670	878.954	310	1.80715	0.352692
ENSG00000161270	ENSMUSG00000006649	0.55291	1	13.2597	24	0.573652	0	10820.1	15478	874.953	683	1.43049	0.780614
ENSG00000105290	ENSMUSG00000006651	6.21737	8	7.6284	12	0.573652	0	12624.4	9318	866.205	976	0.738096	1.12675
ENSG00000198218	ENSMUSG00000006673	6.94289	9	8.48517	0	0.573652	0	13463.2	9637	871.764	1063	0.715806	1.21937
ENSG00000178467	ENSMUSG00000006675	5.47311	7	6.33856	1	0.573652	0	11626.4	9188	859.997	988	0.790269	1.14884
ENSG00000172046	ENSMUSG00000006676	4.95531	6	15.7911	9	0.573652	0	12019.4	9890	866.958	973	0.822838	1.12231
ENSG00000101868	ENSMUSG00000006678	4.70195	6	16.679	17	0.573652	1	12019.4	9890	866.958	973	0.822838	1.12231
ENSG00000070831	ENSMUSG00000006699	7.80442	9	2.4457	1	0.573652	1	13463.2	9637	871.764	1063	0.715806	1.21937
ENSG00000160199	ENSMUSG00000006705	6.08081	8	4.88205	4	0.573652	0	12624.4	9318	866.205	976	0.738096	1.12675
ENSG00000137261	ENSMUSG00000006711	1.58089	2	11.8281	10	0.566321	2	11874.5	14422	862.902	777	1.21453	0.90045
ENSG00000112312	ENSMUSG00000006715	6.57693	8	2.37248	2	0.566321	0	12624.4	9318	866.205	976	0.738096	1.12675
ENSG00000112304	ENSMUSG00000006717	2.7158	3	1.5749	0	0.566321	0	12567.7	13361	868.782	901	1.06312	1.03708
ENSG00000096654	ENSMUSG00000006720	3.47945	4	8.50075	9	0.566321	0	12492.6	11489	866.641	1053	0.919661	1.21504
ENSG00000111012	ENSMUSG00000006724	1.86523	3	5.3743	4	0.573652	0	12567.7	13361	868.782	901	1.06312	1.03708
ENSG00000135446	ENSMUSG00000006728	7.38561	9	3.35388	1	0.573652	1	13463.2	9637	871.764	1063	0.715806	1.21937
ENSG00000135454	ENSMUSG00000006731	4.08813	5	6.67816	4	0.573652	0	11746.9	9900	871.844	965	0.842773	1.10685
ENSG00000037897	ENSMUSG00000006732	4.31893	5	3.23393	2	0.573652	0	11746.9	9900	871.844	965	0.842773	1.10685
ENSG00000135452	ENSMUSG00000006736	5.18722	6	2.35846	1	0.573652	0	12019.4	9890	866.958	973	0.822838	1.12231
ENSG00000170759	ENSMUSG00000006740	6.48565	8	11.0586	8	0.298739	0	12624.4	9318	866.205	976	0.738096	1.12675
ENSG00000166788	ENSMUSG00000006763	5.53572	7	5.57214	5	0.566321	0	11626.4	9188	859.997	988	0.790269	1.14884
ENSG00000139287	ENSMUSG00000006764	0.163895	1	5.49425	8	0.573652	0	10820.1	15478	874.953	683	1.43049	0.780614
ENSG00000108244	ENSMUSG00000006777	0.264666	1	4.79637	2	0.555324	0	10820.1	15478	874.953	683	1.43049	0.780614
ENSG00000173786	ENSMUSG00000006782	7.3631	9	4.69512	0	0.566321	0	13463.2	9637	871.764	1063	0.715806	1.21937
ENSG00000204815	ENSMUSG00000006784	2.16458	3	7.5583	3	0.566321	0	12567.7	13361	868.782	901	1.06312	1.03708
ENSG00000196562	ENSMUSG00000006800	5.22302	6	9.75631	10	0.535164	1	12019.4	9890	866.958	973	0.822838	1.12231
ENSG00000112096	ENSMUSG00000006818	7.93716	9	3.84769	1	0.518669	0	13463.2	9637	871.764	1063	0.715806	1.21937
ENSG00000113119	ENSMUSG00000006850	3.85451	5	5.51139	3	0.540662	1	11746.9	9900	871.844	965	0.842773	1.10685
ENSG00000124356	ENSMUSG00000006906	5.87139	7	4.82441	4	0.553491	0	11626.4	9188	859.997	988	0.790269	1.14884
ENSG00000108799	ENSMUSG00000006920	5.64975	7	8.52879	4	0.562655	0	11626.4	9188	859.997	988	0.790269	1.14884
ENSG00000173805	ENSMUSG00000006930	0.328711	1	7.46016	6	0.566321	0	10820.1	15478	874.953	683	1.43049	0.780614
ENSG00000141696	ENSMUSG00000006931	4.69592	6	4.80416	2	0.566321	0	12019.4	9890	866.958	973	0.822838	1.12231
ENSG00000168036	ENSMUSG00000006932	8.46659	9	8.58487	4	0.573652	3	13463.2	9637	871.764	1063	0.715806	1.21937
ENSG00000114784	ENSMUSG00000006941	5.88012	7	1.30697	0	0.573652	0	11626.4	9188	859.997	988	0.790269	1.14884
ENSG00000167749	ENSMUSG00000006948	0.132265	1	2.78996	6	0.520502	0	10820.1	15478	874.953	683	1.43049	0.780614
ENSG00000090539	ENSMUSG00000006958	2.77789	3	10.1146	17	0.566321	0	12567.7	13361	868.782	901	1.06312	1.03708
ENSG00000175166	ENSMUSG00000006998	8.90817	9	10.0056	9	0.566321	0	13463.2	9637	871.764	1063	0.715806	1.21937
ENSG00000127561	ENSMUSG00000007021	2.57111	3	4.63281	2	0.566321	0	12567.7	13361	868.782	901	1.06312	1.03708
ENSG00000204394	ENSMUSG00000007029	7.1235	9	13.6725	8	0.573652	0	13463.2	9637	871.764	1063	0.715806	1.21937
ENSG00000204396	ENSMUSG00000007030	2.34416	3	9.36842	12	0.573652	0	12567.7	13361	868.782	901	1.06312	1.03708
ENSG00000204390	ENSMUSG00000007033	1.08797	2	6.88378	10	0.573652	0	11874.5	14422	862.902	777	1.21453	0.90045
ENSG00000204385	ENSMUSG00000007034	3.8282	5	7.79975	5	0.573652	0	11746.9	9900	871.844	965	0.842773	1.10685
ENSG00000204410	ENSMUSG00000007035	4.58598	6	9.56782	9	0.573652	0	12019.4	9890	866.958	973	0.822838	1.12231
ENSG00000204427	ENSMUSG00000007036	6.04859	8	6.73112	2	0.573652	0	12624.4	9318	866.205	976	0.738096	1.12675
ENSG00000204386	ENSMUSG00000007038	4.71115	6	4.46612	2	0.573652	0	12019.4	9890	866.958	973	0.822838	1.12231
ENSG00000213722	ENSMUSG00000007039	5.9886	7	2.9769	0	0.573652	0	11626.4	9188	859.997	988	0.790269	1.14884
ENSG00000213719	ENSMUSG00000007041	7.52082	9	2.66223	3	0.573652	0	13463.2	9637	871.764	1063	0.715806	1.21937
ENSG00000204392	ENSMUSG00000007050	6.2841	8	1.10134	0	0.573652	0	12624.4	9318	866.205	976	0.738096	1.12675
ENSG00000177084	ENSMUSG00000007080	7.85567	9	25.3807	22	0.573652	0	13463.2	9637	871.764	1063	0.715806	1.21937
ENSG00000018625	ENSMUSG00000007097	0.425896	1	11.1863	23	0.573652	0	10820.1	15478	874.953	683	1.43049	0.780614
ENSG00000132681	ENSMUSG00000007107	0.0291484	0	11.2923	18	0.573652	0	8117.74	14670	878.954	310	1.80715	0.352692
ENSG00000143318	ENSMUSG00000007122	0.326521	1	4.48949	6	0.573652	0	10820.1	15478	874.953	683	1.43049	0.780614
ENSG00000106089	ENSMUSG00000007207	5.74947	7	4.14834	2	0.573652	0	11626.4	9188	859.997	988	0.790269	1.14884
ENSG00000267881	ENSMUSG00000007209		0	2.1061	2	0.566321	0	8117.74	14670	878.954	310	1.80715	0.352692
ENSG00000196456	ENSMUSG00000007216	3.30607	4	5.67807	6	0.566321	0	12492.6	11489	866.641	1053	0.919661	1.21504
ENSG00000175356	ENSMUSG00000007279	3.0341	4	11.4434	8	0.573652	1	12492.6	11489	866.641	1053	0.919661	1.21504
ENSG00000149792	ENSMUSG00000007338	6.78434	8	2.39273	0	0.298739	0	12624.4	9318	866.205	976	0.738096	1.12675
ENSG00000175984	ENSMUSG00000007379	0.378484	1	10.3966	6	0.573652	0	10820.1	15478	874.953	683	1.43049	0.780614
ENSG00000075413	ENSMUSG00000007411	6.87375	8	9.36998	2	0.566321	3	12624.4	9318	866.205	976	0.738096	1.12675
ENSG00000157259	ENSMUSG00000007415	4.5252	5	2.93484	1	0.298739	0	11746.9	9900	871.844	965	0.842773	1.10685
ENSG00000003056	ENSMUSG00000007458	6.69653	8	3.63895	0	0.573652	0	12624.4	9318	866.205	976	0.738096	1.12675
ENSG00000136802	ENSMUSG00000007476	4.10939	5	8.70481	9	0.573652	0	11746.9	9900	871.844	965	0.842773	1.10685
ENSG00000176136	ENSMUSG00000007480	0.0294902	0	3.51121	5	0.274913	0	8117.74	14670	878.954	310	1.80715	0.352692
ENSG00000105568	ENSMUSG00000007564	8.77437	9	7.40563	8	0.566321	0	13463.2	9637	871.764	1063	0.715806	1.21937
ENSG00000112039	ENSMUSG00000007570	3.33852	4	5.70611	1	0.573652	0	12492.6	11489	866.641	1053	0.919661	1.21504
ENSG00000092330	ENSMUSG00000007589	6.92046	9	5.07521	0	0.274913	0	13463.2	9637	871.764	1063	0.715806	1.21937
ENSG00000139908	ENSMUSG00000007591	1.2401	2	3.71995	1	0.274913	0	11874.5	14422	862.902	777	1.21453	0.90045
ENSG00000187664	ENSMUSG00000007594	0.312493	1	4.19196	9	0.573652	0	10820.1	15478	874.953	683	1.43049	0.780614
ENSG00000141994	ENSMUSG00000007603	5.27096	6	7.01308	6	0.274913	0	12019.4	9890	866.958	973	0.822838	1.12231
ENSG00000130299	ENSMUSG00000007610	5.64563	7	5.85721	4	0.573652	0	11626.4	9188	859.997	988	0.790269	1.14884
ENSG00000106799	ENSMUSG00000007613	6.49997	8	5.59395	9	0.566321	2	12624.4	9318	866.205	976	0.738096	1.12675
ENSG00000152413	ENSMUSG00000007617	3.84074	5	4.0206	2	0.573652	0	11746.9	9900	871.844	965	0.842773	1.10685
ENSG00000108384	ENSMUSG00000007646	5.62173	7	5.07521	1	0.566321	1	11626.4	9188	859.997	988	0.790269	1.14884
ENSG00000145864	ENSMUSG00000007653	0.646818	2	5.89304	7	0.573652	1	11874.5	14422	862.902	777	1.21453	0.90045
ENSG00000105974	ENSMUSG00000007655	4.01289	5	2.00018	2	0.566321	0	11746.9	9900	871.844	965	0.842773	1.10685
ENSG00000128989	ENSMUSG00000007656	8.42074	9	1.49702	1	0.573652	1	13463.2	9637	871.764	1063	0.715806	1.21937
ENSG00000171552	ENSMUSG00000007659	6.75803	8	2.54851	1	0.573652	0	12624.4	9318	866.205	976	0.738096	1.12675
ENSG00000088247	ENSMUSG00000007670	8.35589	9	9.20174	13	0.274913	0	13463.2	9637	871.764	1063	0.715806	1.21937
ENSG00000211448	ENSMUSG00000007682	2.82599	3	2.06404	3	0.566321	0	12567.7	13361	868.782	901	1.06312	1.03708
ENSG00000007080	ENSMUSG00000007721	6.26394	8	2.43324	3	0.573652	0	12624.4	9318	866.205	976	0.738096	1.12675
ENSG00000115484	ENSMUSG00000007739	7.21452	9	5.90239	5	0.566321	0	13463.2	9637	871.764	1063	0.715806	1.21937
ENSG00000169169	ENSMUSG00000007783	5.55089	7	9.07712	11	0.520502	0	11626.4	9188	859.997	988	0.790269	1.14884
ENSG00000233608	ENSMUSG00000007805	0.666815	2	1.77897	1	0.573652	0	11874.5	14422	862.902	777	1.21453	0.90045
ENSG00000197343	ENSMUSG00000007812	6.1332	8	7.72809	6	0.573652	0	12624.4	9318	866.205	976	0.738096	1.12675
ENSG00000067560	ENSMUSG00000007815	8.95008	9	2.80087	5	0.573652	1	13463.2	9637	871.764	1063	0.715806	1.21937
ENSG00000108175	ENSMUSG00000007817	5.30116	6	13.7722	5	0.573652	3	12019.4	9890	866.958	973	0.822838	1.12231
ENSG00000107890	ENSMUSG00000007827	4.71158	6	20.1591	18	0.573652	0	12019.4	9890	866.958	973	0.822838	1.12231
ENSG00000161618	ENSMUSG00000007833	3.97565	5	8.38703	11	0.520502	0	11746.9	9900	871.844	965	0.842773	1.10685
ENSG00000177733	ENSMUSG00000007836	5.25781	6	3.2277	0	0.274913	0	12019.4	9890	866.958	973	0.822838	1.12231
ENSG00000126460	ENSMUSG00000007837	1.78679	3	2.15751	2	0.520502	0	12567.7	13361	868.782	901	1.06312	1.03708
ENSG00000169045	ENSMUSG00000007850	9.53564	9	5.90862	6	0.274913	0	13463.2	9637	871.764	1063	0.715806	1.21937
ENSG00000119650	ENSMUSG00000007867	4.759	6	3.05167	3	0.566321	0	12019.4	9890	866.958	973	0.822838	1.12231
ENSG00000117318	ENSMUSG00000007872	5.66808	7	1.26802	2	0.573652	0	11626.4	9188	859.997	988	0.790269	1.14884
ENSG00000173991	ENSMUSG00000007877	1.404	2	1.78365	1	0.562655	0	11874.5	14422	862.902	777	1.21453	0.90045
ENSG00000117713	ENSMUSG00000007880	6.46089	8	24.7249	19	0.573652	1	12624.4	9318	866.205	976	0.738096	1.12675
ENSG00000006016	ENSMUSG00000007888	2.07181	3	4.51442	4	0.573652	0	12567.7	13361	868.782	901	1.06312	1.03708
ENSG00000117984	ENSMUSG00000007891	8.07928	9	4.92722	4	0.573652	0	13463.2	9637	871.764	1063	0.715806	1.21937
ENSG00000137818	ENSMUSG00000007892	9.72605	9	1.36772	0	0.274913	0	13463.2	9637	871.764	1063	0.715806	1.21937
ENSG00000145309	ENSMUSG00000007907	0	0	4.26673	9	0.573652	1	8117.74	14670	878.954	310	1.80715	0.352692
ENSG00000146151	ENSMUSG00000007908	0.575254	2	4.11718	9	0.573652	3	11874.5	14422	862.902	777	1.21453	0.90045
ENSG00000174521	ENSMUSG00000007944	0.317239	1	2.50178	1	0.573652	0	10820.1	15478	874.953	683	1.43049	0.780614
ENSG00000165462	ENSMUSG00000007946	0.23841	1	2.97222	5	0.569986	0	10820.1	15478	874.953	683	1.43049	0.780614
ENSG00000127220	ENSMUSG00000007950	5.208	6	5.06898	0	0.573652	0	12019.4	9890	866.958	973	0.822838	1.12231
ENSG00000128581	ENSMUSG00000007987	4.82882	6	2.11234	1	0.573652	0	12019.4	9890	866.958	973	0.822838	1.12231
ENSG00000104290	ENSMUSG00000007989	3.00519	4	7.36202	6	0.274913	0	12492.6	11489	866.641	1053	0.919661	1.21504
ENSG00000235034	ENSMUSG00000008028	0.21071	1	2.12947	5	0.520502	0	10820.1	15478	874.953	683	1.43049	0.780614
ENSG00000165175	ENSMUSG00000008035	5.01358	6	2.00329	4	0.573652	0	12019.4	9890	866.958	973	0.822838	1.12231
ENSG00000042753	ENSMUSG00000008036	7.0162	9	2.02043	0	0.566321	0	13463.2	9637	871.764	1063	0.715806	1.21937
ENSG00000127418	ENSMUSG00000008090	2.18269	3	5.26526	5	0.573652	0	12567.7	13361	868.782	901	1.06312	1.03708
ENSG00000132016	ENSMUSG00000008129	3.95304	5	7.46016	6	0.544328	0	11746.9	9900	871.844	965	0.842773	1.10685
ENSG00000115641	ENSMUSG00000008136	3.60798	4	5.88369	4	0.573652	0	12492.6	11489	866.641	1053	0.919661	1.21504
ENSG00000161671	ENSMUSG00000008140	6.42997	8	4.70758	6	0.520502	0	12624.4	9318	866.205	976	0.738096	1.12675
ENSG00000139182	ENSMUSG00000008153	7.21193	9	10.8312	5	0.573652	0	13463.2	9637	871.764	1063	0.715806	1.21937
ENSG00000132004	ENSMUSG00000008167	3.10352	4	5.20762	5	0.564488	0	12492.6	11489	866.641	1053	0.919661	1.21504
ENSG00000269404	ENSMUSG00000008193	1.2912	2	3.52523	6	0.520502	0	11874.5	14422	862.902	777	1.21453	0.90045
ENSG00000109920	ENSMUSG00000008200	6.99511	9	11.2907	6	0.566321	0	13463.2	9637	871.764	1063	0.715806	1.21937
ENSG00000090661	ENSMUSG00000008206	6.44665	8	4.32904	2	0.287742	0	12624.4	9318	866.205	976	0.738096	1.12675
ENSG00000144306	ENSMUSG00000008226	4.81379	6	5.06431	3	0.566321	0	12019.4	9890	866.958	973	0.822838	1.12231
ENSG00000164902	ENSMUSG00000008301	5.42277	7	4.4303	0	0.274913	0	11626.4	9188	859.997	988	0.790269	1.14884
ENSG00000196781	ENSMUSG00000008305	5.86698	7	8.84813	10	0.566321	1	11626.4	9188	859.997	988	0.790269	1.14884
ENSG00000054967	ENSMUSG00000008318	2.7167	3	4.58607	2	0.566321	0	12567.7	13361	868.782	901	1.06312	1.03708
ENSG00000125870	ENSMUSG00000008333	5.67097	7	2.57032	4	0.573652	0	11626.4	9188	859.997	988	0.790269	1.14884
ENSG00000150991	ENSMUSG00000008348	9.48157	9	7.40563	4	0.573652	0	13463.2	9637	871.764	1063	0.715806	1.21937
ENSG00000105618	ENSMUSG00000008373	5.71666	7	5.95535	3	0.298739	0	11626.4	9188	859.997	988	0.790269	1.14884
ENSG00000197019	ENSMUSG00000008384	2.34912	3	2.45504	2	0.573652	0	12567.7	13361	868.782	901	1.06312	1.03708
ENSG00000153048	ENSMUSG00000008393	7.15548	9	2.02043	1	0.298739	0	13463.2	9637	871.764	1063	0.715806	1.21937
ENSG00000111145	ENSMUSG00000008398	5.22223	6	4.32437	0	0.573652	1	12019.4	9890	866.958	973	0.822838	1.12231
ENSG00000122557	ENSMUSG00000008429	5.39632	7	4.53622	5	0.566321	1	11626.4	9188	859.997	988	0.790269	1.14884
ENSG00000160439	ENSMUSG00000008435	4.38302	5	3.5299	2	0.287742	1	11746.9	9900	871.844	965	0.842773	1.10685
ENSG00000139985	ENSMUSG00000008438	0.15184	1	7.89945	5	0.498509	0	10820.1	15478	874.953	683	1.43049	0.780614
ENSG00000102898	ENSMUSG00000008450	6.79353	8	1.4939	1	0.410537	0	12624.4	9318	866.205	976	0.738096	1.12675
ENSG00000174951	ENSMUSG00000008461	4.26777	5	3.86171	1	0.573652	0	11746.9	9900	871.844	965	0.842773	1.10685
ENSG00000162704	ENSMUSG00000008475	6.63799	8	1.77118	2	0.573652	0	12624.4	9318	866.205	976	0.738096	1.12675
ENSG00000179580	ENSMUSG00000008482	0.0661578	1	3.07659	5	0.566321	0	10820.1	15478	874.953	683	1.43049	0.780614
ENSG00000107105	ENSMUSG00000008489	2.17203	3	4.30567	21	0.566321	4	12567.7	13361	868.782	901	1.06312	1.03708
ENSG00000028277	ENSMUSG00000008496	4.30081	5	8.6721	3	0.566321	0	11746.9	9900	871.844	965	0.842773	1.10685
ENSG00000008394	ENSMUSG00000008540	6.20051	8	1.87244	1	0.573652	0	12624.4	9318	866.205	976	0.738096	1.12675
ENSG00000147862	ENSMUSG00000008575	6.57229	8	7.04891	2	0.566321	24	12624.4	9318	866.205	976	0.738096	1.12675
ENSG00000149305	ENSMUSG00000008590	0	0	4.93501	7	0.566321	1	8117.74	14670	878.954	310	1.80715	0.352692
ENSG00000132698	ENSMUSG00000008601	6.19663	8	2.81333	0	0.573652	0	12624.4	9318	866.205	976	0.738096	1.12675
ENSG00000160803	ENSMUSG00000008604	6.7584	8	6.53328	2	0.573652	0	12624.4	9318	866.205	976	0.738096	1.12675
ENSG00000078328	ENSMUSG00000008658	2.71444	3	6.58781	11	0.298739	8	12567.7	13361	868.782	901	1.06312	1.03708
ENSG00000231500	ENSMUSG00000008668	10.7583	9	1.7042	0	0.573652	0	13463.2	9637	871.764	1063	0.715806	1.21937
ENSG00000147403	ENSMUSG00000008682	10.4366	9	3.72774	3	0.566321	0	13463.2	9637	871.764	1063	0.715806	1.21937
ENSG00000134419	ENSMUSG00000008683	9.74435	9	1.87711	1	0.573652	0	13463.2	9637	871.764	1063	0.715806	1.21937
ENSG00000025770	ENSMUSG00000008690	6.54862	8	7.16106	1	0.573652	0	12624.4	9318	866.205	976	0.738096	1.12675
ENSG00000163349	ENSMUSG00000008730	5.06975	6	13.4622	16	0.573652	0	12019.4	9890	866.958	973	0.822838	1.12231
ENSG00000167191	ENSMUSG00000008734	6.3371	8	4.43808	8	0.573652	0	12624.4	9318	866.205	976	0.738096	1.12675
ENSG00000198162	ENSMUSG00000008763	6.75732	8	7.45237	8	0.566321	2	12624.4	9318	866.205	976	0.738096	1.12675
ENSG00000179636	ENSMUSG00000008813	0	0	2.66846	1	0.274913	0	8117.74	14670	878.954	310	1.80715	0.352692
ENSG00000119640	ENSMUSG00000008822	6.06666	8	1.92073	0	0.557157	0	12624.4	9318	866.205	976	0.738096	1.12675
ENSG00000177575	ENSMUSG00000008845	4.65526	6	13.2005	29	0.573652	0	12019.4	9890	866.958	973	0.822838	1.12231
ENSG00000108840	ENSMUSG00000008855	6.75845	8	12.5151	3	0.569986	0	12624.4	9318	866.205	976	0.738096	1.12675
ENSG00000006451	ENSMUSG00000008859	7.21405	9	2.34756	1	0.573652	1	13463.2	9637	871.764	1063	0.715806	1.21937
ENSG00000166509	ENSMUSG00000008874	0	0	2.27902	2	0.566321	0	8117.74	14670	878.954	310	1.80715	0.352692
ENSG00000078668	ENSMUSG00000008892	7.6965	9	3.22614	0	0.566321	0	13463.2	9637	871.764	1063	0.715806	1.21937
ENSG00000162383	ENSMUSG00000008932	0.198186	1	7.04423	9	0.573652	0	10820.1	15478	874.953	683	1.43049	0.780614
ENSG00000163159	ENSMUSG00000008958	6.43438	8	4.02528	4	0.0971359	0	12624.4	9318	866.205	976	0.738096	1.12675
ENSG00000154727	ENSMUSG00000008976	3.67658	4	5.10325	2	0.564488	1	12492.6	11489	866.641	1053	0.919661	1.21504
ENSG00000101144	ENSMUSG00000008999	2.38079	3	5.06275	3	0.573652	0	12567.7	13361	868.782	901	1.06312	1.03708
ENSG00000088986	ENSMUSG00000009013	7.98078	9	1.27114	2	0.573652	0	13463.2	9637	871.764	1063	0.715806	1.21937
ENSG00000136940	ENSMUSG00000009030	6.4823	8	3.41463	2	0.540662	0	12624.4	9318	866.205	976	0.738096	1.12675
ENSG00000198792	ENSMUSG00000009035	7.28748	9	4.49261	3	0.566321	1	13463.2	9637	871.764	1063	0.715806	1.21937
ENSG00000100218	ENSMUSG00000009070	1.26928	2	4.50351	1	0.573652	1	11874.5	14422	862.902	777	1.21453	0.90045
ENSG00000186575	ENSMUSG00000009073	4.40062	5	6.96167	9	0.287742	0	11746.9	9900	871.844	965	0.842773	1.10685
ENSG00000100314	ENSMUSG00000009075	2.74087	3	2.40831	2	0.287742	0	12567.7	13361	868.782	901	1.06312	1.03708
ENSG00000100319	ENSMUSG00000009076	2.73897	3	1.90983	2	0.287742	0	12567.7	13361	868.782	901	1.06312	1.03708
ENSG00000182944	ENSMUSG00000009079	7.18567	9	7.99291	7	0.287742	1	13463.2	9637	871.764	1063	0.715806	1.21937
ENSG00000100280	ENSMUSG00000009090	5.24842	6	11.0165	4	0.287742	0	12019.4	9890	866.958	973	0.822838	1.12231
ENSG00000099958	ENSMUSG00000009092	4.9427	6	3.57975	1	0.573652	0	12019.4	9890	866.958	973	0.822838	1.12231
ENSG00000184058	ENSMUSG00000009097	1.50294	2	6.31987	1	0.573652	0	11874.5	14422	862.902	777	1.21453	0.90045
ENSG00000134183	ENSMUSG00000009108		0	4.0502	5	0.573652	0	8117.74	14670	878.954	310	1.80715	0.352692
ENSG00000099968	ENSMUSG00000009112	4.21779	5	6.16409	1	0.573652	0	11746.9	9900	871.844	965	0.842773	1.10685
ENSG00000160298	ENSMUSG00000009114	4.2215	5	3.84457	4	0.573652	0	11746.9	9900	871.844	965	0.842773	1.10685
ENSG00000160284	ENSMUSG00000009115	2.69803	3	3.59377	6	0.573652	0	12567.7	13361	868.782	901	1.06312	1.03708
ENSG00000144045	ENSMUSG00000009145	0.431944	1	7.67201	4	0.553491	0	10820.1	15478	874.953	683	1.43049	0.780614
ENSG00000108700	ENSMUSG00000009185	0.942745	2	1.10602	2	0.498509	0	11874.5	14422	862.902	777	1.21453	0.90045
ENSG00000144320	ENSMUSG00000009207	7.2778	9	5.13908	4	0.566321	1	13463.2	9637	871.764	1063	0.715806	1.21937
ENSG00000224383	ENSMUSG00000009210	1.03242	2	2.86785	4	0.410537	0	11874.5	14422	862.902	777	1.21453	0.90045
ENSG00000187616	ENSMUSG00000009214	0.0908027	1	2.42077	1	0.573652	0	10820.1	15478	874.953	683	1.43049	0.780614
ENSG00000196990	ENSMUSG00000009216	2.77618	3	1.78365	2	0.573652	0	12567.7	13361	868.782	901	1.06312	1.03708
ENSG00000070985	ENSMUSG00000009246	0.167205	1	12.6397	12	0.573652	0	10820.1	15478	874.953	683	1.43049	0.780614
ENSG00000183734	ENSMUSG00000009248	1.72023	2	1.92384	0	0.573652	0	11874.5	14422	862.902	777	1.21453	0.90045
ENSG00000106538	ENSMUSG00000009281	4.98692	6	2.11545	0	0.566321	0	12019.4	9890	866.958	973	0.822838	1.12231
ENSG00000183255	ENSMUSG00000009291	8.44351	9	3.14825	0	0.573652	0	13463.2	9637	871.764	1063	0.715806	1.21937
ENSG00000142185	ENSMUSG00000009292	1.80607	3	17.0498	27	0.573652	1	12567.7	13361	868.782	901	1.06312	1.03708
ENSG00000184787	ENSMUSG00000009293	6.90004	9	1.90515	1	0.573652	0	13463.2	9637	871.764	1063	0.715806	1.21937
ENSG00000005381	ENSMUSG00000009350	1.11749	2	8.02095	10	0.573652	0	11874.5	14422	862.902	777	1.21453	0.90045
ENSG00000167419	ENSMUSG00000009356	0.072996	1	7.76236	12	0.573652	0	10820.1	15478	874.953	683	1.43049	0.780614
ENSG00000105976	ENSMUSG00000009376	6.36192	8	16.1042	13	0.573652	3	12624.4	9318	866.205	976	0.738096	1.12675
ENSG00000152779	ENSMUSG00000009378	0.254106	1	5.5846	2	0.573652	2	10820.1	15478	874.953	683	1.43049	0.780614
ENSG00000157152	ENSMUSG00000009394	2.71529	3	6.53484	1	0.573652	1	12567.7	13361	868.782	901	1.06312	1.03708
ENSG00000126767	ENSMUSG00000009406	5.56729	7	4.50974	6	0.566321	0	11626.4	9188	859.997	988	0.790269	1.14884
ENSG00000134369	ENSMUSG00000009418	5.22187	6	23.1671	9	0.573652	2	12019.4	9890	866.958	973	0.822838	1.12231
ENSG00000083312	ENSMUSG00000009470	8.40677	9	10.247	5	0.555324	1	13463.2	9637	871.764	1063	0.715806	1.21937
ENSG00000129152	ENSMUSG00000009471	0.0567012	0	3.39126	6	0.566321	0	8117.74	14670	878.954	310	1.80715	0.352692
ENSG00000188162	ENSMUSG00000009487	0.339484	1	31.7473	47	0.566321	0	10820.1	15478	874.953	683	1.43049	0.780614
ENSG00000101654	ENSMUSG00000009535	5.67018	7	5.91018	6	0.274913	0	11626.4	9188	859.997	988	0.790269	1.14884
ENSG00000053918	ENSMUSG00000009545	3.576	4	8.00849	9	0.573652	3	12492.6	11489	866.641	1053	0.919661	1.21504
ENSG00000140319	ENSMUSG00000009549	8.13639	9	1.88802	2	0.573652	1	13463.2	9637	871.764	1063	0.715806	1.21937
ENSG00000136807	ENSMUSG00000009555	6.44308	8	5.26993	3	0.573652	0	12624.4	9318	866.205	976	0.738096	1.12675
ENSG00000160404	ENSMUSG00000009563	3.94701	5	4.23402	3	0.573652	0	11746.9	9900	871.844	965	0.842773	1.10685
ENSG00000136877	ENSMUSG00000009566	6.06261	8	6.67971	3	0.573652	0	12624.4	9318	866.205	976	0.738096	1.12675
ENSG00000186260	ENSMUSG00000009569	5.4313	7	13.5136	11	0.518669	2	11626.4	9188	859.997	988	0.790269	1.14884
ENSG00000094916	ENSMUSG00000009575	8.17886	9	2.21203	2	0.573652	0	13463.2	9637	871.764	1063	0.715806	1.21937
ENSG00000109205	ENSMUSG00000009580	0	0	3.14981	3	0.573652	0	8117.74	14670	878.954	310	1.80715	0.352692
ENSG00000100298	ENSMUSG00000009585	0.692693	2	2.31952	0	0.566321	1	11874.5	14422	862.902	777	1.21453	0.90045
ENSG00000070526	ENSMUSG00000009588	0.904225	2	6.74203	5	0.573652	0	11874.5	14422	862.902	777	1.21453	0.90045
ENSG00000102387	ENSMUSG00000009596	0.256119	1	5.3229	5	0.573652	1	10820.1	15478	874.953	683	1.43049	0.780614
ENSG00000123453	ENSMUSG00000009614	2.51833	3	11.529	16	0.573652	0	12567.7	13361	868.782	901	1.06312	1.03708
ENSG00000160293	ENSMUSG00000009621	4.78074	6	10.0274	2	0.573652	1	12019.4	9890	866.958	973	0.822838	1.12231
ENSG00000133863	ENSMUSG00000009628	0.948733	2	30.9887	35	0.573652	0	11874.5	14422	862.902	777	1.21453	0.90045
ENSG00000104695	ENSMUSG00000009630	7.53997	9	3.74799	4	0.573652	0	13463.2	9637	871.764	1063	0.715806	1.21937
ENSG00000123689	ENSMUSG00000009633	2.46135	3	1.08577	0	0.573652	0	12567.7	13361	868.782	901	1.06312	1.03708
ENSG00000178028	ENSMUSG00000009640	6.33734	8	5.40079	0	0.573652	0	12624.4	9318	866.205	976	0.738096	1.12675
ENSG00000138308	ENSMUSG00000009646	0.124924	1	2.18088	0	0.274913	0	10820.1	15478	874.953	683	1.43049	0.780614
ENSG00000156026	ENSMUSG00000009647	4.75696	6	4.46457	3	0.274913	2	12019.4	9890	866.958	973	0.822838	1.12231
ENSG00000138315	ENSMUSG00000009654	0.106541	1	6.00053	8	0.274913	0	10820.1	15478	874.953	683	1.43049	0.780614
ENSG00000120498	ENSMUSG00000009670	0.0305888	0	10.9869	17	0.562655	0	8117.74	14670	878.954	310	1.80715	0.352692
ENSG00000186716	ENSMUSG00000009681	7.05332	9	14.0947	13	0.573652	0	13463.2	9637	871.764	1063	0.715806	1.21937
ENSG00000089327	ENSMUSG00000009687	4.78854	6	2.92705	1	0.573652	0	12019.4	9890	866.958	973	0.822838	1.12231
ENSG00000102057	ENSMUSG00000009731	1.26401	2	6.91026	15	0.298739	0	11874.5	14422	862.902	777	1.21453	0.90045
ENSG00000135457	ENSMUSG00000009733	5.20275	6	5.7435	6	0.566321	3	12019.4	9890	866.958	973	0.822838	1.12231
ENSG00000106536	ENSMUSG00000009734	1.64247	2	7.49287	12	0.573652	1	11874.5	14422	862.902	777	1.21453	0.90045
ENSG00000184271	ENSMUSG00000009739	2.95253	4	3.23549	2	0.566321	0	12492.6	11489	866.641	1053	0.919661	1.21504
ENSG00000153560	ENSMUSG00000009741	6.51511	8	6.13294	0	0.566321	0	12624.4	9318	866.205	976	0.738096	1.12675
ENSG00000163545	ENSMUSG00000009772	2.97782	4	6.75293	5	0.566321	0	12492.6	11489	866.641	1053	0.919661	1.21504
ENSG00000112144	ENSMUSG00000009828	2.97572	4	6.99594	5	0.573652	0	12492.6	11489	866.641	1053	0.919661	1.21504
ENSG00000117118	ENSMUSG00000009863	6.8152	8	3.28378	2	0.573652	0	12624.4	9318	866.205	976	0.738096	1.12675
ENSG00000131055	ENSMUSG00000009876	2.59928	3	1.92229	2	0.573652	0	12567.7	13361	868.782	901	1.06312	1.03708
ENSG00000143740	ENSMUSG00000009894	4.64759	6	5.27149	7	0.274913	0	12019.4	9890	866.958	973	0.822838	1.12231
ENSG00000154342	ENSMUSG00000009900	0.0539085	0	3.85704	4	0.274913	0	8117.74	14670	878.954	310	1.80715	0.352692
ENSG00000119537	ENSMUSG00000009905	6.81338	8	3.69659	4	0.410537	0	12624.4	9318	866.205	976	0.738096	1.12675
ENSG00000119541	ENSMUSG00000009907	6.36446	8	5.03938	2	0.410537	2	12624.4	9318	866.205	976	0.738096	1.12675
ENSG00000118181	ENSMUSG00000009927	9.02494	9	1.42536	0	0.520502	0	13463.2	9637	871.764	1063	0.715806	1.21937
ENSG00000126952	ENSMUSG00000009941	0.00992646	0	4.60632	4	0.573652	0	8117.74	14670	878.954	310	1.80715	0.352692
ENSG00000102125	ENSMUSG00000009995	4.94396	6	3.92402	2	0.566321	0	12019.4	9890	866.958	973	0.822838	1.12231
ENSG00000196169	ENSMUSG00000010021	4.38227	5	10.733	22	0.573652	0	11746.9	9900	871.844	965	0.842773	1.10685
ENSG00000072210	ENSMUSG00000010025	6.83254	8	6.65946	2	0.274913	0	12624.4	9318	866.205	976	0.738096	1.12675
ENSG00000004838	ENSMUSG00000010044	3.22423	4	5.19049	2	0.573652	0	12492.6	11489	866.641	1053	0.919661	1.21504
ENSG00000126062	ENSMUSG00000010045	3.4215	4	3.64518	1	0.573652	0	12492.6	11489	866.641	1053	0.919661	1.21504
ENSG00000068001	ENSMUSG00000010047	5.00127	6	5.07054	2	0.573652	0	12019.4	9890	866.958	973	0.822838	1.12231
ENSG00000214706	ENSMUSG00000010048	4.82224	6	5.37119	0	0.573652	0	12019.4	9890	866.958	973	0.822838	1.12231
ENSG00000114378	ENSMUSG00000010051	0.938923	2	4.65306	3	0.573652	0	11874.5	14422	862.902	777	1.21453	0.90045
ENSG00000114383	ENSMUSG00000010054	4.88626	6	1.18702	0	0.573652	0	12019.4	9890	866.958	973	0.822838	1.12231
ENSG00000114388	ENSMUSG00000010057	3.6094	4	4.2714	8	0.573652	0	12492.6	11489	866.641	1053	0.919661	1.21504
ENSG00000188338	ENSMUSG00000010064	3.26799	4	5.56747	1	0.573652	0	12492.6	11489	866.641	1053	0.919661	1.21504
ENSG00000007402	ENSMUSG00000010066	2.1619	3	12.931	2	0.573652	1	12567.7	13361	868.782	901	1.06312	1.03708
ENSG00000068028	ENSMUSG00000010067	4.09698	5	4.22311	4	0.573652	0	11746.9	9900	871.844	965	0.842773	1.10685
ENSG00000049283	ENSMUSG00000010080	1.52875	2	6.83238	2	0.0971359	0	11874.5	14422	862.902	777	1.21453	0.90045
ENSG00000128482	ENSMUSG00000010086	2.20284	3	6.83238	6	0.274913	0	12567.7	13361	868.782	901	1.06312	1.03708
ENSG00000168003	ENSMUSG00000010095	7.77814	9	7.14393	3	0.298739	0	13463.2	9637	871.764	1063	0.715806	1.21937
ENSG00000162231	ENSMUSG00000010097	7.52826	9	7.64709	5	0.298739	0	13463.2	9637	871.764	1063	0.715806	1.21937
ENSG00000162236	ENSMUSG00000010110	4.92057	6	4.07201	4	0.298739	0	12019.4	9890	866.958	973	0.822838	1.12231
ENSG00000142494	ENSMUSG00000010122	1.7469	3	6.90871	2	0.274913	0	12567.7	13361	868.782	901	1.06312	1.03708
ENSG00000173947	ENSMUSG00000010136	2.33546	3	2.17309	7	0.410537	0	12567.7	13361	868.782	901	1.06312	1.03708
ENSG00000240505	ENSMUSG00000010142	0.175182	1	3.2682	4	0.274913	0	10820.1	15478	874.953	683	1.43049	0.780614
ENSG00000204991	ENSMUSG00000010154	4.51387	5	7.73588	10	0.573652	0	11746.9	9900	871.844	965	0.842773	1.10685
ENSG00000117707	ENSMUSG00000010175	5.69285	7	8.13779	13	0.573652	9	11626.4	9188	859.997	988	0.790269	1.14884
ENSG00000161847	ENSMUSG00000010205	5.15376	6	8.31537	1	0.566321	0	12019.4	9890	866.958	973	0.822838	1.12231
ENSG00000007202	ENSMUSG00000010277	8.39291	9	24.5785	15	0.573652	0	13463.2	9637	871.764	1063	0.715806	1.21937
ENSG00000135974	ENSMUSG00000010290	3.62926	4	2.57032	2	0.573652	0	12492.6	11489	866.641	1053	0.919661	1.21504
ENSG00000151117	ENSMUSG00000010307	3.92481	5	2.54539	3	0.566321	0	11746.9	9900	871.844	965	0.842773	1.10685
ENSG00000188770	ENSMUSG00000010311	0.0827813	1	3.57352	4	0.573652	0	10820.1	15478	874.953	683	1.43049	0.780614
ENSG00000121101	ENSMUSG00000010342	0.182591	1	16.7227	12	0.566321	3	10820.1	15478	874.953	683	1.43049	0.780614
ENSG00000068079	ENSMUSG00000010358	4.86495	6	3.09996	0	0.569986	0	12019.4	9890	866.958	973	0.822838	1.12231
ENSG00000278023	ENSMUSG00000010362	3.20489	4	3.44734	5	0.569986	0	12492.6	11489	866.641	1053	0.919661	1.21504
ENSG00000129559	ENSMUSG00000010376	7.57169	9	0.940893	0	0.274913	0	13463.2	9637	871.764	1063	0.715806	1.21937
ENSG00000108587	ENSMUSG00000010392	6.40585	8	3.61402	2	0.573652	2	12624.4	9318	866.205	976	0.738096	1.12675
ENSG00000172590	ENSMUSG00000010406	5.88244	7	1.66058	2	0.274913	0	11626.4	9188	859.997	988	0.790269	1.14884
ENSG00000153498	ENSMUSG00000010435	0	0	2.62796	4	0.533331	0	8117.74	14670	878.954	310	1.80715	0.352692
ENSG00000114982	ENSMUSG00000010453	6.55572	8	9.61611	7	0.540662	0	12624.4	9318	866.205	976	0.738096	1.12675
ENSG00000112319	ENSMUSG00000010461	1.02775	2	7.67669	16	0.566321	4	11874.5	14422	862.902	777	1.21453	0.90045
ENSG00000108001	ENSMUSG00000010476	1.98184	3	6.65323	22	0.573652	0	12567.7	13361	868.782	901	1.06312	1.03708
ENSG00000196132	ENSMUSG00000010505	4.21808	5	12.9793	27	0.573652	1	11746.9	9900	871.844	965	0.842773	1.10685
ENSG00000185104	ENSMUSG00000010517	6.22859	8	7.37915	5	0.573652	9	12624.4	9318	866.205	976	0.738096	1.12675
ENSG00000162595	ENSMUSG00000010529	0.935007	2	2.48308	2	0.566321	0	11874.5	14422	862.902	777	1.21453	0.90045
ENSG00000163467	ENSMUSG00000010538	1.17415	2	1.52038	3	0.573652	0	11874.5	14422	862.902	777	1.21453	0.90045
ENSG00000127804	ENSMUSG00000010554	5.31888	7	6.2451	1	0.573652	0	11626.4	9188	859.997	988	0.790269	1.14884
ENSG00000092345	ENSMUSG00000010592	0	0	3.98322	3	0.274913	0	8117.74	14670	878.954	310	1.80715	0.352692
ENSG00000255072	ENSMUSG00000010607		0	0.76798	0	0.566321	0	8117.74	14670	878.954	310	1.80715	0.352692
ENSG00000119707	ENSMUSG00000010608	6.22749	8	9.78746	11	0.553491	0	12624.4	9318	866.205	976	0.738096	1.12675
ENSG00000143801	ENSMUSG00000010609	4.76212	6	5.27305	2	0.573652	1	12019.4	9890	866.958	973	0.822838	1.12231
ENSG00000060971	ENSMUSG00000010651	4.46705	5	4.90853	3	0.573652	0	11746.9	9900	871.844	965	0.842773	1.10685
ENSG00000187091	ENSMUSG00000010660	3.02814	4	8.67833	2	0.573652	1	12492.6	11489	866.641	1053	0.919661	1.21504
ENSG00000149485	ENSMUSG00000010663	8.19829	9	5.76842	1	0.573652	0	13463.2	9637	871.764	1063	0.715806	1.21937
ENSG00000105983	ENSMUSG00000010721	7.00183	9	5.9242	1	0.573652	1	13463.2	9637	871.764	1063	0.715806	1.21937
ENSG00000110619	ENSMUSG00000010755	5.21262	6	9.694	5	0.573652	1	12019.4	9890	866.958	973	0.822838	1.12231
ENSG00000181649	ENSMUSG00000010760	2.46698	3	1.62943	0	0.573652	0	12567.7	13361	868.782	901	1.06312	1.03708
ENSG00000154438	ENSMUSG00000010796	0	0	5.37742	9	0.573652	1	8117.74	14670	878.954	310	1.80715	0.352692
ENSG00000105989	ENSMUSG00000010797	1.00513	2	4.13588	12	0.573652	0	11874.5	14422	862.902	777	1.21453	0.90045
ENSG00000022355	ENSMUSG00000010803	0.00285704	0	5.14375	6	0.573652	0	8117.74	14670	878.954	310	1.80715	0.352692
ENSG00000215045	ENSMUSG00000010825	0.479591	1	13.079	12	0.573652	0	10820.1	15478	874.953	683	1.43049	0.780614
ENSG00000100196	ENSMUSG00000010830	2.69519	3	2.58122	1	0.566321	0	12567.7	13361	868.782	901	1.06312	1.03708
ENSG00000231256	ENSMUSG00000010841	0.0163034	0	1.89892	2	0.569986	0	8117.74	14670	878.954	310	1.80715	0.352692
ENSG00000149089	ENSMUSG00000010911	4.46256	5	2.7479	3	0.573652	0	11746.9	9900	871.844	965	0.842773	1.10685
ENSG00000110435	ENSMUSG00000010914	6.14609	8	5.79802	5	0.569986	2	12624.4	9318	866.205	976	0.738096	1.12675
ENSG00000103043	ENSMUSG00000010936	5.51625	7	8.62537	3	0.573652	0	11626.4	9188	859.997	988	0.790269	1.14884
ENSG00000153898	ENSMUSG00000011008	1.50152	2	6.43514	9	0.573652	1	11874.5	14422	862.902	777	1.21453	0.90045
ENSG00000100170	ENSMUSG00000011034	1.18257	2	7.30594	8	0.573652	0	11874.5	14422	862.902	777	1.21453	0.90045
ENSG00000204673	ENSMUSG00000011096	4.81972	6	2.88343	2	0.520502	0	12019.4	9890	866.958	973	0.822838	1.12231
ENSG00000154144	ENSMUSG00000011114	3.87935	5	4.5222	9	0.540662	0	11746.9	9900	871.844	965	0.842773	1.10685
ENSG00000154143	ENSMUSG00000011118	0.016926	0	4.19351	10	0.540662	0	8117.74	14670	878.954	310	1.80715	0.352692
ENSG00000185100	ENSMUSG00000011148	2.89162	3	6.2264	7	0.566321	0	12567.7	13361	868.782	901	1.06312	1.03708
ENSG00000156206	ENSMUSG00000011154	0.405856	1	3.37101	2	0.544328	1	10820.1	15478	874.953	683	1.43049	0.780614
ENSG00000185024	ENSMUSG00000011158	5.04333	6	9.01793	6	0.566321	1	12019.4	9890	866.958	973	0.822838	1.12231
ENSG00000106018	ENSMUSG00000011171	0.146117	1	7.61438	6	0.573652	1	10820.1	15478	874.953	683	1.43049	0.780614
ENSG00000115758	ENSMUSG00000011179	7.38207	9	5.18737	1	0.573652	0	13463.2	9637	871.764	1063	0.715806	1.21937
ENSG00000113272	ENSMUSG00000011254	3.87654	5	3.37413	3	0.566321	0	11746.9	9900	871.844	965	0.842773	1.10685
ENSG00000135074	ENSMUSG00000011256	3.21707	4	10.7564	18	0.566321	0	12492.6	11489	866.641	1053	0.919661	1.21504
ENSG00000090621	ENSMUSG00000011257	7.38403	9	7.36046	5	0.573652	1	13463.2	9637	871.764	1063	0.715806	1.21937
ENSG00000170684	ENSMUSG00000011267	1.49879	2	5.05808	4	0.566321	0	11874.5	14422	862.902	777	1.21453	0.90045
ENSG00000214456	ENSMUSG00000011305	1.28748	2	5.24501	4	0.274913	0	11874.5	14422	862.902	777	1.21453	0.90045
ENSG00000105705	ENSMUSG00000011306	5.66455	7	7.23116	5	0.573652	0	11626.4	9188	859.997	988	0.790269	1.14884
ENSG00000142025	ENSMUSG00000011349	0.0350169	0	4.42874	10	0.566321	0	8117.74	14670	878.954	310	1.80715	0.352692
ENSG00000104808	ENSMUSG00000011382	1.30466	2	3.59222	3	0.573652	0	11874.5	14422	862.902	777	1.21453	0.90045
ENSG00000197863	ENSMUSG00000011427	2.30439	3	7.21403	5	0.573652	0	12567.7	13361	868.782	901	1.06312	1.03708
ENSG00000153002	ENSMUSG00000011463	0.13905	1	4.64059	8	0.566321	0	10820.1	15478	874.953	683	1.43049	0.780614
ENSG00000181240	ENSMUSG00000011486	0.106768	1	3.95985	3	0.274913	0	10820.1	15478	874.953	683	1.43049	0.780614
ENSG00000105255	ENSMUSG00000011589	5.17528	6	5.92731	8	0.274913	0	12019.4	9890	866.958	973	0.822838	1.12231
ENSG00000234465	ENSMUSG00000011632	2.34915	3	2.53605	0	0.566321	0	12567.7	13361	868.782	901	1.06312	1.03708
ENSG00000010361	ENSMUSG00000011658	5.38391	7	4.4817	2	0.520502	0	11626.4	9188	859.997	988	0.790269	1.14884
ENSG00000160460	ENSMUSG00000011751	3.15471	4	27.7766	33	0.573652	0	12492.6	11489	866.641	1053	0.919661	1.21504
ENSG00000171314	ENSMUSG00000011752	5.95172	7	2.79464	0	0.573652	0	11626.4	9188	859.997	988	0.790269	1.14884
ENSG00000067208	ENSMUSG00000011831	5.2834	6	9.34662	10	0.573652	3	12019.4	9890	866.958	973	0.822838	1.12231
ENSG00000142459	ENSMUSG00000011832	4.79554	6	9.04129	5	0.287742	1	12019.4	9890	866.958	973	0.822838	1.12231
ENSG00000104976	ENSMUSG00000011837	4.60524	6	3.45981	3	0.287742	0	12019.4	9890	866.958	973	0.822838	1.12231
ENSG00000108262	ENSMUSG00000011877	6.93729	9	9.48058	1	0.573652	0	13463.2	9637	871.764	1063	0.715806	1.21937
ENSG00000139433	ENSMUSG00000011884	5.56142	7	2.4971	2	0.573652	1	11626.4	9188	859.997	988	0.790269	1.14884
ENSG00000140299	ENSMUSG00000011958	6.13395	8	5.44285	0	0.274913	0	12624.4	9318	866.205	976	0.738096	1.12675
ENSG00000129315	ENSMUSG00000011960	5.76119	7	7.97889	5	0.555324	0	11626.4	9188	859.997	988	0.790269	1.14884
ENSG00000244486	ENSMUSG00000012017	1.89971	3	9.26873	6	0.573652	0	12567.7	13361	868.782	901	1.06312	1.03708
ENSG00000138813	ENSMUSG00000012042	0	0	4.00035	3	0.573652	0	8117.74	14670	878.954	310	1.80715	0.352692
ENSG00000100916	ENSMUSG00000012076	4.33939	5	3.76201	2	0.274913	1	11746.9	9900	871.844	965	0.842773	1.10685
ENSG00000099917	ENSMUSG00000012114	6.65301	8	10.0024	9	0.573652	1	12624.4	9318	866.205	976	0.738096	1.12675
ENSG00000117682	ENSMUSG00000012117	6.08089	8	4.24959	1	0.573652	0	12624.4	9318	866.205	976	0.738096	1.12675
ENSG00000176092	ENSMUSG00000012123	2.84697	3	17.5078	15	0.573652	0	12567.7	13361	868.782	901	1.06312	1.03708
ENSG00000158062	ENSMUSG00000012126	4.48528	5	5.66561	7	0.573652	0	11746.9	9900	871.844	965	0.842773	1.10685
ENSG00000124003	ENSMUSG00000012187	0.0386081	0	3.69191	1	0.566321	0	8117.74	14670	878.954	310	1.80715	0.352692
ENSG00000226174	ENSMUSG00000012211	0.572413	2	1.60762	2	0.566321	0	11874.5	14422	862.902	777	1.21453	0.90045
ENSG00000061492	ENSMUSG00000012282	0.0121707	0	4.40381	4	0.573652	0	8117.74	14670	878.954	310	1.80715	0.352692
ENSG00000137221	ENSMUSG00000012296	4.20516	5	6.0161	6	0.566321	1	11746.9	9900	871.844	965	0.842773	1.10685
ENSG00000135373	ENSMUSG00000012350	6.18725	8	3.84146	4	0.573652	3	12624.4	9318	866.205	976	0.738096	1.12675
ENSG00000111704	ENSMUSG00000012396	0.0229023	0	3.4489	8	0.573652	0	8117.74	14670	878.954	310	1.80715	0.352692
ENSG00000174748	ENSMUSG00000012405	8.40965	9	2.50178	0	0.573652	0	13463.2	9637	871.764	1063	0.715806	1.21937
ENSG00000174695	ENSMUSG00000012422	7.19162	9	0.833407	3	0.566321	1	13463.2	9637	871.764	1063	0.715806	1.21937
ENSG00000127954	ENSMUSG00000012428	1.30973	2	5.08767	1	0.298739	0	11874.5	14422	862.902	777	1.21453	0.90045
ENSG00000168303	ENSMUSG00000012429	2.49478	3	1.90048	1	0.573652	1	12567.7	13361	868.782	901	1.06312	1.03708
ENSG00000138160	ENSMUSG00000012443	4.53364	5	11.8593	4	0.540662	4	11746.9	9900	871.844	965	0.842773	1.10685
ENSG00000106399	ENSMUSG00000012483	5.71636	7	1.39109	2	0.298739	0	11626.4	9188	859.997	988	0.790269	1.14884
ENSG00000168404	ENSMUSG00000012519	2.16437	3	5.41325	4	0.566321	0	12567.7	13361	868.782	901	1.06312	1.03708
ENSG00000109132	ENSMUSG00000012520	0	0	3.31493	1	0.274913	0	8117.74	14670	878.954	310	1.80715	0.352692
ENSG00000064419	ENSMUSG00000012535	4.65657	6	10.6551	4	0.573652	1	12019.4	9890	866.958	973	0.822838	1.12231
ENSG00000119685	ENSMUSG00000012609	6.55733	8	15.1135	17	0.566321	2	12624.4	9318	866.205	976	0.738096	1.12675
ENSG00000104918	ENSMUSG00000012705	0.250305	1	1.18702	1	0.298739	0	10820.1	15478	874.953	683	1.43049	0.780614
ENSG00000142513	ENSMUSG00000012777	0.0751134	1	4.45055	6	0.520502	0	10820.1	15478	874.953	683	1.43049	0.780614
ENSG00000107736	ENSMUSG00000012819	1.49813	2	37.7697	25	0.274913	0	11874.5	14422	862.902	777	1.21453	0.90045
ENSG00000083845	ENSMUSG00000012848	9.48129	9	2.4971	2	0.518669	0	13463.2	9637	871.764	1063	0.715806	1.21937
ENSG00000132000	ENSMUSG00000012889	1.49487	2	6.64077	4	0.544328	0	11874.5	14422	862.902	777	1.21453	0.90045
ENSG00000072071	ENSMUSG00000013033	7.4399	9	16.0964	5	0.544328	0	13463.2	9637	871.764	1063	0.715806	1.21937
ENSG00000166025	ENSMUSG00000013076	7.45192	9	10.9823	13	0.518669	1	13463.2	9637	871.764	1063	0.715806	1.21937
ENSG00000244405	ENSMUSG00000013089	5.50601	7	6.14852	9	0.566321	1	11626.4	9188	859.997	988	0.790269	1.14884
ENSG00000160472	ENSMUSG00000013091	0.054217	0	1.95344	3	0.287742	0	8117.74	14670	878.954	310	1.80715	0.352692
ENSG00000141098	ENSMUSG00000013150	4.01677	5	4.49105	4	0.410537	0	11746.9	9900	871.844	965	0.842773	1.10685
ENSG00000124074	ENSMUSG00000013155	4.38591	5	3.77915	6	0.410537	0	11746.9	9900	871.844	965	0.842773	1.10685
ENSG00000159761	ENSMUSG00000013158	1.56204	2	3.71684	1	0.410537	0	11874.5	14422	862.902	777	1.21453	0.90045
ENSG00000159720	ENSMUSG00000013160	6.69816	8	4.39602	1	0.410537	0	12624.4	9318	866.205	976	0.738096	1.12675
ENSG00000105426	ENSMUSG00000013236	4.34828	5	21.2184	16	0.274913	0	11746.9	9900	871.844	965	0.842773	1.10685
ENSG00000133065	ENSMUSG00000013275	4.15001	5	5.50671	6	0.566321	1	11746.9	9900	871.844	965	0.842773	1.10685
ENSG00000179213	ENSMUSG00000013353	0	0	2.23384	5	0.520502	0	8117.74	14670	878.954	310	1.80715	0.352692
ENSG00000142549	ENSMUSG00000013367	0.117788	1	3.55794	7	0.520502	0	10820.1	15478	874.953	683	1.43049	0.780614
ENSG00000159217	ENSMUSG00000013415	0.20553	1	6.44761	15	0.0971359	0	10820.1	15478	874.953	683	1.43049	0.780614
ENSG00000167080	ENSMUSG00000013418	0.0428346	0	6.19213	8	0.0971359	0	8117.74	14670	878.954	310	1.80715	0.352692
ENSG00000114853	ENSMUSG00000013419	2.11653	3	8.12377	5	0.573652	0	12567.7	13361	868.782	901	1.06312	1.03708
ENSG00000188986	ENSMUSG00000013465	5.57776	7	6.31675	3	0.566321	0	11626.4	9188	859.997	988	0.790269	1.14884
ENSG00000141527	ENSMUSG00000013483	0.596003	2	10.9402	13	0.573652	0	11874.5	14422	862.902	777	1.21453	0.90045
ENSG00000127419	ENSMUSG00000013495	4.76345	6	5.29953	5	0.573652	1	12019.4	9890	866.958	973	0.822838	1.12231
ENSG00000064787	ENSMUSG00000013523	0.149876	1	7.41654	10	0.573652	0	10820.1	15478	874.953	683	1.43049	0.780614
ENSG00000183597	ENSMUSG00000013539	3.49779	4	3.90065	2	0.573652	0	12492.6	11489	866.641	1053	0.919661	1.21504
ENSG00000128918	ENSMUSG00000013584	1.90058	3	6.12515	6	0.573652	1	12567.7	13361	868.782	901	1.06312	1.03708
ENSG00000158864	ENSMUSG00000013593	6.77183	8	5.22008	2	0.573652	0	12624.4	9318	866.205	976	0.738096	1.12675
ENSG00000174226	ENSMUSG00000013611	0.221644	1	5.6547	6	0.540662	1	10820.1	15478	874.953	683	1.43049	0.780614
ENSG00000138085	ENSMUSG00000013622	6.63093	8	3.07504	1	0.573652	0	12624.4	9318	866.205	976	0.738096	1.12675
ENSG00000084774	ENSMUSG00000013629	7.15173	9	24.0457	22	0.573652	0	13463.2	9637	871.764	1063	0.715806	1.21937
ENSG00000259823	ENSMUSG00000013643	0.0415981	0	2.62484	0	0.274913	0	8117.74	14670	878.954	310	1.80715	0.352692
ENSG00000175137	ENSMUSG00000013646	4.22846	5	4.22934	5	0.274913	0	11746.9	9900	871.844	965	0.842773	1.10685
ENSG00000138138	ENSMUSG00000013662	4.58443	5	4.08136	3	0.573652	3	11746.9	9900	871.844	965	0.842773	1.10685
ENSG00000171862	ENSMUSG00000013663	7.03733	9	4.96149	35	0.573652	34	13463.2	9637	871.764	1063	0.715806	1.21937
ENSG00000183559	ENSMUSG00000013668	0	0	3.73241	2	0.564488	0	8117.74	14670	878.954	310	1.80715	0.352692
ENSG00000162734	ENSMUSG00000013698	6.46398	8	1.71666	0	0.573652	0	12624.4	9318	866.205	976	0.738096	1.12675
ENSG00000265354	ENSMUSG00000013701	5.43187	7	2.27279	0	0.573652	1	11626.4	9188	859.997	988	0.790269	1.14884
ENSG00000163154	ENSMUSG00000013707	1.42128	2	1.95188	1	0.0971359	0	11874.5	14422	862.902	777	1.21453	0.90045
ENSG00000072756	ENSMUSG00000013736	4.27124	5	4.99109	2	0.410537	0	11746.9	9900	871.844	965	0.842773	1.10685
ENSG00000255552	ENSMUSG00000013766	0.0922523	1	2.09676	0	0.573652	0	10820.1	15478	874.953	683	1.43049	0.780614
ENSG00000204371	ENSMUSG00000013787	5.54169	7	13.9451	12	0.573652	0	11626.4	9188	859.997	988	0.790269	1.14884
ENSG00000130165	ENSMUSG00000013822	6.02212	8	2.43635	2	0.566321	0	12624.4	9318	866.205	976	0.738096	1.12675
ENSG00000175221	ENSMUSG00000013833	5.47472	7	10.3638	13	0.566321	1	11626.4	9188	859.997	988	0.790269	1.14884
ENSG00000008513	ENSMUSG00000013846	5.75146	7	3.74643	3	0.274913	0	11626.4	9188	859.997	988	0.790269	1.14884
ENSG00000182087	ENSMUSG00000013858	6.36567	8	7.6097	6	0.566321	0	12624.4	9318	866.205	976	0.738096	1.12675
ENSG00000120925	ENSMUSG00000013878	4.15176	5	3.66387	1	0.573652	0	11746.9	9900	871.844	965	0.842773	1.10685
ENSG00000105270	ENSMUSG00000013921	6.57867	8	5.92264	1	0.573652	0	12624.4	9318	866.205	976	0.738096	1.12675
ENSG00000111245	ENSMUSG00000013936	0.024617	0	2.05314	4	0.573652	0	8117.74	14670	878.954	310	1.80715	0.352692
ENSG00000158796	ENSMUSG00000013973	4.80627	6	3.77603	1	0.573652	1	12019.4	9890	866.958	973	0.822838	1.12231
ENSG00000183019	ENSMUSG00000013974	0.574892	2	2.13726	3	0.287742	0	11874.5	14422	862.902	777	1.21453	0.90045
ENSG00000158793	ENSMUSG00000013997	5.43863	7	3.77759	0	0.573652	0	11626.4	9188	859.997	988	0.790269	1.14884
ENSG00000196092	ENSMUSG00000014030	5.16815	6	4.77456	8	0.520502	0	12019.4	9890	866.958	973	0.822838	1.12231
ENSG00000141956	ENSMUSG00000014039	2.82951	3	16.9906	15	0.573652	1	12567.7	13361	868.782	901	1.06312	1.03708
ENSG00000163961	ENSMUSG00000014074	4.39048	5	6.35881	3	0.573652	0	11746.9	9900	871.844	965	0.842773	1.10685
ENSG00000213123	ENSMUSG00000014075	5.36962	7	1.62475	1	0.573652	0	11626.4	9188	859.997	988	0.790269	1.14884
ENSG00000187446	ENSMUSG00000014077	6.18475	8	2.24786	3	0.573652	1	12624.4	9318	866.205	976	0.738096	1.12675
ENSG00000111199	ENSMUSG00000014158	0.618324	2	9.45566	10	0.566321	0	11874.5	14422	862.902	777	1.21453	0.90045
ENSG00000146021	ENSMUSG00000014164	2.77684	3	6.55977	6	0.274913	0	12567.7	13361	868.782	901	1.06312	1.03708
ENSG00000171928	ENSMUSG00000014177	4.38363	5	2.43012	1	0.274913	0	11746.9	9900	871.844	965	0.842773	1.10685
ENSG00000168259	ENSMUSG00000014195	6.7661	8	5.83852	3	0.566321	0	12624.4	9318	866.205	976	0.738096	1.12675
ENSG00000187595	ENSMUSG00000014198	1.32828	2	5.36807	1	0.566321	0	11874.5	14422	862.902	777	1.21453	0.90045
ENSG00000116161	ENSMUSG00000014226	7.72579	9	2.63575	0	0.573652	0	13463.2	9637	871.764	1063	0.715806	1.21937
ENSG00000103351	ENSMUSG00000014232	5.31359	7	5.19828	2	0.287742	0	11626.4	9188	859.997	988	0.790269	1.14884
ENSG00000214941	ENSMUSG00000014243	4.10195	5	1.75561	1	0.274913	0	11746.9	9900	871.844	965	0.842773	1.10685
ENSG00000108474	ENSMUSG00000014245	3.70944	4	3.33674	3	0.274913	0	12492.6	11489	866.641	1053	0.919661	1.21504
ENSG00000131495	ENSMUSG00000014294	5.50949	7	1.17456	1	0.540662	0	11626.4	9188	859.997	988	0.790269	1.14884
ENSG00000217930	ENSMUSG00000014301	5.10573	6	2.12947	0	0.287742	0	12019.4	9890	866.958	973	0.822838	1.12231
ENSG00000126603	ENSMUSG00000014303	2.1751	3	5.47712	1	0.287742	1	12567.7	13361	868.782	901	1.06312	1.03708
ENSG00000164919	ENSMUSG00000014313	7.77736	9	0.856773	1	0.573652	0	13463.2	9637	871.764	1063	0.715806	1.21937
ENSG00000122870	ENSMUSG00000014329	2.74034	3	11.1412	10	0.573652	5	12567.7	13361	868.782	901	1.06312	1.03708
ENSG00000159202	ENSMUSG00000014349	7.33464	9	4.04397	0	0.573652	0	13463.2	9637	871.764	1063	0.715806	1.21937
ENSG00000159224	ENSMUSG00000014351	0	0	1.70264	2	0.573652	0	8117.74	14670	878.954	310	1.80715	0.352692
ENSG00000153214	ENSMUSG00000014353	6.0734	8	6.33545	5	0.573652	1	12624.4	9318	866.205	976	0.738096	1.12675
ENSG00000153107	ENSMUSG00000014355	5.04566	6	21.6545	6	0.573652	2	12019.4	9890	866.958	973	0.822838	1.12231
ENSG00000153208	ENSMUSG00000014361	2.26455	3	13.2426	7	0.573652	0	12567.7	13361	868.782	901	1.06312	1.03708
ENSG00000074319	ENSMUSG00000014402	7.02192	9	4.39914	1	0.566321	1	13463.2	9637	871.764	1063	0.715806	1.21937
ENSG00000110756	ENSMUSG00000014418	4.69982	6	13.3672	14	0.566321	0	12019.4	9890	866.958	973	0.822838	1.12231
ENSG00000085511	ENSMUSG00000014426	6.19243	8	17.9564	18	0.533331	0	12624.4	9318	866.205	976	0.738096	1.12675
ENSG00000103335	ENSMUSG00000014444	5.26101	6	27.423	23	0.573652	0	12019.4	9890	866.958	973	0.822838	1.12231
ENSG00000136573	ENSMUSG00000014453	0.80409	2	5.55345	10	0.274913	0	11874.5	14422	862.902	777	1.21453	0.90045
ENSG00000158717	ENSMUSG00000014470	5.00438	6	3.73397	1	0.573652	0	12019.4	9890	866.958	973	0.822838	1.12231
ENSG00000206560	ENSMUSG00000014496	5.57325	7	11.7222	7	0.573652	2	11626.4	9188	859.997	988	0.790269	1.14884
ENSG00000139645	ENSMUSG00000014498	7.09186	9	11.7082	6	0.573652	0	13463.2	9637	871.764	1063	0.715806	1.21937
ENSG00000078795	ENSMUSG00000014503	0.0563669	0	7.35579	1	0.573652	0	8117.74	14670	878.954	310	1.80715	0.352692
ENSG00000153037	ENSMUSG00000014504	5.46658	7	1.98927	0	0.573652	0	11626.4	9188	859.997	988	0.790269	1.14884
ENSG00000152672	ENSMUSG00000014542	0.45368	1	6.70152	13	0.553491	0	10820.1	15478	874.953	683	1.43049	0.780614
ENSG00000139668	ENSMUSG00000014547	2.24973	3	4.7325	3	0.274913	0	12567.7	13361	868.782	901	1.06312	1.03708
ENSG00000131381	ENSMUSG00000014550	5.28499	6	9.0927	5	0.573652	0	12019.4	9890	866.958	973	0.822838	1.12231
ENSG00000131368	ENSMUSG00000014551	5.36533	7	2.48932	0	0.573652	0	11626.4	9188	859.997	988	0.790269	1.14884
ENSG00000114956	ENSMUSG00000014554	6.053	8	3.22458	0	0.553491	0	12624.4	9318	866.205	976	0.738096	1.12675
ENSG00000171735	ENSMUSG00000014592	6.78252	8	19.2836	12	0.573652	4	12624.4	9318	866.205	976	0.738096	1.12675
ENSG00000184371	ENSMUSG00000014599	4.024	5	6.2264	3	0.573652	0	11746.9	9900	871.844	965	0.842773	1.10685
ENSG00000143093	ENSMUSG00000014601	5.94603	7	9.36998	8	0.573652	0	11626.4	9188	859.997	988	0.790269	1.14884
ENSG00000130294	ENSMUSG00000014602	9.68121	9	19.9083	32	0.573652	0	13463.2	9637	871.764	1063	0.715806	1.21937
ENSG00000156150	ENSMUSG00000014603	0.669641	2	3.62804	2	0.573652	0	11874.5	14422	862.902	777	1.21453	0.90045
ENSG00000108528	ENSMUSG00000014606	6.06488	8	3.39594	0	0.573652	0	12624.4	9318	866.205	976	0.738096	1.12675
ENSG00000108556	ENSMUSG00000014609	0.366906	1	5.35405	1	0.573652	0	10820.1	15478	874.953	683	1.43049	0.780614
ENSG00000103121	ENSMUSG00000014633	5.48632	7	1.40822	0	0.573652	0	11626.4	9188	859.997	988	0.790269	1.14884
ENSG00000072609	ENSMUSG00000014668	5.66804	7	7.68292	4	0.573652	0	11626.4	9188	859.997	988	0.790269	1.14884
ENSG00000213892	ENSMUSG00000014686	0.0146899	0	4.4521	4	0.566321	0	8117.74	14670	878.954	310	1.80715	0.352692
ENSG00000105996	ENSMUSG00000014704	0.519815	1	4.06266	12	0.274913	0	10820.1	15478	874.953	683	1.43049	0.780614
ENSG00000042980	ENSMUSG00000014725	4.60978	6	9.09581	3	0.274913	0	12019.4	9890	866.958	973	0.822838	1.12231
ENSG00000144031	ENSMUSG00000014747	1.38133	2	6.16721	2	0.544328	0	11874.5	14422	862.902	777	1.21453	0.90045
ENSG00000144043	ENSMUSG00000014748	7.20054	9	2.17309	0	0.544328	0	13463.2	9637	871.764	1063	0.715806	1.21937
ENSG00000112584	ENSMUSG00000014763	4.10093	5	10.2969	3	0.566321	0	11746.9	9900	871.844	965	0.842773	1.10685
ENSG00000112592	ENSMUSG00000014767	3.98029	5	3.7698	4	0.566321	1	11746.9	9900	871.844	965	0.842773	1.10685
ENSG00000008018	ENSMUSG00000014769	7.03721	9	2.66379	0	0.566321	1	13463.2	9637	871.764	1063	0.715806	1.21937
ENSG00000071994	ENSMUSG00000014771	5.91046	7	4.01593	2	0.566321	0	11626.4	9188	859.997	988	0.790269	1.14884
ENSG00000198719	ENSMUSG00000014773	4.53812	5	7.92437	7	0.566321	0	11746.9	9900	871.844	965	0.842773	1.10685
ENSG00000140939	ENSMUSG00000014776	4.90521	6	3.45981	3	0.573652	0	12019.4	9890	866.958	973	0.822838	1.12231
ENSG00000135723	ENSMUSG00000014778	4.73074	6	12.364	7	0.417868	0	12019.4	9890	866.958	973	0.822838	1.12231
ENSG00000196155	ENSMUSG00000014782	5.65321	7	12.8516	7	0.410537	0	11626.4	9188	859.997	988	0.790269	1.14884
ENSG00000135740	ENSMUSG00000014786	1.8002	3	9.74229	7	0.410537	0	12567.7	13361	868.782	901	1.06312	1.03708
ENSG00000102890	ENSMUSG00000014791	2.63562	3	8.42909	4	0.573652	0	12567.7	13361	868.782	901	1.06312	1.03708
ENSG00000159167	ENSMUSG00000014813	2.9731	4	2.73077	3	0.274913	0	12492.6	11489	866.641	1053	0.919661	1.21504
ENSG00000196123	ENSMUSG00000014837	5.9929	7	5.09702	4	0.573652	0	11626.4	9188	859.997	988	0.790269	1.14884
ENSG00000159713	ENSMUSG00000014846	4.85232	6	1.955	3	0.410537	0	12019.4	9890	866.958	973	0.822838	1.12231
ENSG00000113318	ENSMUSG00000014850	4.99849	6	12.6553	11	0.573652	1	12019.4	9890	866.958	973	0.822838	1.12231
ENSG00000160323	ENSMUSG00000014852	1.37303	2	16.207	14	0.573652	0	11874.5	14422	862.902	777	1.21453	0.90045
ENSG00000168701	ENSMUSG00000014856	5.05823	6	2.06093	1	0.417868	0	12019.4	9890	866.958	973	0.822838	1.12231
ENSG00000205250	ENSMUSG00000014859	6.21904	8	4.51909	2	0.573652	0	12624.4	9318	866.205	976	0.738096	1.12675
ENSG00000148248	ENSMUSG00000014867	7.41307	9	3.14202	0	0.573652	0	13463.2	9637	871.764	1063	0.715806	1.21937
ENSG00000148291	ENSMUSG00000014873	4.6336	6	2.82579	1	0.573652	0	12019.4	9890	866.958	973	0.822838	1.12231
ENSG00000128590	ENSMUSG00000014905	6.40616	8	2.52514	4	0.520502	0	12624.4	9318	866.205	976	0.738096	1.12675
ENSG00000145414	ENSMUSG00000014907	3.0336	4	5.96314	4	0.274913	0	12492.6	11489	866.641	1053	0.919661	1.21504
ENSG00000176105	ENSMUSG00000014932	4.43024	5	6.13605	8	0.573652	2	11746.9	9900	871.844	965	0.842773	1.10685
ENSG00000213639	ENSMUSG00000014956	8.90779	9	4.0611	2	0.573652	1	13463.2	9637	871.764	1063	0.715806	1.21937
ENSG00000115806	ENSMUSG00000014959	7.22087	9	4.8431	3	0.573652	2	13463.2	9637	871.764	1063	0.715806	1.21937
ENSG00000198860	ENSMUSG00000014980	6.08462	8	1.98771	1	0.573652	0	12624.4	9318	866.205	976	0.738096	1.12675
ENSG00000253117	ENSMUSG00000015001	0	0	5.24968	23	0.274913	0	8117.74	14670	878.954	310	1.80715	0.352692
ENSG00000132294	ENSMUSG00000015002	5.97856	7	9.22978	16	0.274913	0	11626.4	9188	859.997	988	0.790269	1.14884
ENSG00000167515	ENSMUSG00000015013	5.34534	7	3.39282	0	0.573652	0	11626.4	9188	859.997	988	0.790269	1.14884
ENSG00000176715	ENSMUSG00000015016	4.65846	6	6.24665	4	0.573652	0	12019.4	9890	866.958	973	0.822838	1.12231
ENSG00000168872	ENSMUSG00000015023	5.03634	6	6.51615	1	0.566321	0	12019.4	9890	866.958	973	0.822838	1.12231
ENSG00000141012	ENSMUSG00000015027	4.98631	6	6.72177	4	0.573652	0	12019.4	9890	866.958	973	0.822838	1.12231
ENSG00000179348	ENSMUSG00000015053	2.04197	3	5.12039	7	0.573652	0	12567.7	13361	868.782	901	1.06312	1.03708
ENSG00000176919	ENSMUSG00000015083	0.534515	1	2.29771	1	0.573652	0	10820.1	15478	874.953	683	1.43049	0.780614
ENSG00000054179	ENSMUSG00000015085	3.41786	4	5.2341	10	0.566321	0	12492.6	11489	866.641	1053	0.919661	1.21504
ENSG00000196642	ENSMUSG00000015087	5.90903	7	12.3297	8	0.573652	0	11626.4	9188	859.997	988	0.790269	1.14884
ENSG00000107317	ENSMUSG00000015090	3.42947	4	2.55318	0	0.573652	0	12492.6	11489	866.641	1053	0.919661	1.21504
ENSG00000107223	ENSMUSG00000015092	7.80077	9	1.92229	0	0.573652	0	13463.2	9637	871.764	1063	0.715806	1.21937
ENSG00000169583	ENSMUSG00000015093	1.54505	2	2.55474	0	0.573652	0	11874.5	14422	862.902	777	1.21453	0.90045
ENSG00000107281	ENSMUSG00000015094	7.18333	9	4.74652	3	0.566321	0	13463.2	9637	871.764	1063	0.715806	1.21937
ENSG00000159069	ENSMUSG00000015095	5.48156	7	6.15786	4	0.573652	0	11626.4	9188	859.997	988	0.790269	1.14884
ENSG00000004864	ENSMUSG00000015112	6.22406	8	7.45704	12	0.298739	2	12624.4	9318	866.205	976	0.738096	1.12675
ENSG00000103275	ENSMUSG00000015120	6.88448	8	2.28369	2	0.566321	1	12624.4	9318	866.205	976	0.738096	1.12675
ENSG00000007520	ENSMUSG00000015126	4.82685	6	3.33051	3	0.566321	0	12019.4	9890	866.958	973	0.822838	1.12231
ENSG00000059145	ENSMUSG00000015127	4.83133	6	8.46803	7	0.566321	0	12019.4	9890	866.958	973	0.822838	1.12231
ENSG00000154237	ENSMUSG00000015133	3.26406	4	22.0923	19	0.274913	0	12492.6	11489	866.641	1053	0.919661	1.21504
ENSG00000184254	ENSMUSG00000015134	2.48695	3	6.38218	2	0.274913	0	12567.7	13361	868.782	901	1.06312	1.03708
ENSG00000072110	ENSMUSG00000015143	7.44684	9	11.2689	7	0.498509	2	13463.2	9637	871.764	1063	0.715806	1.21937
ENSG00000068903	ENSMUSG00000015149	6.05267	8	4.77924	2	0.573652	0	12624.4	9318	866.205	976	0.738096	1.12675
ENSG00000104824	ENSMUSG00000015165	8.3598	9	6.51926	6	0.573652	0	13463.2	9637	871.764	1063	0.715806	1.21937
ENSG00000166197	ENSMUSG00000015176	5.98397	7	7.86518	2	0.566321	0	11626.4	9188	859.997	988	0.790269	1.14884
ENSG00000127995	ENSMUSG00000015189	5.28274	6	9.02104	5	0.287742	0	12019.4	9890	866.958	973	0.822838	1.12231
ENSG00000153721	ENSMUSG00000015202	5.89514	7	11.0929	8	0.298739	1	11626.4	9188	859.997	988	0.790269	1.14884
ENSG00000063601	ENSMUSG00000015214	6.47285	8	8.0303	10	0.573652	0	12624.4	9318	866.205	976	0.738096	1.12675
ENSG00000029993	ENSMUSG00000015217	8.24356	9	2.31796	1	0.573652	0	13463.2	9637	871.764	1063	0.715806	1.21937
ENSG00000078018	ENSMUSG00000015222	7.89995	9	21.9941	33	0.274913	3	13463.2	9637	871.764	1063	0.715806	1.21937
ENSG00000134716	ENSMUSG00000015224	1.45437	2	5.56124	4	0.573652	0	11874.5	14422	862.902	777	1.21453	0.90045
ENSG00000165029	ENSMUSG00000015243	4.59815	6	26.479	21	0.274913	0	12019.4	9890	866.958	973	0.822838	1.12231
ENSG00000136783	ENSMUSG00000015247	5.04414	6	2.74635	2	0.274913	0	12019.4	9890	866.958	973	0.822838	1.12231
ENSG00000196976	ENSMUSG00000015289	5.07102	6	1.86777	0	0.566321	0	12019.4	9890	866.958	973	0.822838	1.12231
ENSG00000102178	ENSMUSG00000015290	6.48962	8	2.25409	2	0.566321	0	12624.4	9318	866.205	976	0.738096	1.12675
ENSG00000203879	ENSMUSG00000015291	9.00996	9	5.24501	5	0.566321	0	13463.2	9637	871.764	1063	0.715806	1.21937
ENSG00000111961	ENSMUSG00000015305	5.70332	7	13.7208	16	0.298739	0	11626.4	9188	859.997	988	0.790269	1.14884
ENSG00000099860	ENSMUSG00000015312	4.31754	5	2.31796	3	0.498509	0	11746.9	9900	871.844	965	0.842773	1.10685
ENSG00000162739	ENSMUSG00000015314	0.833303	2	3.68724	7	0.573652	0	11874.5	14422	862.902	777	1.21453	0.90045
ENSG00000117090	ENSMUSG00000015316	1.36297	2	4.48014	6	0.573652	0	11874.5	14422	862.902	777	1.21453	0.90045
ENSG00000160446	ENSMUSG00000015335	4.9114	6	3.75111	2	0.573652	0	12019.4	9890	866.958	973	0.822838	1.12231
ENSG00000167136	ENSMUSG00000015337	2.35881	3	3.05634	1	0.573652	0	12567.7	13361	868.782	901	1.06312	1.03708
ENSG00000165168	ENSMUSG00000015340	3.37204	4	6.37751	11	0.298739	0	12492.6	11489	866.641	1053	0.919661	1.21504
ENSG00000147533	ENSMUSG00000015341	6.65635	8	1.61073	1	0.566321	0	12624.4	9318	866.205	976	0.738096	1.12675
ENSG00000047597	ENSMUSG00000015342	1.6644	2	4.82753	2	0.298739	0	11874.5	14422	862.902	777	1.21453	0.90045
ENSG00000163710	ENSMUSG00000015354	2.73048	3	4.80572	11	0.0971359	0	12567.7	13361	868.782	901	1.06312	1.03708
ENSG00000117091	ENSMUSG00000015355	1.87351	3	3.52523	6	0.573652	0	12567.7	13361	868.782	901	1.06312	1.03708
ENSG00000166855	ENSMUSG00000015357	5.32279	7	6.98192	2	0.274913	1	11626.4	9188	859.997	988	0.790269	1.14884
ENSG00000170638	ENSMUSG00000015363	4.02487	5	4.1608	1	0.573652	0	11746.9	9900	871.844	965	0.842773	1.10685
ENSG00000073146	ENSMUSG00000015365	0.621353	2	13.8127	6	0.573652	0	11874.5	14422	862.902	777	1.21453	0.90045
ENSG00000205593	ENSMUSG00000015377	3.44874	4	7.17976	6	0.573652	0	12492.6	11489	866.641	1053	0.919661	1.21504
ENSG00000112149	ENSMUSG00000015396	3.50528	4	2.24475	3	0.520502	0	12492.6	11489	866.641	1053	0.919661	1.21504
ENSG00000147003	ENSMUSG00000015401	0.908501	2	2.4971	3	0.573652	0	11874.5	14422	862.902	777	1.21453	0.90045
ENSG00000130234	ENSMUSG00000015405	0.477524	1	9.14411	7	0.573652	0	10820.1	15478	874.953	683	1.43049	0.780614
ENSG00000100453	ENSMUSG00000015437	2.22876	3	2.88655	2	0.274913	0	12567.7	13361	868.782	901	1.06312	1.03708
ENSG00000204305	ENSMUSG00000015452	3.42082	4	5.30109	2	0.573652	0	12492.6	11489	866.641	1053	0.919661	1.21504
ENSG00000213676	ENSMUSG00000015461	7.13538	9	7.59101	7	0.573652	0	13463.2	9637	871.764	1063	0.715806	1.21937
ENSG00000241404	ENSMUSG00000015467	2.8552	3	3.20433	2	0.573652	0	12567.7	13361	868.782	901	1.06312	1.03708
ENSG00000204301	ENSMUSG00000015468	2.58487	3	21.4816	23	0.573652	0	12567.7	13361	868.782	901	1.06312	1.03708
ENSG00000221988	ENSMUSG00000015474	4.56243	5	3.40528	1	0.573652	0	11746.9	9900	871.844	965	0.842773	1.10685
ENSG00000204314	ENSMUSG00000015476	2.09763	3	3.46604	3	0.573652	0	12567.7	13361	868.782	901	1.06312	1.03708
ENSG00000204308	ENSMUSG00000015478	6.57074	8	2.00641	0	0.573652	1	12624.4	9318	866.205	976	0.738096	1.12675
ENSG00000143340	ENSMUSG00000015484	0.127927	1	1.7852	6	0.520502	1	10820.1	15478	874.953	683	1.43049	0.780614
ENSG00000160325	ENSMUSG00000015488	4.14534	5	2.71831	6	0.573652	0	11746.9	9900	871.844	965	0.842773	1.10685
ENSG00000010818	ENSMUSG00000015501	1.90093	3	26.6005	28	0.518669	8	12567.7	13361	868.782	901	1.06312	1.03708
ENSG00000184530	ENSMUSG00000015519	0.137916	1	3.70438	6	0.573652	0	10820.1	15478	874.953	683	1.43049	0.780614
ENSG00000143437	ENSMUSG00000015522	6.68877	8	8.79516	6	0.0971359	0	12624.4	9318	866.205	976	0.738096	1.12675
ENSG00000164171	ENSMUSG00000015533	2.11731	3	13.2332	8	0.573652	2	12567.7	13361	868.782	901	1.06312	1.03708
ENSG00000164172	ENSMUSG00000015536	4.65928	6	2.93639	2	0.573652	0	12019.4	9890	866.958	973	0.822838	1.12231
ENSG00000109065	ENSMUSG00000015542	6.03249	8	2.65755	0	0.573652	0	12624.4	9318	866.205	976	0.738096	1.12675
ENSG00000175445	ENSMUSG00000015568	6.07791	8	5.29174	3	0.274913	0	12624.4	9318	866.205	976	0.738096	1.12675
ENSG00000113732	ENSMUSG00000015575	6.714	8	1.03124	0	0.573652	0	12624.4	9318	866.205	976	0.738096	1.12675
ENSG00000183072	ENSMUSG00000015579	0.166008	1	4.16547	4	0.573652	0	10820.1	15478	874.953	683	1.43049	0.780614
ENSG00000171467	ENSMUSG00000015597	4.71433	6	24.9757	16	0.566321	2	12019.4	9890	866.958	973	0.822838	1.12231
ENSG00000146216	ENSMUSG00000015599	1.5944	2	14.4779	15	0.566321	0	11874.5	14422	862.902	777	1.21453	0.90045
ENSG00000112658	ENSMUSG00000015605	3.89535	5	5.35405	5	0.566321	0	11746.9	9900	871.844	965	0.842773	1.10685
ENSG00000107485	ENSMUSG00000015619	0.762005	2	4.78079	7	0.298739	0	11874.5	14422	862.902	777	1.21453	0.90045
ENSG00000130700	ENSMUSG00000015627	0.0649648	1	4.15613	7	0.573652	1	10820.1	15478	874.953	683	1.43049	0.780614
ENSG00000130702	ENSMUSG00000015647	6.90572	9	40.3727	57	0.573652	0	13463.2	9637	871.764	1063	0.715806	1.21937
ENSG00000164647	ENSMUSG00000015652	1.456	2	3.76357	5	0.298739	1	11874.5	14422	862.902	777	1.21453	0.90045
ENSG00000157214	ENSMUSG00000015653	1.48116	2	5.76842	3	0.298739	0	11874.5	14422	862.902	777	1.21453	0.90045
ENSG00000109971	ENSMUSG00000015656	10.2922	9	7.14081	7	0.573652	0	13463.2	9637	871.764	1063	0.715806	1.21937
ENSG00000122335	ENSMUSG00000015659	3.28181	4	7.98668	2	0.298739	0	12492.6	11489	866.641	1053	0.919661	1.21504
ENSG00000204195	ENSMUSG00000015665	0.0282765	0	3.64051	4	0.566321	0	8117.74	14670	878.954	310	1.80715	0.352692
ENSG00000120509	ENSMUSG00000015668	5.8692	7	1.6045	2	0.566321	0	11626.4	9188	859.997	988	0.790269	1.14884
ENSG00000106588	ENSMUSG00000015671	6.49642	8	2.63419	2	0.518669	0	12624.4	9318	866.205	976	0.738096	1.12675
ENSG00000106591	ENSMUSG00000015672	5.46759	7	2.0547	1	0.518669	0	11626.4	9188	859.997	988	0.790269	1.14884
ENSG00000143379	ENSMUSG00000015697	6.56056	8	15.0823	8	0.0971359	0	12624.4	9318	866.205	976	0.738096	1.12675
ENSG00000143412	ENSMUSG00000015702	1.745	3	3.79161	3	0.0971359	0	12567.7	13361	868.782	901	1.06312	1.03708
ENSG00000172379	ENSMUSG00000015709	5.40086	7	8.31381	7	0.544328	0	11626.4	9188	859.997	988	0.790269	1.14884
ENSG00000143363	ENSMUSG00000015711	5.34775	7	4.92099	6	0.0971359	0	11626.4	9188	859.997	988	0.790269	1.14884
ENSG00000143418	ENSMUSG00000015714	6.5882	8	4.8431	1	0.0971359	0	12624.4	9318	866.205	976	0.738096	1.12675
ENSG00000171487	ENSMUSG00000015721	0.00533455	0	13.2551	47	0.566321	0	8117.74	14670	878.954	310	1.80715	0.352692
ENSG00000198898	ENSMUSG00000015733	7.66133	9	3.70905	4	0.573652	2	13463.2	9637	871.764	1063	0.715806	1.21937
ENSG00000023902	ENSMUSG00000015745	6.65026	8	4.4303	5	0.573652	0	12624.4	9318	866.205	976	0.738096	1.12675
ENSG00000136631	ENSMUSG00000015747	5.97153	7	7.28569	4	0.573652	0	11626.4	9188	859.997	988	0.790269	1.14884
ENSG00000117360	ENSMUSG00000015748	6.44207	8	7.61749	10	0.0971359	0	12624.4	9318	866.205	976	0.738096	1.12675
ENSG00000143401	ENSMUSG00000015749	7.57508	9	3.46759	6	0.0971359	0	13463.2	9637	871.764	1063	0.715806	1.21937
ENSG00000117362	ENSMUSG00000015750	8.0419	9	2.91926	2	0.0971359	0	13463.2	9637	871.764	1063	0.715806	1.21937
ENSG00000055208	ENSMUSG00000015755	5.2348	6	7.67201	5	0.298739	1	12019.4	9890	866.958	973	0.822838	1.12231
ENSG00000131013	ENSMUSG00000015757	4.77127	6	6.01922	6	0.298739	0	12019.4	9890	866.958	973	0.822838	1.12231
ENSG00000100528	ENSMUSG00000015759	6.9096	9	1.85219	1	0.566321	0	13463.2	9637	871.764	1063	0.715806	1.21937
ENSG00000151491	ENSMUSG00000015766	6.40042	8	9.22511	8	0.573652	3	12624.4	9318	866.205	976	0.738096	1.12675
ENSG00000148297	ENSMUSG00000015776	5.70439	7	2.21203	2	0.573652	0	11626.4	9188	859.997	988	0.790269	1.14884
ENSG00000175164	ENSMUSG00000015787	2.39715	3	4.04241	0	0.573652	0	12567.7	13361	868.782	901	1.06312	1.03708
ENSG00000148290	ENSMUSG00000015790	5.23792	6	3.2573	3	0.573652	0	12019.4	9890	866.958	973	0.822838	1.12231
ENSG00000118579	ENSMUSG00000015804	6.82648	8	2.17465	1	0.573652	0	12624.4	9318	866.205	976	0.738096	1.12675
ENSG00000151552	ENSMUSG00000015806	4.5305	5	2.77127	2	0.573652	0	11746.9	9900	871.844	965	0.842773	1.10685
ENSG00000147437	ENSMUSG00000015812	1.35075	2	1.02034	0	0.274913	0	11874.5	14422	862.902	777	1.21453	0.90045
ENSG00000116147	ENSMUSG00000015829	0.425346	1	14.7988	68	0.573652	5	10820.1	15478	874.953	683	1.43049	0.780614
ENSG00000161011	ENSMUSG00000015837	6.8683	8	5.45219	1	0.274913	0	12624.4	9318	866.205	976	0.738096	1.12675
ENSG00000116044	ENSMUSG00000015839	6.8718	8	7.34332	4	0.573652	0	12624.4	9318	866.205	976	0.738096	1.12675
ENSG00000143171	ENSMUSG00000015843	0.567427	2	5.10169	9	0.535164	0	11874.5	14422	862.902	777	1.21453	0.90045
ENSG00000186350	ENSMUSG00000015846	2.6387	3	5.05496	4	0.573652	0	12567.7	13361	868.782	901	1.06312	1.03708
ENSG00000143382	ENSMUSG00000015850	1.56248	2	12.1303	6	0.0971359	0	11874.5	14422	862.902	777	1.21453	0.90045
ENSG00000132704	ENSMUSG00000015852	0.425633	1	6.26379	16	0.566321	0	10820.1	15478	874.953	683	1.43049	0.780614
ENSG00000073754	ENSMUSG00000015854	0.0305389	0	3.81653	12	0.566321	0	8117.74	14670	878.954	310	1.80715	0.352692
ENSG00000161542	ENSMUSG00000015869	6.00381	7	4.39758	5	0.573652	0	11626.4	9188	859.997	988	0.790269	1.14884
ENSG00000047662	ENSMUSG00000015879	0.0968368	1	11.7908	11	0.573652	2	10820.1	15478	874.953	683	1.43049	0.780614
ENSG00000109805	ENSMUSG00000015880	6.42685	8	11.3842	9	0.573652	1	12624.4	9318	866.205	976	0.738096	1.12675
ENSG00000178177	ENSMUSG00000015882	2.96787	4	7.32619	7	0.573652	5	12492.6	11489	866.641	1053	0.919661	1.21504
ENSG00000111144	ENSMUSG00000015889	5.37725	7	7.27946	8	0.573652	0	11626.4	9188	859.997	988	0.790269	1.14884
ENSG00000139344	ENSMUSG00000015890	0.539148	1	4.66085	5	0.573652	0	10820.1	15478	874.953	683	1.43049	0.780614
ENSG00000125868	ENSMUSG00000015932	7.40068	9	1.89425	1	0.573652	3	13463.2	9637	871.764	1063	0.715806	1.21937
ENSG00000113648	ENSMUSG00000015937	8.29635	9	4.41628	1	0.274913	0	13463.2	9637	871.764	1063	0.715806	1.21937
ENSG00000196275	ENSMUSG00000015942	1.47516	2	11.7393	0	0.573652	0	11874.5	14422	862.902	777	1.21453	0.90045
ENSG00000178096	ENSMUSG00000015943	4.26969	5	1.40199	1	0.573652	0	11746.9	9900	871.844	965	0.842773	1.10685
ENSG00000274070	ENSMUSG00000015944	2.43852	3	3.62181	0	0.573652	3	12567.7	13361	868.782	901	1.06312	1.03708
ENSG00000150337	ENSMUSG00000015947	2.36328	3	4.10784	0	0.573652	0	12567.7	13361	868.782	901	1.06312	1.03708
ENSG00000158517	ENSMUSG00000015950	1.6094	2	4.34462	1	0.573652	0	11874.5	14422	862.902	777	1.21453	0.90045
ENSG00000085741	ENSMUSG00000015957	4.79064	6	3.84457	7	0.555324	0	12019.4	9890	866.958	973	0.822838	1.12231
ENSG00000035687	ENSMUSG00000015961	6.0816	8	5.11104	4	0.573652	1	12624.4	9318	866.205	976	0.738096	1.12675
ENSG00000173728	ENSMUSG00000015962	0.225801	1	1.63098	1	0.573652	0	10820.1	15478	874.953	683	1.43049	0.780614
ENSG00000056736	ENSMUSG00000015966	3.6367	4	5.55812	3	0.573652	0	12492.6	11489	866.641	1053	0.919661	1.21504
ENSG00000157388	ENSMUSG00000015968	2.92204	4	25.1626	8	0.573652	1	12492.6	11489	866.641	1053	0.919661	1.21504
ENSG00000016391	ENSMUSG00000015970	4.68572	6	6.3666	3	0.573652	0	12019.4	9890	866.958	973	0.822838	1.12231
ENSG00000113812	ENSMUSG00000015971	4.75856	6	6.97569	2	0.573652	0	12019.4	9890	866.958	973	0.822838	1.12231
ENSG00000148814	ENSMUSG00000015980	3.0837	4	6.64856	2	0.573652	0	12492.6	11489	866.641	1053	0.919661	1.21504
ENSG00000165752	ENSMUSG00000015981	4.43766	5	7.39317	3	0.573652	1	11746.9	9900	871.844	965	0.842773	1.10685
ENSG00000168522	ENSMUSG00000015994	7.11933	9	4.39602	2	0.573652	0	13463.2	9637	871.764	1063	0.715806	1.21937
ENSG00000039123	ENSMUSG00000016018	6.69641	8	11.8671	3	0.566321	0	12624.4	9318	866.205	976	0.738096	1.12675
ENSG00000129988	ENSMUSG00000016024	0.0215349	0	5.26214	9	0.573652	0	8117.74	14670	878.954	310	1.80715	0.352692
ENSG00000075275	ENSMUSG00000016028	3.01032	4	32.0075	21	0.566321	1	12492.6	11489	866.641	1053	0.919661	1.21504
ENSG00000151702	ENSMUSG00000016087	2.69685	3	5.20295	6	0.573652	2	12567.7	13361	868.782	901	1.06312	1.03708
ENSG00000133121	ENSMUSG00000016128	3.6562	4	13.4451	10	0.573652	3	12492.6	11489	866.641	1053	0.919661	1.21504
ENSG00000009694	ENSMUSG00000016150	0.311368	1	30.1304	61	0.573652	5	10820.1	15478	874.953	683	1.43049	0.780614
ENSG00000008118	ENSMUSG00000016179	0.298759	1	5.47556	8	0.573652	0	10820.1	15478	874.953	683	1.43049	0.780614
ENSG00000117597	ENSMUSG00000016181	2.86556	3	8.45713	3	0.573652	0	12567.7	13361	868.782	901	1.06312	1.03708
ENSG00000117594	ENSMUSG00000016194	1.43624	2	3.25418	6	0.573652	0	11874.5	14422	862.902	777	1.21453	0.90045
ENSG00000143469	ENSMUSG00000016200	3.76898	4	6.95855	4	0.573652	3	12492.6	11489	866.641	1053	0.919661	1.21504
ENSG00000204632	ENSMUSG00000016206	1.33856	2	3.72774	6	0.540662	0	11874.5	14422	862.902	777	1.21453	0.90045
ENSG00000175556	ENSMUSG00000016239	0.844209	2	8.89642	14	0.540662	0	11874.5	14422	862.902	777	1.21453	0.90045
ENSG00000124172	ENSMUSG00000016252	6.70762	8	0.612203	1	0.573652	0	12624.4	9318	866.205	976	0.738096	1.12675
ENSG00000101158	ENSMUSG00000016253	6.71834	8	6.74514	3	0.573652	0	12624.4	9318	866.205	976	0.738096	1.12675
ENSG00000101162	ENSMUSG00000016255	0.128472	1	4.9428	6	0.573652	0	10820.1	15478	874.953	683	1.43049	0.780614
ENSG00000101160	ENSMUSG00000016256	7.25293	9	3.33674	1	0.573652	0	13463.2	9637	871.764	1063	0.715806	1.21937
ENSG00000101166	ENSMUSG00000016257	7.30365	9	2.18555	1	0.573652	0	13463.2	9637	871.764	1063	0.715806	1.21937
ENSG00000082497	ENSMUSG00000016262	5.46499	7	3.91467	6	0.573652	0	11626.4	9188	859.997	988	0.790269	1.14884
ENSG00000077721	ENSMUSG00000016308	6.43796	8	1.91606	0	0.540662	0	12624.4	9318	866.205	976	0.738096	1.12675
ENSG00000005022	ENSMUSG00000016319	9.2024	9	3.17629	1	0.540662	0	13463.2	9637	871.764	1063	0.715806	1.21937
ENSG00000101892	ENSMUSG00000016327	0	0	4.04553	10	0.573652	0	8117.74	14670	878.954	310	1.80715	0.352692
ENSG00000125534	ENSMUSG00000016344	8.0035	9	1.50948	1	0.573652	0	13463.2	9637	871.764	1063	0.715806	1.21937
ENSG00000075043	ENSMUSG00000016346	2.53186	3	11.9715	24	0.573652	0	12567.7	13361	868.782	901	1.06312	1.03708
ENSG00000101210	ENSMUSG00000016349	5.64732	7	5.05808	8	0.573652	0	11626.4	9188	859.997	988	0.790269	1.14884
ENSG00000101203	ENSMUSG00000016356	0.0878819	1	14.0542	32	0.573652	0	10820.1	15478	874.953	683	1.43049	0.780614
ENSG00000102024	ENSMUSG00000016382	6.02337	8	7.74523	4	0.573652	1	12624.4	9318	866.205	976	0.738096	1.12675
ENSG00000066382	ENSMUSG00000016386	0.651327	2	3.51744	10	0.410537	3	11874.5	14422	862.902	777	1.21453	0.90045
ENSG00000101882	ENSMUSG00000016409	4.04031	5	4.63592	5	0.540662	0	11746.9	9900	871.844	965	0.842773	1.10685
ENSG00000125356	ENSMUSG00000016427	6.62888	8	0.803809	0	0.540662	0	12624.4	9318	866.205	976	0.738096	1.12675
ENSG00000184937	ENSMUSG00000016458	0.092374	1	5.72169	12	0.573652	0	10820.1	15478	874.953	683	1.43049	0.780614
ENSG00000112242	ENSMUSG00000016477	4.02526	5	5.1126	7	0.573652	1	11746.9	9900	871.844	965	0.842773	1.10685
ENSG00000197721	ENSMUSG00000016481	0.441209	1	6.26691	9	0.573652	2	10820.1	15478	874.953	683	1.43049	0.780614
ENSG00000110841	ENSMUSG00000016487	5.07959	6	12.6039	6	0.573652	1	12019.4	9890	866.958	973	0.822838	1.12231
ENSG00000117335	ENSMUSG00000016493	6.23195	8	4.81039	1	0.573652	1	12624.4	9318	866.205	976	0.738096	1.12675
ENSG00000174059	ENSMUSG00000016494	3.28199	4	4.62969	3	0.573652	0	12492.6	11489	866.641	1053	0.919661	1.21504
ENSG00000107020	ENSMUSG00000016495	5.0803	6	1.70264	1	0.573652	0	12019.4	9890	866.958	973	0.822838	1.12231
ENSG00000120217	ENSMUSG00000016496	3.14666	4	3.25885	1	0.573652	0	12492.6	11489	866.641	1053	0.919661	1.21504
ENSG00000197646	ENSMUSG00000016498	0.827381	2	3.00494	2	0.573652	0	11874.5	14422	862.902	777	1.21453	0.90045
ENSG00000122034	ENSMUSG00000016503	6.89519	8	4.72939	2	0.573652	1	12624.4	9318	866.205	976	0.738096	1.12675
ENSG00000122033	ENSMUSG00000016510	4.94357	6	3.09685	2	0.573652	0	12019.4	9890	866.958	973	0.822838	1.12231
ENSG00000139517	ENSMUSG00000016520	3.17712	4	7.56764	6	0.573652	0	12492.6	11489	866.641	1053	0.919661	1.21504
ENSG00000142224	ENSMUSG00000016524	0.0486385	0	2.427	1	0.564488	0	8117.74	14670	878.954	310	1.80715	0.352692
ENSG00000143479	ENSMUSG00000016526	2.60286	3	6.49746	7	0.564488	0	12567.7	13361	868.782	901	1.06312	1.03708
ENSG00000162889	ENSMUSG00000016528	6.32711	8	4.6515	7	0.564488	2	12624.4	9318	866.205	976	0.738096	1.12675
ENSG00000136634	ENSMUSG00000016529	0.224554	1	2.03289	6	0.564488	0	10820.1	15478	874.953	683	1.43049	0.780614
ENSG00000005893	ENSMUSG00000016534	6.19587	8	5.52697	3	0.573652	1	12624.4	9318	866.205	976	0.738096	1.12675
ENSG00000130638	ENSMUSG00000016541	7.50847	9	6.09555	3	0.557157	2	13463.2	9637	871.764	1063	0.715806	1.21937
ENSG00000100350	ENSMUSG00000016552	4.63297	6	7.34644	6	0.573652	0	12019.4	9890	866.958	973	0.822838	1.12231
ENSG00000100353	ENSMUSG00000016554	7.83398	9	6.32454	4	0.573652	0	13463.2	9637	871.764	1063	0.715806	1.21937
ENSG00000132475	ENSMUSG00000016559	10.1107	9	1.89892	1	0.573652	0	13463.2	9637	871.764	1063	0.715806	1.21937
ENSG00000093000	ENSMUSG00000016619	7.39584	9	5.2528	2	0.564488	1	13463.2	9637	871.764	1063	0.715806	1.21937
ENSG00000056487	ENSMUSG00000016624	4.28992	5	5.77932	5	0.551659	2	11746.9	9900	871.844	965	0.842773	1.10685
ENSG00000158077	ENSMUSG00000016626	0.124225	1	12.1677	34	0.410537	0	10820.1	15478	874.953	683	1.43049	0.780614
ENSG00000100360	ENSMUSG00000016637	4.61262	6	2.50801	1	0.573652	0	12019.4	9890	866.958	973	0.822838	1.12231
ENSG00000100266	ENSMUSG00000016664	6.32089	8	5.55189	1	0.553491	0	12624.4	9318	866.205	976	0.738096	1.12675
ENSG00000100304	ENSMUSG00000016757	5.03592	6	7.08785	4	0.553491	0	12019.4	9890	866.958	973	0.822838	1.12231
ENSG00000100290	ENSMUSG00000016758	3.69254	4	1.74003	0	0.553491	0	12492.6	11489	866.641	1053	0.919661	1.21504
ENSG00000159307	ENSMUSG00000016763	2.6007	3	11.7207	14	0.553491	1	12567.7	13361	868.782	901	1.06312	1.03708
ENSG00000092203	ENSMUSG00000016831	7.05081	9	7.04891	1	0.274913	0	13463.2	9637	871.764	1063	0.715806	1.21937
ENSG00000163319	ENSMUSG00000016833	4.10906	5	1.70887	0	0.566321	0	11746.9	9900	871.844	965	0.842773	1.10685
ENSG00000137573	ENSMUSG00000016918	6.77641	8	10.1348	13	0.518669	1	12624.4	9318	866.205	976	0.738096	1.12675
ENSG00000124193	ENSMUSG00000016921	6.51897	8	3.72774	3	0.573652	0	12624.4	9318	866.205	976	0.738096	1.12675
ENSG00000124181	ENSMUSG00000016933	8.15478	9	14.4935	4	0.573652	0	13463.2	9637	871.764	1063	0.715806	1.21937
ENSG00000180901	ENSMUSG00000016940	5.8687	7	2.86006	1	0.573652	0	11626.4	9188	859.997	988	0.790269	1.14884
ENSG00000187045	ENSMUSG00000016942	1.12853	2	9.67219	10	0.566321	0	11874.5	14422	862.902	777	1.21453	0.90045
ENSG00000167977	ENSMUSG00000016946	5.94096	7	3.27599	2	0.566321	0	11626.4	9188	859.997	988	0.790269	1.14884
ENSG00000158553	ENSMUSG00000016982	0	0	11.0851	24	0.566321	0	8117.74	14670	878.954	310	1.80715	0.352692
ENSG00000143971	ENSMUSG00000016984	3.8349	5	10.3202	4	0.573652	0	11746.9	9900	871.844	965	0.842773	1.10685
ENSG00000124159	ENSMUSG00000016995	0.19577	1	6.7171	3	0.573652	1	10820.1	15478	874.953	683	1.43049	0.780614
ENSG00000124107	ENSMUSG00000017002	4.44545	5	1.49546	1	0.573652	2	11746.9	9900	871.844	965	0.842773	1.10685
ENSG00000124232	ENSMUSG00000017007	0.024637	0	5.77932	9	0.573652	1	8117.74	14670	878.954	310	1.80715	0.352692
ENSG00000124145	ENSMUSG00000017009	5.23718	6	2.16374	0	0.573652	0	12019.4	9890	866.958	973	0.822838	1.12231
ENSG00000123171	ENSMUSG00000017049	0	0	2.63419	1	0.566321	0	8117.74	14670	878.954	310	1.80715	0.352692
ENSG00000131724	ENSMUSG00000017057	5.98746	7	4.91009	5	0.540662	1	11626.4	9188	859.997	988	0.790269	1.14884
ENSG00000188554	ENSMUSG00000017119	5.51598	7	11.0929	6	0.569986	0	11626.4	9188	859.997	988	0.790269	1.14884
ENSG00000108669	ENSMUSG00000017132	5.55896	7	5.02381	3	0.573652	0	11626.4	9188	859.997	988	0.790269	1.14884
ENSG00000115963	ENSMUSG00000017144	5.7157	7	2.7479	2	0.274913	0	11626.4	9188	859.997	988	0.790269	1.14884
ENSG00000012048	ENSMUSG00000017146	5.27854	6	21.7527	14	0.569986	0	12019.4	9890	866.958	973	0.822838	1.12231
ENSG00000184502	ENSMUSG00000017165	0	0	1.09511	2	0.566321	0	8117.74	14670	878.954	310	1.80715	0.352692
ENSG00000108797	ENSMUSG00000017167	2.24524	3	15.0387	9	0.562655	0	12567.7	13361	868.782	901	1.06312	1.03708
ENSG00000141698	ENSMUSG00000017176	5.51454	7	3.65453	1	0.566321	0	11626.4	9188	859.997	988	0.790269	1.14884
ENSG00000183978	ENSMUSG00000017188	5.25808	6	1.1029	1	0.569986	0	12019.4	9890	866.958	973	0.822838	1.12231
ENSG00000186075	ENSMUSG00000017195	0	0	3.81653	3	0.555324	0	8117.74	14670	878.954	310	1.80715	0.352692
ENSG00000167914	ENSMUSG00000017204	0.533759	1	4.83687	3	0.555324	0	10820.1	15478	874.953	683	1.43049	0.780614
ENSG00000008838	ENSMUSG00000017210	7.33734	9	12.769	5	0.555324	0	13463.2	9637	871.764	1063	0.715806	1.21937
ENSG00000108344	ENSMUSG00000017221	6.8447	8	5.89148	2	0.555324	0	12624.4	9318	866.205	976	0.738096	1.12675
ENSG00000171824	ENSMUSG00000017264	7.33488	9	9.99932	5	0.566321	0	13463.2	9637	871.764	1063	0.715806	1.21937
ENSG00000167699	ENSMUSG00000017286	6.76352	8	5.93977	4	0.573652	0	12624.4	9318	866.205	976	0.738096	1.12675
ENSG00000141252	ENSMUSG00000017288	5.77527	7	10.8577	2	0.573652	4	11626.4	9188	859.997	988	0.790269	1.14884
ENSG00000160551	ENSMUSG00000017291	6.12623	8	11.3624	10	0.573652	3	12624.4	9318	866.205	976	0.738096	1.12675
ENSG00000101457	ENSMUSG00000017299	5.4542	7	4.0393	4	0.573652	0	11626.4	9188	859.997	988	0.790269	1.14884
ENSG00000101470	ENSMUSG00000017300	1.1035	2	1.89269	0	0.573652	0	11874.5	14422	862.902	777	1.21453	0.90045
ENSG00000101473	ENSMUSG00000017307	4.15517	5	3.57196	3	0.573652	0	11746.9	9900	871.844	965	0.842773	1.10685
ENSG00000161649	ENSMUSG00000017309	0.0624029	1	4.20286	4	0.569986	0	10820.1	15478	874.953	683	1.43049	0.780614
ENSG00000149651	ENSMUSG00000017310	0	0	1.13717	3	0.573652	0	8117.74	14670	878.954	310	1.80715	0.352692
ENSG00000131096	ENSMUSG00000017311	0.0992782	1	1.04526	1	0.569986	0	10820.1	15478	874.953	683	1.43049	0.780614
ENSG00000108852	ENSMUSG00000017314	3.96468	5	7.33709	4	0.569986	0	11746.9	9900	871.844	965	0.842773	1.10685
ENSG00000108849	ENSMUSG00000017316	0	0	1.12782	1	0.569986	0	8117.74	14670	878.954	310	1.80715	0.352692
ENSG00000109072	ENSMUSG00000017344	1.28278	2	5.26993	7	0.566321	0	11874.5	14422	862.902	777	1.21453	0.90045
ENSG00000087095	ENSMUSG00000017376	5.3741	7	6.17032	6	0.566321	1	11626.4	9188	859.997	988	0.790269	1.14884
ENSG00000076604	ENSMUSG00000017386	6.88579	8	5.81671	0	0.573652	0	12624.4	9318	866.205	976	0.738096	1.12675
ENSG00000109107	ENSMUSG00000017390	5.03825	6	3.95518	6	0.573652	0	12019.4	9890	866.958	973	0.822838	1.12231
ENSG00000141750	ENSMUSG00000017400	0.211647	1	4.51597	3	0.573652	0	10820.1	15478	874.953	683	1.43049	0.780614
ENSG00000108298	ENSMUSG00000017404	9.92554	9	2.44726	1	0.573652	0	13463.2	9637	871.764	1063	0.715806	1.21937
ENSG00000160602	ENSMUSG00000017405	3.39586	4	7.46795	3	0.573652	0	12492.6	11489	866.641	1053	0.919661	1.21504
ENSG00000182389	ENSMUSG00000017412	1.11931	2	6.23108	8	0.274913	0	11874.5	14422	862.902	777	1.21453	0.90045
ENSG00000161381	ENSMUSG00000017417	4.7295	6	6.13917	2	0.573652	0	12019.4	9890	866.958	973	0.822838	1.12231
ENSG00000165997	ENSMUSG00000017418	3.53948	4	2.05002	0	0.573652	0	12492.6	11489	866.641	1053	0.919661	1.21504
ENSG00000010244	ENSMUSG00000017421	7.95332	9	5.7139	2	0.498509	0	13463.2	9637	871.764	1063	0.715806	1.21937
ENSG00000108671	ENSMUSG00000017428	7.75574	9	5.23878	3	0.498509	0	13463.2	9637	871.764	1063	0.715806	1.21937
ENSG00000173918	ENSMUSG00000017446	3.02289	4	3.09529	6	0.573652	0	12492.6	11489	866.641	1053	0.919661	1.21504
ENSG00000179761	ENSMUSG00000017453	3.51384	4	4.28231	3	0.573652	0	12492.6	11489	866.641	1053	0.919661	1.21504
ENSG00000035862	ENSMUSG00000017466	5.46604	7	2.46439	1	0.573652	0	11626.4	9188	859.997	988	0.790269	1.14884
ENSG00000158545	ENSMUSG00000017478	6.52273	8	10.7112	6	0.573652	0	12624.4	9318	866.205	976	0.738096	1.12675
ENSG00000077097	ENSMUSG00000017485	6.62443	8	18.4502	7	0.566321	1	12624.4	9318	866.205	976	0.738096	1.12675
ENSG00000077092	ENSMUSG00000017491	2.32374	3	5.61576	5	0.566321	0	12567.7	13361	868.782	901	1.06312	1.03708
ENSG00000141753	ENSMUSG00000017493	5.46988	7	2.78529	2	0.555324	0	11626.4	9188	859.997	988	0.790269	1.14884
ENSG00000094804	ENSMUSG00000017499	6.902	9	6.20148	2	0.555324	0	13463.2	9637	871.764	1063	0.715806	1.21937
ENSG00000178691	ENSMUSG00000017548	5.53465	7	8.34964	5	0.566321	2	11626.4	9188	859.997	988	0.790269	1.14884
ENSG00000176208	ENSMUSG00000017550	3.285	4	20.7199	11	0.566321	0	12492.6	11489	866.641	1053	0.919661	1.21504
ENSG00000176390	ENSMUSG00000017561	5.52904	7	4.91009	1	0.566321	0	11626.4	9188	859.997	988	0.790269	1.14884
ENSG00000171446	ENSMUSG00000017588	0.0149496	0	5.01913	6	0.555324	0	8117.74	14670	878.954	310	1.80715	0.352692
ENSG00000131746	ENSMUSG00000017607	0.456473	1	7.6985	10	0.555324	0	10820.1	15478	874.953	683	1.43049	0.780614
ENSG00000109079	ENSMUSG00000017615	7.02919	9	3.73241	4	0.566321	0	13463.2	9637	871.764	1063	0.715806	1.21937
ENSG00000159842	ENSMUSG00000017631	7.73288	9	11.1801	8	0.573652	2	13463.2	9637	871.764	1063	0.715806	1.21937
ENSG00000131242	ENSMUSG00000017639	6.55911	8	7.29348	4	0.566321	0	12624.4	9318	866.205	976	0.738096	1.12675
ENSG00000101017	ENSMUSG00000017652	3.41104	4	3.45981	2	0.573652	0	12492.6	11489	866.641	1053	0.919661	1.21504
ENSG00000080189	ENSMUSG00000017664	6.11728	8	4.60632	2	0.573652	0	12624.4	9318	866.205	976	0.738096	1.12675
ENSG00000198185	ENSMUSG00000017667	3.29128	4	8.25462	7	0.573652	0	12492.6	11489	866.641	1053	0.919661	1.21504
ENSG00000062598	ENSMUSG00000017670	5.86578	7	8.22191	0	0.573652	0	11626.4	9188	859.997	988	0.790269	1.14884
ENSG00000109046	ENSMUSG00000017677	7.70912	9	4.96617	3	0.566321	1	13463.2	9637	871.764	1063	0.715806	1.21937
ENSG00000124120	ENSMUSG00000017679	3.49688	4	3.71528	3	0.573652	1	12492.6	11489	866.641	1053	0.919661	1.21504
ENSG00000126858	ENSMUSG00000017686	4.88056	6	8.23437	8	0.498509	2	12019.4	9890	866.958	973	0.822838	1.12231
ENSG00000164749	ENSMUSG00000017688	0.648307	2	5.03004	13	0.298739	0	11874.5	14422	862.902	777	1.21453	0.90045
ENSG00000141314	ENSMUSG00000017692	4.42174	5	5.21541	0	0.498509	0	11746.9	9900	871.844	965	0.842773	1.10685
ENSG00000196839	ENSMUSG00000017697	2.9003	4	4.05799	3	0.573652	0	12492.6	11489	866.641	1053	0.919661	1.21504
ENSG00000132824	ENSMUSG00000017707	6.85054	8	5.24501	5	0.573652	1	12624.4	9318	866.205	976	0.738096	1.12675
ENSG00000087157	ENSMUSG00000017715	5.2947	6	6.39932	8	0.573652	0	12019.4	9890	866.958	973	0.822838	1.12231
ENSG00000089685	ENSMUSG00000017716	7.9535	9	2.40208	1	0.573652	0	13463.2	9637	871.764	1063	0.715806	1.21937
ENSG00000183077	ENSMUSG00000017718	5.68931	7	4.78079	3	0.573652	0	11626.4	9188	859.997	988	0.790269	1.14884
ENSG00000124251	ENSMUSG00000017720	1.26269	2	3.21212	6	0.573652	0	11874.5	14422	862.902	777	1.21453	0.90045
ENSG00000124155	ENSMUSG00000017721	6.16382	8	6.58625	9	0.573652	0	12624.4	9318	866.205	976	0.738096	1.12675
ENSG00000101443	ENSMUSG00000017723	6.79753	8	1.93319	2	0.573652	0	12624.4	9318	866.205	976	0.738096	1.12675
ENSG00000175832	ENSMUSG00000017724	1.91386	3	5.35873	0	0.569986	1	12567.7	13361	868.782	901	1.06312	1.03708
ENSG00000249139	ENSMUSG00000017733		0	2.07495	0	0.573652	0	8117.74	14670	878.954	310	1.80715	0.352692
ENSG00000244274	ENSMUSG00000017734	5.34435	7	3.59222	2	0.573652	0	11626.4	9188	859.997	988	0.790269	1.14884
ENSG00000100985	ENSMUSG00000017737	2.59513	3	7.64086	7	0.573652	0	12567.7	13361	868.782	901	1.06312	1.03708
ENSG00000124140	ENSMUSG00000017740	3.36743	4	15.3939	19	0.573652	0	12492.6	11489	866.641	1053	0.919661	1.21504
ENSG00000167925	ENSMUSG00000017747	4.57566	5	6.10334	3	0.566321	0	11746.9	9900	871.844	965	0.842773	1.10685
ENSG00000100979	ENSMUSG00000017754	4.1452	5	5.32757	5	0.573652	0	11746.9	9900	871.844	965	0.842773	1.10685
ENSG00000113504	ENSMUSG00000017756	7.01304	9	11.7518	13	0.566321	1	13463.2	9637	871.764	1063	0.715806	1.21937
ENSG00000064601	ENSMUSG00000017760	6.63179	8	5.78867	2	0.573652	0	12624.4	9318	866.205	976	0.738096	1.12675
ENSG00000168612	ENSMUSG00000017764	2.7976	3	5.24345	6	0.573652	0	12567.7	13361	868.782	901	1.06312	1.03708
ENSG00000124067	ENSMUSG00000017765	5.40286	7	12.8313	11	0.410537	0	11626.4	9188	859.997	988	0.790269	1.14884
ENSG00000149634	ENSMUSG00000017767	0.850425	2	2.38494	3	0.573652	0	11874.5	14422	862.902	777	1.21453	0.90045
ENSG00000197879	ENSMUSG00000017774	7.05405	9	11.8422	5	0.573652	0	13463.2	9637	871.764	1063	0.715806	1.21937
ENSG00000167193	ENSMUSG00000017776	4.97591	6	4.33371	1	0.573652	1	12019.4	9890	866.958	973	0.822838	1.12231
ENSG00000127184	ENSMUSG00000017778	8.12326	9	0.749287	0	0.566321	1	13463.2	9637	871.764	1063	0.715806	1.21937
ENSG00000174238	ENSMUSG00000017781	6.89682	9	3.53769	0	0.573652	0	13463.2	9637	871.764	1063	0.715806	1.21937
ENSG00000108788	ENSMUSG00000017801	5.66142	7	3.34141	2	0.562655	0	11626.4	9188	859.997	988	0.790269	1.14884
ENSG00000141699	ENSMUSG00000017802	7.17867	9	5.26838	1	0.562655	0	13463.2	9637	871.764	1063	0.715806	1.21937
ENSG00000149596	ENSMUSG00000017817	0.413785	1	7.35423	17	0.573652	0	10820.1	15478	874.953	683	1.43049	0.780614
ENSG00000108771	ENSMUSG00000017830	3.23024	4	7.41498	4	0.566321	1	12492.6	11489	866.641	1053	0.919661	1.21504
ENSG00000144566	ENSMUSG00000017831	5.66396	7	2.41298	4	0.274913	2	11626.4	9188	859.997	988	0.790269	1.14884
ENSG00000260325	ENSMUSG00000017832	0.323935	1	1.67928	1	0.566321	0	10820.1	15478	874.953	683	1.43049	0.780614
ENSG00000168256	ENSMUSG00000017837	6.29976	8	2.63107	2	0.566321	0	12624.4	9318	866.205	976	0.738096	1.12675
ENSG00000078304	ENSMUSG00000017843	8.07337	9	9.12074	4	0.573652	3	13463.2	9637	871.764	1063	0.715806	1.21937
ENSG00000101052	ENSMUSG00000017858	6.73565	8	4.97084	7	0.573652	0	12624.4	9318	866.205	976	0.738096	1.12675
ENSG00000101057	ENSMUSG00000017861	6.02953	8	7.68448	7	0.573652	0	12624.4	9318	866.205	976	0.738096	1.12675
ENSG00000101049	ENSMUSG00000017868	0.595132	2	4.74652	3	0.573652	0	11874.5	14422	862.902	777	1.21453	0.90045
ENSG00000064655	ENSMUSG00000017897	6.39796	8	5.95691	7	0.573652	4	12624.4	9318	866.205	976	0.738096	1.12675
ENSG00000158470	ENSMUSG00000017929	5.26059	6	4.34462	2	0.535164	2	12019.4	9890	866.958	973	0.822838	1.12231
ENSG00000124194	ENSMUSG00000017943	1.97344	3	4.94436	3	0.573652	0	12567.7	13361	868.782	901	1.06312	1.03708
ENSG00000101076	ENSMUSG00000017950	0.0722446	1	5.98806	9	0.573652	0	10820.1	15478	874.953	683	1.43049	0.780614
ENSG00000124212	ENSMUSG00000017969	1.46334	2	5.41013	13	0.535164	0	11874.5	14422	862.902	777	1.21453	0.90045
ENSG00000081803	ENSMUSG00000017978	3.61517	4	14.8206	20	0.566321	8	12492.6	11489	866.641	1053	0.919661	1.21504
ENSG00000124228	ENSMUSG00000017999	4.75795	6	8.90577	6	0.535164	0	12019.4	9890	866.958	973	0.822838	1.12231
ENSG00000008256	ENSMUSG00000018001	5.85564	7	4.59542	3	0.573652	1	11626.4	9188	859.997	988	0.790269	1.14884
ENSG00000100055	ENSMUSG00000018008	3.7013	4	4.77145	11	0.566321	0	12492.6	11489	866.641	1053	0.919661	1.21504
ENSG00000169750	ENSMUSG00000018012	5.21688	6	2.11389	1	0.573652	0	12019.4	9890	866.958	973	0.822838	1.12231
ENSG00000189306	ENSMUSG00000018040	6.0606	8	3.03765	0	0.553491	0	12624.4	9318	866.205	976	0.738096	1.12675
ENSG00000100243	ENSMUSG00000018042	6.19168	8	3.80407	3	0.553491	1	12624.4	9318	866.205	976	0.738096	1.12675
ENSG00000108506	ENSMUSG00000018068	5.15861	6	13.4264	11	0.566321	0	12019.4	9890	866.958	973	0.822838	1.12231
ENSG00000123066	ENSMUSG00000018076	7.5932	9	24.524	13	0.573652	5	13463.2	9637	871.764	1063	0.715806	1.21937
ENSG00000278588	ENSMUSG00000018102	0.254514	1	1.3537	5	0.566321	0	10820.1	15478	874.953	683	1.43049	0.780614
ENSG00000128298	ENSMUSG00000018126	0.823813	2	5.78867	3	0.566321	0	11874.5	14422	862.902	777	1.21453	0.90045
ENSG00000198517	ENSMUSG00000018143	3.1436	4	1.64968	2	0.573652	0	12492.6	11489	866.641	1053	0.919661	1.21504
ENSG00000125686	ENSMUSG00000018160	4.97016	6	17.4595	7	0.573652	1	12019.4	9890	866.958	973	0.822838	1.12231
ENSG00000065361	ENSMUSG00000018166	6.50569	8	15.6805	12	0.573652	0	12624.4	9318	866.205	976	0.738096	1.12675
ENSG00000131748	ENSMUSG00000018167	6.27318	8	5.79957	6	0.562655	0	12624.4	9318	866.205	976	0.738096	1.12675
ENSG00000161405	ENSMUSG00000018168	2.59959	3	5.77153	7	0.555324	0	12567.7	13361	868.782	901	1.06312	1.03708
ENSG00000100060	ENSMUSG00000018169	3.893	5	3.60156	1	0.566321	0	11746.9	9900	871.844	965	0.842773	1.10685
ENSG00000062716	ENSMUSG00000018171	7.16653	9	4.73095	4	0.566321	1	13463.2	9637	871.764	1063	0.715806	1.21937
ENSG00000116750	ENSMUSG00000018189	5.57321	7	6.09711	2	0.573652	1	11626.4	9188	859.997	988	0.790269	1.14884
ENSG00000023572	ENSMUSG00000018196	3.5445	4	2.24163	1	0.573652	0	12492.6	11489	866.641	1053	0.919661	1.21504
ENSG00000116747	ENSMUSG00000018199	5.26585	6	6.48967	3	0.573652	1	12019.4	9890	866.958	973	0.822838	1.12231
ENSG00000101109	ENSMUSG00000018209	5.20844	6	5.85254	4	0.573652	1	12019.4	9890	866.958	973	0.822838	1.12231
ENSG00000109099	ENSMUSG00000018217	4.83624	6	3.08906	3	0.274913	0	12019.4	9890	866.958	973	0.822838	1.12231
ENSG00000164404	ENSMUSG00000018238	0.859281	2	4.94124	3	0.274913	0	11874.5	14422	862.902	777	1.21453	0.90045
ENSG00000155329	ENSMUSG00000018239	4.99453	6	2.72921	0	0.274913	0	12019.4	9890	866.958	973	0.822838	1.12231
ENSG00000089225	ENSMUSG00000018263	1.68229	2	5.96781	24	0.573652	0	11874.5	14422	862.902	777	1.21453	0.90045
ENSG00000142507	ENSMUSG00000018286	6.71815	8	2.71675	0	0.573652	0	12624.4	9318	866.205	976	0.738096	1.12675
ENSG00000091640	ENSMUSG00000018287	5.63476	7	2.73388	2	0.573652	0	11626.4	9188	859.997	988	0.790269	1.14884
ENSG00000108518	ENSMUSG00000018293	7.94364	9	2.42233	1	0.573652	0	13463.2	9637	871.764	1063	0.715806	1.21937
ENSG00000025772	ENSMUSG00000018322	4.49944	5	3.43955	1	0.573652	1	11746.9	9900	871.844	965	0.842773	1.10685
ENSG00000166913	ENSMUSG00000018326	8.54938	9	2.78685	2	0.573652	0	13463.2	9637	871.764	1063	0.715806	1.21937
ENSG00000141068	ENSMUSG00000018334	5.29693	6	10.5181	9	0.566321	0	12019.4	9890	866.958	973	0.822838	1.12231
ENSG00000211445	ENSMUSG00000018339	5.98532	7	2.54228	1	0.274913	0	11626.4	9188	859.997	988	0.790269	1.14884
ENSG00000197043	ENSMUSG00000018340	6.92542	9	7.63307	5	0.274913	0	13463.2	9637	871.764	1063	0.715806	1.21937
ENSG00000081985	ENSMUSG00000018341	0.958531	2	9.58495	8	0.274913	0	11874.5	14422	862.902	777	1.21453	0.90045
ENSG00000154957	ENSMUSG00000018347	1.88337	3	6.10334	4	0.274913	0	12567.7	13361	868.782	901	1.06312	1.03708
ENSG00000182481	ENSMUSG00000018362	8.80139	9	5.80425	6	0.410537	0	13463.2	9637	871.764	1063	0.715806	1.21937
ENSG00000108854	ENSMUSG00000018363	5.15544	6	8.44155	4	0.410537	2	12019.4	9890	866.958	973	0.822838	1.12231
ENSG00000258890	ENSMUSG00000018372	6.32689	8	10.2018	8	0.410537	1	12624.4	9318	866.205	976	0.738096	1.12675
ENSG00000136451	ENSMUSG00000018377	6.2591	8	5.76219	3	0.573652	1	12624.4	9318	866.205	976	0.738096	1.12675
ENSG00000180891	ENSMUSG00000018378	6.81387	8	4.26829	1	0.573652	5	12624.4	9318	866.205	976	0.738096	1.12675
ENSG00000136450	ENSMUSG00000018379	8.00588	9	2.99403	1	0.573652	0	13463.2	9637	871.764	1063	0.715806	1.21937
ENSG00000108798	ENSMUSG00000018381	2.38674	3	3.87885	7	0.0971359	0	12567.7	13361	868.782	901	1.06312	1.03708
ENSG00000164403	ENSMUSG00000018387	2.99263	4	8.80918	5	0.274913	0	12492.6	11489	866.641	1053	0.919661	1.21504
ENSG00000131437	ENSMUSG00000018395	4.89674	6	8.32939	9	0.274913	0	12019.4	9890	866.958	973	0.822838	1.12231
ENSG00000164402	ENSMUSG00000018398	5.60086	7	6.16409	3	0.274913	0	11626.4	9188	859.997	988	0.790269	1.14884
ENSG00000108389	ENSMUSG00000018401	7.35494	9	13.4404	9	0.573652	0	13463.2	9637	871.764	1063	0.715806	1.21937
ENSG00000278619	ENSMUSG00000018405	2.17175	3	3.72463	3	0.564488	1	12567.7	13361	868.782	901	1.06312	1.03708
ENSG00000186868	ENSMUSG00000018411	4.59445	6	8.67677	14	0.573652	2	12019.4	9890	866.958	973	0.822838	1.12231
ENSG00000120071	ENSMUSG00000018412	5.95029	7	11.9107	7	0.573652	1	11626.4	9188	859.997	988	0.790269	1.14884
ENSG00000141034	ENSMUSG00000018415	4.88432	6	4.44587	2	0.274913	0	12019.4	9890	866.958	973	0.822838	1.12231
ENSG00000128641	ENSMUSG00000018417	7.3204	9	12.9435	6	0.274913	1	13463.2	9637	871.764	1063	0.715806	1.21937
ENSG00000108406	ENSMUSG00000018425	7.21685	9	8.75934	5	0.566321	0	13463.2	9637	871.764	1063	0.715806	1.21937
ENSG00000175155	ENSMUSG00000018427	5.24171	6	1.37084	2	0.566321	0	12019.4	9890	866.958	973	0.822838	1.12231
ENSG00000121057	ENSMUSG00000018428	7.76894	9	10.138	10	0.573652	0	13463.2	9637	871.764	1063	0.715806	1.21937
ENSG00000130935	ENSMUSG00000018433	7.02262	9	8.28266	9	0.410537	2	13463.2	9637	871.764	1063	0.715806	1.21937
ENSG00000072849	ENSMUSG00000018442	5.93041	7	2.93172	0	0.573652	0	11626.4	9188	859.997	988	0.790269	1.14884
ENSG00000108561	ENSMUSG00000018446	6.62365	8	3.09217	1	0.573652	0	12624.4	9318	866.205	976	0.738096	1.12675
ENSG00000129197	ENSMUSG00000018449	5.0547	6	2.75569	0	0.573652	1	12019.4	9890	866.958	973	0.822838	1.12231
ENSG00000158296	ENSMUSG00000018459	1.73384	2	7.49131	10	0.573652	0	11874.5	14422	862.902	777	1.21453	0.90045
ENSG00000170049	ENSMUSG00000018470	2.45671	3	4.44899	1	0.274913	1	12567.7	13361	868.782	901	1.06312	1.03708
ENSG00000170004	ENSMUSG00000018474	7.57244	9	24.2218	14	0.274913	0	13463.2	9637	871.764	1063	0.715806	1.21937
ENSG00000132510	ENSMUSG00000018476	6.17821	8	17.5794	6	0.274913	0	12624.4	9318	866.205	976	0.738096	1.12675
ENSG00000141371	ENSMUSG00000018479	0.128992	1	2.64509	1	0.564488	0	10820.1	15478	874.953	683	1.43049	0.780614
ENSG00000062725	ENSMUSG00000018481	5.81644	7	6.60183	5	0.557157	0	11626.4	9188	859.997	988	0.790269	1.14884
ENSG00000158955	ENSMUSG00000018486	0.0368011	0	4.40849	6	0.573652	0	8117.74	14670	878.954	310	1.80715	0.352692
ENSG00000170425	ENSMUSG00000018500	0.845528	2	3.52212	1	0.274913	0	11874.5	14422	862.902	777	1.21453	0.90045
ENSG00000141027	ENSMUSG00000018501	6.52194	8	27.7174	12	0.274913	1	12624.4	9318	866.205	976	0.738096	1.12675
ENSG00000187688	ENSMUSG00000018507	4.48085	5	8.53813	8	0.274913	0	11746.9	9900	871.844	965	0.842773	1.10685
ENSG00000166582	ENSMUSG00000018509	6.72467	8	3.10152	0	0.274913	0	12624.4	9318	866.205	976	0.738096	1.12675
ENSG00000277258	ENSMUSG00000018537	5.00037	6	4.15301	2	0.573652	0	12019.4	9890	866.958	973	0.822838	1.12231
ENSG00000273559	ENSMUSG00000018541	4.7939	6	4.80416	1	0.573652	0	12019.4	9890	866.958	973	0.822838	1.12231
ENSG00000275489	ENSMUSG00000018543	0.0603093	0	1.69018	3	0.573652	0	8117.74	14670	878.954	310	1.80715	0.352692
ENSG00000276293	ENSMUSG00000018547	7.51347	9	4.72004	0	0.573652	0	13463.2	9637	871.764	1063	0.715806	1.21937
ENSG00000108395	ENSMUSG00000018548	7.26408	9	11.4621	9	0.566321	1	13463.2	9637	871.764	1063	0.715806	1.21937
ENSG00000006047	ENSMUSG00000018554	2.63522	3	3.82432	2	0.274913	0	12567.7	13361	868.782	901	1.06312	1.03708
ENSG00000175826	ENSMUSG00000018559	6.44939	8	2.72298	0	0.274913	0	12624.4	9318	866.205	976	0.738096	1.12675
ENSG00000170291	ENSMUSG00000018565	5.30536	6	4.1203	2	0.274913	0	12019.4	9890	866.958	973	0.822838	1.12231
ENSG00000181856	ENSMUSG00000018566	0.288224	1	5.60485	2	0.274913	0	10820.1	15478	874.953	683	1.43049	0.780614
ENSG00000170296	ENSMUSG00000018567	8.01483	9	1.37084	0	0.274913	0	13463.2	9637	871.764	1063	0.715806	1.21937
ENSG00000181885	ENSMUSG00000018569	6.28177	8	2.81489	1	0.274913	0	12624.4	9318	866.205	976	0.738096	1.12675
ENSG00000040633	ENSMUSG00000018572	5.32037	7	4.66863	2	0.274913	0	11626.4	9188	859.997	988	0.790269	1.14884
ENSG00000072778	ENSMUSG00000018574	7.64417	9	7.84804	1	0.573652	0	13463.2	9637	871.764	1063	0.715806	1.21937
ENSG00000105877	ENSMUSG00000018581	2.53489	3	50.4281	37	0.573652	5	12567.7	13361	868.782	901	1.06312	1.03708
ENSG00000145907	ENSMUSG00000018583	7.96307	9	5.3338	3	0.274913	0	13463.2	9637	871.764	1063	0.715806	1.21937
ENSG00000177556	ENSMUSG00000018585	5.38368	7	0.88014	0	0.274913	1	11626.4	9188	859.997	988	0.790269	1.14884
ENSG00000101958	ENSMUSG00000018589	0.0278072	0	5.42259	9	0.573652	1	8117.74	14670	878.954	310	1.80715	0.352692
ENSG00000113140	ENSMUSG00000018593	10.2337	9	3.438	1	0.274913	0	13463.2	9637	871.764	1063	0.715806	1.21937
ENSG00000188828	ENSMUSG00000018595	0.0767127	1	4.58919	7	0.573652	0	10820.1	15478	874.953	683	1.43049	0.780614
ENSG00000177427	ENSMUSG00000018599	4.22627	5	6.05972	6	0.274913	0	11746.9	9900	871.844	965	0.842773	1.10685
ENSG00000135111	ENSMUSG00000018604	2.5254	3	8.00538	19	0.573652	0	12567.7	13361	868.782	901	1.06312	1.03708
ENSG00000137674	ENSMUSG00000018620	0	0	5.35561	4	0.298739	0	8117.74	14670	878.954	310	1.80715	0.352692
ENSG00000137673	ENSMUSG00000018623	2.31251	3	2.95041	0	0.298739	0	12567.7	13361	868.782	901	1.06312	1.03708
ENSG00000120088	ENSMUSG00000018634	0.833203	2	5.29642	9	0.573652	0	11874.5	14422	862.902	777	1.21453	0.90045
ENSG00000276023	ENSMUSG00000018648	3.71169	4	2.12324	2	0.544328	0	12492.6	11489	866.641	1053	0.919661	1.21504
ENSG00000276234	ENSMUSG00000018651	5.9042	7	5.46154	5	0.544328	1	11626.4	9188	859.997	988	0.790269	1.14884
ENSG00000185811	ENSMUSG00000018654	1.8173	3	7.10966	15	0.533331	1	12567.7	13361	868.782	901	1.06312	1.03708
ENSG00000108439	ENSMUSG00000018659	4.26161	5	2.90368	4	0.573652	0	11746.9	9900	871.844	965	0.842773	1.10685
ENSG00000166685	ENSMUSG00000018661	5.95367	7	10.7408	4	0.566321	0	11626.4	9188	859.997	988	0.790269	1.14884
ENSG00000108468	ENSMUSG00000018666	8.54109	9	2.17309	2	0.573652	1	13463.2	9637	871.764	1063	0.715806	1.21937
ENSG00000108465	ENSMUSG00000018669	7.58855	9	5.93199	2	0.573652	0	13463.2	9637	871.764	1063	0.715806	1.21937
ENSG00000005243	ENSMUSG00000018672	2.30489	3	2.37871	3	0.573652	0	12567.7	13361	868.782	901	1.06312	1.03708
ENSG00000013306	ENSMUSG00000018677	7.4147	9	3.93492	2	0.569986	0	13463.2	9637	871.764	1063	0.715806	1.21937
ENSG00000167182	ENSMUSG00000018678	6.38431	8	6.82303	2	0.573652	0	12624.4	9318	866.205	976	0.738096	1.12675
ENSG00000275700	ENSMUSG00000018697	6.77055	8	6.3152	6	0.544328	2	12624.4	9318	866.205	976	0.738096	1.12675
ENSG00000273706	ENSMUSG00000018698	0.113082	1	4.42718	4	0.544328	0	10820.1	15478	874.953	683	1.43049	0.780614
ENSG00000197102	ENSMUSG00000018707	9.61409	9	51.6276	25	0.573652	0	13463.2	9637	871.764	1063	0.715806	1.21937
ENSG00000187959	ENSMUSG00000018727	0.114942	1	2.63263	0	0.566321	0	10820.1	15478	874.953	683	1.43049	0.780614
ENSG00000108733	ENSMUSG00000018733	2.21987	3	3.87885	1	0.553491	0	12567.7	13361	868.782	901	1.06312	1.03708
ENSG00000166579	ENSMUSG00000018736	5.63597	7	4.33216	0	0.274913	0	11626.4	9188	859.997	988	0.790269	1.14884
ENSG00000125434	ENSMUSG00000018740	2.30012	3	3.82744	1	0.274913	0	12567.7	13361	868.782	901	1.06312	1.03708
ENSG00000174282	ENSMUSG00000018750	3.23146	4	10.4152	9	0.274913	0	12492.6	11489	866.641	1053	0.919661	1.21504
ENSG00000248871	ENSMUSG00000018752		0	3.58754	0	0.274913	0	8117.74	14670	878.954	310	1.80715	0.352692
ENSG00000129255	ENSMUSG00000018761	5.66011	7	4.31191	0	0.274913	0	11626.4	9188	859.997	988	0.790269	1.14884
ENSG00000129245	ENSMUSG00000018765	6.44543	8	7.37759	7	0.274913	0	12624.4	9318	866.205	976	0.738096	1.12675
ENSG00000154518	ENSMUSG00000018770	7.49361	9	1.5344	0	0.566321	0	13463.2	9637	871.764	1063	0.715806	1.21937
ENSG00000129226	ENSMUSG00000018774	5.40026	7	3.78538	1	0.274913	0	11626.4	9188	859.997	988	0.790269	1.14884
ENSG00000151726	ENSMUSG00000018796	4.59745	6	8.22658	6	0.566321	4	12019.4	9890	866.958	973	0.822838	1.12231
ENSG00000154265	ENSMUSG00000018800	4.86494	6	18.5312	13	0.573652	0	12019.4	9890	866.958	973	0.822838	1.12231
ENSG00000186532	ENSMUSG00000018809	4.6098	6	8.78582	9	0.573652	0	12019.4	9890	866.958	973	0.822838	1.12231
ENSG00000130592	ENSMUSG00000018819	3.86628	5	5.80736	6	0.573652	0	11746.9	9900	871.844	965	0.842773	1.10685
ENSG00000155256	ENSMUSG00000018820	3.81329	4	4.59075	1	0.573652	0	12492.6	11489	866.641	1053	0.919661	1.21504
ENSG00000119986	ENSMUSG00000018821	1.94071	3	1.57802	4	0.573652	0	12567.7	13361	868.782	901	1.06312	1.03708
ENSG00000120057	ENSMUSG00000018822	1.39815	2	3.40996	2	0.573652	0	11874.5	14422	862.902	777	1.21453	0.90045
ENSG00000133392	ENSMUSG00000018830	2.13716	3	23.0503	17	0.518669	0	12567.7	13361	868.782	901	1.06312	1.03708
ENSG00000185379	ENSMUSG00000018841	5.47717	7	4.44587	4	0.553491	0	11626.4	9188	859.997	988	0.790269	1.14884
ENSG00000073598	ENSMUSG00000018844	0.0735424	1	3.53458	4	0.553491	0	10820.1	15478	874.953	683	1.43049	0.780614
ENSG00000141161	ENSMUSG00000018845	0.0212942	0	10.1162	21	0.553491	0	8117.74	14670	878.954	310	1.80715	0.352692
ENSG00000120137	ENSMUSG00000018846	7.89464	9	4.10161	1	0.573652	1	13463.2	9637	871.764	1063	0.715806	1.21937
ENSG00000113643	ENSMUSG00000018848	6.36962	8	7.85583	4	0.573652	0	12624.4	9318	866.205	976	0.738096	1.12675
ENSG00000113645	ENSMUSG00000018849	5.82883	7	12.35	10	0.573652	1	11626.4	9188	859.997	988	0.790269	1.14884
ENSG00000167862	ENSMUSG00000018858	5.13685	6	2.38027	3	0.573652	0	12019.4	9890	866.958	973	0.822838	1.12231
ENSG00000161513	ENSMUSG00000018861	3.321	4	6.28093	7	0.573652	1	12492.6	11489	866.641	1053	0.919661	1.21504
ENSG00000182938	ENSMUSG00000018862	0.0326043	0	6.23731	9	0.573652	0	8117.74	14670	878.954	310	1.80715	0.352692
ENSG00000130540	ENSMUSG00000018865	2.89909	4	3.21056	0	0.544328	0	12492.6	11489	866.641	1053	0.919661	1.21504
ENSG00000100341	ENSMUSG00000018868	0.0413508	0	4.6515	3	0.544328	0	8117.74	14670	878.954	310	1.80715	0.352692
ENSG00000278845	ENSMUSG00000018882	4.73864	6	3.42086	3	0.573652	0	12019.4	9890	866.958	973	0.822838	1.12231
ENSG00000198125	ENSMUSG00000018893	3.45364	4	1.73068	2	0.573652	1	12492.6	11489	866.641	1053	0.919661	1.21504
ENSG00000125347	ENSMUSG00000018899	5.33225	7	3.74643	2	0.274913	0	11626.4	9188	859.997	988	0.790269	1.14884
ENSG00000197375	ENSMUSG00000018900	3.45933	4	6.27002	2	0.274913	0	12492.6	11489	866.641	1053	0.919661	1.21504
ENSG00000072682	ENSMUSG00000018906	4.93663	6	6.55042	8	0.274913	0	12019.4	9890	866.958	973	0.822838	1.12231
ENSG00000137486	ENSMUSG00000018909	4.77106	6	4.71069	0	0.555324	0	12019.4	9890	866.958	973	0.822838	1.12231
ENSG00000164399	ENSMUSG00000018914	0	0	1.68862	1	0.274913	0	8117.74	14670	878.954	310	1.80715	0.352692
ENSG00000164400	ENSMUSG00000018916	0.108386	1	1.60762	3	0.274913	0	10820.1	15478	874.953	683	1.43049	0.780614
ENSG00000142484	ENSMUSG00000018919	0.0297051	0	2.11545	1	0.573652	0	8117.74	14670	878.954	310	1.80715	0.352692
ENSG00000161921	ENSMUSG00000018920	3.64565	4	2.92705	0	0.573652	0	12492.6	11489	866.641	1053	0.919661	1.21504
ENSG00000141456	ENSMUSG00000018921	6.65262	8	12.431	4	0.573652	0	12624.4	9318	866.205	976	0.738096	1.12675
ENSG00000161920	ENSMUSG00000018923	3.14381	4	1.64345	0	0.573652	0	12492.6	11489	866.641	1053	0.919661	1.21504
ENSG00000161905	ENSMUSG00000018924	0.531625	1	7.17664	4	0.573652	0	10820.1	15478	874.953	683	1.43049	0.780614
ENSG00000270379	ENSMUSG00000018925	0.0321098	0	6.36193	9	0.553491	0	8117.74	14670	878.954	310	1.80715	0.352692
ENSG00000275718	ENSMUSG00000018927	0.0501174	0	1.28204	4	0.553491	0	8117.74	14670	878.954	310	1.80715	0.352692
ENSG00000275302	ENSMUSG00000018930	2.81205	3	1.08732	0	0.553491	0	12567.7	13361	868.782	901	1.06312	1.03708
ENSG00000274180	ENSMUSG00000018931	1.94047	3	1.19637	0	0.274913	0	12567.7	13361	868.782	901	1.06312	1.03708
ENSG00000034152	ENSMUSG00000018932	5.4819	7	5.62666	7	0.274913	0	11626.4	9188	859.997	988	0.790269	1.14884
ENSG00000128245	ENSMUSG00000018965	6.97246	9	3.33051	1	0.573652	2	13463.2	9637	871.764	1063	0.715806	1.21937
ENSG00000120094	ENSMUSG00000018973	0.118656	1	3.64051	7	0.573652	0	10820.1	15478	874.953	683	1.43049	0.780614
ENSG00000075856	ENSMUSG00000018974	7.30756	9	11.2564	8	0.566321	1	13463.2	9637	871.764	1063	0.715806	1.21937
ENSG00000007968	ENSMUSG00000018983	4.43574	5	4.70291	3	0.573652	0	11746.9	9900	871.844	965	0.842773	1.10685
ENSG00000205045	ENSMUSG00000018986	0.384622	1	6.98348	4	0.553491	0	10820.1	15478	874.953	683	1.43049	0.780614
ENSG00000137513	ENSMUSG00000018995	5.72667	7	5.34003	8	0.573652	1	11626.4	9188	859.997	988	0.790269	1.14884
ENSG00000205060	ENSMUSG00000018999	4.6153	6	3.78226	0	0.573652	0	12019.4	9890	866.958	973	0.822838	1.12231
ENSG00000114841	ENSMUSG00000019027	1.83551	3	47.121	20	0.573652	0	12567.7	13361	868.782	901	1.06312	1.03708
ENSG00000178149	ENSMUSG00000019039	3.13381	4	6.40087	4	0.573652	0	12492.6	11489	866.641	1053	0.919661	1.21504
ENSG00000214253	ENSMUSG00000019054	6.41564	8	2.85851	3	0.573652	0	12624.4	9318	866.205	976	0.738096	1.12675
ENSG00000083444	ENSMUSG00000019055	6.91325	9	8.90577	7	0.573652	0	13463.2	9637	871.764	1063	0.715806	1.21937
ENSG00000105514	ENSMUSG00000019066	3.3984	4	2.42077	2	0.566321	0	12492.6	11489	866.641	1053	0.919661	1.21504
ENSG00000167700	ENSMUSG00000019080	3.84861	5	4.11718	3	0.573652	0	11746.9	9900	871.844	965	0.842773	1.10685
ENSG00000177542	ENSMUSG00000019082	5.7643	7	3.69814	3	0.573652	0	11626.4	9188	859.997	988	0.790269	1.14884
ENSG00000071553	ENSMUSG00000019087	7.7435	9	5.09858	3	0.566321	0	13463.2	9637	871.764	1063	0.715806	1.21937
ENSG00000013563	ENSMUSG00000019088	3.44223	4	3.29001	1	0.566321	0	12492.6	11489	866.641	1053	0.919661	1.21504
ENSG00000108602	ENSMUSG00000019102	1.13394	2	4.9724	6	0.274913	0	11874.5	14422	862.902	777	1.21453	0.90045
ENSG00000136193	ENSMUSG00000019124	6.86935	8	5.17491	3	0.274913	0	12624.4	9318	866.205	976	0.738096	1.12675
ENSG00000112308	ENSMUSG00000019132	6.88419	8	2.76348	0	0.566321	0	12624.4	9318	866.205	976	0.738096	1.12675
ENSG00000105655	ENSMUSG00000019139	5.63738	7	6.3261	2	0.573652	0	11626.4	9188	859.997	988	0.790269	1.14884
ENSG00000112855	ENSMUSG00000019143	5.5064	7	5.71546	2	0.540662	0	11626.4	9188	859.997	988	0.790269	1.14884
ENSG00000166862	ENSMUSG00000019146	0.178858	1	3.52523	1	0.573652	0	10820.1	15478	874.953	683	1.43049	0.780614
ENSG00000130748	ENSMUSG00000019158	4.81149	6	1.93163	0	0.566321	0	12019.4	9890	866.958	973	0.822838	1.12231
ENSG00000108774	ENSMUSG00000019173	7.80744	9	3.17006	0	0.566321	0	13463.2	9637	871.764	1063	0.715806	1.21937
ENSG00000127952	ENSMUSG00000019178	4.49464	5	3.76201	1	0.573652	0	11746.9	9900	871.844	965	0.842773	1.10685
ENSG00000146701	ENSMUSG00000019179	7.95811	9	3.72618	2	0.573652	0	13463.2	9637	871.764	1063	0.715806	1.21937
ENSG00000101294	ENSMUSG00000019188	7.35539	9	5.0129	2	0.573652	0	13463.2	9637	871.764	1063	0.715806	1.21937
ENSG00000145860	ENSMUSG00000019189	5.27366	6	7.92905	3	0.520502	1	12019.4	9890	866.958	973	0.822838	1.12231
ENSG00000105711	ENSMUSG00000019194	1.85078	3	3.69814	5	0.573652	0	12567.7	13361	868.782	901	1.06312	1.03708
ENSG00000131100	ENSMUSG00000019210	6.90893	9	2.95976	3	0.573652	0	13463.2	9637	871.764	1063	0.715806	1.21937
ENSG00000127586	ENSMUSG00000019214	5.81148	7	12.9778	6	0.573652	0	11626.4	9188	859.997	988	0.790269	1.14884
ENSG00000143355	ENSMUSG00000019230	0.927985	2	5.07365	6	0.573652	1	11874.5	14422	862.902	777	1.21453	0.90045
ENSG00000164089	ENSMUSG00000019232	0.0197496	0	5.67963	13	0.564488	0	8117.74	14670	878.954	310	1.80715	0.352692
ENSG00000198208	ENSMUSG00000019235	4.03135	5	6.0161	4	0.564488	0	11746.9	9900	871.844	965	0.842773	1.10685
ENSG00000125503	ENSMUSG00000019254	5.84046	7	8.72351	7	0.287742	0	11626.4	9188	859.997	988	0.790269	1.14884
ENSG00000106546	ENSMUSG00000019256	5.82197	7	9.45722	8	0.573652	0	11626.4	9188	859.997	988	0.790269	1.14884
ENSG00000130479	ENSMUSG00000019261	6.31956	8	11.7612	13	0.573652	0	12624.4	9318	866.205	976	0.738096	1.12675
ENSG00000015413	ENSMUSG00000019278	0.462443	1	4.46612	3	0.573652	0	10820.1	15478	874.953	683	1.43049	0.780614
ENSG00000168936	ENSMUSG00000019295	4.67488	6	3.85392	4	0.573652	1	12019.4	9890	866.958	973	0.822838	1.12231
ENSG00000196943	ENSMUSG00000019297	4.35783	5	6.79187	4	0.274913	0	11746.9	9900	871.844	965	0.842773	1.10685
ENSG00000108786	ENSMUSG00000019301	1.70374	2	3.45981	0	0.562655	0	11874.5	14422	862.902	777	1.21453	0.90045
ENSG00000033627	ENSMUSG00000019302	6.82759	8	10.3405	5	0.562655	0	12624.4	9318	866.205	976	0.738096	1.12675
ENSG00000131470	ENSMUSG00000019303	4.27227	5	2.53605	3	0.562655	0	11746.9	9900	871.844	965	0.842773	1.10685
ENSG00000141738	ENSMUSG00000019312	5.31306	7	6.23263	8	0.562655	0	11626.4	9188	859.997	988	0.790269	1.14884
ENSG00000196408	ENSMUSG00000019320	0	0	3.9396	3	0.566321	0	8117.74	14670	878.954	310	1.80715	0.352692
ENSG00000131471	ENSMUSG00000019326	2.29835	3	8.11909	3	0.569986	0	12567.7	13361	868.782	901	1.06312	1.03708
ENSG00000143373	ENSMUSG00000019338	4.10874	5	13.4249	9	0.0971359	0	11746.9	9900	871.844	965	0.842773	1.10685
ENSG00000130055	ENSMUSG00000019359	0.086835	1	6.46007	4	0.566321	0	10820.1	15478	874.953	683	1.43049	0.780614
ENSG00000104979	ENSMUSG00000019362	7.00284	9	1.26802	0	0.544328	0	13463.2	9637	871.764	1063	0.715806	1.21937
ENSG00000133488	ENSMUSG00000019368	0.103616	1	4.54713	1	0.287742	0	10820.1	15478	874.953	683	1.43049	0.780614
[truncated: 15,155 more rows]

## Sheet: Extended Data Figure 3b
#source data for extended data figure 3b: conservation of mutated nucleotides within genes identified in the piggyBac and/or human datasets
gene	mouse_ensembl_gene	significant_human_mutations	significant_piggyBac_insertions	median conservation of mutated nucleotides (phyloP 470 mammals)
ENSG00000000003	ENSMUSG00000067377	FALSE	FALSE	4.968
ENSG00000000005	ENSMUSG00000031250	FALSE	FALSE	5.131
ENSG00000000419	ENSMUSG00000078919	FALSE	FALSE	6.187
ENSG00000000457	ENSMUSG00000026584	FALSE	FALSE	2.474
ENSG00000000460	ENSMUSG00000041406	FALSE	FALSE	2.4495
ENSG00000000938	ENSMUSG00000028874	FALSE	FALSE	0.703
ENSG00000000971	ENSMUSG00000026365	FALSE	FALSE	1.265
ENSG00000001036	ENSMUSG00000019810	FALSE	FALSE	7.442
ENSG00000001084	ENSMUSG00000032350	FALSE	FALSE	9.4055
ENSG00000001167	ENSMUSG00000023994	FALSE	FALSE	9.782
ENSG00000001460	ENSMUSG00000028801	FALSE	FALSE	3.734
ENSG00000001461	ENSMUSG00000028803	FALSE	FALSE	2.638
ENSG00000001497	ENSMUSG00000057421	FALSE	FALSE	0.634
ENSG00000001561	ENSMUSG00000023961	FALSE	FALSE	6.9465
ENSG00000001617	ENSMUSG00000034684	FALSE	FALSE	8.0835
ENSG00000001626	ENSMUSG00000041301	FALSE	FALSE	6.052
ENSG00000001629	ENSMUSG00000040351	FALSE	FALSE	11.095
ENSG00000001630	ENSMUSG00000001467	FALSE	FALSE	6.468
ENSG00000001631	ENSMUSG00000000600	FALSE	FALSE	7.7
ENSG00000002016	ENSMUSG00000030166	FALSE	FALSE	0.6745
ENSG00000002330	ENSMUSG00000024959	FALSE	FALSE	0.868
ENSG00000002549	ENSMUSG00000039682	FALSE	FALSE	11.576
ENSG00000002587	ENSMUSG00000051022	FALSE	FALSE	1.3585
ENSG00000002726	ENSMUSG00000029811	FALSE	FALSE	1.764
ENSG00000002745	ENSMUSG00000029671	FALSE	FALSE	7.722
ENSG00000002746	ENSMUSG00000021301	TRUE	FALSE	7.603
ENSG00000002822	ENSMUSG00000029554	FALSE	FALSE	2.6725
ENSG00000002834	ENSMUSG00000038366	FALSE	FALSE	0.367
ENSG00000002919	ENSMUSG00000020876	FALSE	FALSE	3.97
ENSG00000002933	ENSMUSG00000023367	FALSE	FALSE	-0.665
ENSG00000003096	ENSMUSG00000036782	FALSE	FALSE	7.891
ENSG00000003137	ENSMUSG00000063415	TRUE	FALSE	5.992
ENSG00000003147	ENSMUSG00000062995	FALSE	FALSE	5.9
ENSG00000003393	ENSMUSG00000026024	FALSE	FALSE	7.7225
ENSG00000003402	ENSMUSG00000026031	FALSE	FALSE	4.196
ENSG00000003436	ENSMUSG00000027082	FALSE	FALSE	3.5455
ENSG00000003509	ENSMUSG00000024082	FALSE	FALSE	-1.139
ENSG00000003756	ENSMUSG00000032580	FALSE	FALSE	7.617
ENSG00000003987	ENSMUSG00000039431	FALSE	FALSE	6.753
ENSG00000003989	ENSMUSG00000031596	FALSE	FALSE	1.818
ENSG00000004059	ENSMUSG00000020440	FALSE	FALSE	7.26
ENSG00000004139	ENSMUSG00000050132	FALSE	FALSE	9.647
ENSG00000004399	ENSMUSG00000030123	FALSE	FALSE	5.3305
ENSG00000004455	ENSMUSG00000028792	FALSE	FALSE	7.899
ENSG00000004468	ENSMUSG00000029084	FALSE	FALSE	9.352
ENSG00000004478	ENSMUSG00000030357	FALSE	FALSE	5.7455
ENSG00000004487	ENSMUSG00000036940	FALSE	FALSE	11.259
ENSG00000004534	ENSMUSG00000032582	FALSE	FALSE	7.6225
ENSG00000004660	ENSMUSG00000020785	FALSE	FALSE	0.5115
ENSG00000004700	ENSMUSG00000030243	FALSE	FALSE	4.427
ENSG00000004766	ENSMUSG00000001376	FALSE	FALSE	11.7195
ENSG00000004776	ENSMUSG00000036854	FALSE	FALSE	8.559
ENSG00000004777	ENSMUSG00000036882	TRUE	FALSE	8.664
ENSG00000004799	ENSMUSG00000019577	FALSE	FALSE	10.7625
ENSG00000004809	ENSMUSG00000019834	FALSE	FALSE	1.226
ENSG00000004838	ENSMUSG00000010044	FALSE	FALSE	2.202
ENSG00000004846	ENSMUSG00000072791	TRUE	FALSE	3.57
ENSG00000004848	ENSMUSG00000035277	FALSE	FALSE	5.799
ENSG00000004864	ENSMUSG00000015112	FALSE	FALSE	7.711
ENSG00000004866	ENSMUSG00000029534	FALSE	FALSE	9.641
ENSG00000004897	ENSMUSG00000020687	FALSE	FALSE	7.839
ENSG00000004939	ENSMUSG00000006574	FALSE	FALSE	3.267
ENSG00000004948	ENSMUSG00000023964	FALSE	FALSE	0.7465
ENSG00000004961	ENSMUSG00000031352	FALSE	FALSE	9.163
ENSG00000005001	ENSMUSG00000045027	FALSE	FALSE	2.579
ENSG00000005007	ENSMUSG00000058301	FALSE	FALSE	4.432
ENSG00000005020	ENSMUSG00000059182	FALSE	FALSE	7.7085
ENSG00000005022	ENSMUSG00000016319	FALSE	FALSE	9.211
ENSG00000005059	ENSMUSG00000027994	FALSE	FALSE	1.664
ENSG00000005073	ENSMUSG00000038210	FALSE	FALSE	9.3775
ENSG00000005100	ENSMUSG00000040620	FALSE	FALSE	3.457
ENSG00000005102	ENSMUSG00000001493	FALSE	FALSE	5.465
ENSG00000005108	ENSMUSG00000032625	TRUE	TRUE	4.968
ENSG00000005156	ENSMUSG00000020697	FALSE	FALSE	6.226
ENSG00000005175	ENSMUSG00000022466	FALSE	FALSE	9.5315
ENSG00000005187	ENSMUSG00000030935	FALSE	FALSE	2.279
ENSG00000005189	ENSMUSG00000030924	FALSE	FALSE	3.621
ENSG00000005194	ENSMUSG00000031781	FALSE	FALSE	7.678
ENSG00000005206	ENSMUSG00000035206	FALSE	FALSE	11.376
ENSG00000005238	ENSMUSG00000036002	FALSE	FALSE	4.292
ENSG00000005243	ENSMUSG00000018672	FALSE	FALSE	3.148
ENSG00000005249	ENSMUSG00000002997	FALSE	FALSE	8.1235
ENSG00000005302	ENSMUSG00000031358	FALSE	FALSE	11.6695
ENSG00000005339	ENSMUSG00000022521	TRUE	TRUE	7.694
ENSG00000005379	ENSMUSG00000034156	FALSE	FALSE	3.007
ENSG00000005381	ENSMUSG00000009350	FALSE	FALSE	4.014
ENSG00000005421	ENSMUSG00000002588	FALSE	FALSE	1.2
ENSG00000005436	ENSMUSG00000035125	FALSE	FALSE	2.2195
ENSG00000005469	ENSMUSG00000003623	FALSE	FALSE	10.576
ENSG00000005471	ENSMUSG00000042476	FALSE	FALSE	6.106
ENSG00000005483	ENSMUSG00000029004	FALSE	FALSE	6.4765
ENSG00000005486	ENSMUSG00000039917	FALSE	FALSE	6.664
ENSG00000005513	ENSMUSG00000024176	FALSE	FALSE	5.457
ENSG00000005700	ENSMUSG00000035941	FALSE	FALSE	4.8605
ENSG00000005810	ENSMUSG00000033004	FALSE	FALSE	7.705
ENSG00000005812	ENSMUSG00000022124	FALSE	FALSE	7.93
ENSG00000005844	ENSMUSG00000030830	FALSE	FALSE	1.5825
ENSG00000005882	ENSMUSG00000038967	FALSE	FALSE	10.898
ENSG00000005884	ENSMUSG00000001507	FALSE	FALSE	5.985
ENSG00000005889	ENSMUSG00000079509	FALSE	FALSE	7.548
ENSG00000005893	ENSMUSG00000016534	FALSE	FALSE	7.381
ENSG00000005961	ENSMUSG00000034664	FALSE	FALSE	0.346
ENSG00000005981	ENSMUSG00000042607	FALSE	FALSE	7.728
ENSG00000006007	ENSMUSG00000033917	FALSE	FALSE	6.3555
ENSG00000006015	ENSMUSG00000058833	FALSE	FALSE	1.315
ENSG00000006016	ENSMUSG00000007888	FALSE	FALSE	8.7855
ENSG00000006025	ENSMUSG00000038534	FALSE	FALSE	5.928
ENSG00000006042	ENSMUSG00000035413	FALSE	FALSE	11.1
ENSG00000006047	ENSMUSG00000018554	FALSE	FALSE	8.8
ENSG00000006059	ENSMUSG00000035592	FALSE	FALSE	7.219
ENSG00000006062	ENSMUSG00000020941	FALSE	FALSE	0.612
ENSG00000006071	ENSMUSG00000040136	TRUE	FALSE	7.6245
ENSG00000006116	ENSMUSG00000066189	FALSE	FALSE	11.76
ENSG00000006118	ENSMUSG00000024736	FALSE	FALSE	2.306
ENSG00000006125	ENSMUSG00000035152	FALSE	FALSE	11.786
ENSG00000006128	ENSMUSG00000061762	FALSE	FALSE	7.711
ENSG00000006194	ENSMUSG00000022529	FALSE	FALSE	2.444
ENSG00000006210	ENSMUSG00000031778	FALSE	FALSE	-0.083
ENSG00000006282	ENSMUSG00000020867	FALSE	FALSE	7.805
ENSG00000006283	ENSMUSG00000020866	FALSE	FALSE	5.302
ENSG00000006377	ENSMUSG00000029754	FALSE	FALSE	7.658
ENSG00000006432	ENSMUSG00000042724	FALSE	FALSE	5.987
ENSG00000006451	ENSMUSG00000008859	FALSE	FALSE	7.888
ENSG00000006453	ENSMUSG00000038859	FALSE	FALSE	6.5115
ENSG00000006459	ENSMUSG00000042599	FALSE	FALSE	7.618
ENSG00000006468	ENSMUSG00000004151	FALSE	FALSE	7.88
ENSG00000006530	ENSMUSG00000029916	FALSE	FALSE	5.852
ENSG00000006534	ENSMUSG00000024885	FALSE	FALSE	3.218
ENSG00000006555	ENSMUSG00000034919	FALSE	FALSE	0.483
ENSG00000006576	ENSMUSG00000039987	FALSE	FALSE	11.219
ENSG00000006606	ENSMUSG00000070464	FALSE	FALSE	-0.383
ENSG00000006607	ENSMUSG00000034066	FALSE	FALSE	4.033
ENSG00000006611	ENSMUSG00000030838	FALSE	FALSE	7.369
ENSG00000006625	ENSMUSG00000002797	FALSE	FALSE	4.23
ENSG00000006634	ENSMUSG00000002297	FALSE	FALSE	4.968
ENSG00000006638	ENSMUSG00000034881	FALSE	FALSE	-0.247
ENSG00000006652	ENSMUSG00000001627	FALSE	FALSE	5.931
ENSG00000006695	ENSMUSG00000042148	FALSE	FALSE	11.582
ENSG00000006704	ENSMUSG00000023079	FALSE	FALSE	8.3125
ENSG00000006715	ENSMUSG00000041236	FALSE	FALSE	7.6325
ENSG00000006740	ENSMUSG00000033389	FALSE	FALSE	1.889
ENSG00000006744	ENSMUSG00000020549	FALSE	FALSE	2.164
ENSG00000006747	ENSMUSG00000002565	FALSE	FALSE	8.7885
ENSG00000006788	ENSMUSG00000060180	TRUE	FALSE	5.7255
ENSG00000006831	ENSMUSG00000030168	FALSE	FALSE	9.931
ENSG00000006837	ENSMUSG00000020389	FALSE	FALSE	1.96
ENSG00000007001	ENSMUSG00000026839	FALSE	FALSE	0.834
ENSG00000007038	ENSMUSG00000024116	FALSE	FALSE	0.877
ENSG00000007047	ENSMUSG00000030397	FALSE	FALSE	11.511
ENSG00000007062	ENSMUSG00000029086	FALSE	FALSE	0.389
ENSG00000007080	ENSMUSG00000007721	FALSE	FALSE	9.127
ENSG00000007168	ENSMUSG00000020745	FALSE	FALSE	11.644
ENSG00000007171	ENSMUSG00000020826	FALSE	FALSE	3.899
ENSG00000007174	ENSMUSG00000056752	TRUE	FALSE	5.846
ENSG00000007202	ENSMUSG00000010277	FALSE	FALSE	6.214
ENSG00000007216	ENSMUSG00000001095	FALSE	FALSE	1.009
ENSG00000007237	ENSMUSG00000033066	FALSE	FALSE	7.651
ENSG00000007255	ENSMUSG00000002043	FALSE	FALSE	3.163
ENSG00000007264	ENSMUSG00000004933	FALSE	FALSE	4.893
ENSG00000007312	ENSMUSG00000040592	FALSE	FALSE	-3.87
ENSG00000007314	ENSMUSG00000001027	TRUE	FALSE	6.025
ENSG00000007341	ENSMUSG00000045576	FALSE	FALSE	5.17
ENSG00000007350	ENSMUSG00000031397	FALSE	FALSE	0.4745
ENSG00000007372	ENSMUSG00000027168	FALSE	FALSE	11.191
ENSG00000007376	ENSMUSG00000041199	FALSE	FALSE	3.8835
ENSG00000007384	ENSMUSG00000020282	FALSE	FALSE	9.5265
ENSG00000007392	ENSMUSG00000024188	FALSE	FALSE	6.7255
ENSG00000007402	ENSMUSG00000010066	FALSE	FALSE	11.149
ENSG00000007516	ENSMUSG00000047507	FALSE	FALSE	5.893
ENSG00000007520	ENSMUSG00000015126	FALSE	FALSE	2.823
ENSG00000007541	ENSMUSG00000025728	FALSE	FALSE	0.2235
ENSG00000007545	ENSMUSG00000038002	FALSE	FALSE	5.83
ENSG00000007866	ENSMUSG00000002249	FALSE	FALSE	6.8125
ENSG00000007908	ENSMUSG00000026582	FALSE	FALSE	0.589
ENSG00000007923	ENSMUSG00000039768	FALSE	FALSE	7.844
ENSG00000007933	ENSMUSG00000026691	FALSE	FALSE	5.865
ENSG00000007944	ENSMUSG00000038175	FALSE	FALSE	-1.8445
ENSG00000007952	ENSMUSG00000031257	FALSE	FALSE	2.694
ENSG00000007968	ENSMUSG00000018983	FALSE	FALSE	7.696
ENSG00000008056	ENSMUSG00000037217	FALSE	FALSE	6
ENSG00000008083	ENSMUSG00000038518	FALSE	FALSE	7.091
ENSG00000008086	ENSMUSG00000031292	FALSE	FALSE	7.659
ENSG00000008118	ENSMUSG00000016179	FALSE	FALSE	7.814
ENSG00000008130	ENSMUSG00000029063	FALSE	FALSE	9.4065
ENSG00000008196	ENSMUSG00000025927	FALSE	FALSE	7.653
ENSG00000008197	ENSMUSG00000042596	TRUE	FALSE	11.235
ENSG00000008226	ENSMUSG00000038060	FALSE	FALSE	2.8325
ENSG00000008256	ENSMUSG00000018001	FALSE	FALSE	11.134
ENSG00000008277	ENSMUSG00000040537	FALSE	FALSE	11.611
ENSG00000008283	ENSMUSG00000019590	FALSE	FALSE	-0.216
ENSG00000008294	ENSMUSG00000020859	FALSE	FALSE	7.669
ENSG00000008300	ENSMUSG00000023473	FALSE	FALSE	7.57
ENSG00000008311	ENSMUSG00000029695	FALSE	FALSE	7.666
ENSG00000008323	ENSMUSG00000038167	FALSE	FALSE	3.621
ENSG00000008382	ENSMUSG00000003199	FALSE	FALSE	3.335
ENSG00000008394	ENSMUSG00000008540	FALSE	FALSE	7.383
ENSG00000008405	ENSMUSG00000020038	FALSE	FALSE	7.8285
ENSG00000008438	ENSMUSG00000030413	FALSE	FALSE	-0.073
ENSG00000008441	ENSMUSG00000001911	FALSE	FALSE	11.037
ENSG00000008513	ENSMUSG00000013846	FALSE	FALSE	8.342
ENSG00000008516	ENSMUSG00000023903	FALSE	FALSE	3.1085
ENSG00000008710	ENSMUSG00000032855	FALSE	FALSE	1.7045
ENSG00000008735	ENSMUSG00000022619	FALSE	FALSE	3.5865
ENSG00000008838	ENSMUSG00000017210	FALSE	FALSE	6.012
ENSG00000008853	ENSMUSG00000022075	FALSE	FALSE	11.228
ENSG00000008869	ENSMUSG00000039414	FALSE	FALSE	4.514
ENSG00000008952	ENSMUSG00000027706	FALSE	FALSE	11.839
ENSG00000008988	ENSMUSG00000028234	FALSE	FALSE	5.914
ENSG00000009307	ENSMUSG00000068823	FALSE	FALSE	7.664
ENSG00000009335	ENSMUSG00000039000	FALSE	FALSE	6.0305
ENSG00000009413	ENSMUSG00000019841	FALSE	FALSE	5.2625
ENSG00000009694	ENSMUSG00000016150	TRUE	TRUE	7.6475
ENSG00000009709	ENSMUSG00000028736	FALSE	FALSE	7.6515
ENSG00000009724	ENSMUSG00000028979	FALSE	FALSE	5.04
ENSG00000009765	ENSMUSG00000019762	FALSE	FALSE	2.225
ENSG00000009790	ENSMUSG00000037318	FALSE	FALSE	3.948
ENSG00000009830	ENSMUSG00000034126	FALSE	FALSE	7.786
ENSG00000009844	ENSMUSG00000019868	FALSE	FALSE	7.527
ENSG00000009950	ENSMUSG00000005373	FALSE	FALSE	4.0735
ENSG00000009954	ENSMUSG00000002748	FALSE	FALSE	7.875
ENSG00000010017	ENSMUSG00000038546	FALSE	FALSE	7.155
ENSG00000010072	ENSMUSG00000031986	FALSE	FALSE	5.812
ENSG00000010165	ENSMUSG00000026694	FALSE	FALSE	9.405
ENSG00000010219	ENSMUSG00000030345	FALSE	FALSE	7.6505
ENSG00000010244	ENSMUSG00000017421	FALSE	FALSE	9.4685
ENSG00000010256	ENSMUSG00000025651	FALSE	FALSE	1.012
ENSG00000010278	ENSMUSG00000030342	FALSE	FALSE	7.738
ENSG00000010282	ENSMUSG00000032523	FALSE	FALSE	4.951
ENSG00000010292	ENSMUSG00000038252	FALSE	FALSE	0.8945
ENSG00000010295	ENSMUSG00000038271	FALSE	FALSE	7.54
ENSG00000010310	ENSMUSG00000030406	FALSE	FALSE	9.5795
ENSG00000010319	ENSMUSG00000021904	FALSE	FALSE	7.653
ENSG00000010322	ENSMUSG00000021910	FALSE	FALSE	2.6045
ENSG00000010327	ENSMUSG00000042286	FALSE	FALSE	1.82
ENSG00000010361	ENSMUSG00000011658	FALSE	FALSE	9.868
ENSG00000010379	ENSMUSG00000030108	FALSE	FALSE	7.703
ENSG00000010404	ENSMUSG00000035847	FALSE	FALSE	6.158
ENSG00000010438	ENSMUSG00000054106	FALSE	FALSE	-0.068
ENSG00000010610	ENSMUSG00000023274	FALSE	FALSE	4.088
ENSG00000010626	ENSMUSG00000030125	FALSE	FALSE	7.546
ENSG00000010671	ENSMUSG00000031264	FALSE	FALSE	5.644
ENSG00000010704	ENSMUSG00000006611	FALSE	FALSE	4.478
ENSG00000010803	ENSMUSG00000000085	FALSE	FALSE	4.704
ENSG00000010810	ENSMUSG00000019843	FALSE	FALSE	7.9435
ENSG00000010818	ENSMUSG00000015501	FALSE	FALSE	5.937
ENSG00000010932	ENSMUSG00000040181	FALSE	FALSE	2.2365
ENSG00000011007	ENSMUSG00000028668	FALSE	FALSE	5.949
ENSG00000011009	ENSMUSG00000028670	FALSE	FALSE	8.541
ENSG00000011021	ENSMUSG00000029016	FALSE	FALSE	5.114
ENSG00000011028	ENSMUSG00000020695	FALSE	FALSE	9.332
ENSG00000011083	ENSMUSG00000052026	FALSE	FALSE	6.168
ENSG00000011105	ENSMUSG00000030352	FALSE	FALSE	7.31
ENSG00000011114	ENSMUSG00000041702	FALSE	FALSE	7.682
ENSG00000011132	ENSMUSG00000004931	FALSE	FALSE	0.51
ENSG00000011143	ENSMUSG00000034121	FALSE	FALSE	-0.538
ENSG00000011198	ENSMUSG00000032540	FALSE	FALSE	7.515
ENSG00000011243	ENSMUSG00000002625	FALSE	FALSE	4.5835
ENSG00000011258	ENSMUSG00000059474	FALSE	FALSE	6.037
ENSG00000011260	ENSMUSG00000054079	FALSE	FALSE	7.595
ENSG00000011275	ENSMUSG00000045078	FALSE	FALSE	1.367
ENSG00000011295	ENSMUSG00000042298	FALSE	FALSE	10.6335
ENSG00000011304	ENSMUSG00000006498	FALSE	FALSE	9.616
ENSG00000011332	ENSMUSG00000030584	FALSE	FALSE	11.386
ENSG00000011347	ENSMUSG00000024743	FALSE	FALSE	10.4225
ENSG00000011376	ENSMUSG00000035202	FALSE	FALSE	11.7005
ENSG00000011405	ENSMUSG00000030660	FALSE	FALSE	7.633
ENSG00000011422	ENSMUSG00000046223	FALSE	FALSE	2.46
ENSG00000011426	ENSMUSG00000036777	FALSE	FALSE	4.696
ENSG00000011451	ENSMUSG00000024050	FALSE	FALSE	4.247
ENSG00000011454	ENSMUSG00000035437	FALSE	FALSE	11.8865
ENSG00000011465	ENSMUSG00000019929	FALSE	FALSE	7.618
ENSG00000011485	ENSMUSG00000003099	FALSE	FALSE	9.393
ENSG00000011523	ENSMUSG00000044066	FALSE	FALSE	2.382
ENSG00000011566	ENSMUSG00000024242	FALSE	FALSE	6.5435
ENSG00000011600	ENSMUSG00000030579	FALSE	FALSE	5.855
ENSG00000011638	ENSMUSG00000030917	FALSE	FALSE	6.242
ENSG00000011677	ENSMUSG00000031343	FALSE	FALSE	7.576
ENSG00000012048	ENSMUSG00000017146	FALSE	FALSE	2.1775
ENSG00000012124	ENSMUSG00000030577	FALSE	FALSE	0.01
ENSG00000012171	ENSMUSG00000057969	FALSE	FALSE	0.634
ENSG00000012174	ENSMUSG00000046873	FALSE	FALSE	7.894
ENSG00000012211	ENSMUSG00000031145	FALSE	FALSE	5.815
ENSG00000012223	ENSMUSG00000032496	FALSE	FALSE	4.299
ENSG00000012232	ENSMUSG00000021978	FALSE	FALSE	11.231
ENSG00000012504	ENSMUSG00000047638	TRUE	FALSE	6.0505
ENSG00000012660	ENSMUSG00000032349	FALSE	FALSE	2.764
ENSG00000012779	ENSMUSG00000025701	FALSE	FALSE	9.644
ENSG00000012817	ENSMUSG00000056673	FALSE	FALSE	-1.171
ENSG00000012822	ENSMUSG00000023055	FALSE	FALSE	3.212
ENSG00000012963	ENSMUSG00000041712	FALSE	FALSE	11.128
ENSG00000012983	ENSMUSG00000034761	FALSE	FALSE	7.681
ENSG00000013016	ENSMUSG00000024065	FALSE	FALSE	7.665
ENSG00000013275	ENSMUSG00000030603	FALSE	FALSE	7.724
ENSG00000013288	ENSMUSG00000029119	FALSE	FALSE	2.666
ENSG00000013293	ENSMUSG00000069072	FALSE	FALSE	7.72
ENSG00000013297	ENSMUSG00000037625	FALSE	FALSE	11.774
ENSG00000013306	ENSMUSG00000018677	FALSE	FALSE	1.377
ENSG00000013364	ENSMUSG00000030681	FALSE	FALSE	7.06
ENSG00000013374	ENSMUSG00000028954	FALSE	FALSE	4.419
ENSG00000013375	ENSMUSG00000056131	FALSE	FALSE	6.9105
ENSG00000013392	ENSMUSG00000032417	FALSE	FALSE	1.895
ENSG00000013441	ENSMUSG00000026034	FALSE	FALSE	5.475
ENSG00000013503	ENSMUSG00000034453	FALSE	FALSE	11.1665
ENSG00000013523	ENSMUSG00000021257	FALSE	FALSE	1.195
ENSG00000013563	ENSMUSG00000019088	FALSE	FALSE	3.778
ENSG00000013573	ENSMUSG00000035842	FALSE	FALSE	1.319
ENSG00000013583	ENSMUSG00000042770	FALSE	FALSE	2.85
ENSG00000013588	ENSMUSG00000046733	FALSE	FALSE	4.426
ENSG00000013619	ENSMUSG00000059401	FALSE	FALSE	1.131
ENSG00000013725	ENSMUSG00000024670	FALSE	FALSE	3.6525
ENSG00000013810	ENSMUSG00000037313	FALSE	FALSE	0.494
ENSG00000014123	ENSMUSG00000040359	FALSE	FALSE	9.81
ENSG00000014138	ENSMUSG00000024833	FALSE	FALSE	4.031
ENSG00000014164	ENSMUSG00000075600	FALSE	FALSE	5.243
ENSG00000014216	ENSMUSG00000024942	FALSE	FALSE	11.47
ENSG00000014257	ENSMUSG00000032561	FALSE	FALSE	5.958
ENSG00000014641	ENSMUSG00000020321	FALSE	FALSE	5.104
ENSG00000014824	ENSMUSG00000029221	FALSE	FALSE	4.139
ENSG00000014914	ENSMUSG00000045934	FALSE	FALSE	3.681
ENSG00000014919	ENSMUSG00000040018	FALSE	FALSE	6.4625
ENSG00000015133	ENSMUSG00000021182	FALSE	FALSE	4.5735
ENSG00000015153	ENSMUSG00000022634	FALSE	FALSE	6.019
ENSG00000015171	ENSMUSG00000021156	FALSE	FALSE	9.772
ENSG00000015285	ENSMUSG00000031165	FALSE	FALSE	7.785
ENSG00000015413	ENSMUSG00000019278	FALSE	FALSE	-1.281
ENSG00000015475	ENSMUSG00000004446	FALSE	FALSE	-0.926
ENSG00000015520	ENSMUSG00000020447	FALSE	FALSE	2.466
ENSG00000015532	ENSMUSG00000020868	FALSE	FALSE	8.1355
ENSG00000015592	ENSMUSG00000022044	FALSE	FALSE	5.9365
ENSG00000015676	ENSMUSG00000053838	FALSE	FALSE	9.54
ENSG00000016082	ENSMUSG00000042258	FALSE	FALSE	11.767
ENSG00000016391	ENSMUSG00000015970	FALSE	FALSE	2.965
ENSG00000016402	ENSMUSG00000020007	FALSE	FALSE	2.42
ENSG00000016490	ENSMUSG00000028255	FALSE	FALSE	5.814
ENSG00000016602	ENSMUSG00000074195	FALSE	FALSE	1.766
ENSG00000017260	ENSMUSG00000032570	FALSE	FALSE	7.6425
ENSG00000017427	ENSMUSG00000020053	FALSE	FALSE	4.654
ENSG00000017483	ENSMUSG00000031170	FALSE	FALSE	0.496
ENSG00000017797	ENSMUSG00000024096	FALSE	FALSE	3.339
ENSG00000018189	ENSMUSG00000029291	FALSE	FALSE	8.544
ENSG00000018236	ENSMUSG00000055022	TRUE	FALSE	10.631
ENSG00000018280	ENSMUSG00000026177	FALSE	FALSE	4.184
ENSG00000018408	ENSMUSG00000027803	FALSE	FALSE	6.738
ENSG00000018510	ENSMUSG00000042410	FALSE	FALSE	9.396
ENSG00000018610	ENSMUSG00000006423	TRUE	FALSE	5.918
ENSG00000018625	ENSMUSG00000007097	TRUE	FALSE	7.721
ENSG00000018699	ENSMUSG00000024078	FALSE	FALSE	5.8965
ENSG00000018869	ENSMUSG00000109398	FALSE	FALSE	-2.403
ENSG00000019102	ENSMUSG00000001943	FALSE	FALSE	5.093
ENSG00000019144	ENSMUSG00000048537	FALSE	FALSE	7.624
ENSG00000019169	ENSMUSG00000026390	TRUE	FALSE	1.164
ENSG00000019186	ENSMUSG00000038567	FALSE	FALSE	3.428
ENSG00000019485	ENSMUSG00000075028	FALSE	FALSE	7.318
ENSG00000019505	ENSMUSG00000027220	FALSE	FALSE	11.738
ENSG00000019549	ENSMUSG00000022676	FALSE	FALSE	11.882
ENSG00000019582	ENSMUSG00000024610	FALSE	FALSE	-0.858
ENSG00000019991	ENSMUSG00000028864	TRUE	FALSE	7.6695
ENSG00000019995	ENSMUSG00000030967	FALSE	FALSE	10.676
ENSG00000020129	ENSMUSG00000028833	FALSE	FALSE	11.808
ENSG00000020181	ENSMUSG00000031486	FALSE	FALSE	6.121
ENSG00000020256	ENSMUSG00000027551	FALSE	FALSE	6.01
ENSG00000020426	ENSMUSG00000021103	FALSE	FALSE	8.585
ENSG00000020577	ENSMUSG00000021838	FALSE	FALSE	7.677
ENSG00000020633	ENSMUSG00000070691	FALSE	FALSE	5.46
ENSG00000020922	ENSMUSG00000031928	FALSE	FALSE	7.483
ENSG00000021300	ENSMUSG00000030701	FALSE	FALSE	10.866
ENSG00000021355	ENSMUSG00000044734	FALSE	FALSE	0.2995
ENSG00000021488	ENSMUSG00000030492	FALSE	FALSE	7.422
ENSG00000021574	ENSMUSG00000024068	FALSE	FALSE	3.665
ENSG00000021645	ENSMUSG00000066392	TRUE	TRUE	11.807
ENSG00000021762	ENSMUSG00000037606	FALSE	FALSE	5.671
ENSG00000021776	ENSMUSG00000040383	FALSE	FALSE	6.207
ENSG00000021826	ENSMUSG00000025991	TRUE	FALSE	11.198
ENSG00000021852	ENSMUSG00000029656	FALSE	FALSE	1.792
ENSG00000022267	ENSMUSG00000023092	FALSE	FALSE	7.9125
ENSG00000022277	ENSMUSG00000027502	FALSE	FALSE	1.843
ENSG00000022355	ENSMUSG00000010803	FALSE	FALSE	10.539
ENSG00000022556	ENSMUSG00000035177	FALSE	FALSE	-1.642
ENSG00000022567	ENSMUSG00000079020	FALSE	FALSE	4.504
ENSG00000022840	ENSMUSG00000041740	FALSE	FALSE	9.27
ENSG00000022976	ENSMUSG00000021271	FALSE	FALSE	-0.812
ENSG00000023041	ENSMUSG00000024982	FALSE	FALSE	1.136
ENSG00000023171	ENSMUSG00000040111	FALSE	FALSE	11.174
ENSG00000023191	ENSMUSG00000038650	FALSE	FALSE	5.881
ENSG00000023228	ENSMUSG00000025968	FALSE	FALSE	6.828
ENSG00000023287	ENSMUSG00000025907	FALSE	FALSE	7.693
ENSG00000023318	ENSMUSG00000028343	FALSE	FALSE	7.9015
ENSG00000023330	ENSMUSG00000032786	FALSE	FALSE	7.868
ENSG00000023445	ENSMUSG00000032000	FALSE	FALSE	11.79
ENSG00000023516	ENSMUSG00000022016	FALSE	FALSE	0.6455
ENSG00000023572	ENSMUSG00000018196	FALSE	FALSE	2.099
ENSG00000023608	ENSMUSG00000021113	FALSE	FALSE	6.466
ENSG00000023697	ENSMUSG00000030225	FALSE	FALSE	9.833
ENSG00000023734	ENSMUSG00000030224	FALSE	FALSE	11.878
ENSG00000023839	ENSMUSG00000025194	FALSE	FALSE	2.386
ENSG00000023892	ENSMUSG00000002257	FALSE	FALSE	10.038
ENSG00000023902	ENSMUSG00000015745	FALSE	FALSE	6.0675
ENSG00000023909	ENSMUSG00000028124	FALSE	FALSE	1.8
ENSG00000024048	ENSMUSG00000023977	FALSE	FALSE	7.893
ENSG00000024422	ENSMUSG00000074364	FALSE	FALSE	4.549
ENSG00000024526	ENSMUSG00000028175	FALSE	FALSE	6.786
ENSG00000024862	ENSMUSG00000059554	FALSE	FALSE	11.705
ENSG00000025039	ENSMUSG00000028278	FALSE	FALSE	7.686
ENSG00000025156	ENSMUSG00000019878	FALSE	FALSE	9.656
ENSG00000025293	ENSMUSG00000038116	FALSE	FALSE	7.5295
ENSG00000025423	ENSMUSG00000025396	FALSE	FALSE	-2.1505
ENSG00000025434	ENSMUSG00000002108	FALSE	FALSE	6.56
ENSG00000025708	ENSMUSG00000022615	FALSE	FALSE	3.324
ENSG00000025770	ENSMUSG00000008690	FALSE	FALSE	-0.822
ENSG00000025772	ENSMUSG00000018322	FALSE	FALSE	5.871
ENSG00000025796	ENSMUSG00000019802	FALSE	FALSE	7.911
ENSG00000025800	ENSMUSG00000003731	FALSE	FALSE	11.354
ENSG00000026025	ENSMUSG00000026728	FALSE	FALSE	8.0695
ENSG00000026103	ENSMUSG00000024778	FALSE	FALSE	0.372
ENSG00000026297	ENSMUSG00000095687	FALSE	FALSE	-0.205
ENSG00000026508	ENSMUSG00000005087	FALSE	FALSE	3.8705
ENSG00000026559	ENSMUSG00000074575	FALSE	FALSE	4.1415
ENSG00000026652	ENSMUSG00000023827	FALSE	FALSE	5.0185
ENSG00000026751	ENSMUSG00000038179	FALSE	FALSE	-0.075
ENSG00000027001	ENSMUSG00000021993	FALSE	FALSE	7.456
ENSG00000027075	ENSMUSG00000021108	FALSE	FALSE	7.684
ENSG00000027644	ENSMUSG00000005640	FALSE	FALSE	7.62
ENSG00000027697	ENSMUSG00000020009	FALSE	FALSE	1.639
ENSG00000027847	ENSMUSG00000021504	FALSE	FALSE	5.729
ENSG00000027869	ENSMUSG00000028071	FALSE	FALSE	1.111
ENSG00000028116	ENSMUSG00000064090	FALSE	FALSE	2.524
ENSG00000028137	ENSMUSG00000028599	FALSE	FALSE	4.408
ENSG00000028203	ENSMUSG00000036099	FALSE	FALSE	7.077
ENSG00000028277	ENSMUSG00000008496	FALSE	FALSE	7.605
ENSG00000028310	ENSMUSG00000057649	FALSE	FALSE	7.23
ENSG00000029153	ENSMUSG00000040187	FALSE	FALSE	3.624
ENSG00000029363	ENSMUSG00000037608	TRUE	FALSE	7.675
ENSG00000029364	ENSMUSG00000048833	FALSE	FALSE	5.269
ENSG00000029534	ENSMUSG00000031543	FALSE	FALSE	7.607
ENSG00000029559	ENSMUSG00000029306	FALSE	FALSE	8.507
ENSG00000029639	ENSMUSG00000036983	FALSE	FALSE	2.8325
ENSG00000029725	ENSMUSG00000020817	FALSE	FALSE	4.848
ENSG00000029993	ENSMUSG00000015217	FALSE	FALSE	5.943
ENSG00000030066	ENSMUSG00000051329	FALSE	FALSE	7.89
ENSG00000030110	ENSMUSG00000057789	FALSE	FALSE	3.808
ENSG00000030304	ENSMUSG00000057280	FALSE	FALSE	7.929
ENSG00000030419	ENSMUSG00000025997	FALSE	FALSE	5.945
ENSG00000030582	ENSMUSG00000034708	FALSE	FALSE	0.9165
ENSG00000031003	ENSMUSG00000036501	FALSE	FALSE	5.302
ENSG00000031081	ENSMUSG00000022799	FALSE	FALSE	7.613
ENSG00000031691	ENSMUSG00000023919	FALSE	FALSE	3.946
ENSG00000031698	ENSMUSG00000068739	FALSE	FALSE	2.659
ENSG00000031823	ENSMUSG00000002372	FALSE	FALSE	7.748
ENSG00000032219	ENSMUSG00000048118	FALSE	FALSE	2.22
ENSG00000032389	ENSMUSG00000036613	FALSE	FALSE	6.511
ENSG00000032444	ENSMUSG00000004565	FALSE	FALSE	11.036
ENSG00000032742	ENSMUSG00000040040	FALSE	FALSE	2.998
ENSG00000033011	ENSMUSG00000039427	FALSE	FALSE	-0.052
ENSG00000033030	ENSMUSG00000029427	FALSE	FALSE	7.639
ENSG00000033050	ENSMUSG00000028953	FALSE	FALSE	6.697
ENSG00000033100	ENSMUSG00000038181	FALSE	FALSE	9.204
ENSG00000033122	ENSMUSG00000028176	TRUE	FALSE	7.722
ENSG00000033170	ENSMUSG00000021065	FALSE	FALSE	11.813
ENSG00000033178	ENSMUSG00000035898	FALSE	FALSE	7.819
ENSG00000033327	ENSMUSG00000004508	FALSE	FALSE	7.619
ENSG00000033627	ENSMUSG00000019302	FALSE	FALSE	8.8495
ENSG00000033800	ENSMUSG00000032405	FALSE	FALSE	9.983
ENSG00000033867	ENSMUSG00000021733	FALSE	FALSE	7.684
ENSG00000034053	ENSMUSG00000030519	TRUE	FALSE	7.837
ENSG00000034152	ENSMUSG00000018932	FALSE	FALSE	9.323
ENSG00000034239	ENSMUSG00000068617	FALSE	FALSE	7.441
ENSG00000034533	ENSMUSG00000032567	FALSE	FALSE	8.544
ENSG00000034677	ENSMUSG00000022280	FALSE	FALSE	7.714
ENSG00000034693	ENSMUSG00000019809	FALSE	FALSE	2.695
ENSG00000034713	ENSMUSG00000031950	FALSE	FALSE	7.561
ENSG00000034971	ENSMUSG00000026697	FALSE	FALSE	5.667
ENSG00000035115	ENSMUSG00000020669	FALSE	FALSE	7.562
ENSG00000035141	ENSMUSG00000057497	FALSE	FALSE	2.533
ENSG00000035403	ENSMUSG00000021823	FALSE	FALSE	7.857
ENSG00000035499	ENSMUSG00000021697	FALSE	FALSE	4.765
ENSG00000035664	ENSMUSG00000032380	FALSE	FALSE	5.947
ENSG00000035681	ENSMUSG00000028245	FALSE	FALSE	6.046
ENSG00000035687	ENSMUSG00000015961	FALSE	FALSE	7.7575
ENSG00000035720	ENSMUSG00000029254	FALSE	FALSE	1.4725
ENSG00000035862	ENSMUSG00000017466	FALSE	FALSE	11.368
ENSG00000035928	ENSMUSG00000029191	FALSE	FALSE	0.445
ENSG00000036054	ENSMUSG00000022749	FALSE	FALSE	3.6435
ENSG00000036257	ENSMUSG00000004364	FALSE	FALSE	7.7685
ENSG00000036448	ENSMUSG00000031461	TRUE	FALSE	5.259
ENSG00000036473	ENSMUSG00000031173	FALSE	FALSE	7.176
ENSG00000036530	ENSMUSG00000021259	FALSE	FALSE	9.239
ENSG00000036549	ENSMUSG00000039068	FALSE	FALSE	4.894
ENSG00000036565	ENSMUSG00000036330	TRUE	FALSE	1.838
ENSG00000036672	ENSMUSG00000032010	FALSE	FALSE	7.3845
ENSG00000036828	ENSMUSG00000051980	FALSE	FALSE	7.686
ENSG00000037042	ENSMUSG00000045007	FALSE	FALSE	8.091
ENSG00000037280	ENSMUSG00000020357	FALSE	FALSE	7.572
ENSG00000037474	ENSMUSG00000021595	FALSE	FALSE	5.87
ENSG00000037637	ENSMUSG00000028920	FALSE	FALSE	7.735
ENSG00000037749	ENSMUSG00000020522	FALSE	FALSE	11.793
ENSG00000037757	ENSMUSG00000004996	FALSE	FALSE	0.615
ENSG00000037897	ENSMUSG00000006732	FALSE	FALSE	4.956
ENSG00000037965	ENSMUSG00000001657	FALSE	FALSE	7.676
ENSG00000038002	ENSMUSG00000031521	FALSE	FALSE	7.696
ENSG00000038210	ENSMUSG00000029186	FALSE	FALSE	8.173
ENSG00000038219	ENSMUSG00000061755	FALSE	FALSE	1.9645
ENSG00000038274	ENSMUSG00000042032	FALSE	FALSE	5.256
ENSG00000038295	ENSMUSG00000053626	FALSE	FALSE	7.599
ENSG00000038358	ENSMUSG00000036270	FALSE	FALSE	7.495
ENSG00000038382	ENSMUSG00000022263	FALSE	FALSE	7.879
ENSG00000038427	ENSMUSG00000021614	FALSE	FALSE	2.3945
ENSG00000038532	ENSMUSG00000068663	FALSE	FALSE	7.636
ENSG00000038945	ENSMUSG00000025044	FALSE	FALSE	3.521
ENSG00000039068	ENSMUSG00000000303	FALSE	FALSE	0.288
ENSG00000039123	ENSMUSG00000016018	FALSE	FALSE	9.8045
ENSG00000039139	ENSMUSG00000022262	TRUE	FALSE	5.901
ENSG00000039319	ENSMUSG00000021706	FALSE	FALSE	3.8415
ENSG00000039523	ENSMUSG00000038604	FALSE	FALSE	5.097
ENSG00000039537	ENSMUSG00000022181	TRUE	FALSE	3.324
ENSG00000039560	ENSMUSG00000022246	FALSE	FALSE	4.991
ENSG00000039600	ENSMUSG00000040489	FALSE	FALSE	4.2765
ENSG00000039650	ENSMUSG00000002963	FALSE	FALSE	3.064
ENSG00000039987	ENSMUSG00000052819	FALSE	FALSE	7.0265
ENSG00000040199	ENSMUSG00000031732	FALSE	FALSE	4.536
ENSG00000040275	ENSMUSG00000069910	FALSE	FALSE	4.72
ENSG00000040341	ENSMUSG00000025920	FALSE	FALSE	7.711
ENSG00000040487	ENSMUSG00000028744	FALSE	FALSE	8.7975
ENSG00000040531	ENSMUSG00000005949	FALSE	FALSE	2.277
ENSG00000040608	ENSMUSG00000043811	FALSE	FALSE	4.002
ENSG00000040633	ENSMUSG00000018572	FALSE	FALSE	8.064
ENSG00000040731	ENSMUSG00000022321	TRUE	FALSE	7.684
ENSG00000040933	ENSMUSG00000026113	FALSE	FALSE	7.7305
ENSG00000041353	ENSMUSG00000024511	FALSE	FALSE	10.2355
ENSG00000041357	ENSMUSG00000032301	FALSE	FALSE	11.043
ENSG00000041515	ENSMUSG00000039057	TRUE	TRUE	3.211
ENSG00000041802	ENSMUSG00000022538	FALSE	FALSE	7.665
ENSG00000041880	ENSMUSG00000023249	FALSE	FALSE	0.07
ENSG00000041982	ENSMUSG00000028364	FALSE	FALSE	2.386
ENSG00000041988	ENSMUSG00000039759	FALSE	FALSE	-1.208
ENSG00000042062	ENSMUSG00000074577	FALSE	FALSE	0.75
ENSG00000042088	ENSMUSG00000021177	FALSE	FALSE	9.824
ENSG00000042286	ENSMUSG00000020085	FALSE	FALSE	7.504
ENSG00000042317	ENSMUSG00000021007	FALSE	FALSE	1.456
ENSG00000042429	ENSMUSG00000031935	FALSE	FALSE	7.511
ENSG00000042445	ENSMUSG00000056666	FALSE	FALSE	4.155
ENSG00000042493	ENSMUSG00000056737	FALSE	FALSE	7.513
ENSG00000042781	ENSMUSG00000026609	TRUE	TRUE	2.5195
ENSG00000042813	ENSMUSG00000020193	FALSE	FALSE	2.214
ENSG00000042832	ENSMUSG00000053469	FALSE	FALSE	2.164
ENSG00000042980	ENSMUSG00000014725	FALSE	FALSE	3.55
ENSG00000043039	ENSMUSG00000032033	FALSE	FALSE	5.4795
ENSG00000043093	ENSMUSG00000027708	FALSE	FALSE	5.9755
ENSG00000043143	ENSMUSG00000020387	FALSE	FALSE	6.2595
ENSG00000043355	ENSMUSG00000061524	FALSE	FALSE	7.7185
ENSG00000043462	ENSMUSG00000002699	FALSE	FALSE	0.8965
ENSG00000043514	ENSMUSG00000028653	FALSE	FALSE	7.886
ENSG00000043591	ENSMUSG00000035283	FALSE	FALSE	3.469
ENSG00000044012	ENSMUSG00000032978	FALSE	FALSE	0.0155
ENSG00000044090	ENSMUSG00000038545	FALSE	FALSE	7.681
ENSG00000044115	ENSMUSG00000037815	FALSE	FALSE	8.5575
ENSG00000044446	ENSMUSG00000031295	FALSE	FALSE	4.845
ENSG00000044459	ENSMUSG00000038070	FALSE	FALSE	5.758
ENSG00000044524	ENSMUSG00000052504	TRUE	FALSE	7.696
ENSG00000044574	ENSMUSG00000026864	FALSE	FALSE	6.002
ENSG00000046604	ENSMUSG00000044393	FALSE	FALSE	7.576
ENSG00000046647	ENSMUSG00000040621	FALSE	FALSE	1.223
ENSG00000046651	ENSMUSG00000040586	FALSE	FALSE	-0.315
ENSG00000046653	ENSMUSG00000031342	FALSE	FALSE	9.317
ENSG00000046889	ENSMUSG00000048960	FALSE	FALSE	7.763
ENSG00000047056	ENSMUSG00000021147	FALSE	FALSE	6.421
ENSG00000047188	ENSMUSG00000034653	FALSE	FALSE	9.872
ENSG00000047230	ENSMUSG00000031360	FALSE	FALSE	7.6625
ENSG00000047249	ENSMUSG00000033793	FALSE	FALSE	7.566
ENSG00000047315	ENSMUSG00000029250	FALSE	FALSE	7.6785
ENSG00000047346	ENSMUSG00000034858	FALSE	FALSE	0.313
ENSG00000047365	ENSMUSG00000037999	FALSE	FALSE	5.9765
ENSG00000047410	ENSMUSG00000006005	FALSE	FALSE	7.652
ENSG00000047457	ENSMUSG00000003617	FALSE	FALSE	7.858
ENSG00000047578	ENSMUSG00000032743	FALSE	FALSE	2.185
ENSG00000047579	ENSMUSG00000057531	FALSE	FALSE	7.559
ENSG00000047597	ENSMUSG00000015342	FALSE	FALSE	0.279
ENSG00000047617	ENSMUSG00000038115	FALSE	FALSE	2.953
ENSG00000047621	ENSMUSG00000030347	FALSE	FALSE	7.969
ENSG00000047648	ENSMUSG00000031355	FALSE	FALSE	7.55
ENSG00000047662	ENSMUSG00000015879	FALSE	FALSE	3.429
ENSG00000047849	ENSMUSG00000032479	FALSE	FALSE	2.722
ENSG00000047932	ENSMUSG00000019861	FALSE	FALSE	7.936
ENSG00000047936	ENSMUSG00000019893	TRUE	TRUE	3.978
ENSG00000048028	ENSMUSG00000032267	FALSE	FALSE	7.6165
ENSG00000048052	ENSMUSG00000004698	FALSE	FALSE	7.873
ENSG00000048140	ENSMUSG00000025875	FALSE	FALSE	9.4155
ENSG00000048162	ENSMUSG00000025869	FALSE	FALSE	7.752
ENSG00000048342	ENSMUSG00000039765	FALSE	FALSE	4.405
ENSG00000048392	ENSMUSG00000022292	FALSE	FALSE	7.6915
ENSG00000048405	ENSMUSG00000039841	FALSE	FALSE	11.257
ENSG00000048462	ENSMUSG00000022496	FALSE	FALSE	-3.004
ENSG00000048471	ENSMUSG00000071669	FALSE	FALSE	9.293
ENSG00000048540	ENSMUSG00000030226	FALSE	FALSE	1.8
ENSG00000048544	ENSMUSG00000034729	FALSE	FALSE	9.183
ENSG00000048649	ENSMUSG00000035623	FALSE	FALSE	5.32
ENSG00000048707	ENSMUSG00000020220	FALSE	FALSE	9.6785
ENSG00000048740	ENSMUSG00000002107	FALSE	FALSE	10.153
ENSG00000048828	ENSMUSG00000038014	FALSE	FALSE	8.237
ENSG00000048991	ENSMUSG00000056211	FALSE	FALSE	9.373
ENSG00000049089	ENSMUSG00000028626	FALSE	FALSE	7.485
ENSG00000049130	ENSMUSG00000019966	FALSE	FALSE	5.928
ENSG00000049167	ENSMUSG00000021694	FALSE	FALSE	7.99
ENSG00000049192	ENSMUSG00000046169	FALSE	FALSE	7.704
ENSG00000049239	ENSMUSG00000028980	FALSE	FALSE	-0.415
ENSG00000049245	ENSMUSG00000028955	FALSE	FALSE	11.778
ENSG00000049246	ENSMUSG00000028957	FALSE	FALSE	0.364
ENSG00000049249	ENSMUSG00000028965	FALSE	FALSE	0.626
ENSG00000049283	ENSMUSG00000010080	FALSE	FALSE	7.932
ENSG00000049323	ENSMUSG00000001870	FALSE	FALSE	6.3635
ENSG00000049449	ENSMUSG00000005973	FALSE	FALSE	10.002
ENSG00000049540	ENSMUSG00000029675	FALSE	FALSE	8.932
ENSG00000049541	ENSMUSG00000023104	FALSE	FALSE	4.032
ENSG00000049618	ENSMUSG00000069729	FALSE	FALSE	4.933
ENSG00000049656	ENSMUSG00000021610	FALSE	FALSE	7.471
ENSG00000049759	ENSMUSG00000024589	FALSE	FALSE	11.76
ENSG00000049768	ENSMUSG00000039521	FALSE	FALSE	6.925
ENSG00000049769	ENSMUSG00000039556	FALSE	FALSE	3.349
ENSG00000049860	ENSMUSG00000021665	FALSE	FALSE	4.296
ENSG00000049883	ENSMUSG00000021650	FALSE	FALSE	2.0395
ENSG00000050030	ENSMUSG00000046449	TRUE	FALSE	5.076
ENSG00000050165	ENSMUSG00000030772	FALSE	FALSE	6.3145
ENSG00000050327	ENSMUSG00000033542	FALSE	FALSE	1.572
ENSG00000050344	ENSMUSG00000029832	FALSE	FALSE	0.767
ENSG00000050393	ENSMUSG00000021371	FALSE	FALSE	0.108
ENSG00000050405	ENSMUSG00000023022	FALSE	FALSE	4.7605
ENSG00000050426	ENSMUSG00000037353	FALSE	FALSE	2.949
ENSG00000050438	ENSMUSG00000023032	FALSE	FALSE	7.696
ENSG00000050555	ENSMUSG00000026840	TRUE	FALSE	2.834
ENSG00000050628	ENSMUSG00000040016	TRUE	FALSE	4.255
ENSG00000050730	ENSMUSG00000044162	FALSE	FALSE	2.531
ENSG00000050748	ENSMUSG00000020366	FALSE	FALSE	6.717
ENSG00000050767	ENSMUSG00000063564	FALSE	FALSE	3.899
ENSG00000050820	ENSMUSG00000031955	FALSE	FALSE	5.912
ENSG00000051009	ENSMUSG00000044465	FALSE	FALSE	4.1395
ENSG00000051128	ENSMUSG00000003573	FALSE	FALSE	2.7525
ENSG00000051180	ENSMUSG00000027323	FALSE	FALSE	9.494
ENSG00000051341	ENSMUSG00000034206	FALSE	FALSE	2.193
ENSG00000051382	ENSMUSG00000032462	FALSE	FALSE	7.6615
ENSG00000051523	ENSMUSG00000006519	FALSE	FALSE	4.3935
ENSG00000051596	ENSMUSG00000025872	FALSE	FALSE	7.831
ENSG00000051620	ENSMUSG00000019853	FALSE	FALSE	2.0825
ENSG00000051825	ENSMUSG00000038126	FALSE	FALSE	2.72
ENSG00000052126	ENSMUSG00000030231	FALSE	FALSE	7.588
ENSG00000052344	ENSMUSG00000030800	FALSE	FALSE	0.684
ENSG00000052723	ENSMUSG00000027854	FALSE	FALSE	6.135
ENSG00000052749	ENSMUSG00000035049	FALSE	FALSE	1.373
ENSG00000052795	ENSMUSG00000061175	FALSE	FALSE	6.225
ENSG00000052841	ENSMUSG00000027194	FALSE	FALSE	7.663
ENSG00000052850	ENSMUSG00000040310	FALSE	FALSE	6.784
ENSG00000053108	ENSMUSG00000036264	FALSE	FALSE	3.489
ENSG00000053254	ENSMUSG00000033713	FALSE	FALSE	7.656
ENSG00000053328	ENSMUSG00000045555	FALSE	FALSE	11.101
ENSG00000053371	ENSMUSG00000028743	FALSE	FALSE	1.302
ENSG00000053372	ENSMUSG00000028741	FALSE	FALSE	7.843
ENSG00000053501	ENSMUSG00000002395	FALSE	FALSE	7.216
ENSG00000053702	ENSMUSG00000001520	FALSE	FALSE	1.2095
ENSG00000053747	ENSMUSG00000024421	FALSE	FALSE	5.232
ENSG00000053900	ENSMUSG00000029176	FALSE	FALSE	5.8715
ENSG00000053918	ENSMUSG00000009545	FALSE	FALSE	2.63
ENSG00000054116	ENSMUSG00000028847	FALSE	FALSE	7.924
ENSG00000054118	ENSMUSG00000043962	FALSE	FALSE	7.643
ENSG00000054179	ENSMUSG00000015085	FALSE	FALSE	1.063
ENSG00000054219	ENSMUSG00000026980	FALSE	FALSE	3.921
ENSG00000054267	ENSMUSG00000039219	FALSE	FALSE	6.891
ENSG00000054277	ENSMUSG00000026525	FALSE	FALSE	6.915
ENSG00000054282	ENSMUSG00000026504	FALSE	FALSE	3.696
ENSG00000054356	ENSMUSG00000026204	FALSE	FALSE	2.283
ENSG00000054392	ENSMUSG00000037375	FALSE	FALSE	-0.023
ENSG00000054523	ENSMUSG00000063077	FALSE	FALSE	11.143
ENSG00000054598	ENSMUSG00000050295	FALSE	FALSE	9.0135
ENSG00000054611	ENSMUSG00000051864	FALSE	FALSE	2.45
ENSG00000054654	ENSMUSG00000063450	FALSE	FALSE	3.0035
ENSG00000054690	ENSMUSG00000060716	FALSE	FALSE	7.688
ENSG00000054793	ENSMUSG00000027546	FALSE	FALSE	5.2175
ENSG00000054796	ENSMUSG00000005883	FALSE	FALSE	11.199
ENSG00000054803	ENSMUSG00000067578	FALSE	FALSE	7.638
ENSG00000054938	ENSMUSG00000030732	FALSE	FALSE	3.255
ENSG00000054965	ENSMUSG00000029461	FALSE	FALSE	8.8785
ENSG00000054967	ENSMUSG00000008318	FALSE	FALSE	9.3265
ENSG00000054983	ENSMUSG00000021003	FALSE	FALSE	4.6295
ENSG00000055044	ENSMUSG00000026020	FALSE	FALSE	7.3155
ENSG00000055070	ENSMUSG00000040842	FALSE	FALSE	7.639
ENSG00000055118	ENSMUSG00000038319	FALSE	FALSE	7.654
ENSG00000055130	ENSMUSG00000029686	FALSE	FALSE	11.3745
ENSG00000055147	ENSMUSG00000020523	FALSE	FALSE	3.897
ENSG00000055163	ENSMUSG00000020340	FALSE	FALSE	11.6535
ENSG00000055208	ENSMUSG00000015755	FALSE	FALSE	11.874
ENSG00000055211	ENSMUSG00000040006	FALSE	FALSE	9.764
ENSG00000055332	ENSMUSG00000024079	FALSE	FALSE	-0.38
ENSG00000055483	ENSMUSG00000033909	FALSE	FALSE	3.132
ENSG00000055609	ENSMUSG00000038056	FALSE	FALSE	6.331
ENSG00000055732	ENSMUSG00000036853	FALSE	FALSE	5.126
ENSG00000055813	ENSMUSG00000032878	TRUE	FALSE	2.2435
ENSG00000055917	ENSMUSG00000020594	FALSE	FALSE	8.8995
ENSG00000055950	ENSMUSG00000025208	FALSE	FALSE	-0.421
ENSG00000055955	ENSMUSG00000021922	FALSE	FALSE	5.2855
ENSG00000055957	ENSMUSG00000006529	FALSE	FALSE	3.866
ENSG00000056050	ENSMUSG00000038005	FALSE	FALSE	5.96
ENSG00000056097	ENSMUSG00000022201	FALSE	FALSE	7.807
ENSG00000056277	ENSMUSG00000036916	FALSE	FALSE	5.3335
ENSG00000056291	ENSMUSG00000035528	FALSE	FALSE	1.602
ENSG00000056487	ENSMUSG00000016624	FALSE	FALSE	2.406
ENSG00000056558	ENSMUSG00000026875	FALSE	FALSE	1.523
ENSG00000056586	ENSMUSG00000075376	FALSE	FALSE	7.949
ENSG00000056736	ENSMUSG00000015966	FALSE	FALSE	4.267
ENSG00000056972	ENSMUSG00000019842	FALSE	FALSE	1.5635
ENSG00000057019	ENSMUSG00000035107	FALSE	FALSE	6.017
ENSG00000057149	ENSMUSG00000058017	FALSE	FALSE	-1.155
ENSG00000057252	ENSMUSG00000026600	FALSE	FALSE	4.311
ENSG00000057294	ENSMUSG00000041957	FALSE	FALSE	2.483
ENSG00000057468	ENSMUSG00000005493	TRUE	FALSE	4.428
ENSG00000057593	ENSMUSG00000031443	FALSE	FALSE	-0.092
ENSG00000057608	ENSMUSG00000021218	FALSE	FALSE	6.51
ENSG00000057657	ENSMUSG00000038151	FALSE	FALSE	6.216
ENSG00000057663	ENSMUSG00000038160	FALSE	FALSE	4.854
ENSG00000057704	ENSMUSG00000020023	FALSE	FALSE	7.588
ENSG00000057935	ENSMUSG00000055817	FALSE	FALSE	7.619
ENSG00000058056	ENSMUSG00000056900	FALSE	FALSE	11.152
ENSG00000058063	ENSMUSG00000037400	FALSE	FALSE	6.874
ENSG00000058085	ENSMUSG00000026479	FALSE	FALSE	6.028
ENSG00000058091	ENSMUSG00000028926	FALSE	FALSE	11.729
ENSG00000058262	ENSMUSG00000030082	FALSE	FALSE	11.213
ENSG00000058272	ENSMUSG00000019907	FALSE	FALSE	7.922
ENSG00000058335	ENSMUSG00000032356	FALSE	FALSE	7.474
ENSG00000058404	ENSMUSG00000057897	FALSE	FALSE	7.583
ENSG00000058453	ENSMUSG00000040860	FALSE	FALSE	3.428
ENSG00000058600	ENSMUSG00000030880	FALSE	FALSE	5.5685
ENSG00000058668	ENSMUSG00000026463	FALSE	FALSE	7.6095
ENSG00000058673	ENSMUSG00000116275	FALSE	FALSE	9.564
ENSG00000058729	ENSMUSG00000116564	FALSE	FALSE	4.53
ENSG00000058799	ENSMUSG00000057375	FALSE	FALSE	11.14
ENSG00000058804	ENSMUSG00000028614	FALSE	FALSE	7.7115
ENSG00000058866	ENSMUSG00000022861	FALSE	FALSE	4.883
ENSG00000059122	ENSMUSG00000040097	FALSE	FALSE	0.7885
ENSG00000059145	ENSMUSG00000015127	FALSE	FALSE	3.452
ENSG00000059377	ENSMUSG00000029925	FALSE	FALSE	3.815
ENSG00000059378	ENSMUSG00000038507	FALSE	FALSE	4.8605
ENSG00000059573	ENSMUSG00000025007	FALSE	FALSE	7.87
ENSG00000059588	ENSMUSG00000090290	FALSE	FALSE	4.043
ENSG00000059691	ENSMUSG00000028085	FALSE	FALSE	5.421
ENSG00000059758	ENSMUSG00000020015	FALSE	FALSE	6.8335
ENSG00000059769	ENSMUSG00000070972	FALSE	FALSE	9.989
ENSG00000059915	ENSMUSG00000037126	FALSE	FALSE	7.378
ENSG00000060069	ENSMUSG00000033323	FALSE	FALSE	4.7315
ENSG00000060138	ENSMUSG00000030189	FALSE	FALSE	5.043
ENSG00000060140	ENSMUSG00000032899	FALSE	FALSE	7.832
ENSG00000060237	ENSMUSG00000045962	FALSE	FALSE	5.298
ENSG00000060339	ENSMUSG00000020074	FALSE	FALSE	8.136
ENSG00000060491	ENSMUSG00000049401	FALSE	FALSE	-0.1525
ENSG00000060558	ENSMUSG00000034792	FALSE	FALSE	7.298
ENSG00000060566	ENSMUSG00000035041	FALSE	FALSE	0.8885
ENSG00000060642	ENSMUSG00000043257	FALSE	FALSE	0.173
ENSG00000060656	ENSMUSG00000028909	FALSE	FALSE	8.281
ENSG00000060688	ENSMUSG00000074088	FALSE	FALSE	8.056
ENSG00000060709	ENSMUSG00000029420	TRUE	FALSE	5.876
ENSG00000060718	ENSMUSG00000027966	TRUE	FALSE	7.644
ENSG00000060749	ENSMUSG00000074994	FALSE	FALSE	4.817
ENSG00000060762	ENSMUSG00000023861	FALSE	FALSE	4.415
ENSG00000060971	ENSMUSG00000010651	FALSE	FALSE	4.776
ENSG00000060982	ENSMUSG00000030268	FALSE	FALSE	7.555
ENSG00000061273	ENSMUSG00000022475	FALSE	FALSE	7.647
ENSG00000061337	ENSMUSG00000036306	FALSE	FALSE	3.0375
ENSG00000061455	ENSMUSG00000069378	FALSE	FALSE	7.648
ENSG00000061492	ENSMUSG00000012282	FALSE	FALSE	1.3575
ENSG00000061656	ENSMUSG00000038180	FALSE	FALSE	0.534
ENSG00000061676	ENSMUSG00000027002	FALSE	FALSE	7.698
ENSG00000061794	ENSMUSG00000040112	FALSE	FALSE	5.915
ENSG00000061918	ENSMUSG00000028005	FALSE	FALSE	11.213
ENSG00000061936	ENSMUSG00000029439	FALSE	FALSE	9.225
ENSG00000061938	ENSMUSG00000022791	FALSE	FALSE	7.379
ENSG00000061987	ENSMUSG00000034602	FALSE	FALSE	11.2465
ENSG00000062038	ENSMUSG00000061048	FALSE	FALSE	8.215
ENSG00000062194	ENSMUSG00000032745	FALSE	FALSE	11.892
ENSG00000062282	ENSMUSG00000030747	FALSE	FALSE	5.089
ENSG00000062370	ENSMUSG00000052675	FALSE	FALSE	-0.6505
ENSG00000062485	ENSMUSG00000005683	FALSE	FALSE	7.612
ENSG00000062524	ENSMUSG00000027297	FALSE	FALSE	0.607
ENSG00000062650	ENSMUSG00000041408	FALSE	FALSE	6.138
ENSG00000062716	ENSMUSG00000018171	FALSE	FALSE	11.279
ENSG00000062725	ENSMUSG00000018481	FALSE	FALSE	7.71
ENSG00000062822	ENSMUSG00000038644	FALSE	FALSE	8.129
ENSG00000063015	ENSMUSG00000000632	FALSE	FALSE	4.965
ENSG00000063046	ENSMUSG00000058655	FALSE	FALSE	8.0325
ENSG00000063127	ENSMUSG00000094152	FALSE	FALSE	-0.504
ENSG00000063169	ENSMUSG00000070808	FALSE	FALSE	7.4255
ENSG00000063176	ENSMUSG00000057342	FALSE	FALSE	2.566
ENSG00000063177	ENSMUSG00000059070	FALSE	FALSE	6.9165
ENSG00000063180	ENSMUSG00000003273	FALSE	FALSE	7.2685
ENSG00000063241	ENSMUSG00000086784	FALSE	FALSE	6.616
ENSG00000063244	ENSMUSG00000030435	FALSE	FALSE	11.3935
ENSG00000063245	ENSMUSG00000035203	FALSE	FALSE	7.712
ENSG00000063322	ENSMUSG00000003444	FALSE	FALSE	3.3445
ENSG00000063438	ENSMUSG00000021575	FALSE	FALSE	2.3325
ENSG00000063515	ENSMUSG00000022738	FALSE	FALSE	3.6915
ENSG00000063587	ENSMUSG00000031365	FALSE	FALSE	0.2155
ENSG00000063601	ENSMUSG00000015214	TRUE	FALSE	7.656
ENSG00000063660	ENSMUSG00000034220	FALSE	FALSE	7.447
ENSG00000063761	ENSMUSG00000021044	FALSE	FALSE	9.809
ENSG00000063854	ENSMUSG00000024158	FALSE	FALSE	7.5075
ENSG00000063978	ENSMUSG00000029110	FALSE	FALSE	-2.182
ENSG00000064012	ENSMUSG00000026029	FALSE	FALSE	9.301
ENSG00000064042	ENSMUSG00000037736	FALSE	FALSE	11.25
ENSG00000064102	ENSMUSG00000040250	FALSE	FALSE	7.683
ENSG00000064115	ENSMUSG00000040234	FALSE	FALSE	9.986
ENSG00000064195	ENSMUSG00000001510	FALSE	FALSE	7.583
ENSG00000064201	ENSMUSG00000000244	FALSE	FALSE	1.8415
ENSG00000064205	ENSMUSG00000027656	FALSE	FALSE	2.6065
ENSG00000064218	ENSMUSG00000042372	FALSE	FALSE	4.217
ENSG00000064225	ENSMUSG00000022747	FALSE	FALSE	0.577
ENSG00000064270	ENSMUSG00000034112	FALSE	FALSE	3.221
ENSG00000064300	ENSMUSG00000000120	FALSE	FALSE	4.839
ENSG00000064309	ENSMUSG00000038119	FALSE	FALSE	5.988
ENSG00000064313	ENSMUSG00000037343	FALSE	FALSE	7.613
ENSG00000064393	ENSMUSG00000061436	FALSE	FALSE	6.079
ENSG00000064419	ENSMUSG00000012535	FALSE	FALSE	7.6715
ENSG00000064490	ENSMUSG00000036120	FALSE	FALSE	8.5365
ENSG00000064545	ENSMUSG00000002342	FALSE	FALSE	2.631
ENSG00000064547	ENSMUSG00000031861	FALSE	FALSE	4.775
ENSG00000064601	ENSMUSG00000017760	FALSE	FALSE	0.49
ENSG00000064607	ENSMUSG00000036054	FALSE	FALSE	5.969
ENSG00000064651	ENSMUSG00000024597	FALSE	FALSE	10.929
ENSG00000064655	ENSMUSG00000017897	FALSE	FALSE	6.5355
ENSG00000064666	ENSMUSG00000004665	FALSE	FALSE	5.846
ENSG00000064687	ENSMUSG00000035722	FALSE	FALSE	2.9135
ENSG00000064692	ENSMUSG00000024534	FALSE	FALSE	4.4545
ENSG00000064703	ENSMUSG00000027905	FALSE	FALSE	7.926
ENSG00000064726	ENSMUSG00000025103	FALSE	FALSE	2.849
ENSG00000064763	ENSMUSG00000030303	FALSE	FALSE	6.276
ENSG00000064787	ENSMUSG00000013523	FALSE	FALSE	0.353
ENSG00000064835	ENSMUSG00000004842	FALSE	FALSE	7.593
ENSG00000064932	ENSMUSG00000035673	FALSE	FALSE	7.512
ENSG00000064933	ENSMUSG00000026098	FALSE	FALSE	5.599
ENSG00000064961	ENSMUSG00000020232	FALSE	FALSE	6.7545
ENSG00000064989	ENSMUSG00000059588	FALSE	FALSE	4.0195
ENSG00000064995	ENSMUSG00000024218	FALSE	FALSE	8.537
ENSG00000064999	ENSMUSG00000024219	FALSE	FALSE	4.009
ENSG00000065000	ENSMUSG00000020198	FALSE	FALSE	7.5975
ENSG00000065029	ENSMUSG00000024220	FALSE	FALSE	6.716
ENSG00000065054	ENSMUSG00000002504	FALSE	FALSE	8.67
ENSG00000065057	ENSMUSG00000041429	FALSE	FALSE	-2.66
ENSG00000065060	ENSMUSG00000039512	FALSE	FALSE	5.348
ENSG00000065135	ENSMUSG00000000001	FALSE	FALSE	11.129
ENSG00000065150	ENSMUSG00000030662	FALSE	FALSE	7.738
ENSG00000065154	ENSMUSG00000030934	FALSE	FALSE	8.5685
ENSG00000065183	ENSMUSG00000033285	FALSE	FALSE	7.804
ENSG00000065243	ENSMUSG00000004591	FALSE	FALSE	11.4905
ENSG00000065268	ENSMUSG00000035754	FALSE	FALSE	10.834
ENSG00000065308	ENSMUSG00000041779	FALSE	FALSE	4.148
ENSG00000065320	ENSMUSG00000020902	FALSE	FALSE	8.7345
ENSG00000065325	ENSMUSG00000049928	TRUE	FALSE	6.867
ENSG00000065328	ENSMUSG00000026669	FALSE	FALSE	4.161
ENSG00000065357	ENSMUSG00000025357	FALSE	FALSE	4.917
ENSG00000065361	ENSMUSG00000018166	FALSE	FALSE	6.672
ENSG00000065371	ENSMUSG00000022832	FALSE	FALSE	4.224
ENSG00000065413	ENSMUSG00000052331	FALSE	FALSE	3.4905
ENSG00000065427	ENSMUSG00000031948	FALSE	FALSE	7.391
ENSG00000065457	ENSMUSG00000031949	FALSE	FALSE	4.6005
ENSG00000065485	ENSMUSG00000022844	FALSE	FALSE	8.417
ENSG00000065491	ENSMUSG00000042203	FALSE	FALSE	11.224
ENSG00000065518	ENSMUSG00000022820	FALSE	FALSE	3.242
ENSG00000065526	ENSMUSG00000040761	FALSE	FALSE	7.707
ENSG00000065534	ENSMUSG00000022836	FALSE	FALSE	3.98
ENSG00000065548	ENSMUSG00000027091	FALSE	FALSE	6.0135
ENSG00000065559	ENSMUSG00000033352	FALSE	FALSE	6.2785
ENSG00000065600	ENSMUSG00000026627	FALSE	FALSE	4.048
ENSG00000065609	ENSMUSG00000033419	TRUE	FALSE	7.662
ENSG00000065613	ENSMUSG00000025060	FALSE	FALSE	7.581
ENSG00000065615	ENSMUSG00000032872	FALSE	FALSE	5.79
ENSG00000065618	ENSMUSG00000025064	FALSE	FALSE	7.632
ENSG00000065621	ENSMUSG00000025069	FALSE	FALSE	5.214
ENSG00000065665	ENSMUSG00000025816	FALSE	FALSE	7.732
ENSG00000065675	ENSMUSG00000026778	FALSE	FALSE	7.669
ENSG00000065717	ENSMUSG00000034771	FALSE	FALSE	5.7635
ENSG00000065802	ENSMUSG00000026311	FALSE	FALSE	1.011
ENSG00000065809	ENSMUSG00000026655	FALSE	FALSE	1.803
ENSG00000065833	ENSMUSG00000032418	FALSE	FALSE	7.548
ENSG00000065882	ENSMUSG00000029174	FALSE	FALSE	8.59
ENSG00000065883	ENSMUSG00000041297	FALSE	FALSE	6.622
ENSG00000065911	ENSMUSG00000005667	FALSE	FALSE	9.912
ENSG00000065923	ENSMUSG00000037341	FALSE	FALSE	0.854
ENSG00000065970	ENSMUSG00000003154	FALSE	FALSE	9.5895
ENSG00000065978	ENSMUSG00000028639	FALSE	FALSE	5.635
ENSG00000065989	ENSMUSG00000032177	FALSE	FALSE	6.132
ENSG00000066027	ENSMUSG00000026626	FALSE	FALSE	11.5055
ENSG00000066032	ENSMUSG00000063063	TRUE	TRUE	7.707
ENSG00000066044	ENSMUSG00000040028	FALSE	FALSE	7.662
ENSG00000066056	ENSMUSG00000033191	FALSE	FALSE	11.178
ENSG00000066084	ENSMUSG00000023026	FALSE	FALSE	11.717
ENSG00000066117	ENSMUSG00000023018	FALSE	FALSE	8.696
ENSG00000066135	ENSMUSG00000033326	FALSE	FALSE	11.275
ENSG00000066136	ENSMUSG00000032897	FALSE	FALSE	9.448
ENSG00000066185	ENSMUSG00000070806	FALSE	FALSE	-0.406
ENSG00000066230	ENSMUSG00000036123	FALSE	FALSE	7.07
ENSG00000066248	ENSMUSG00000026259	FALSE	FALSE	2.286
ENSG00000066279	ENSMUSG00000033952	FALSE	FALSE	0.697
ENSG00000066294	ENSMUSG00000038147	FALSE	FALSE	2.064
ENSG00000066322	ENSMUSG00000006390	FALSE	FALSE	7.714
ENSG00000066336	ENSMUSG00000002111	FALSE	FALSE	5.841
ENSG00000066379	ENSMUSG00000036315	FALSE	FALSE	3.722
ENSG00000066382	ENSMUSG00000016386	TRUE	FALSE	7.879
ENSG00000066405	ENSMUSG00000032473	TRUE	FALSE	7.539
ENSG00000066422	ENSMUSG00000022601	FALSE	FALSE	7.785
ENSG00000066427	ENSMUSG00000021189	FALSE	FALSE	7.6885
ENSG00000066455	ENSMUSG00000021192	FALSE	FALSE	11.682
ENSG00000066468	ENSMUSG00000030849	FALSE	FALSE	7.6735
ENSG00000066557	ENSMUSG00000063052	FALSE	FALSE	0.555
ENSG00000066583	ENSMUSG00000024601	FALSE	FALSE	10.106
ENSG00000066629	ENSMUSG00000058070	FALSE	FALSE	8.6065
ENSG00000066651	ENSMUSG00000019792	FALSE	FALSE	10.757
ENSG00000066654	ENSMUSG00000030942	FALSE	FALSE	5.841
ENSG00000066697	ENSMUSG00000039693	FALSE	FALSE	6.215
ENSG00000066735	ENSMUSG00000021294	FALSE	FALSE	1.867
ENSG00000066739	ENSMUSG00000041341	FALSE	FALSE	7.583
ENSG00000066777	ENSMUSG00000067851	FALSE	FALSE	7.917
ENSG00000066827	ENSMUSG00000022335	FALSE	FALSE	7.47
ENSG00000066855	ENSMUSG00000027601	FALSE	FALSE	3.468
ENSG00000066923	ENSMUSG00000036928	FALSE	FALSE	6.3755
ENSG00000066926	ENSMUSG00000024588	FALSE	FALSE	2.738
ENSG00000066933	ENSMUSG00000039585	FALSE	FALSE	4.049
ENSG00000067048	ENSMUSG00000069045	FALSE	FALSE	1.812
ENSG00000067057	ENSMUSG00000021196	FALSE	FALSE	6.0025
ENSG00000067064	ENSMUSG00000058258	FALSE	FALSE	5.936
ENSG00000067066	ENSMUSG00000026222	FALSE	FALSE	0.393
ENSG00000067082	ENSMUSG00000000078	FALSE	FALSE	11.148
ENSG00000067113	ENSMUSG00000021759	FALSE	FALSE	3.8735
ENSG00000067141	ENSMUSG00000032340	FALSE	FALSE	7.7245
ENSG00000067167	ENSMUSG00000025935	FALSE	FALSE	7.733
ENSG00000067177	ENSMUSG00000034055	FALSE	FALSE	7.744
ENSG00000067182	ENSMUSG00000030341	FALSE	FALSE	2.037
ENSG00000067191	ENSMUSG00000020882	FALSE	FALSE	7.383
ENSG00000067208	ENSMUSG00000011831	FALSE	FALSE	7.6885
ENSG00000067221	ENSMUSG00000032333	FALSE	FALSE	4.4775
ENSG00000067225	ENSMUSG00000032294	FALSE	FALSE	7.582
ENSG00000067248	ENSMUSG00000042426	FALSE	FALSE	7.695
ENSG00000067334	ENSMUSG00000039756	FALSE	FALSE	2.798
ENSG00000067365	ENSMUSG00000039345	FALSE	FALSE	9.043
ENSG00000067369	ENSMUSG00000043909	FALSE	FALSE	5.896
ENSG00000067445	ENSMUSG00000025272	FALSE	FALSE	0.327
ENSG00000067533	ENSMUSG00000001305	FALSE	FALSE	4.1545
ENSG00000067560	ENSMUSG00000007815	FALSE	FALSE	6.042
ENSG00000067596	ENSMUSG00000034931	FALSE	FALSE	8.032
ENSG00000067606	ENSMUSG00000029053	FALSE	FALSE	5.789
ENSG00000067704	ENSMUSG00000026618	FALSE	FALSE	5.5
ENSG00000067715	ENSMUSG00000035864	FALSE	FALSE	6.056
ENSG00000067798	ENSMUSG00000020181	TRUE	FALSE	7.9215
ENSG00000067829	ENSMUSG00000002010	FALSE	FALSE	2.288
ENSG00000067840	ENSMUSG00000002006	FALSE	FALSE	5.928
ENSG00000067842	ENSMUSG00000031376	FALSE	FALSE	7.652
ENSG00000067900	ENSMUSG00000024290	FALSE	FALSE	7.557
ENSG00000067955	ENSMUSG00000031885	FALSE	FALSE	7.139
ENSG00000067992	ENSMUSG00000035232	FALSE	FALSE	7.447
ENSG00000068001	ENSMUSG00000010047	FALSE	FALSE	8.926
ENSG00000068024	ENSMUSG00000026313	FALSE	FALSE	5.8205
ENSG00000068028	ENSMUSG00000010067	FALSE	FALSE	3.844
ENSG00000068078	ENSMUSG00000054252	FALSE	FALSE	1.027
ENSG00000068079	ENSMUSG00000010358	FALSE	FALSE	2.385
ENSG00000068097	ENSMUSG00000000976	FALSE	FALSE	6.627
ENSG00000068120	ENSMUSG00000001755	FALSE	FALSE	4.951
ENSG00000068137	ENSMUSG00000035172	FALSE	FALSE	4.575
ENSG00000068305	ENSMUSG00000030557	FALSE	FALSE	6.58
ENSG00000068308	ENSMUSG00000031154	FALSE	FALSE	7.527
ENSG00000068323	ENSMUSG00000000134	FALSE	FALSE	6.707
ENSG00000068354	ENSMUSG00000039201	FALSE	FALSE	7.838
ENSG00000068383	ENSMUSG00000025477	FALSE	FALSE	9.485
ENSG00000068394	ENSMUSG00000031148	FALSE	FALSE	4.5505
ENSG00000068400	ENSMUSG00000031153	FALSE	FALSE	7.471
ENSG00000068438	ENSMUSG00000031171	FALSE	FALSE	1.054
ENSG00000068489	ENSMUSG00000020493	FALSE	FALSE	0.036
ENSG00000068615	ENSMUSG00000052852	FALSE	FALSE	4.1595
ENSG00000068650	ENSMUSG00000031441	FALSE	FALSE	5.806
ENSG00000068654	ENSMUSG00000049553	FALSE	FALSE	7.611
ENSG00000068724	ENSMUSG00000036918	FALSE	FALSE	9.2395
ENSG00000068745	ENSMUSG00000032599	FALSE	FALSE	3.359
ENSG00000068784	ENSMUSG00000024135	FALSE	FALSE	4.6195
ENSG00000068796	ENSMUSG00000021693	FALSE	FALSE	2.371
ENSG00000068831	ENSMUSG00000032946	FALSE	FALSE	5.878
ENSG00000068878	ENSMUSG00000040850	FALSE	FALSE	6.0255
ENSG00000068885	ENSMUSG00000027778	FALSE	FALSE	7.629
ENSG00000068903	ENSMUSG00000015149	FALSE	FALSE	7.698
ENSG00000068912	ENSMUSG00000020311	FALSE	FALSE	10.038
ENSG00000068971	ENSMUSG00000024777	FALSE	FALSE	11.676
ENSG00000068976	ENSMUSG00000032648	FALSE	FALSE	5.62
ENSG00000069011	ENSMUSG00000021506	FALSE	FALSE	11.229
ENSG00000069018	ENSMUSG00000021541	FALSE	FALSE	7.86
ENSG00000069020	ENSMUSG00000034751	FALSE	FALSE	4.6355
ENSG00000069122	ENSMUSG00000056492	FALSE	FALSE	6.178
ENSG00000069188	ENSMUSG00000041592	FALSE	FALSE	5.681
ENSG00000069206	ENSMUSG00000022056	FALSE	FALSE	3.381
ENSG00000069248	ENSMUSG00000039509	FALSE	FALSE	5.971
ENSG00000069275	ENSMUSG00000026434	FALSE	FALSE	5.9915
ENSG00000069329	ENSMUSG00000031696	FALSE	FALSE	7.7115
ENSG00000069345	ENSMUSG00000031701	FALSE	FALSE	2.697
ENSG00000069399	ENSMUSG00000053175	FALSE	FALSE	5.385
ENSG00000069424	ENSMUSG00000028931	FALSE	FALSE	7.7325
ENSG00000069431	ENSMUSG00000030249	FALSE	FALSE	7.652
ENSG00000069482	ENSMUSG00000024907	FALSE	FALSE	3.1695
ENSG00000069493	ENSMUSG00000030157	FALSE	FALSE	-12.584
ENSG00000069509	ENSMUSG00000025040	FALSE	FALSE	7.627
ENSG00000069535	ENSMUSG00000040147	FALSE	FALSE	6.6935
ENSG00000069667	ENSMUSG00000032238	FALSE	FALSE	1.238
ENSG00000069696	ENSMUSG00000025496	FALSE	FALSE	1.083
ENSG00000069702	ENSMUSG00000029287	FALSE	FALSE	4.074
ENSG00000069812	ENSMUSG00000028940	FALSE	FALSE	7.243
ENSG00000069849	ENSMUSG00000032412	FALSE	FALSE	11.4
ENSG00000069869	ENSMUSG00000032216	FALSE	FALSE	6.153
ENSG00000069943	ENSMUSG00000079469	FALSE	FALSE	4.5625
ENSG00000069956	ENSMUSG00000042688	FALSE	FALSE	5.971
ENSG00000069966	ENSMUSG00000032192	FALSE	FALSE	7.885
ENSG00000069974	ENSMUSG00000032202	FALSE	FALSE	7.508
ENSG00000069998	ENSMUSG00000058979	FALSE	FALSE	5.833
ENSG00000070010	ENSMUSG00000005262	FALSE	FALSE	7.663
ENSG00000070018	ENSMUSG00000030201	FALSE	FALSE	6.8465
ENSG00000070019	ENSMUSG00000042638	FALSE	FALSE	6.095
ENSG00000070031	ENSMUSG00000038580	FALSE	FALSE	0.597
ENSG00000070047	ENSMUSG00000038611	FALSE	FALSE	3.513
ENSG00000070061	ENSMUSG00000028431	FALSE	FALSE	6.103
ENSG00000070081	ENSMUSG00000030659	FALSE	FALSE	11.2785
ENSG00000070087	ENSMUSG00000027805	FALSE	FALSE	4.037
ENSG00000070159	ENSMUSG00000038764	FALSE	FALSE	8.1
ENSG00000070182	ENSMUSG00000021061	FALSE	FALSE	7.632
ENSG00000070190	ENSMUSG00000028159	FALSE	FALSE	11.699
ENSG00000070193	ENSMUSG00000021732	TRUE	FALSE	9.7725
ENSG00000070214	ENSMUSG00000028412	FALSE	FALSE	9.878
ENSG00000070269	ENSMUSG00000036339	FALSE	FALSE	10.569
ENSG00000070366	ENSMUSG00000038290	FALSE	FALSE	7.52
ENSG00000070367	ENSMUSG00000061244	FALSE	FALSE	6.8265
ENSG00000070388	ENSMUSG00000020327	FALSE	FALSE	4.003
ENSG00000070404	ENSMUSG00000020325	FALSE	FALSE	3.4095
ENSG00000070413	ENSMUSG00000003166	FALSE	FALSE	-3.624
ENSG00000070423	ENSMUSG00000035890	FALSE	FALSE	7.158
ENSG00000070444	ENSMUSG00000000282	FALSE	FALSE	6.496
ENSG00000070476	ENSMUSG00000034430	FALSE	FALSE	0.55
ENSG00000070495	ENSMUSG00000056962	FALSE	FALSE	9.416
ENSG00000070501	ENSMUSG00000031536	FALSE	FALSE	10.0705
ENSG00000070526	ENSMUSG00000009588	FALSE	FALSE	-0.6565
ENSG00000070540	ENSMUSG00000041895	FALSE	FALSE	8.527
ENSG00000070601	ENSMUSG00000035615	TRUE	FALSE	4.018
ENSG00000070614	ENSMUSG00000054008	FALSE	FALSE	7.738
ENSG00000070669	ENSMUSG00000029752	FALSE	FALSE	7.508
ENSG00000070718	ENSMUSG00000031539	FALSE	FALSE	9.378
ENSG00000070729	ENSMUSG00000031789	FALSE	FALSE	1.497
ENSG00000070731	ENSMUSG00000057286	FALSE	FALSE	3.5925
ENSG00000070748	ENSMUSG00000021919	TRUE	FALSE	5.922
ENSG00000070756	ENSMUSG00000022283	FALSE	FALSE	7.885
ENSG00000070759	ENSMUSG00000033985	FALSE	FALSE	0.4275
ENSG00000070761	ENSMUSG00000031796	FALSE	FALSE	8.242
ENSG00000070770	ENSMUSG00000046707	FALSE	FALSE	11.196
ENSG00000070778	ENSMUSG00000021009	FALSE	FALSE	5.976
ENSG00000070785	ENSMUSG00000028683	FALSE	FALSE	3.337
ENSG00000070808	ENSMUSG00000024617	FALSE	FALSE	9.727
ENSG00000070814	ENSMUSG00000024613	FALSE	FALSE	0.8995
ENSG00000070831	ENSMUSG00000006699	FALSE	FALSE	11.203
ENSG00000070882	ENSMUSG00000029822	FALSE	FALSE	5.8075
ENSG00000070886	ENSMUSG00000028661	FALSE	FALSE	7.638
ENSG00000070915	ENSMUSG00000031766	FALSE	FALSE	7.647
ENSG00000070950	ENSMUSG00000030254	FALSE	FALSE	1.2775
ENSG00000070961	ENSMUSG00000019943	FALSE	FALSE	7.696
ENSG00000070985	ENSMUSG00000009246	FALSE	FALSE	4.658
ENSG00000071051	ENSMUSG00000066877	FALSE	FALSE	11.3335
ENSG00000071054	ENSMUSG00000026074	FALSE	FALSE	8.607
ENSG00000071073	ENSMUSG00000026110	FALSE	FALSE	7.55
ENSG00000071082	ENSMUSG00000073702	FALSE	FALSE	10.989
ENSG00000071127	ENSMUSG00000005103	FALSE	FALSE	4.697
ENSG00000071189	ENSMUSG00000020590	FALSE	FALSE	7.8445
ENSG00000071203	ENSMUSG00000101031	TRUE	FALSE	-0.126
ENSG00000071205	ENSMUSG00000037148	FALSE	FALSE	11.079
ENSG00000071242	ENSMUSG00000023809	FALSE	FALSE	2.673
ENSG00000071243	ENSMUSG00000029670	FALSE	FALSE	11.226
ENSG00000071246	ENSMUSG00000021256	FALSE	FALSE	7.637
ENSG00000071282	ENSMUSG00000057604	FALSE	FALSE	6.3185
ENSG00000071462	ENSMUSG00000005378	FALSE	FALSE	4.1675
ENSG00000071537	ENSMUSG00000020964	FALSE	FALSE	7.6495
ENSG00000071539	ENSMUSG00000021569	FALSE	FALSE	-0.3555
ENSG00000071553	ENSMUSG00000019087	FALSE	FALSE	3.812
ENSG00000071564	ENSMUSG00000020167	FALSE	FALSE	4.942
ENSG00000071575	ENSMUSG00000020601	FALSE	FALSE	7.711
ENSG00000071626	ENSMUSG00000069565	FALSE	FALSE	9.7035
ENSG00000071655	ENSMUSG00000035478	FALSE	FALSE	4.4325
ENSG00000071677	ENSMUSG00000090550	FALSE	FALSE	4.568
ENSG00000071794	ENSMUSG00000002428	FALSE	FALSE	7.766
ENSG00000071859	ENSMUSG00000001962	FALSE	FALSE	8.5325
ENSG00000071889	ENSMUSG00000031399	FALSE	FALSE	4.9235
ENSG00000071894	ENSMUSG00000034022	FALSE	FALSE	7.521
ENSG00000071909	ENSMUSG00000042064	FALSE	FALSE	8.636
ENSG00000071967	ENSMUSG00000027015	FALSE	FALSE	3.6295
ENSG00000071991	ENSMUSG00000047216	TRUE	FALSE	1.5045
ENSG00000071994	ENSMUSG00000014771	FALSE	FALSE	4.688
ENSG00000072041	ENSMUSG00000019894	FALSE	FALSE	7.583
ENSG00000072042	ENSMUSG00000066441	FALSE	FALSE	5.014
ENSG00000072062	ENSMUSG00000005469	FALSE	FALSE	7.2435
ENSG00000072071	ENSMUSG00000013033	FALSE	FALSE	7.69
ENSG00000072110	ENSMUSG00000015143	FALSE	FALSE	7.6025
ENSG00000072121	ENSMUSG00000066440	FALSE	FALSE	2.907
ENSG00000072133	ENSMUSG00000025665	FALSE	FALSE	5.698
ENSG00000072134	ENSMUSG00000001036	FALSE	FALSE	4.055
ENSG00000072135	ENSMUSG00000026126	FALSE	FALSE	4.446
ENSG00000072163	ENSMUSG00000024395	FALSE	FALSE	5.9175
ENSG00000072182	ENSMUSG00000033007	FALSE	FALSE	5.999
ENSG00000072195	ENSMUSG00000026207	FALSE	FALSE	6.2595
ENSG00000072201	ENSMUSG00000029228	FALSE	FALSE	7.7145
ENSG00000072210	ENSMUSG00000010025	FALSE	FALSE	4.6085
ENSG00000072274	ENSMUSG00000022797	FALSE	FALSE	3.769
ENSG00000072310	ENSMUSG00000020538	FALSE	FALSE	1.39
ENSG00000072315	ENSMUSG00000041710	FALSE	FALSE	7.548
ENSG00000072364	ENSMUSG00000049470	FALSE	FALSE	7.937
ENSG00000072401	ENSMUSG00000019927	FALSE	FALSE	11.832
ENSG00000072415	ENSMUSG00000021112	FALSE	FALSE	7.652
ENSG00000072422	ENSMUSG00000019944	FALSE	FALSE	3.3625
ENSG00000072501	ENSMUSG00000041133	FALSE	FALSE	5.055
ENSG00000072506	ENSMUSG00000025260	FALSE	FALSE	9.882
ENSG00000072518	ENSMUSG00000024969	FALSE	FALSE	7.634
ENSG00000072571	ENSMUSG00000020330	FALSE	FALSE	2.498
ENSG00000072609	ENSMUSG00000014668	FALSE	FALSE	4.323
ENSG00000072657	ENSMUSG00000050663	TRUE	FALSE	11.083
ENSG00000072682	ENSMUSG00000018906	FALSE	FALSE	7.597
ENSG00000072694	ENSMUSG00000026656	FALSE	FALSE	2.189
ENSG00000072736	ENSMUSG00000031902	FALSE	FALSE	7.636
ENSG00000072756	ENSMUSG00000013736	FALSE	FALSE	6.482
ENSG00000072778	ENSMUSG00000018574	FALSE	FALSE	8.497
ENSG00000072786	ENSMUSG00000020272	FALSE	FALSE	7.7195
ENSG00000072803	ENSMUSG00000020271	FALSE	FALSE	7.711
ENSG00000072818	ENSMUSG00000001588	FALSE	FALSE	2.53
ENSG00000072832	ENSMUSG00000029121	FALSE	FALSE	7.9065
ENSG00000072840	ENSMUSG00000029122	FALSE	FALSE	2.647
ENSG00000072858	ENSMUSG00000022696	FALSE	FALSE	6.094
ENSG00000072864	ENSMUSG00000022678	FALSE	FALSE	6.825
ENSG00000072952	ENSMUSG00000005611	FALSE	FALSE	6.019
ENSG00000072954	ENSMUSG00000031791	FALSE	FALSE	7.9355
ENSG00000073008	ENSMUSG00000040511	FALSE	FALSE	0.495
ENSG00000073050	ENSMUSG00000051768	FALSE	FALSE	3.898
ENSG00000073060	ENSMUSG00000037936	FALSE	FALSE	2.943
ENSG00000073067	ENSMUSG00000029541	FALSE	FALSE	4.643
ENSG00000073111	ENSMUSG00000002870	FALSE	FALSE	9.884
ENSG00000073146	ENSMUSG00000015365	FALSE	FALSE	5.5345
ENSG00000073150	ENSMUSG00000058441	FALSE	FALSE	7.909
ENSG00000073169	ENSMUSG00000035757	FALSE	FALSE	7.489
ENSG00000073282	ENSMUSG00000022510	FALSE	FALSE	7.6965
ENSG00000073331	ENSMUSG00000028028	FALSE	FALSE	1.343
ENSG00000073350	ENSMUSG00000020782	FALSE	FALSE	5.819
ENSG00000073417	ENSMUSG00000025584	FALSE	FALSE	5.645
ENSG00000073464	ENSMUSG00000000605	FALSE	FALSE	9.772
ENSG00000073536	ENSMUSG00000020692	FALSE	FALSE	6.8585
ENSG00000073578	ENSMUSG00000021577	FALSE	FALSE	8.6915
ENSG00000073584	ENSMUSG00000037935	FALSE	FALSE	2.6525
ENSG00000073598	ENSMUSG00000018844	FALSE	FALSE	1.758
ENSG00000073614	ENSMUSG00000030180	FALSE	FALSE	7.863
ENSG00000073670	ENSMUSG00000020926	FALSE	FALSE	7.566
ENSG00000073711	ENSMUSG00000043154	FALSE	FALSE	7.727
ENSG00000073712	ENSMUSG00000037712	FALSE	FALSE	7.699
ENSG00000073734	ENSMUSG00000027048	FALSE	FALSE	5.256
ENSG00000073737	ENSMUSG00000027068	FALSE	FALSE	7.193
ENSG00000073754	ENSMUSG00000015854	TRUE	FALSE	0.8885
ENSG00000073756	ENSMUSG00000032487	FALSE	FALSE	7.667
ENSG00000073792	ENSMUSG00000033581	FALSE	FALSE	7.934
ENSG00000073803	ENSMUSG00000033618	FALSE	FALSE	5.022
ENSG00000073849	ENSMUSG00000022885	FALSE	FALSE	1.705
ENSG00000073861	ENSMUSG00000001444	FALSE	FALSE	4.7145
ENSG00000073910	ENSMUSG00000056602	FALSE	FALSE	7.8725
ENSG00000073921	ENSMUSG00000039361	FALSE	FALSE	7.716
ENSG00000073969	ENSMUSG00000034187	FALSE	FALSE	9.881
ENSG00000074047	ENSMUSG00000048402	FALSE	FALSE	3.8245
ENSG00000074054	ENSMUSG00000064302	FALSE	FALSE	7.695
ENSG00000074071	ENSMUSG00000038880	FALSE	FALSE	3.995
ENSG00000074181	ENSMUSG00000038146	TRUE	FALSE	4.874
ENSG00000074201	ENSMUSG00000025439	FALSE	FALSE	9.3345
ENSG00000074211	ENSMUSG00000029120	FALSE	FALSE	5.18
ENSG00000074219	ENSMUSG00000030796	FALSE	FALSE	6.904
ENSG00000074266	ENSMUSG00000030619	FALSE	FALSE	11.859
ENSG00000074276	ENSMUSG00000034918	FALSE	FALSE	2.161
ENSG00000074317	ENSMUSG00000034891	FALSE	FALSE	7.583
ENSG00000074319	ENSMUSG00000014402	FALSE	FALSE	11.802
ENSG00000074356	ENSMUSG00000020783	FALSE	FALSE	4.645
ENSG00000074370	ENSMUSG00000020788	FALSE	FALSE	4.204
ENSG00000074410	ENSMUSG00000032373	FALSE	FALSE	5.135
ENSG00000074527	ENSMUSG00000020019	FALSE	FALSE	5.9965
ENSG00000074582	ENSMUSG00000026172	FALSE	FALSE	2.685
ENSG00000074590	ENSMUSG00000020032	FALSE	FALSE	7.604
ENSG00000074603	ENSMUSG00000032393	FALSE	FALSE	8.6035
ENSG00000074621	ENSMUSG00000034452	FALSE	FALSE	4.012
ENSG00000074657	ENSMUSG00000042439	FALSE	FALSE	9.546
ENSG00000074660	ENSMUSG00000038188	FALSE	FALSE	3.3885
ENSG00000074695	ENSMUSG00000041891	FALSE	FALSE	7.834
ENSG00000074696	ENSMUSG00000033629	FALSE	FALSE	7.991
ENSG00000074755	ENSMUSG00000055670	FALSE	FALSE	5.521
ENSG00000074771	ENSMUSG00000023802	FALSE	FALSE	6.3485
ENSG00000074800	ENSMUSG00000063524	FALSE	FALSE	6.9225
ENSG00000074803	ENSMUSG00000027202	TRUE	FALSE	7.716
ENSG00000074842	ENSMUSG00000019579	FALSE	FALSE	2.434
ENSG00000074855	ENSMUSG00000034863	FALSE	FALSE	7.458
ENSG00000074935	ENSMUSG00000019845	FALSE	FALSE	7.639
ENSG00000074964	ENSMUSG00000040964	FALSE	FALSE	9.014
ENSG00000074966	ENSMUSG00000054892	FALSE	FALSE	2.573
ENSG00000075035	ENSMUSG00000063430	TRUE	FALSE	4.984
ENSG00000075043	ENSMUSG00000016346	TRUE	FALSE	5.947
ENSG00000075073	ENSMUSG00000020081	FALSE	FALSE	5.764
ENSG00000075089	ENSMUSG00000019948	FALSE	FALSE	6.778
ENSG00000075131	ENSMUSG00000032397	FALSE	FALSE	3.969
ENSG00000075142	ENSMUSG00000003161	FALSE	FALSE	3.2115
ENSG00000075151	ENSMUSG00000028760	FALSE	FALSE	4.81
ENSG00000075188	ENSMUSG00000035351	FALSE	FALSE	5.974
ENSG00000075213	ENSMUSG00000028883	FALSE	FALSE	7.608
ENSG00000075218	ENSMUSG00000022385	FALSE	FALSE	-0.212
ENSG00000075223	ENSMUSG00000028780	FALSE	FALSE	7.796
ENSG00000075234	ENSMUSG00000035944	FALSE	FALSE	4.671
ENSG00000075239	ENSMUSG00000032047	FALSE	FALSE	7.8115
ENSG00000075240	ENSMUSG00000035900	FALSE	FALSE	11.179
ENSG00000075275	ENSMUSG00000016028	FALSE	FALSE	3.283
ENSG00000075292	ENSMUSG00000030016	FALSE	FALSE	0.968
ENSG00000075303	ENSMUSG00000054099	FALSE	FALSE	7.584
ENSG00000075336	ENSMUSG00000024645	FALSE	FALSE	6.078
ENSG00000075340	ENSMUSG00000030000	FALSE	FALSE	5.066
ENSG00000075388	ENSMUSG00000050917	FALSE	FALSE	5.093
ENSG00000075391	ENSMUSG00000070565	FALSE	FALSE	11.816
ENSG00000075399	ENSMUSG00000001062	FALSE	FALSE	0.928
ENSG00000075413	ENSMUSG00000007411	FALSE	FALSE	7.323
ENSG00000075415	ENSMUSG00000061904	FALSE	FALSE	10.464
ENSG00000075420	ENSMUSG00000039286	FALSE	FALSE	10.2445
ENSG00000075426	ENSMUSG00000029135	FALSE	FALSE	11.693
ENSG00000075429	ENSMUSG00000040373	FALSE	FALSE	6.87
ENSG00000075461	ENSMUSG00000020723	FALSE	FALSE	6.995
ENSG00000075539	ENSMUSG00000070733	FALSE	FALSE	6.0675
ENSG00000075568	ENSMUSG00000026116	FALSE	FALSE	6.967
ENSG00000075618	ENSMUSG00000029581	FALSE	FALSE	9.59
ENSG00000075624	ENSMUSG00000029580	FALSE	FALSE	7.598
ENSG00000075643	ENSMUSG00000039616	FALSE	FALSE	1.391
ENSG00000075651	ENSMUSG00000027695	FALSE	FALSE	7.53
ENSG00000075673	ENSMUSG00000022229	FALSE	FALSE	4.928
ENSG00000075702	ENSMUSG00000037020	FALSE	FALSE	3.833
ENSG00000075711	ENSMUSG00000022770	FALSE	FALSE	7.548
ENSG00000075785	ENSMUSG00000079477	FALSE	FALSE	7.634
ENSG00000075790	ENSMUSG00000020650	FALSE	FALSE	4.854
ENSG00000075826	ENSMUSG00000051984	FALSE	FALSE	2.162
ENSG00000075856	ENSMUSG00000018974	FALSE	FALSE	2.7195
ENSG00000075884	ENSMUSG00000049744	TRUE	TRUE	10.018
ENSG00000075891	ENSMUSG00000004231	FALSE	FALSE	11.895
ENSG00000075914	ENSMUSG00000025785	FALSE	FALSE	8.424
ENSG00000075945	ENSMUSG00000026585	FALSE	FALSE	7.6125
ENSG00000075975	ENSMUSG00000000439	FALSE	FALSE	0.202
ENSG00000076003	ENSMUSG00000026355	FALSE	FALSE	6.305
ENSG00000076043	ENSMUSG00000032026	FALSE	FALSE	7.678
ENSG00000076053	ENSMUSG00000042396	FALSE	FALSE	6.917
ENSG00000076067	ENSMUSG00000040043	FALSE	FALSE	10.6175
ENSG00000076108	ENSMUSG00000040054	FALSE	FALSE	6.014
ENSG00000076201	ENSMUSG00000036057	FALSE	FALSE	7.819
ENSG00000076242	ENSMUSG00000032498	FALSE	FALSE	8.1155
ENSG00000076248	ENSMUSG00000029591	FALSE	FALSE	5.909
ENSG00000076258	ENSMUSG00000026692	FALSE	FALSE	1.206
ENSG00000076321	ENSMUSG00000026705	FALSE	FALSE	11.533
ENSG00000076344	ENSMUSG00000024186	FALSE	FALSE	1.827
ENSG00000076351	ENSMUSG00000020829	FALSE	FALSE	1.075
ENSG00000076356	ENSMUSG00000026640	FALSE	FALSE	7.66
ENSG00000076382	ENSMUSG00000002055	FALSE	FALSE	1.107
ENSG00000076513	ENSMUSG00000041870	FALSE	FALSE	4.14
ENSG00000076554	ENSMUSG00000027506	FALSE	FALSE	5.734
ENSG00000076555	ENSMUSG00000042010	FALSE	FALSE	8.34
ENSG00000076641	ENSMUSG00000027508	FALSE	FALSE	5.9545
ENSG00000076650	ENSMUSG00000063808	FALSE	FALSE	5.86
ENSG00000076685	ENSMUSG00000025041	FALSE	FALSE	8.5965
ENSG00000076706	ENSMUSG00000032135	FALSE	FALSE	6.535
ENSG00000076716	ENSMUSG00000031119	FALSE	FALSE	0.467
ENSG00000076770	ENSMUSG00000036109	FALSE	FALSE	6.602
ENSG00000076826	ENSMUSG00000044433	FALSE	FALSE	2.947
ENSG00000076864	ENSMUSG00000041351	FALSE	FALSE	7.593
ENSG00000076924	ENSMUSG00000019470	FALSE	FALSE	5.875
ENSG00000076928	ENSMUSG00000040940	FALSE	FALSE	1.437
ENSG00000076944	ENSMUSG00000004626	FALSE	FALSE	1.889
ENSG00000076984	ENSMUSG00000002948	FALSE	FALSE	9.212
ENSG00000077009	ENSMUSG00000004939	FALSE	FALSE	-0.906
ENSG00000077044	ENSMUSG00000070738	FALSE	FALSE	9.19
ENSG00000077063	ENSMUSG00000000416	FALSE	FALSE	2.596
ENSG00000077080	ENSMUSG00000029712	FALSE	FALSE	9.7405
ENSG00000077092	ENSMUSG00000017491	FALSE	FALSE	5.968
ENSG00000077097	ENSMUSG00000017485	FALSE	FALSE	7.685
ENSG00000077147	ENSMUSG00000025016	FALSE	FALSE	7.867
ENSG00000077150	ENSMUSG00000025225	FALSE	FALSE	7.058
ENSG00000077152	ENSMUSG00000026429	FALSE	FALSE	7.563
ENSG00000077157	ENSMUSG00000073557	FALSE	FALSE	4.858
ENSG00000077232	ENSMUSG00000027006	FALSE	FALSE	7.359
ENSG00000077235	ENSMUSG00000032777	FALSE	FALSE	4.8815
ENSG00000077238	ENSMUSG00000030748	FALSE	FALSE	1.266
ENSG00000077254	ENSMUSG00000025437	FALSE	FALSE	5.8455
ENSG00000077264	ENSMUSG00000031284	FALSE	FALSE	9.708
ENSG00000077274	ENSMUSG00000067276	FALSE	FALSE	7.64
ENSG00000077279	ENSMUSG00000031285	TRUE	FALSE	7.693
ENSG00000077312	ENSMUSG00000061479	FALSE	FALSE	4.113
ENSG00000077327	ENSMUSG00000022783	FALSE	FALSE	4.6575
ENSG00000077348	ENSMUSG00000061286	FALSE	FALSE	7.776
ENSG00000077380	ENSMUSG00000027012	FALSE	FALSE	11.266
ENSG00000077420	ENSMUSG00000026786	TRUE	FALSE	6.801
ENSG00000077454	ENSMUSG00000093445	FALSE	FALSE	5.986
ENSG00000077458	ENSMUSG00000037808	FALSE	FALSE	5.2225
ENSG00000077463	ENSMUSG00000034748	FALSE	FALSE	0.983
ENSG00000077498	ENSMUSG00000004651	TRUE	FALSE	4.316
ENSG00000077514	ENSMUSG00000030726	FALSE	FALSE	6.4195
ENSG00000077522	ENSMUSG00000052374	TRUE	FALSE	9.3715
ENSG00000077549	ENSMUSG00000028745	FALSE	FALSE	7.687
ENSG00000077585	ENSMUSG00000021306	FALSE	FALSE	11.58
ENSG00000077616	ENSMUSG00000043943	TRUE	FALSE	5.896
ENSG00000077684	ENSMUSG00000025764	FALSE	FALSE	1.8675
ENSG00000077713	ENSMUSG00000037636	FALSE	FALSE	0.955
ENSG00000077782	ENSMUSG00000031565	FALSE	FALSE	6.962
ENSG00000077800	ENSMUSG00000040013	FALSE	FALSE	4.579
ENSG00000077935	ENSMUSG00000022432	FALSE	FALSE	4.0935
ENSG00000077942	ENSMUSG00000006369	FALSE	FALSE	4.995
ENSG00000077943	ENSMUSG00000026768	TRUE	FALSE	5.914
ENSG00000077984	ENSMUSG00000068129	FALSE	FALSE	7.392
ENSG00000078018	ENSMUSG00000015222	FALSE	FALSE	7.0225
ENSG00000078043	ENSMUSG00000025423	FALSE	FALSE	5.693
ENSG00000078053	ENSMUSG00000021314	TRUE	FALSE	7.636
ENSG00000078061	ENSMUSG00000001127	FALSE	FALSE	5.83
ENSG00000078070	ENSMUSG00000027709	FALSE	FALSE	7.4325
ENSG00000078081	ENSMUSG00000041247	FALSE	FALSE	0.045
ENSG00000078098	ENSMUSG00000000392	TRUE	FALSE	7.6615
ENSG00000078114	ENSMUSG00000053702	FALSE	FALSE	7.69
ENSG00000078124	ENSMUSG00000030760	FALSE	FALSE	6.363
ENSG00000078140	ENSMUSG00000029203	FALSE	FALSE	11.339
ENSG00000078142	ENSMUSG00000033628	FALSE	FALSE	11.1315
ENSG00000078177	ENSMUSG00000037795	FALSE	FALSE	4.5715
ENSG00000078237	ENSMUSG00000038028	FALSE	FALSE	4.927
ENSG00000078246	ENSMUSG00000001521	FALSE	FALSE	10.9615
ENSG00000078269	ENSMUSG00000023805	FALSE	FALSE	4.6325
ENSG00000078295	ENSMUSG00000021536	TRUE	FALSE	7.622
ENSG00000078304	ENSMUSG00000017843	FALSE	FALSE	6.1945
ENSG00000078328	ENSMUSG00000008658	FALSE	FALSE	7.77
ENSG00000078369	ENSMUSG00000029064	FALSE	FALSE	7.567
ENSG00000078399	ENSMUSG00000038227	FALSE	FALSE	9.916
ENSG00000078401	ENSMUSG00000021367	FALSE	FALSE	4.897
ENSG00000078403	ENSMUSG00000026743	FALSE	FALSE	4.741
ENSG00000078487	ENSMUSG00000037108	FALSE	FALSE	1.25
ENSG00000078549	ENSMUSG00000029778	FALSE	FALSE	7.684
ENSG00000078579	ENSMUSG00000031603	FALSE	FALSE	7.739
ENSG00000078589	ENSMUSG00000050921	TRUE	FALSE	2.2235
ENSG00000078596	ENSMUSG00000031239	FALSE	FALSE	3.2895
ENSG00000078618	ENSMUSG00000053510	FALSE	FALSE	4.14
ENSG00000078674	ENSMUSG00000031592	FALSE	FALSE	6.8475
ENSG00000078687	ENSMUSG00000025571	FALSE	FALSE	8.1555
ENSG00000078699	ENSMUSG00000038533	FALSE	FALSE	7.589
ENSG00000078725	ENSMUSG00000028351	TRUE	FALSE	7.6575
ENSG00000078747	ENSMUSG00000027598	FALSE	FALSE	9.5065
ENSG00000078795	ENSMUSG00000014503	FALSE	FALSE	4.842
ENSG00000078804	ENSMUSG00000038375	FALSE	FALSE	6.2375
ENSG00000078808	ENSMUSG00000029076	FALSE	FALSE	5.802
ENSG00000078814	ENSMUSG00000074652	FALSE	FALSE	7.6225
ENSG00000078898	ENSMUSG00000027481	FALSE	FALSE	3.033
ENSG00000078900	ENSMUSG00000029026	TRUE	TRUE	7.482
ENSG00000078902	ENSMUSG00000025139	FALSE	FALSE	6.9175
ENSG00000079102	ENSMUSG00000006586	TRUE	TRUE	8.575
ENSG00000079112	ENSMUSG00000028217	FALSE	FALSE	7.619
ENSG00000079134	ENSMUSG00000024287	FALSE	FALSE	8.098
ENSG00000079150	ENSMUSG00000002732	FALSE	FALSE	8.714
ENSG00000079156	ENSMUSG00000042359	FALSE	FALSE	7.674
ENSG00000079215	ENSMUSG00000005360	FALSE	FALSE	4.0755
ENSG00000079246	ENSMUSG00000026187	FALSE	FALSE	1.229
ENSG00000079257	ENSMUSG00000047557	FALSE	FALSE	2.003
ENSG00000079277	ENSMUSG00000028708	FALSE	FALSE	7.684
ENSG00000079308	ENSMUSG00000055322	FALSE	FALSE	5.893
ENSG00000079313	ENSMUSG00000047417	FALSE	FALSE	3.277
ENSG00000079335	ENSMUSG00000033502	FALSE	FALSE	4.888
ENSG00000079337	ENSMUSG00000022469	FALSE	FALSE	8.468
ENSG00000079387	ENSMUSG00000033075	FALSE	FALSE	1.797
ENSG00000079393	ENSMUSG00000021768	FALSE	FALSE	1.579
ENSG00000079432	ENSMUSG00000005442	FALSE	FALSE	4.547
ENSG00000079435	ENSMUSG00000003123	FALSE	FALSE	2.672
ENSG00000079459	ENSMUSG00000021273	FALSE	FALSE	4.84
ENSG00000079462	ENSMUSG00000005447	FALSE	FALSE	4.04
ENSG00000079482	ENSMUSG00000031214	FALSE	FALSE	7.4555
ENSG00000079557	ENSMUSG00000029369	FALSE	FALSE	3.7125
ENSG00000079616	ENSMUSG00000030677	FALSE	FALSE	6.321
ENSG00000079689	ENSMUSG00000021337	FALSE	FALSE	2.565
ENSG00000079691	ENSMUSG00000021338	FALSE	FALSE	9.726
ENSG00000079739	ENSMUSG00000025791	FALSE	FALSE	7.298
ENSG00000079785	ENSMUSG00000037149	FALSE	FALSE	11.1525
ENSG00000079805	ENSMUSG00000033335	FALSE	FALSE	8.623
ENSG00000079819	ENSMUSG00000019978	FALSE	FALSE	6.3865
ENSG00000079841	ENSMUSG00000041670	TRUE	FALSE	7.707
ENSG00000079931	ENSMUSG00000020000	FALSE	FALSE	4.99
ENSG00000079950	ENSMUSG00000019998	FALSE	FALSE	7.504
ENSG00000079974	ENSMUSG00000022621	FALSE	FALSE	7.075
ENSG00000079999	ENSMUSG00000003308	TRUE	FALSE	7.628
ENSG00000080007	ENSMUSG00000070291	FALSE	FALSE	2.018
ENSG00000080031	ENSMUSG00000035429	TRUE	FALSE	-0.118
ENSG00000080166	ENSMUSG00000022129	FALSE	FALSE	3.705
ENSG00000080189	ENSMUSG00000017664	FALSE	FALSE	6.2
ENSG00000080200	ENSMUSG00000022723	FALSE	FALSE	4.159
ENSG00000080224	ENSMUSG00000055540	TRUE	FALSE	7.7765
ENSG00000080293	ENSMUSG00000026387	FALSE	FALSE	5.881
ENSG00000080298	ENSMUSG00000040929	FALSE	FALSE	7.6785
ENSG00000080345	ENSMUSG00000036202	FALSE	FALSE	2.689
ENSG00000080371	ENSMUSG00000020132	FALSE	FALSE	11.364
ENSG00000080493	ENSMUSG00000060961	FALSE	FALSE	11.854
ENSG00000080503	ENSMUSG00000024921	FALSE	FALSE	11.7865
ENSG00000080511	ENSMUSG00000053773	FALSE	FALSE	8.745
ENSG00000080546	ENSMUSG00000038332	FALSE	FALSE	9.406
ENSG00000080561	ENSMUSG00000000266	FALSE	FALSE	7.804
ENSG00000080572	ENSMUSG00000042433	FALSE	FALSE	6.577
ENSG00000080573	ENSMUSG00000004098	TRUE	FALSE	6.19
ENSG00000080603	ENSMUSG00000053877	FALSE	FALSE	8.139
ENSG00000080608	ENSMUSG00000041360	FALSE	FALSE	4.069
ENSG00000080618	ENSMUSG00000021999	FALSE	FALSE	7.304
ENSG00000080644	ENSMUSG00000032303	FALSE	FALSE	1.043
ENSG00000080709	ENSMUSG00000054477	TRUE	FALSE	11.395
ENSG00000080802	ENSMUSG00000038784	FALSE	FALSE	7.6795
ENSG00000080815	ENSMUSG00000019969	FALSE	FALSE	11.208
ENSG00000080819	ENSMUSG00000022742	FALSE	FALSE	2.586
ENSG00000080822	ENSMUSG00000022744	FALSE	FALSE	7.639
ENSG00000080823	ENSMUSG00000056458	FALSE	FALSE	0.0815
ENSG00000080824	ENSMUSG00000021270	FALSE	FALSE	2.564
ENSG00000080839	ENSMUSG00000027641	FALSE	FALSE	7.612
ENSG00000080845	ENSMUSG00000061689	FALSE	FALSE	10.281
ENSG00000080854	ENSMUSG00000034275	FALSE	FALSE	7.7
ENSG00000080986	ENSMUSG00000024056	FALSE	FALSE	6.562
ENSG00000081014	ENSMUSG00000001998	FALSE	FALSE	2.493
ENSG00000081019	ENSMUSG00000044098	FALSE	FALSE	7.457
ENSG00000081026	ENSMUSG00000052539	FALSE	FALSE	7.92
ENSG00000081051	ENSMUSG00000054932	FALSE	FALSE	2.957
ENSG00000081052	ENSMUSG00000067158	FALSE	FALSE	5.832
ENSG00000081059	ENSMUSG00000000782	FALSE	FALSE	10.866
ENSG00000081138	ENSMUSG00000026312	TRUE	FALSE	7.0155
ENSG00000081148	ENSMUSG00000035270	FALSE	FALSE	2.483
ENSG00000081177	ENSMUSG00000032705	FALSE	FALSE	6.031
ENSG00000081181	ENSMUSG00000021125	FALSE	FALSE	6.276
ENSG00000081189	ENSMUSG00000005583	FALSE	FALSE	7.712
ENSG00000081237	ENSMUSG00000026395	TRUE	FALSE	5.291
ENSG00000081248	ENSMUSG00000026407	FALSE	FALSE	7.504
ENSG00000081277	ENSMUSG00000026413	FALSE	FALSE	7.476
ENSG00000081307	ENSMUSG00000032557	FALSE	FALSE	5.112
ENSG00000081320	ENSMUSG00000026094	FALSE	FALSE	7.833
ENSG00000081377	ENSMUSG00000033102	FALSE	FALSE	4.859
ENSG00000081479	ENSMUSG00000027070	FALSE	FALSE	3.554
ENSG00000081692	ENSMUSG00000036819	FALSE	FALSE	-0.509
ENSG00000081721	ENSMUSG00000026659	FALSE	FALSE	8.082
ENSG00000081760	ENSMUSG00000029482	FALSE	FALSE	4.146
ENSG00000081791	ENSMUSG00000024442	FALSE	FALSE	7.923
ENSG00000081800	ENSMUSG00000029700	FALSE	FALSE	6.2925
ENSG00000081803	ENSMUSG00000017978	FALSE	FALSE	7.703
ENSG00000081842	ENSMUSG00000103707	FALSE	FALSE	0.028
ENSG00000081853	ENSMUSG00000103332	TRUE	FALSE	-0.1775
ENSG00000081870	ENSMUSG00000063172	FALSE	FALSE	4.193
ENSG00000081913	ENSMUSG00000044340	FALSE	FALSE	6.2405
ENSG00000081923	ENSMUSG00000039529	FALSE	FALSE	6.523
ENSG00000081985	ENSMUSG00000018341	FALSE	FALSE	4.692
ENSG00000082014	ENSMUSG00000028949	FALSE	FALSE	7.558
ENSG00000082068	ENSMUSG00000039828	FALSE	FALSE	11.489
ENSG00000082074	ENSMUSG00000022148	FALSE	FALSE	5.2245
ENSG00000082126	ENSMUSG00000079550	FALSE	FALSE	-1.198
ENSG00000082146	ENSMUSG00000026027	FALSE	FALSE	7.998
ENSG00000082153	ENSMUSG00000051223	FALSE	FALSE	5.7095
ENSG00000082175	ENSMUSG00000031870	TRUE	FALSE	3.618
ENSG00000082196	ENSMUSG00000058914	FALSE	FALSE	7.646
ENSG00000082212	ENSMUSG00000024556	FALSE	FALSE	7.574
ENSG00000082213	ENSMUSG00000022195	FALSE	FALSE	1.157
ENSG00000082258	ENSMUSG00000026349	FALSE	FALSE	6.871
ENSG00000082269	ENSMUSG00000026153	FALSE	FALSE	7.897
ENSG00000082293	ENSMUSG00000026141	TRUE	FALSE	7.507
ENSG00000082397	ENSMUSG00000024044	TRUE	TRUE	7.632
ENSG00000082438	ENSMUSG00000034903	FALSE	FALSE	5.1745
ENSG00000082458	ENSMUSG00000000881	FALSE	FALSE	5.543
ENSG00000082482	ENSMUSG00000037624	FALSE	FALSE	5.0185
ENSG00000082497	ENSMUSG00000016262	FALSE	FALSE	7.3775
ENSG00000082512	ENSMUSG00000026637	FALSE	FALSE	1.789
ENSG00000082516	ENSMUSG00000037275	FALSE	FALSE	4.147
ENSG00000082556	ENSMUSG00000025905	FALSE	FALSE	7.605
ENSG00000082641	ENSMUSG00000038615	FALSE	FALSE	7.185
ENSG00000082684	ENSMUSG00000052133	TRUE	FALSE	7.612
ENSG00000082701	ENSMUSG00000022812	FALSE	FALSE	6.181
ENSG00000082781	ENSMUSG00000022817	FALSE	FALSE	7.461
ENSG00000082805	ENSMUSG00000030172	FALSE	FALSE	8.438
ENSG00000082898	ENSMUSG00000020290	FALSE	FALSE	8.489
ENSG00000082996	ENSMUSG00000036503	FALSE	FALSE	11.6525
ENSG00000083067	ENSMUSG00000052387	TRUE	FALSE	7.718
ENSG00000083093	ENSMUSG00000044702	FALSE	FALSE	-0.065
ENSG00000083097	ENSMUSG00000034973	FALSE	FALSE	8.324
ENSG00000083099	ENSMUSG00000045854	FALSE	FALSE	4.918
ENSG00000083123	ENSMUSG00000032263	FALSE	FALSE	6.6105
ENSG00000083168	ENSMUSG00000031540	FALSE	FALSE	5.083
ENSG00000083223	ENSMUSG00000035248	FALSE	FALSE	4.975
ENSG00000083290	ENSMUSG00000004798	FALSE	FALSE	7.591
ENSG00000083307	ENSMUSG00000022286	FALSE	FALSE	5.8335
ENSG00000083312	ENSMUSG00000009470	FALSE	FALSE	11.253
ENSG00000083444	ENSMUSG00000019055	FALSE	FALSE	8.6555
ENSG00000083454	ENSMUSG00000005950	FALSE	FALSE	3.9775
ENSG00000083457	ENSMUSG00000005947	FALSE	FALSE	2.632
ENSG00000083520	ENSMUSG00000033166	FALSE	FALSE	5.8385
ENSG00000083535	ENSMUSG00000022064	FALSE	FALSE	6.431
ENSG00000083544	ENSMUSG00000022019	FALSE	FALSE	9.852
ENSG00000083635	ENSMUSG00000022009	FALSE	FALSE	4.3805
ENSG00000083642	ENSMUSG00000034021	FALSE	FALSE	7.859
ENSG00000083720	ENSMUSG00000022186	FALSE	FALSE	4.8
ENSG00000083750	ENSMUSG00000041658	FALSE	FALSE	5.064
ENSG00000083782	ENSMUSG00000019936	FALSE	FALSE	6.373
ENSG00000083799	ENSMUSG00000036712	FALSE	FALSE	4.711
ENSG00000083807	ENSMUSG00000030382	FALSE	FALSE	1.577
ENSG00000083817	ENSMUSG00000034538	FALSE	FALSE	-13.6035
ENSG00000083838	ENSMUSG00000033961	FALSE	FALSE	1.4205
ENSG00000083845	ENSMUSG00000012848	FALSE	FALSE	7.815
ENSG00000083857	ENSMUSG00000070047	TRUE	TRUE	6.604
ENSG00000083896	ENSMUSG00000035851	FALSE	FALSE	7.878
ENSG00000083937	ENSMUSG00000004843	FALSE	FALSE	9.0085
ENSG00000084070	ENSMUSG00000032870	FALSE	FALSE	7.912
ENSG00000084072	ENSMUSG00000028651	FALSE	FALSE	6.397
ENSG00000084073	ENSMUSG00000043207	FALSE	FALSE	11.708
ENSG00000084090	ENSMUSG00000027367	FALSE	FALSE	5.451
ENSG00000084092	ENSMUSG00000036285	FALSE	FALSE	1.2045
ENSG00000084093	ENSMUSG00000029249	FALSE	FALSE	3.524
ENSG00000084110	ENSMUSG00000020017	FALSE	FALSE	6.6765
ENSG00000084112	ENSMUSG00000042121	FALSE	FALSE	4.2
ENSG00000084234	ENSMUSG00000031996	FALSE	FALSE	2.422
ENSG00000084444	ENSMUSG00000030207	FALSE	FALSE	7.691
ENSG00000084453	ENSMUSG00000030237	TRUE	FALSE	4.03
ENSG00000084463	ENSMUSG00000030216	FALSE	FALSE	8.9185
ENSG00000084623	ENSMUSG00000028798	FALSE	FALSE	8.785
ENSG00000084628	ENSMUSG00000078532	FALSE	FALSE	11.581
ENSG00000084636	ENSMUSG00000040690	FALSE	FALSE	6.2765
ENSG00000084652	ENSMUSG00000053841	FALSE	FALSE	11.26
ENSG00000084674	ENSMUSG00000020609	FALSE	FALSE	2.027
ENSG00000084676	ENSMUSG00000020647	FALSE	FALSE	6.712
ENSG00000084693	ENSMUSG00000029165	FALSE	FALSE	4.936
ENSG00000084710	ENSMUSG00000020658	FALSE	FALSE	5.2435
ENSG00000084731	ENSMUSG00000020668	FALSE	FALSE	7.591
ENSG00000084733	ENSMUSG00000020671	FALSE	FALSE	11.785
ENSG00000084734	ENSMUSG00000059434	FALSE	FALSE	0.6125
ENSG00000084754	ENSMUSG00000025745	FALSE	FALSE	7.718
ENSG00000084764	ENSMUSG00000029166	FALSE	FALSE	11.743
ENSG00000084774	ENSMUSG00000013629	FALSE	FALSE	8.9225
ENSG00000085063	ENSMUSG00000068686	FALSE	FALSE	1.041
ENSG00000085117	ENSMUSG00000027215	FALSE	FALSE	11.275
ENSG00000085185	ENSMUSG00000036959	TRUE	FALSE	7.557
ENSG00000085224	ENSMUSG00000031229	FALSE	FALSE	4.113
ENSG00000085231	ENSMUSG00000078941	FALSE	FALSE	2.781
ENSG00000085265	ENSMUSG00000026835	FALSE	FALSE	0.3
ENSG00000085274	ENSMUSG00000037730	FALSE	FALSE	8.7235
ENSG00000085276	ENSMUSG00000027684	FALSE	FALSE	7.738
ENSG00000085365	ENSMUSG00000021687	FALSE	FALSE	11.239
ENSG00000085377	ENSMUSG00000019849	FALSE	FALSE	7.6025
ENSG00000085382	ENSMUSG00000038822	FALSE	FALSE	7.665
ENSG00000085415	ENSMUSG00000079614	FALSE	FALSE	8.8755
ENSG00000085433	ENSMUSG00000040389	FALSE	FALSE	5.916
ENSG00000085449	ENSMUSG00000073643	FALSE	FALSE	4.3655
ENSG00000085465	ENSMUSG00000074340	FALSE	FALSE	0.412
ENSG00000085491	ENSMUSG00000040322	FALSE	FALSE	5.996
ENSG00000085511	ENSMUSG00000014426	FALSE	FALSE	7.266
ENSG00000085514	ENSMUSG00000046245	FALSE	FALSE	-0.1025
ENSG00000085552	ENSMUSG00000037995	FALSE	FALSE	5.8615
ENSG00000085563	ENSMUSG00000040584	TRUE	FALSE	4.219
ENSG00000085644	ENSMUSG00000071256	FALSE	FALSE	5.865
ENSG00000085662	ENSMUSG00000001642	FALSE	FALSE	4.8135
ENSG00000085719	ENSMUSG00000028228	FALSE	FALSE	3.772
ENSG00000085721	ENSMUSG00000022682	FALSE	FALSE	3.408
ENSG00000085733	ENSMUSG00000031078	FALSE	FALSE	5.3595
ENSG00000085741	ENSMUSG00000015957	FALSE	FALSE	7.669
ENSG00000085760	ENSMUSG00000020459	FALSE	FALSE	6.294
ENSG00000085788	ENSMUSG00000061313	FALSE	FALSE	2.5785
ENSG00000085831	ENSMUSG00000028555	FALSE	FALSE	10.783
ENSG00000085832	ENSMUSG00000028552	FALSE	FALSE	6.3225
ENSG00000085840	ENSMUSG00000028587	FALSE	FALSE	7.76
ENSG00000085872	ENSMUSG00000052488	FALSE	FALSE	7.459
ENSG00000085978	ENSMUSG00000026289	FALSE	FALSE	11.06
ENSG00000085982	ENSMUSG00000005501	FALSE	FALSE	7.517
ENSG00000085998	ENSMUSG00000028700	FALSE	FALSE	7.726
ENSG00000085999	ENSMUSG00000028702	FALSE	FALSE	8.639
ENSG00000086015	ENSMUSG00000003810	FALSE	FALSE	7.871
ENSG00000086062	ENSMUSG00000028413	FALSE	FALSE	4.922
ENSG00000086102	ENSMUSG00000028423	FALSE	FALSE	11.282
ENSG00000086159	ENSMUSG00000043144	FALSE	FALSE	1.102
ENSG00000086189	ENSMUSG00000021692	FALSE	FALSE	4.4455
ENSG00000086200	ENSMUSG00000042590	FALSE	FALSE	11.153
ENSG00000086205	ENSMUSG00000001773	TRUE	FALSE	3.593
ENSG00000086232	ENSMUSG00000029613	TRUE	FALSE	7.661
ENSG00000086288	ENSMUSG00000041138	FALSE	FALSE	1.793
ENSG00000086289	ENSMUSG00000002808	FALSE	FALSE	8.922
ENSG00000086300	ENSMUSG00000038301	FALSE	FALSE	10.2605
ENSG00000086475	ENSMUSG00000026662	FALSE	FALSE	6.697
ENSG00000086504	ENSMUSG00000024181	FALSE	FALSE	1.89
ENSG00000086506	ENSMUSG00000073063	FALSE	FALSE	6.648
ENSG00000086544	ENSMUSG00000003752	FALSE	FALSE	3.968
ENSG00000086570	ENSMUSG00000055333	FALSE	FALSE	5.831
ENSG00000086589	ENSMUSG00000024604	FALSE	FALSE	2.765
ENSG00000086598	ENSMUSG00000029390	FALSE	FALSE	9.243
ENSG00000086619	ENSMUSG00000057069	FALSE	FALSE	4.075
ENSG00000086666	ENSMUSG00000030629	FALSE	FALSE	7.755
ENSG00000086696	ENSMUSG00000031844	FALSE	FALSE	4.752
ENSG00000086717	ENSMUSG00000062168	FALSE	FALSE	4.4265
ENSG00000086730	ENSMUSG00000040751	FALSE	FALSE	10.3865
ENSG00000086758	ENSMUSG00000025261	FALSE	FALSE	7.6235
ENSG00000086827	ENSMUSG00000032264	FALSE	FALSE	3.894
ENSG00000086848	ENSMUSG00000032059	FALSE	FALSE	4.5515
ENSG00000086967	ENSMUSG00000038670	FALSE	FALSE	3.226
ENSG00000086991	ENSMUSG00000030562	FALSE	FALSE	5.984
ENSG00000087008	ENSMUSG00000029098	FALSE	FALSE	0.281
ENSG00000087053	ENSMUSG00000031918	FALSE	FALSE	8.3305
ENSG00000087074	ENSMUSG00000040435	FALSE	FALSE	1.731
ENSG00000087076	ENSMUSG00000030825	FALSE	FALSE	-2.689
ENSG00000087077	ENSMUSG00000023348	FALSE	FALSE	5.173
ENSG00000087085	ENSMUSG00000023328	FALSE	FALSE	6.382
ENSG00000087087	ENSMUSG00000037364	FALSE	FALSE	7.672
ENSG00000087088	ENSMUSG00000003873	FALSE	FALSE	6.268
ENSG00000087095	ENSMUSG00000017376	FALSE	FALSE	11.251
ENSG00000087111	ENSMUSG00000041958	FALSE	FALSE	2.0065
ENSG00000087116	ENSMUSG00000036545	FALSE	FALSE	4.812
ENSG00000087128	ENSMUSG00000054537	FALSE	FALSE	0.041
ENSG00000087152	ENSMUSG00000059995	FALSE	FALSE	6.264
ENSG00000087157	ENSMUSG00000017715	FALSE	FALSE	7.6
ENSG00000087191	ENSMUSG00000020708	FALSE	FALSE	7.714
ENSG00000087206	ENSMUSG00000025878	FALSE	FALSE	5.622
ENSG00000087245	ENSMUSG00000031740	FALSE	FALSE	11.153
ENSG00000087250	ENSMUSG00000031760	FALSE	FALSE	2.052
ENSG00000087253	ENSMUSG00000033192	FALSE	FALSE	2.723
ENSG00000087258	ENSMUSG00000031748	FALSE	FALSE	0.45
ENSG00000087263	ENSMUSG00000033009	FALSE	FALSE	-2.261
ENSG00000087266	ENSMUSG00000054520	FALSE	FALSE	5.005
ENSG00000087269	ENSMUSG00000036693	FALSE	FALSE	7.408
ENSG00000087274	ENSMUSG00000029106	FALSE	FALSE	2.5735
ENSG00000087299	ENSMUSG00000020988	FALSE	FALSE	3.924
ENSG00000087301	ENSMUSG00000021830	FALSE	FALSE	1.858
ENSG00000087302	ENSMUSG00000021807	FALSE	FALSE	7.677
ENSG00000087303	ENSMUSG00000021806	TRUE	FALSE	2.534
ENSG00000087338	ENSMUSG00000001157	FALSE	FALSE	8.05
ENSG00000087365	ENSMUSG00000024853	FALSE	FALSE	8.939
ENSG00000087448	ENSMUSG00000040102	FALSE	FALSE	10.4405
ENSG00000087460	ENSMUSG00000027523	FALSE	FALSE	4.111
ENSG00000087470	ENSMUSG00000022789	FALSE	FALSE	6.7355
ENSG00000087494	ENSMUSG00000048776	FALSE	FALSE	7.655
ENSG00000087495	ENSMUSG00000027525	FALSE	FALSE	2.6565
ENSG00000087502	ENSMUSG00000030304	FALSE	FALSE	6.128
ENSG00000087510	ENSMUSG00000028640	FALSE	FALSE	7.656
ENSG00000087586	ENSMUSG00000027496	FALSE	FALSE	7.311
ENSG00000087589	ENSMUSG00000074570	FALSE	FALSE	0.4795
ENSG00000087842	ENSMUSG00000031379	FALSE	FALSE	11.602
ENSG00000087884	ENSMUSG00000035642	FALSE	FALSE	8.285
ENSG00000087903	ENSMUSG00000024206	FALSE	FALSE	4.7685
ENSG00000087995	ENSMUSG00000020691	FALSE	FALSE	8.45
ENSG00000088002	ENSMUSG00000003271	FALSE	FALSE	3.254
ENSG00000088035	ENSMUSG00000073792	FALSE	FALSE	7.517
ENSG00000088038	ENSMUSG00000035632	FALSE	FALSE	7.88
ENSG00000088053	ENSMUSG00000078810	FALSE	FALSE	-0.999
ENSG00000088179	ENSMUSG00000026384	FALSE	FALSE	8.3945
ENSG00000088205	ENSMUSG00000001674	FALSE	FALSE	5.8315
ENSG00000088247	ENSMUSG00000007670	FALSE	FALSE	7.696
ENSG00000088280	ENSMUSG00000036995	FALSE	FALSE	5.783
ENSG00000088298	ENSMUSG00000038312	FALSE	FALSE	6.301
ENSG00000088305	ENSMUSG00000027478	FALSE	FALSE	5.487
ENSG00000088320	ENSMUSG00000000359	FALSE	FALSE	2.978
ENSG00000088325	ENSMUSG00000027469	FALSE	FALSE	3.227
ENSG00000088356	ENSMUSG00000027472	FALSE	FALSE	1.682
ENSG00000088367	ENSMUSG00000027624	FALSE	FALSE	11.777
ENSG00000088386	ENSMUSG00000025557	FALSE	FALSE	7.64
ENSG00000088387	ENSMUSG00000025558	FALSE	FALSE	7.628
ENSG00000088448	ENSMUSG00000031508	FALSE	FALSE	7.548
ENSG00000088451	ENSMUSG00000022130	FALSE	FALSE	7.9865
ENSG00000088538	ENSMUSG00000039716	FALSE	FALSE	7.764
ENSG00000088543	ENSMUSG00000037977	FALSE	FALSE	4.248
ENSG00000088682	ENSMUSG00000031782	FALSE	FALSE	-0.108
ENSG00000088726	ENSMUSG00000059900	FALSE	FALSE	7.497
ENSG00000088727	ENSMUSG00000032489	FALSE	FALSE	6.029
ENSG00000088756	ENSMUSG00000024043	FALSE	FALSE	1.731
ENSG00000088766	ENSMUSG00000027357	FALSE	FALSE	9.7275
ENSG00000088808	ENSMUSG00000021285	FALSE	FALSE	7.485
ENSG00000088812	ENSMUSG00000027312	FALSE	FALSE	8.0375
ENSG00000088826	ENSMUSG00000027333	FALSE	FALSE	8.7885
ENSG00000088827	ENSMUSG00000027322	FALSE	FALSE	3.695
ENSG00000088833	ENSMUSG00000027455	FALSE	FALSE	5.412
ENSG00000088836	ENSMUSG00000074796	FALSE	FALSE	4.493
ENSG00000088854	ENSMUSG00000027309	FALSE	FALSE	6.628
ENSG00000088881	ENSMUSG00000053552	FALSE	FALSE	7.678
ENSG00000088882	ENSMUSG00000027408	FALSE	FALSE	7.222
ENSG00000088888	ENSMUSG00000037523	FALSE	FALSE	1.4965
ENSG00000088899	ENSMUSG00000037703	FALSE	FALSE	7.608
ENSG00000088926	ENSMUSG00000031645	FALSE	FALSE	2.027
ENSG00000088930	ENSMUSG00000027433	FALSE	FALSE	11.493
ENSG00000088970	ENSMUSG00000074749	FALSE	FALSE	3.398
ENSG00000088986	ENSMUSG00000009013	FALSE	FALSE	5.107
ENSG00000088992	ENSMUSG00000029359	FALSE	FALSE	7.567
ENSG00000089006	ENSMUSG00000027423	FALSE	FALSE	6.9155
ENSG00000089012	ENSMUSG00000095028	FALSE	FALSE	-1.351
ENSG00000089022	ENSMUSG00000029454	FALSE	FALSE	7.693
ENSG00000089041	ENSMUSG00000029468	FALSE	FALSE	2.172
ENSG00000089048	ENSMUSG00000045624	FALSE	FALSE	3.16
ENSG00000089050	ENSMUSG00000027428	FALSE	FALSE	2.1105
ENSG00000089053	ENSMUSG00000029472	FALSE	FALSE	6.072
ENSG00000089057	ENSMUSG00000027340	FALSE	FALSE	5.1365
ENSG00000089060	ENSMUSG00000032754	FALSE	FALSE	9.572
ENSG00000089063	ENSMUSG00000027341	FALSE	FALSE	5.9535
ENSG00000089091	ENSMUSG00000037259	FALSE	FALSE	3.9495
ENSG00000089094	ENSMUSG00000029475	FALSE	FALSE	7.619
ENSG00000089101	ENSMUSG00000037143	TRUE	TRUE	3.7005
ENSG00000089116	ENSMUSG00000029595	FALSE	FALSE	7.7175
ENSG00000089123	ENSMUSG00000039033	FALSE	FALSE	5.465
ENSG00000089127	ENSMUSG00000066861	FALSE	FALSE	-9.838
ENSG00000089154	ENSMUSG00000041638	FALSE	FALSE	7.68
ENSG00000089157	ENSMUSG00000067274	FALSE	FALSE	5.324
ENSG00000089159	ENSMUSG00000029528	FALSE	FALSE	7.15
ENSG00000089163	ENSMUSG00000029524	FALSE	FALSE	1.8925
ENSG00000089169	ENSMUSG00000029608	FALSE	FALSE	6.7505
ENSG00000089177	ENSMUSG00000038844	FALSE	FALSE	6.188
ENSG00000089195	ENSMUSG00000037376	FALSE	FALSE	0.047
ENSG00000089199	ENSMUSG00000027350	FALSE	FALSE	0.718
ENSG00000089225	ENSMUSG00000018263	TRUE	FALSE	7.804
ENSG00000089234	ENSMUSG00000029458	FALSE	FALSE	9.5215
ENSG00000089250	ENSMUSG00000029361	TRUE	FALSE	5.996
ENSG00000089280	ENSMUSG00000030795	FALSE	FALSE	8.396
ENSG00000089289	ENSMUSG00000031221	FALSE	FALSE	2.4875
ENSG00000089327	ENSMUSG00000009687	FALSE	FALSE	-0.813
ENSG00000089351	ENSMUSG00000001248	FALSE	FALSE	5.2385
ENSG00000089356	ENSMUSG00000057092	FALSE	FALSE	0.938
ENSG00000089472	ENSMUSG00000031209	TRUE	FALSE	5.7
ENSG00000089486	ENSMUSG00000004071	FALSE	FALSE	9.3025
ENSG00000089505	ENSMUSG00000110430	FALSE	FALSE	0.008
ENSG00000089558	ENSMUSG00000035355	FALSE	FALSE	5.673
ENSG00000089597	ENSMUSG00000071650	FALSE	FALSE	6.0145
ENSG00000089639	ENSMUSG00000036246	FALSE	FALSE	6.1375
ENSG00000089682	ENSMUSG00000031433	FALSE	FALSE	9.831
ENSG00000089685	ENSMUSG00000017716	FALSE	FALSE	1.726
ENSG00000089692	ENSMUSG00000030124	FALSE	FALSE	1.863
ENSG00000089693	ENSMUSG00000030120	FALSE	FALSE	7.7355
ENSG00000089737	ENSMUSG00000041645	FALSE	FALSE	1.408
ENSG00000089775	ENSMUSG00000056459	FALSE	FALSE	7.702
ENSG00000089818	ENSMUSG00000030327	FALSE	FALSE	7.275
ENSG00000089820	ENSMUSG00000031389	FALSE	FALSE	3.988
ENSG00000089847	ENSMUSG00000054708	FALSE	FALSE	3.2745
ENSG00000089876	ENSMUSG00000030986	FALSE	FALSE	7.156
ENSG00000089902	ENSMUSG00000037896	FALSE	FALSE	11.68
ENSG00000089916	ENSMUSG00000021254	FALSE	FALSE	3.337
ENSG00000090006	ENSMUSG00000040488	FALSE	FALSE	5.877
ENSG00000090020	ENSMUSG00000028854	FALSE	FALSE	7.2425
ENSG00000090054	ENSMUSG00000021468	FALSE	FALSE	3.838
ENSG00000090060	ENSMUSG00000021111	FALSE	FALSE	8.024
ENSG00000090061	ENSMUSG00000021258	FALSE	FALSE	7.014
ENSG00000090104	ENSMUSG00000026358	FALSE	FALSE	4.407
ENSG00000090273	ENSMUSG00000028851	FALSE	FALSE	11.777
ENSG00000090316	ENSMUSG00000079562	FALSE	FALSE	5.843
ENSG00000090339	ENSMUSG00000037405	FALSE	FALSE	-0.5035
ENSG00000090372	ENSMUSG00000030374	FALSE	FALSE	6.0615
ENSG00000090376	ENSMUSG00000020227	FALSE	FALSE	7.312
ENSG00000090382	ENSMUSG00000069516	FALSE	FALSE	-20
ENSG00000090402	ENSMUSG00000027790	TRUE	FALSE	3.647
ENSG00000090432	ENSMUSG00000041241	FALSE	FALSE	1.514
ENSG00000090447	ENSMUSG00000005718	FALSE	FALSE	6.242
ENSG00000090470	ENSMUSG00000041837	FALSE	FALSE	7.912
ENSG00000090487	ENSMUSG00000032388	FALSE	FALSE	5.8905
ENSG00000090512	ENSMUSG00000022871	FALSE	FALSE	1.549
ENSG00000090520	ENSMUSG00000004460	FALSE	FALSE	7.682
ENSG00000090530	ENSMUSG00000038168	FALSE	FALSE	2.841
ENSG00000090534	ENSMUSG00000022847	FALSE	FALSE	1.979
ENSG00000090539	ENSMUSG00000006958	FALSE	FALSE	3.875
ENSG00000090554	ENSMUSG00000110206	FALSE	FALSE	5.476
ENSG00000090565	ENSMUSG00000037098	FALSE	FALSE	6.077
ENSG00000090581	ENSMUSG00000035521	FALSE	FALSE	-0.006
ENSG00000090615	ENSMUSG00000029502	FALSE	FALSE	5.8635
ENSG00000090621	ENSMUSG00000011257	FALSE	FALSE	5.111
ENSG00000090661	ENSMUSG00000008206	FALSE	FALSE	10.807
ENSG00000090674	ENSMUSG00000004567	FALSE	FALSE	10.94
ENSG00000090686	ENSMUSG00000043411	FALSE	FALSE	7.584
ENSG00000090776	ENSMUSG00000031217	FALSE	FALSE	7.197
ENSG00000090857	ENSMUSG00000033624	FALSE	FALSE	10.3905
ENSG00000090861	ENSMUSG00000031960	FALSE	FALSE	7.605
ENSG00000090863	ENSMUSG00000003316	FALSE	FALSE	7.67
ENSG00000090889	ENSMUSG00000034311	FALSE	FALSE	7.811
ENSG00000090905	ENSMUSG00000052707	FALSE	FALSE	7.7645
ENSG00000090924	ENSMUSG00000037552	FALSE	FALSE	3.5445
ENSG00000090932	ENSMUSG00000003436	FALSE	FALSE	3.957
ENSG00000090971	ENSMUSG00000035285	FALSE	FALSE	7.2215
ENSG00000090975	ENSMUSG00000029406	FALSE	FALSE	7.4775
ENSG00000090989	ENSMUSG00000036435	FALSE	FALSE	11.204
ENSG00000091009	ENSMUSG00000024491	FALSE	FALSE	5.959
ENSG00000091010	ENSMUSG00000024497	FALSE	FALSE	6.66
ENSG00000091039	ENSMUSG00000020189	FALSE	FALSE	7.499
ENSG00000091073	ENSMUSG00000004947	FALSE	FALSE	9.939
ENSG00000091106	ENSMUSG00000039193	FALSE	FALSE	1.404
ENSG00000091127	ENSMUSG00000057541	FALSE	FALSE	4.172
ENSG00000091129	ENSMUSG00000020598	TRUE	TRUE	7.6695
ENSG00000091136	ENSMUSG00000002900	FALSE	FALSE	6.9585
ENSG00000091137	ENSMUSG00000020651	FALSE	FALSE	2.875
ENSG00000091138	ENSMUSG00000001225	FALSE	FALSE	4.801
ENSG00000091140	ENSMUSG00000020664	FALSE	FALSE	7.888
ENSG00000091157	ENSMUSG00000040560	FALSE	FALSE	11.063
ENSG00000091164	ENSMUSG00000024583	FALSE	FALSE	9.125
ENSG00000091181	ENSMUSG00000005364	FALSE	FALSE	3.4555
ENSG00000091262	ENSMUSG00000030834	FALSE	FALSE	3.847
ENSG00000091409	ENSMUSG00000027111	FALSE	FALSE	7.218
ENSG00000091428	ENSMUSG00000049044	FALSE	FALSE	10
ENSG00000091436	ENSMUSG00000004085	FALSE	FALSE	7.3475
ENSG00000091482	ENSMUSG00000041476	FALSE	FALSE	3.0145
ENSG00000091483	ENSMUSG00000026526	FALSE	FALSE	5.899
ENSG00000091490	ENSMUSG00000029189	FALSE	FALSE	7.627
ENSG00000091513	ENSMUSG00000032554	FALSE	FALSE	3.059
ENSG00000091527	ENSMUSG00000032803	FALSE	FALSE	1.203
ENSG00000091536	ENSMUSG00000042678	FALSE	FALSE	5.657
ENSG00000091583	ENSMUSG00000000049	FALSE	FALSE	7.988
ENSG00000091592	ENSMUSG00000069830	FALSE	FALSE	1.131
ENSG00000091622	ENSMUSG00000040543	FALSE	FALSE	5.99
ENSG00000091640	ENSMUSG00000018287	FALSE	FALSE	7.563
ENSG00000091656	ENSMUSG00000025255	TRUE	FALSE	7.722
ENSG00000091664	ENSMUSG00000030500	TRUE	FALSE	7.7935
ENSG00000091704	ENSMUSG00000054446	FALSE	FALSE	1.9015
ENSG00000091732	ENSMUSG00000039130	FALSE	FALSE	2.595
ENSG00000091831	ENSMUSG00000019768	FALSE	FALSE	7.556
ENSG00000091844	ENSMUSG00000019775	FALSE	FALSE	7.542
ENSG00000091879	ENSMUSG00000031465	FALSE	FALSE	7.615
ENSG00000091947	ENSMUSG00000020921	FALSE	FALSE	2.894
ENSG00000091972	ENSMUSG00000022661	FALSE	FALSE	3.846
ENSG00000091986	ENSMUSG00000022665	FALSE	FALSE	4.23
ENSG00000092009	ENSMUSG00000022225	FALSE	FALSE	0.8105
ENSG00000092020	ENSMUSG00000021022	FALSE	FALSE	9.5055
ENSG00000092036	ENSMUSG00000022177	FALSE	FALSE	5.968
ENSG00000092051	ENSMUSG00000022208	FALSE	FALSE	5.909
ENSG00000092054	ENSMUSG00000053093	TRUE	FALSE	5.761
ENSG00000092067	ENSMUSG00000052435	FALSE	FALSE	2.635
ENSG00000092068	ENSMUSG00000022180	FALSE	FALSE	4.555
ENSG00000092094	ENSMUSG00000006289	FALSE	FALSE	3.536
ENSG00000092096	ENSMUSG00000022199	FALSE	FALSE	3.984
ENSG00000092098	ENSMUSG00000047098	FALSE	FALSE	9.5085
ENSG00000092108	ENSMUSG00000020952	FALSE	FALSE	11.1435
ENSG00000092140	ENSMUSG00000035293	FALSE	FALSE	2.8955
ENSG00000092148	ENSMUSG00000035247	FALSE	FALSE	7.696
ENSG00000092199	ENSMUSG00000060373	FALSE	FALSE	6.3675
ENSG00000092200	ENSMUSG00000057132	FALSE	FALSE	2.028
ENSG00000092201	ENSMUSG00000035726	FALSE	FALSE	7.7435
ENSG00000092203	ENSMUSG00000016831	FALSE	FALSE	5.936
ENSG00000092208	ENSMUSG00000060121	FALSE	FALSE	3.005
ENSG00000092295	ENSMUSG00000022218	FALSE	FALSE	7.727
ENSG00000092345	ENSMUSG00000010592	FALSE	FALSE	7.345
ENSG00000092421	ENSMUSG00000019647	FALSE	FALSE	9.503
ENSG00000092439	ENSMUSG00000027365	FALSE	FALSE	7.6455
ENSG00000092445	ENSMUSG00000027298	FALSE	FALSE	9.998
ENSG00000092470	ENSMUSG00000027242	FALSE	FALSE	3.7915
ENSG00000092529	ENSMUSG00000079110	FALSE	FALSE	11.231
ENSG00000092607	ENSMUSG00000027868	FALSE	FALSE	7.694
ENSG00000092621	ENSMUSG00000053398	FALSE	FALSE	8.403
ENSG00000092758	ENSMUSG00000027570	FALSE	FALSE	8.547
ENSG00000092820	ENSMUSG00000052397	FALSE	FALSE	6.73
ENSG00000092847	ENSMUSG00000041530	FALSE	FALSE	11.5055
ENSG00000092850	ENSMUSG00000028845	FALSE	FALSE	5.043
ENSG00000092853	ENSMUSG00000042489	FALSE	FALSE	5.4555
ENSG00000092871	ENSMUSG00000020696	FALSE	FALSE	3.978
ENSG00000092929	ENSMUSG00000057948	FALSE	FALSE	4.764
ENSG00000092931	ENSMUSG00000020818	FALSE	FALSE	11.5465
ENSG00000092964	ENSMUSG00000022048	FALSE	FALSE	11.853
ENSG00000092969	ENSMUSG00000039239	FALSE	FALSE	2.229
ENSG00000092978	ENSMUSG00000039210	TRUE	FALSE	4.057
ENSG00000093000	ENSMUSG00000016619	FALSE	FALSE	5.526
ENSG00000093009	ENSMUSG00000000028	FALSE	FALSE	7.285
ENSG00000093010	ENSMUSG00000000326	FALSE	FALSE	4.682
ENSG00000093134	ENSMUSG00000020010	FALSE	FALSE	1.102
ENSG00000093167	ENSMUSG00000032497	FALSE	FALSE	0.941
ENSG00000093183	ENSMUSG00000061536	FALSE	FALSE	-0.345
ENSG00000093217	ENSMUSG00000035769	FALSE	FALSE	9.173
ENSG00000094631	ENSMUSG00000031161	FALSE	FALSE	5.164
ENSG00000094661	ENSMUSG00000071185	FALSE	FALSE	0.073
ENSG00000094755	ENSMUSG00000020159	FALSE	FALSE	9.4535
ENSG00000094796	ENSMUSG00000048981	FALSE	FALSE	1.686
ENSG00000094804	ENSMUSG00000017499	FALSE	FALSE	5.864
ENSG00000094841	ENSMUSG00000073016	FALSE	FALSE	1.911
ENSG00000094880	ENSMUSG00000024370	FALSE	FALSE	9.7995
ENSG00000094914	ENSMUSG00000036678	FALSE	FALSE	7.618
ENSG00000094916	ENSMUSG00000009575	FALSE	FALSE	7.78
ENSG00000094963	ENSMUSG00000040170	FALSE	FALSE	4.056
ENSG00000094975	ENSMUSG00000040297	FALSE	FALSE	9.94
ENSG00000095002	ENSMUSG00000024151	FALSE	FALSE	11.021
ENSG00000095015	ENSMUSG00000021754	FALSE	FALSE	4.4525
ENSG00000095059	ENSMUSG00000060038	FALSE	FALSE	7.0695
ENSG00000095066	ENSMUSG00000052566	FALSE	FALSE	5.955
ENSG00000095139	ENSMUSG00000032096	FALSE	FALSE	9.295
ENSG00000095203	ENSMUSG00000028434	FALSE	FALSE	7.396
ENSG00000095209	ENSMUSG00000028420	FALSE	FALSE	6.686
ENSG00000095261	ENSMUSG00000026869	FALSE	FALSE	3.1035
ENSG00000095303	ENSMUSG00000047250	TRUE	FALSE	5.929
ENSG00000095319	ENSMUSG00000052533	FALSE	FALSE	9.353
ENSG00000095321	ENSMUSG00000026853	FALSE	FALSE	5.91
ENSG00000095370	ENSMUSG00000059013	FALSE	FALSE	5.687
ENSG00000095380	ENSMUSG00000028334	FALSE	FALSE	11.741
ENSG00000095383	ENSMUSG00000039813	FALSE	FALSE	5.687
ENSG00000095397	ENSMUSG00000039137	FALSE	FALSE	4.838
ENSG00000095464	ENSMUSG00000024992	FALSE	FALSE	7.862
ENSG00000095485	ENSMUSG00000025200	FALSE	FALSE	-0.247
ENSG00000095539	ENSMUSG00000025207	FALSE	FALSE	2.5365
ENSG00000095564	ENSMUSG00000040565	FALSE	FALSE	11.19
ENSG00000095574	ENSMUSG00000040167	FALSE	FALSE	3.438
ENSG00000095585	ENSMUSG00000061132	FALSE	FALSE	0.968
ENSG00000095587	ENSMUSG00000025013	FALSE	FALSE	6.022
ENSG00000095596	ENSMUSG00000024987	FALSE	FALSE	7.604
ENSG00000095627	ENSMUSG00000025081	FALSE	FALSE	1.857
ENSG00000095637	ENSMUSG00000025006	FALSE	FALSE	3.947
ENSG00000095713	ENSMUSG00000042401	FALSE	FALSE	8.316
ENSG00000095739	ENSMUSG00000024232	FALSE	FALSE	7.6235
ENSG00000095752	ENSMUSG00000004371	FALSE	FALSE	7.48
ENSG00000095777	ENSMUSG00000025716	FALSE	FALSE	5.9945
ENSG00000095787	ENSMUSG00000024283	FALSE	FALSE	9.986
ENSG00000095794	ENSMUSG00000063889	FALSE	FALSE	7.736
ENSG00000095906	ENSMUSG00000039183	FALSE	FALSE	7.652
ENSG00000095951	ENSMUSG00000021366	FALSE	FALSE	6.205
ENSG00000095970	ENSMUSG00000023992	FALSE	FALSE	0.633
ENSG00000095981	ENSMUSG00000023387	FALSE	FALSE	3.894
ENSG00000096006	ENSMUSG00000025431	FALSE	FALSE	2.59
ENSG00000096060	ENSMUSG00000024222	FALSE	FALSE	7.6695
ENSG00000096063	ENSMUSG00000004865	FALSE	FALSE	7.698
ENSG00000096070	ENSMUSG00000063952	FALSE	FALSE	10.0155
ENSG00000096080	ENSMUSG00000023967	FALSE	FALSE	0.338
ENSG00000096088	ENSMUSG00000023987	FALSE	FALSE	1.935
ENSG00000096092	ENSMUSG00000025933	FALSE	FALSE	10.858
ENSG00000096093	ENSMUSG00000041809	FALSE	FALSE	11.06
ENSG00000096264	ENSMUSG00000043939	FALSE	FALSE	-0.217
ENSG00000096384	ENSMUSG00000023944	FALSE	FALSE	9.995
ENSG00000096401	ENSMUSG00000023932	FALSE	FALSE	11.168
ENSG00000096433	ENSMUSG00000042644	FALSE	FALSE	8.568
ENSG00000096654	ENSMUSG00000006720	FALSE	FALSE	2.728
ENSG00000096696	ENSMUSG00000054889	FALSE	FALSE	7.7575
ENSG00000096717	ENSMUSG00000020063	FALSE	FALSE	2.259
ENSG00000096746	ENSMUSG00000020069	FALSE	FALSE	11.795
ENSG00000096872	ENSMUSG00000028576	FALSE	FALSE	9.4345
ENSG00000096968	ENSMUSG00000024789	FALSE	FALSE	11.2165
ENSG00000096996	ENSMUSG00000000791	TRUE	FALSE	0.383
ENSG00000097007	ENSMUSG00000026842	FALSE	FALSE	11.603
ENSG00000097021	ENSMUSG00000028937	FALSE	FALSE	7.53
ENSG00000097033	ENSMUSG00000037062	FALSE	FALSE	6
ENSG00000097046	ENSMUSG00000029283	FALSE	FALSE	5.918
ENSG00000097096	ENSMUSG00000036863	FALSE	FALSE	1.6825
ENSG00000099139	ENSMUSG00000024713	FALSE	FALSE	7.0965
ENSG00000099194	ENSMUSG00000025203	FALSE	FALSE	-0.808
ENSG00000099203	ENSMUSG00000032180	FALSE	FALSE	2.9785
ENSG00000099204	ENSMUSG00000025085	FALSE	FALSE	7.028
ENSG00000099219	ENSMUSG00000046324	FALSE	FALSE	6.171
ENSG00000099246	ENSMUSG00000073639	FALSE	FALSE	11.565
ENSG00000099250	ENSMUSG00000025810	FALSE	FALSE	7.825
ENSG00000099260	ENSMUSG00000033377	FALSE	FALSE	7.489
ENSG00000099282	ENSMUSG00000037031	FALSE	FALSE	7.5845
ENSG00000099284	ENSMUSG00000020086	FALSE	FALSE	9.868
ENSG00000099308	ENSMUSG00000031833	FALSE	FALSE	4.774
ENSG00000099326	ENSMUSG00000030380	FALSE	FALSE	1.939
ENSG00000099330	ENSMUSG00000002396	FALSE	FALSE	0.512
ENSG00000099331	ENSMUSG00000004677	FALSE	FALSE	4.2965
ENSG00000099337	ENSMUSG00000046410	FALSE	FALSE	8.77
ENSG00000099338	ENSMUSG00000049123	FALSE	FALSE	0.421
ENSG00000099341	ENSMUSG00000030591	FALSE	FALSE	0.753
ENSG00000099364	ENSMUSG00000030811	FALSE	FALSE	11.689
ENSG00000099365	ENSMUSG00000030806	FALSE	FALSE	9.926
ENSG00000099377	ENSMUSG00000042289	FALSE	FALSE	11.773
ENSG00000099381	ENSMUSG00000042308	FALSE	FALSE	7.823
ENSG00000099385	ENSMUSG00000030814	FALSE	FALSE	7.202
ENSG00000099399	ENSMUSG00000035427	FALSE	FALSE	-1.152
ENSG00000099617	ENSMUSG00000003070	FALSE	FALSE	-0.898
ENSG00000099624	ENSMUSG00000003072	FALSE	FALSE	9.153
ENSG00000099625	ENSMUSG00000035640	FALSE	FALSE	4.7575
ENSG00000099769	ENSMUSG00000046070	FALSE	FALSE	2.706
ENSG00000099783	ENSMUSG00000059208	FALSE	FALSE	10.012
ENSG00000099785	ENSMUSG00000079557	FALSE	FALSE	4.243
ENSG00000099795	ENSMUSG00000033938	FALSE	FALSE	2.415
ENSG00000099804	ENSMUSG00000020307	FALSE	FALSE	7.422
ENSG00000099810	ENSMUSG00000062937	FALSE	FALSE	11.198
ENSG00000099812	ENSMUSG00000035852	FALSE	FALSE	0.766
ENSG00000099814	ENSMUSG00000072825	FALSE	FALSE	0.853
ENSG00000099817	ENSMUSG00000004667	FALSE	FALSE	7.484
ENSG00000099821	ENSMUSG00000020329	FALSE	FALSE	1.627
ENSG00000099822	ENSMUSG00000020331	FALSE	FALSE	6.031
ENSG00000099834	ENSMUSG00000025497	FALSE	FALSE	-2.365
ENSG00000099840	ENSMUSG00000055862	FALSE	FALSE	6.911
ENSG00000099849	ENSMUSG00000038618	FALSE	FALSE	4.618
ENSG00000099860	ENSMUSG00000015312	FALSE	FALSE	10.781
ENSG00000099864	ENSMUSG00000035863	FALSE	FALSE	1.944
ENSG00000099866	ENSMUSG00000020310	FALSE	FALSE	-0.0805
ENSG00000099875	ENSMUSG00000020190	FALSE	FALSE	6.573
ENSG00000099889	ENSMUSG00000000325	FALSE	FALSE	7.6745
ENSG00000099899	ENSMUSG00000022721	FALSE	FALSE	2.904
ENSG00000099901	ENSMUSG00000005732	FALSE	FALSE	5.471
ENSG00000099904	ENSMUSG00000060166	FALSE	FALSE	4.3085
ENSG00000099910	ENSMUSG00000022750	FALSE	FALSE	7.597
ENSG00000099917	ENSMUSG00000012114	FALSE	FALSE	6.0185
ENSG00000099937	ENSMUSG00000022766	FALSE	FALSE	6.4125
ENSG00000099940	ENSMUSG00000022765	FALSE	FALSE	7.219
ENSG00000099942	ENSMUSG00000006134	FALSE	FALSE	1.325
ENSG00000099949	ENSMUSG00000022761	FALSE	FALSE	10.407
ENSG00000099953	ENSMUSG00000000901	FALSE	FALSE	7.8575
ENSG00000099954	ENSMUSG00000071226	FALSE	FALSE	3.6555
ENSG00000099956	ENSMUSG00000000902	FALSE	FALSE	11.799
ENSG00000099957	ENSMUSG00000022758	FALSE	FALSE	4.769
ENSG00000099958	ENSMUSG00000009092	FALSE	FALSE	3.324
ENSG00000099960	ENSMUSG00000022756	FALSE	FALSE	2.798
ENSG00000099968	ENSMUSG00000009112	FALSE	FALSE	11.622
ENSG00000099985	ENSMUSG00000058755	FALSE	FALSE	0.06
ENSG00000099991	ENSMUSG00000020196	FALSE	FALSE	7.871
ENSG00000099992	ENSMUSG00000034412	FALSE	FALSE	5.758
ENSG00000099994	ENSMUSG00000006342	FALSE	FALSE	2.593
ENSG00000099995	ENSMUSG00000002129	FALSE	FALSE	7.711
ENSG00000099998	ENSMUSG00000006344	FALSE	FALSE	2.571
ENSG00000099999	ENSMUSG00000003581	FALSE	FALSE	0.064
ENSG00000100003	ENSMUSG00000003585	FALSE	FALSE	5.891
ENSG00000100012	ENSMUSG00000054986	FALSE	FALSE	4.9005
ENSG00000100014	ENSMUSG00000033444	FALSE	FALSE	7.549
ENSG00000100023	ENSMUSG00000022771	FALSE	FALSE	7.562
ENSG00000100024	ENSMUSG00000033427	FALSE	FALSE	8.5195
ENSG00000100028	ENSMUSG00000020180	FALSE	FALSE	11.639
ENSG00000100029	ENSMUSG00000020430	FALSE	FALSE	5.532
ENSG00000100030	ENSMUSG00000063358	FALSE	FALSE	6.116
ENSG00000100033	ENSMUSG00000003526	FALSE	FALSE	4.78
ENSG00000100034	ENSMUSG00000026181	FALSE	FALSE	7.753
ENSG00000100036	ENSMUSG00000048807	FALSE	FALSE	9.082
ENSG00000100038	ENSMUSG00000022779	FALSE	FALSE	7.581
ENSG00000100053	ENSMUSG00000029352	FALSE	FALSE	3.3955
ENSG00000100055	ENSMUSG00000018008	FALSE	FALSE	7.6145
[truncated: 14,015 more rows]

## Sheet: Extended Data Figure 3f
#source data for extended data figure 3f: mean tumor area per mouse
sgRNA	mouse	mean tumor area (mm²)
894	GH00674	0.1525
NT	GH0648	0.0228571
756	GH0649	0.264571
756	GH0652	0.143865
NT	GH0654	0.0254286
756	GH0658	0.033
894	GH0662	0.0814545
NT	GH0663	0.0135
756	GH0664	0.109767
894	GH0665	0.0536667
NT	GH0666	0.0121429
756	GH0667	0.0696452
894	GH0668	0.253176
NT	GH0669	0.100308
756	GH0670	0.0254444
894	GH0671	0.0272632
NT	GH0672	0.0160833
756	GH0673	0.137455
NT	GH0675	0.00994118

## Sheet: Extended Data Figure 3g
#source data for extended data figure 3g: area of individual tumors
sgRNA	mouse	Tumor	Area_mm2
NT	GH0675	1	0.012
NT	GH0675	2	0.004
NT	GH0675	3	0.009
NT	GH0675	4	0.006
NT	GH0675	5	0.012
NT	GH0675	6	0.026
NT	GH0675	7	0.022
NT	GH0675	8	0.017
NT	GH0675	9	0.005
NT	GH0675	10	0.013
NT	GH0675	11	0.008
NT	GH0675	12	0.004
NT	GH0675	13	0.009
NT	GH0675	14	0.006
NT	GH0675	15	0.004
NT	GH0675	16	0.008
NT	GH0675	17	0.004
894	GH00674	1	0.256
894	GH00674	2	0.006
894	GH00674	3	0.047
894	GH00674	4	0.015
894	GH00674	5	0.007
894	GH00674	6	0.012
894	GH00674	7	0.008
894	GH00674	8	0.084
894	GH00674	9	0.006
894	GH00674	10	0.032
894	GH00674	11	1.449
894	GH00674	12	0.013
894	GH00674	13	0.022
894	GH00674	14	0.017
894	GH00674	15	0.02
894	GH00674	16	0.01
894	GH00674	17	0.218
894	GH00674	18	0.026
894	GH00674	19	0.151
894	GH00674	20	0.03
894	GH00674	21	0.088
894	GH00674	22	0.158
894	GH00674	23	0.026
894	GH00674	24	0.012
894	GH00674	25	0.132
894	GH00674	26	0.015
894	GH00674	27	0.069
894	GH00674	28	0.011
894	GH00674	29	0.1
894	GH00674	30	0.02
894	GH00674	31	1.902
894	GH00674	32	0.009
894	GH00674	33	0.044
894	GH00674	34	0.635
894	GH00674	35	0.084
894	GH00674	36	0.157
894	GH00674	37	0.008
894	GH00674	38	0.015
894	GH00674	39	0.017
894	GH00674	40	0.169
756	GH0673	1	0.027
756	GH0673	2	0.138
756	GH0673	3	0.014
756	GH0673	4	0.007
756	GH0673	5	1.669
756	GH0673	6	0.005
756	GH0673	7	0.176
756	GH0673	8	0.007
756	GH0673	9	0.236
756	GH0673	10	0.011
756	GH0673	11	0.005
756	GH0673	12	0.006
756	GH0673	13	0.024
756	GH0673	14	0.006
756	GH0673	15	0.057
756	GH0673	16	0.043
756	GH0673	17	0.062
756	GH0673	18	0.016
756	GH0673	19	0.008
756	GH0673	20	0.198
756	GH0673	21	0.145
756	GH0673	22	0.164
NT	GH0672	1	0.007
NT	GH0672	2	0.037
NT	GH0672	3	0.03
NT	GH0672	4	0.011
NT	GH0672	5	0.039
NT	GH0672	6	0.027
NT	GH0672	7	0.019
NT	GH0672	8	0.11
NT	GH0672	9	0.006
NT	GH0672	10	0.013
NT	GH0672	11	0.004
NT	GH0672	12	0.007
NT	GH0672	13	0.013
NT	GH0672	14	0.006
NT	GH0672	15	0.006
NT	GH0672	16	0.005
NT	GH0672	17	0.009
NT	GH0672	18	0.008
NT	GH0672	19	0.006
NT	GH0672	20	0.023
NT	GH0672	21	0.005
NT	GH0672	22	0.008
NT	GH0672	23	0.012
NT	GH0672	24	0.013
NT	GH0672	25	0.007
NT	GH0672	26	0.009
NT	GH0672	27	0.009
NT	GH0672	28	0.006
NT	GH0672	29	0.009
NT	GH0672	30	0.006
NT	GH0672	31	0.017
NT	GH0672	32	0.004
NT	GH0672	33	0.026
NT	GH0672	34	0.009
NT	GH0672	35	0.008
NT	GH0672	36	0.045
894	GH0671	1	0.023
894	GH0671	2	0.03
894	GH0671	3	0.01
894	GH0671	4	0.052
894	GH0671	5	0.023
894	GH0671	6	0.04
894	GH0671	7	0.047
894	GH0671	8	0.005
894	GH0671	9	0.008
894	GH0671	10	0.021
894	GH0671	11	0.009
894	GH0671	12	0.048
894	GH0671	13	0.113
894	GH0671	14	0.02
894	GH0671	15	0.012
894	GH0671	16	0.029
894	GH0671	17	0.012
894	GH0671	18	0.006
894	GH0671	19	0.01
756	GH0670	1	0.008
756	GH0670	2	0.015
756	GH0670	3	0.005
756	GH0670	4	0.006
756	GH0670	5	0.012
756	GH0670	6	0.074
756	GH0670	7	0.008
756	GH0670	8	0.086
756	GH0670	9	0.015
NT	GH0669	1	0.062
NT	GH0669	2	0.01
NT	GH0669	3	0.186
NT	GH0669	4	0.012
NT	GH0669	5	0.067
NT	GH0669	6	0.012
NT	GH0669	7	0.032
NT	GH0669	8	0.015
NT	GH0669	9	0.025
NT	GH0669	10	0.177
NT	GH0669	11	0.025
NT	GH0669	12	0.5
NT	GH0669	13	0.181
894	GH0668	1	0.067
894	GH0668	2	0.023
894	GH0668	3	0.258
894	GH0668	4	0.005
894	GH0668	5	0.009
894	GH0668	6	0.009
894	GH0668	7	0.053
894	GH0668	8	0.499
894	GH0668	9	0.175
894	GH0668	10	0.012
894	GH0668	11	0.023
894	GH0668	12	0.037
894	GH0668	13	2.421
894	GH0668	14	0.017
894	GH0668	15	0.541
894	GH0668	16	0.05
894	GH0668	17	0.005
894	GH0668	18	0.117
894	GH0668	19	0.04
894	GH0668	20	0.038
894	GH0668	21	0.019
894	GH0668	22	0.08
894	GH0668	23	0.443
894	GH0668	24	0.47
894	GH0668	25	0.119
894	GH0668	26	0.115
894	GH0668	27	2.48
894	GH0668	28	0.12
894	GH0668	29	0.096
894	GH0668	30	0.027
894	GH0668	31	0.045
894	GH0668	32	0.032
894	GH0668	33	0.062
894	GH0668	34	0.101
756	GH0667	1	0.013
756	GH0667	2	0.05
756	GH0667	3	0.045
756	GH0667	4	0.014
756	GH0667	5	0.062
756	GH0667	6	0.049
756	GH0667	7	0.022
756	GH0667	8	0.044
756	GH0667	9	0.016
756	GH0667	10	0.777
756	GH0667	11	0.021
756	GH0667	12	0.03
756	GH0667	13	0.046
756	GH0667	14	0.04
756	GH0667	15	0.091
756	GH0667	16	0.018
756	GH0667	17	0.03
756	GH0667	18	0.029
756	GH0667	19	0.01
756	GH0667	20	0.013
756	GH0667	21	0.031
756	GH0667	22	0.013
756	GH0667	23	0.077
756	GH0667	24	0.01
756	GH0667	25	0.025
756	GH0667	26	0.043
756	GH0667	27	0.016
756	GH0667	28	0.027
756	GH0667	29	0.251
756	GH0667	30	0.011
756	GH0667	31	0.235
NT	GH0666	1	0.007
NT	GH0666	2	0.013
NT	GH0666	3	0.01
NT	GH0666	4	0.021
NT	GH0666	5	0.02
NT	GH0666	6	0.007
NT	GH0666	7	0.007
894	GH0665	1	0.088
894	GH0665	2	0.01
894	GH0665	3	0.063
756	GH0664	1	0.032
756	GH0664	2	0.105
756	GH0664	3	0.229
756	GH0664	4	0.034
756	GH0664	5	0.086
756	GH0664	6	0.039
756	GH0664	7	0.432
756	GH0664	8	0.009
756	GH0664	9	0.2
756	GH0664	10	0.12
756	GH0664	11	0.021
756	GH0664	12	0.094
756	GH0664	13	0.05
756	GH0664	14	0.027
756	GH0664	15	0.031
756	GH0664	16	0.043
756	GH0664	17	0.007
756	GH0664	18	0.654
756	GH0664	19	0.027
756	GH0664	20	0.006
756	GH0664	21	0.007
756	GH0664	22	0.015
756	GH0664	23	0.015
756	GH0664	24	0.042
756	GH0664	25	0.011
756	GH0664	26	0.145
756	GH0664	27	0.077
756	GH0664	28	0.058
756	GH0664	29	0.349
756	GH0664	30	0.328
NT	GH0663	1	0.011
NT	GH0663	2	0.008
NT	GH0663	3	0.019
NT	GH0663	4	0.016
894	GH0662	1	0.009
894	GH0662	2	0.347
894	GH0662	3	0.02
894	GH0662	4	0.3
894	GH0662	5	0.015
894	GH0662	6	0.028
894	GH0662	7	0.053
894	GH0662	8	0.008
894	GH0662	9	0.022
894	GH0662	10	0.032
894	GH0662	11	0.062
756	GH0658	1	0.032
756	GH0658	2	0.01
756	GH0658	3	0.012
756	GH0658	4	0.019
756	GH0658	5	0.106
756	GH0658	6	0.019
NT	GH0654	1	0.009
NT	GH0654	2	0.047
NT	GH0654	3	0.017
NT	GH0654	4	0.026
NT	GH0654	5	0.057
NT	GH0654	6	0.007
NT	GH0654	7	0.015
756	GH0652	1	0.019
756	GH0652	2	0.14
756	GH0652	3	0.031
756	GH0652	4	0.013
756	GH0652	5	0.103
756	GH0652	6	0.064
756	GH0652	7	0.019
756	GH0652	8	0.008
756	GH0652	9	0.027
756	GH0652	10	0.086
756	GH0652	11	0.015
756	GH0652	12	0.009
756	GH0652	13	0.01
756	GH0652	14	0.067
756	GH0652	15	0.017
756	GH0652	16	0.196
756	GH0652	17	0.044
756	GH0652	18	0.013
756	GH0652	19	0.163
756	GH0652	20	0.012
756	GH0652	21	0.039
756	GH0652	22	0.009
756	GH0652	23	0.028
756	GH0652	24	0.269
756	GH0652	25	0.013
756	GH0652	26	0.025
756	GH0652	27	0.159
756	GH0652	28	0.023
756	GH0652	29	0.023
756	GH0652	30	0.013
756	GH0652	31	0.016
756	GH0652	32	0.432
756	GH0652	33	0.064
756	GH0652	34	0.065
756	GH0652	35	0.071
756	GH0652	36	0.132
756	GH0652	37	0.043
756	GH0652	38	0.408
756	GH0652	39	1.424
756	GH0652	40	0.087
756	GH0652	41	0.054
756	GH0652	42	0.268
756	GH0652	43	0.133
756	GH0652	44	1.946
756	GH0652	45	0.007
756	GH0652	46	0.055
756	GH0652	47	0.192
756	GH0652	48	0.069
756	GH0652	49	0.129
756	GH0652	50	0.025
756	GH0652	51	0.168
756	GH0652	52	0.036
756	GH0649	1	0.018
756	GH0649	2	0.01
756	GH0649	3	0.007
756	GH0649	4	0.009
756	GH0649	5	0.013
756	GH0649	6	0.031
756	GH0649	7	0.007
756	GH0649	8	0.008
756	GH0649	9	0.011
756	GH0649	10	0.049
756	GH0649	11	0.01
756	GH0649	12	0.007
756	GH0649	13	0.005
756	GH0649	14	3.519
NT	GH0648	1	0.007
NT	GH0648	2	0.007
NT	GH0648	3	0.018
NT	GH0648	4	0.016
NT	GH0648	5	0.014
NT	GH0648	6	0.152
NT	GH0648	7	0.019
NT	GH0648	8	0.007
NT	GH0648	9	0.006
NT	GH0648	10	0.026
NT	GH0648	11	0.014
NT	GH0648	12	0.01
NT	GH0648	13	0.012
NT	GH0648	14	0.012

## Sheet: Extended Data Figure 3h
#source data for Extended Data Figure 3h: GO terms enriched for genes mutated in human samples and identified in the piggyBac screen
GO term	force_directed_x	force_directed_y	marker_size_binned_q	sum_abs_log10_q_value	annotation
vesicle-mediated transport in synapse	0.27267	0.686643	20	2.54028	neuronal
heart development	0.363683	0.767534	20	2.65638
calmodulin binding	0.667017	0.129677	20	2.82272
regulation of neurotransmitter transport	0.815408	0.271352	20	2.86278	neuronal
adherens junction organization	0	0.661719	20	3.11623
regulation of postsynaptic cytosolic calcium ion concentration	0.319183	0.0735633	20	3.41734	neuronal
intraspecies interaction between organisms	0.817072	0.674199	20	3.54565
regulation of metal ion transport	0.496858	0.213306	20	3.67623
regulation of neurotransmitter levels	0.728491	0.269677	20	3.97001	neuronal
regulation of synaptic vesicle cycle	0.837543	0.378856	20	4.21187	neuronal
cell recognition	0.654304	0.862773	20	4.27049	neuronal
taxis	0.262946	0.821663	20	4.54366
neurotransmitter transport	0.413832	0.158475	20	4.78238	neuronal
Z disc	0.414238	0.0637188	20	4.79316
transmembrane receptor protein phosphatase activity	0.153232	1	20	4.89103
startle response	0.929632	0.502038	20	5.00686
protein localization to synapse	0.80871	0.609125	20	5.45244	neuronal
sarcolemma	0.549907	0.094467	20	5.49173
cell body	0.702406	0.440629	20	5.49824
animal organ morphogenesis	0.0345185	0.481454	20	5.68325
regulation of transmembrane transporter activity	0.57284	0.231697	20	6.31374
Schaffer collateral - CA1 synapse	0.369877	0.296476	20	6.54476	neuronal
cognition	0.570403	0.322029	20	6.88048	neuronal
positive regulation of cell junction assembly	0.235098	0.617941	20	6.88408
calcium ion binding	0.121604	0.288788	20	7.38063
potassium channel activity	0.834249	0	20	7.85466
multicellular organismal signaling	0.273377	0.195314	20	8.09007
cell junction assembly	0.414389	0.596031	20	8.1241
regulation of system process	0.296751	0.28122	20	8.48638
axon	0.335033	0.443596	20	8.81821	neuronal
glutamate receptor signaling pathway	1	0.415641	20	9.24632	neuronal
excitatory synapse	0.463679	0.274274	20	9.61372	neuronal
head development	0.32602	0.378246	20	9.66931
behavior	0.489726	0.429928	20	9.89491	neuronal
neuron spine	0.703437	0.34633	20	9.96922	neuronal
GABA-ergic synapse	0.301076	0.544357	40	10.5257	neuronal
presynapse	0.695266	0.506862	40	10.8591	neuronal
regulation of cell development	0.591839	0.682252	40	11.4976
plasma membrane protein complex	0.779461	0.519969	40	11.7275
receptor complex	0.704058	0.686242	40	12.0633
regulation of synapse structure or activity	0.516	0.637093	40	12.2183	neuronal
glutamate receptor activity	0.900379	0.142149	40	12.4813	neuronal
somatodendritic compartment	0.570804	0.488032	40	13.1614	neuronal
central nervous system development	0.474108	0.526141	40	13.4563	neuronal
regulation of nervous system development	0.550258	0.755416	40	14.012	neuronal
cell part morphogenesis	0.461139	0.710237	40	14.1365
regulation of ion transmembrane transport	0.652464	0.392642	40	14.3351
cell morphogenesis	0.194386	0.497123	40	16.1109
modulation of chemical synaptic transmission	0.43379	0.367976	40	16.4292	neuronal
trans-synaptic signaling	0.65781	0.233675	40	17.2215	neuronal
synapse organization	0.377755	0.50364	40	17.2376	neuronal
ion channel complex	0.921119	0.303758	40	17.8648
regulation of membrane potential	0.79631	0.445563	40	18.0444
gated channel activity	0.952711	0.20826	40	18.3861	neuronal
glutamatergic synapse	0.256997	0.395378	80	20.2682	neuronal
neuron to neuron synapse	0.557466	0.387822	80	21.6136	neuronal
biological adhesion	0.146747	0.58131	80	22.9486
neuron differentiation	0.383046	0.669944	80	23.4644	neuronal
postsynapse	0.670123	0.572559	80	25.5549	neuronal
synaptic membrane	0.583017	0.565859	80	38.1682	neuronal
