# Supplementary material for: Functional synapses between neurons and small cell lung cancer
Source: Nature. 2025 Sep 10;646(8087):1243–53. doi: 10.1038/s41586-025-09434-9 (PMC12571904; doi:10.1038/s41586-025-09434-9)
Supplement: Supplementary file 11 — Source Data Extended Data Fig. 4 [file 41586_2025_9434_MOESM11_ESM.xlsx]

## Sheet: Extended Data Figure 4a
# source data for Extended Data Figure 4a: expression of UBE2C in SCLC samples; TCGA cancers and GTEx healthy tissues
sample id	log2_TPM_plus_1	pipeline	tissue or cancer type	data type
SCLC	7.50553	GTEx	SCLC	median of all samples
Adipose Tissue	0.876893	GTEx	Adipose Tissue	median of all samples
Adrenal Gland	1.37132	GTEx	Adrenal Gland	median of all samples
Blood	2.96606	GTEx	Blood	median of all samples
Blood Vessel	0.635848	GTEx	Blood Vessel	median of all samples
Brain	0.268367	GTEx	Brain	median of all samples
Breast	0.821682	GTEx	Breast	median of all samples
Colon	1.39713	GTEx	Colon	median of all samples
Esophagus	0.873807	GTEx	Esophagus	median of all samples
Heart	0.587305	GTEx	Heart	median of all samples
Kidney	1.02399	GTEx	Kidney	median of all samples
Liver	0.879043	GTEx	Liver	median of all samples
Lung	2.01391	GTEx	Lung	median of all samples
Muscle	0.461805	GTEx	Muscle	median of all samples
Nerve	0.664986	GTEx	Nerve	median of all samples
Ovary	0.51	GTEx	Ovary	median of all samples
Pancreas	0.326101	GTEx	Pancreas	median of all samples
Pituitary	0.446808	GTEx	Pituitary	median of all samples
Prostate	1.02687	GTEx	Prostate	median of all samples
Salivary Gland	1.40302	GTEx	Salivary Gland	median of all samples
Skin	3.60735	GTEx	Skin	median of all samples
Small Intestine	3.71965	GTEx	Small Intestine	median of all samples
Spleen	3.60496	GTEx	Spleen	median of all samples
Stomach	1.78531	GTEx	Stomach	median of all samples
Testis	4.53237	GTEx	Testis	median of all samples
Thyroid	0.730954	GTEx	Thyroid	median of all samples
Uterus	0.759672	GTEx	Uterus	median of all samples
Vagina	3.10613	GTEx	Vagina	median of all samples
SCLC	7.53331	TCGA	SCLC	median of all samples
Neuroblastoma	5.62653	TCGA	Neuroblastoma	median of all samples
TCGA-ACC	4.72761	TCGA	TCGA-ACC	median of all samples
TCGA-BLCA	6.93526	TCGA	TCGA-BLCA	median of all samples
TCGA-BRCA	5.45801	TCGA	TCGA-BRCA	median of all samples
TCGA-CESC	7.07315	TCGA	TCGA-CESC	median of all samples
TCGA-CHOL	4.56969	TCGA	TCGA-CHOL	median of all samples
TCGA-COAD	6.9543	TCGA	TCGA-COAD	median of all samples
TCGA-DLBC	6.62284	TCGA	TCGA-DLBC	median of all samples
TCGA-ESCA	6.42793	TCGA	TCGA-ESCA	median of all samples
TCGA-GBM	5.63844	TCGA	TCGA-GBM	median of all samples
TCGA-HNSC	6.22485	TCGA	TCGA-HNSC	median of all samples
TCGA-KICH	3.01148	TCGA	TCGA-KICH	median of all samples
TCGA-KIRC	2.68289	TCGA	TCGA-KIRC	median of all samples
TCGA-KIRP	2.24709	TCGA	TCGA-KIRP	median of all samples
TCGA-LAML	4.72239	TCGA	TCGA-LAML	median of all samples
TCGA-LGG	2.76974	TCGA	TCGA-LGG	median of all samples
TCGA-LIHC	3.91707	TCGA	TCGA-LIHC	median of all samples
TCGA-LUAD	5.40138	TCGA	TCGA-LUAD	median of all samples
TCGA-LUSC	6.43548	TCGA	TCGA-LUSC	median of all samples
TCGA-MESO	4.85335	TCGA	TCGA-MESO	median of all samples
TCGA-OV	7.00163	TCGA	TCGA-OV	median of all samples
TCGA-PAAD	4.68029	TCGA	TCGA-PAAD	median of all samples
TCGA-PCPG	2.27364	TCGA	TCGA-PCPG	median of all samples
TCGA-PRAD	2.50522	TCGA	TCGA-PRAD	median of all samples
TCGA-READ	7.22147	TCGA	TCGA-READ	median of all samples
TCGA-SARC	5.95985	TCGA	TCGA-SARC	median of all samples
TCGA-SKCM	5.92711	TCGA	TCGA-SKCM	median of all samples
TCGA-STAD	6.57089	TCGA	TCGA-STAD	median of all samples
TCGA-TGCT	7.07969	TCGA	TCGA-TGCT	median of all samples
TCGA-THCA	1.91084	TCGA	TCGA-THCA	median of all samples
TCGA-THYM	6.76843	TCGA	TCGA-THYM	median of all samples
TCGA-UCEC	6.70846	TCGA	TCGA-UCEC	median of all samples
TCGA-UCS	7.4224	TCGA	TCGA-UCS	median of all samples
TCGA-UVM	3.56586	TCGA	TCGA-UVM	median of all samples
George_2015_S00022	7.82583	TCGA	SCLC	individual sample
George_2015_S00035	7.89224	TCGA	SCLC	individual sample
George_2015_S00050	7.57396	TCGA	SCLC	individual sample
George_2015_S00213	6.42161	TCGA	SCLC	individual sample
George_2015_S00356	7.62049	TCGA	SCLC	individual sample
George_2015_S00472	7.02824	TCGA	SCLC	individual sample
George_2015_S00501	6.53295	TCGA	SCLC	individual sample
George_2015_S00825	6.80814	TCGA	SCLC	individual sample
George_2015_S00827	7.98503	TCGA	SCLC	individual sample
George_2015_S00830	6.23657	TCGA	SCLC	individual sample
George_2015_S00832	8.11119	TCGA	SCLC	individual sample
George_2015_S00836	6.87316	TCGA	SCLC	individual sample
George_2015_S01242	8.25985	TCGA	SCLC	individual sample
George_2015_S01248	6.88856	TCGA	SCLC	individual sample
George_2015_S01297	7.92612	TCGA	SCLC	individual sample
George_2015_S01366	7.27838	TCGA	SCLC	individual sample
George_2015_S01453	7.35625	TCGA	SCLC	individual sample
George_2015_S01494	7.95723	TCGA	SCLC	individual sample
George_2015_S01512	7.99605	TCGA	SCLC	individual sample
George_2015_S01524	8.61187	TCGA	SCLC	individual sample
George_2015_S01556	7.51136	TCGA	SCLC	individual sample
George_2015_S01578	8.2842	TCGA	SCLC	individual sample
George_2015_S01698	7.6577	TCGA	SCLC	individual sample
George_2015_S01728	5.51356	TCGA	SCLC	individual sample
George_2015_S01792	7.0728	TCGA	SCLC	individual sample
George_2015_S01861	6.68324	TCGA	SCLC	individual sample
George_2015_S01864	7.5345	TCGA	SCLC	individual sample
George_2015_S02065	7.72461	TCGA	SCLC	individual sample
George_2015_S02120	7.63192	TCGA	SCLC	individual sample
George_2015_S02139	7.26639	TCGA	SCLC	individual sample
George_2015_S02163	7.74181	TCGA	SCLC	individual sample
George_2015_S02241	7.06035	TCGA	SCLC	individual sample
George_2015_S02242	8.16979	TCGA	SCLC	individual sample
George_2015_S02243	7.82595	TCGA	SCLC	individual sample
George_2015_S02244	7.8421	TCGA	SCLC	individual sample
George_2015_S02248	7.18779	TCGA	SCLC	individual sample
George_2015_S02249	7.289	TCGA	SCLC	individual sample
George_2015_S02256	7.1133	TCGA	SCLC	individual sample
George_2015_S02284	6.4721	TCGA	SCLC	individual sample
George_2015_S02285	7.61183	TCGA	SCLC	individual sample
George_2015_S02287	7.1208	TCGA	SCLC	individual sample
George_2015_S02289	7.39696	TCGA	SCLC	individual sample
George_2015_S02290	7.11146	TCGA	SCLC	individual sample
George_2015_S02293	7.73673	TCGA	SCLC	individual sample
George_2015_S02294	7.87332	TCGA	SCLC	individual sample
George_2015_S02295	7.87519	TCGA	SCLC	individual sample
George_2015_S02297	5.18664	TCGA	SCLC	individual sample
George_2015_S02322	7.02046	TCGA	SCLC	individual sample
George_2015_S02342	7.30603	TCGA	SCLC	individual sample
George_2015_S02347	6.61028	TCGA	SCLC	individual sample
George_2015_S02351	7.94601	TCGA	SCLC	individual sample
George_2015_S02352	7.72919	TCGA	SCLC	individual sample
George_2015_S02353	5.73987	TCGA	SCLC	individual sample
George_2015_S02354	7.94223	TCGA	SCLC	individual sample
George_2015_S02360	7.56523	TCGA	SCLC	individual sample
George_2015_S02376	8.41415	TCGA	SCLC	individual sample
George_2015_S02382	7.88771	TCGA	SCLC	individual sample
George_2015_S02397	6.84799	TCGA	SCLC	individual sample
Rudin_2012_98687	7.53212	TCGA	SCLC	individual sample
Rudin_2012_134426	7.7056	TCGA	SCLC	individual sample
Rudin_2012_134427	7.06595	TCGA	SCLC	individual sample
Rudin_2012_585276	8.33169	TCGA	SCLC	individual sample
Rudin_2012_585203	8.40911	TCGA	SCLC	individual sample
Rudin_2012_585270	6.6655	TCGA	SCLC	individual sample
Rudin_2012_585258	8.30731	TCGA	SCLC	individual sample
Rudin_2012_585260	7.52219	TCGA	SCLC	individual sample
Rudin_2012_585267	7.64857	TCGA	SCLC	individual sample
Rudin_2012_585268	7.55307	TCGA	SCLC	individual sample
Rudin_2012_585281	7.79503	TCGA	SCLC	individual sample
Rudin_2012_631052	7.14855	TCGA	SCLC	individual sample
Rudin_2012_631056	7.6374	TCGA	SCLC	individual sample
Rudin_2012_631064	8.01918	TCGA	SCLC	individual sample
Rudin_2012_631076	7.92871	TCGA	SCLC	individual sample
Rudin_2012_631092	7.41926	TCGA	SCLC	individual sample
Rudin_2012_588421	6.98184	TCGA	SCLC	individual sample
Rudin_2012_134398	8.08414	TCGA	SCLC	individual sample
Rudin_2012_134421	7.44302	TCGA	SCLC	individual sample
Rudin_2012_134417	7.78529	TCGA	SCLC	individual sample
Rudin_2012_636368	7.76537	TCGA	SCLC	individual sample
Rudin_2012_636370	7.1281	TCGA	SCLC	individual sample
Rudin_2012_636371	6.67879	TCGA	SCLC	individual sample
Rudin_2012_636413	7.17084	TCGA	SCLC	individual sample
Rudin_2012_636414	7.193	TCGA	SCLC	individual sample
Rudin_2012_637049	7.60363	TCGA	SCLC	individual sample
Rudin_2012_637050	7.63028	TCGA	SCLC	individual sample
Rudin_2012_637122	7.59988	TCGA	SCLC	individual sample
Rudin_2012_637123	7.90266	TCGA	SCLC	individual sample
Rudin_2012_637124	7.44802	TCGA	SCLC	individual sample
Rudin_2012_637133	8.25005	TCGA	SCLC	individual sample
Rudin_2012_637134	8.14108	TCGA	SCLC	individual sample
Rudin_2012_637137	7.8949	TCGA	SCLC	individual sample
Rudin_2012_636136	8.16992	TCGA	SCLC	individual sample
Rudin_2012_636776	6.24661	TCGA	SCLC	individual sample
Rudin_2012_639168	7.04166	TCGA	SCLC	individual sample
Rudin_2012_639169	6.05175	TCGA	SCLC	individual sample
Rudin_2012_639171	7.56082	TCGA	SCLC	individual sample
Rudin_2012_639172	7.33698	TCGA	SCLC	individual sample
Rudin_2012_639170	7.88569	TCGA	SCLC	individual sample
George_2015_S00829	7.816	TCGA	SCLC	individual sample
George_2015_S00831	7.04412	TCGA	SCLC	individual sample
George_2015_S00837	7.57435	TCGA	SCLC	individual sample
George_2015_S00838	7.19357	TCGA	SCLC	individual sample
George_2015_S01542	8.51589	TCGA	SCLC	individual sample
George_2015_S01563	7.43405	TCGA	SCLC	individual sample
George_2015_S01873	8.31443	TCGA	SCLC	individual sample
George_2015_S02093	6.41095	TCGA	SCLC	individual sample
George_2015_S02194	7.2027	TCGA	SCLC	individual sample
George_2015_S02209	6.7398	TCGA	SCLC	individual sample
George_2015_S02246	2.17006	TCGA	SCLC	individual sample
George_2015_S02286	7.58346	TCGA	SCLC	individual sample
George_2015_S02288	6.79344	TCGA	SCLC	individual sample
George_2015_S02291	7.35405	TCGA	SCLC	individual sample
George_2015_S02296	7.09437	TCGA	SCLC	individual sample
George_2015_S02298	6.99672	TCGA	SCLC	individual sample
George_2015_S02299	6.51683	TCGA	SCLC	individual sample
George_2015_S02328	6.8186	TCGA	SCLC	individual sample
George_2015_S02350	7.47639	TCGA	SCLC	individual sample
George_2015_S02375	8.38576	TCGA	SCLC	individual sample
George_2015_S02378	6.98417	TCGA	SCLC	individual sample
Rudin_2012_134430	7.44448	TCGA	SCLC	individual sample
Rudin_2012_585210	6.44217	TCGA	SCLC	individual sample
Rudin_2012_585208	8.26882	TCGA	SCLC	individual sample
Rudin_2012_98711	7.90797	TCGA	SCLC	individual sample
Rudin_2012_585272	8.14439	TCGA	SCLC	individual sample
Rudin_2012_585205	7.96021	TCGA	SCLC	individual sample
Rudin_2012_585223	8.84065	TCGA	SCLC	individual sample
Rudin_2012_98735	7.33646	TCGA	SCLC	individual sample
Rudin_2012_98742	6.47528	TCGA	SCLC	individual sample
Rudin_2012_113368	8.05612	TCGA	SCLC	individual sample
Rudin_2012_134413	7.12917	TCGA	SCLC	individual sample
Rudin_2012_636425	7.68251	TCGA	SCLC	individual sample
Rudin_2012_637036	7.43882	TCGA	SCLC	individual sample

## Sheet: Extended Data Figure 4b
# source data for Extended Data Figure 4b: expression of CCNE2 in SCLC samples; TCGA cancers and GTEx healthy tissues
sample id	log2_TPM_plus_1	pipeline	tissue or cancer type	data type
SCLC	5.93811	GTEx	SCLC	median of all samples
Adipose Tissue	1.27976	GTEx	Adipose Tissue	median of all samples
Adrenal Gland	1.0302	GTEx	Adrenal Gland	median of all samples
Blood	0.91423	GTEx	Blood	median of all samples
Blood Vessel	0.852954	GTEx	Blood Vessel	median of all samples
Brain	2.13655	GTEx	Brain	median of all samples
Breast	1.22736	GTEx	Breast	median of all samples
Colon	1.50376	GTEx	Colon	median of all samples
Esophagus	1.52531	GTEx	Esophagus	median of all samples
Heart	0.958663	GTEx	Heart	median of all samples
Kidney	1.14224	GTEx	Kidney	median of all samples
Liver	1.01479	GTEx	Liver	median of all samples
Lung	1.61665	GTEx	Lung	median of all samples
Muscle	0.548988	GTEx	Muscle	median of all samples
Nerve	1.35939	GTEx	Nerve	median of all samples
Ovary	1.48289	GTEx	Ovary	median of all samples
Pancreas	1.35831	GTEx	Pancreas	median of all samples
Pituitary	1.39983	GTEx	Pituitary	median of all samples
Prostate	1.63431	GTEx	Prostate	median of all samples
Salivary Gland	1.48522	GTEx	Salivary Gland	median of all samples
Skin	1.67704	GTEx	Skin	median of all samples
Small Intestine	2.0818	GTEx	Small Intestine	median of all samples
Spleen	1.92151	GTEx	Spleen	median of all samples
Stomach	1.75402	GTEx	Stomach	median of all samples
Testis	3.74868	GTEx	Testis	median of all samples
Thyroid	1.41181	GTEx	Thyroid	median of all samples
Uterus	1.29385	GTEx	Uterus	median of all samples
Vagina	1.88509	GTEx	Vagina	median of all samples
SCLC	6.04101	TCGA	SCLC	median of all samples
Neuroblastoma	3.3688	TCGA	Neuroblastoma	median of all samples
TCGA-ACC	1.34573	TCGA	TCGA-ACC	median of all samples
TCGA-BLCA	2.62882	TCGA	TCGA-BLCA	median of all samples
TCGA-BRCA	3.10109	TCGA	TCGA-BRCA	median of all samples
TCGA-CESC	3.8565	TCGA	TCGA-CESC	median of all samples
TCGA-CHOL	1.93963	TCGA	TCGA-CHOL	median of all samples
TCGA-COAD	2.93884	TCGA	TCGA-COAD	median of all samples
TCGA-DLBC	2.19834	TCGA	TCGA-DLBC	median of all samples
TCGA-ESCA	3.16058	TCGA	TCGA-ESCA	median of all samples
TCGA-GBM	3.06097	TCGA	TCGA-GBM	median of all samples
TCGA-HNSC	2.73846	TCGA	TCGA-HNSC	median of all samples
TCGA-KICH	0.89365	TCGA	TCGA-KICH	median of all samples
TCGA-KIRC	1.7035	TCGA	TCGA-KIRC	median of all samples
TCGA-KIRP	1.29677	TCGA	TCGA-KIRP	median of all samples
TCGA-LAML	4.49226	TCGA	TCGA-LAML	median of all samples
TCGA-LGG	2.76961	TCGA	TCGA-LGG	median of all samples
TCGA-LIHC	1.52885	TCGA	TCGA-LIHC	median of all samples
TCGA-LUAD	2.61154	TCGA	TCGA-LUAD	median of all samples
TCGA-LUSC	3.05428	TCGA	TCGA-LUSC	median of all samples
TCGA-MESO	1.78904	TCGA	TCGA-MESO	median of all samples
TCGA-OV	2.22938	TCGA	TCGA-OV	median of all samples
TCGA-PAAD	1.70846	TCGA	TCGA-PAAD	median of all samples
TCGA-PCPG	1.55561	TCGA	TCGA-PCPG	median of all samples
TCGA-PRAD	1.51181	TCGA	TCGA-PRAD	median of all samples
TCGA-READ	2.90917	TCGA	TCGA-READ	median of all samples
TCGA-SARC	2.40939	TCGA	TCGA-SARC	median of all samples
TCGA-SKCM	2.36241	TCGA	TCGA-SKCM	median of all samples
TCGA-STAD	2.92674	TCGA	TCGA-STAD	median of all samples
TCGA-TGCT	2.41781	TCGA	TCGA-TGCT	median of all samples
TCGA-THCA	1.469	TCGA	TCGA-THCA	median of all samples
TCGA-THYM	2.39894	TCGA	TCGA-THYM	median of all samples
TCGA-UCEC	1.93973	TCGA	TCGA-UCEC	median of all samples
TCGA-UCS	2.27306	TCGA	TCGA-UCS	median of all samples
TCGA-UVM	0.71307	TCGA	TCGA-UVM	median of all samples
George_2015_S00022	6.60581	TCGA	SCLC	individual sample
George_2015_S00035	6.74812	TCGA	SCLC	individual sample
George_2015_S00050	6.31589	TCGA	SCLC	individual sample
George_2015_S00213	6.05031	TCGA	SCLC	individual sample
George_2015_S00356	6.68456	TCGA	SCLC	individual sample
George_2015_S00472	6.01582	TCGA	SCLC	individual sample
George_2015_S00501	6.10511	TCGA	SCLC	individual sample
George_2015_S00825	6.52399	TCGA	SCLC	individual sample
George_2015_S00827	6.02715	TCGA	SCLC	individual sample
George_2015_S00830	5.17596	TCGA	SCLC	individual sample
George_2015_S00832	6.61455	TCGA	SCLC	individual sample
George_2015_S00836	5.72272	TCGA	SCLC	individual sample
George_2015_S01242	6.46503	TCGA	SCLC	individual sample
George_2015_S01248	5.68047	TCGA	SCLC	individual sample
George_2015_S01297	6.50584	TCGA	SCLC	individual sample
George_2015_S01366	5.8964	TCGA	SCLC	individual sample
George_2015_S01453	6.12668	TCGA	SCLC	individual sample
George_2015_S01494	5.53547	TCGA	SCLC	individual sample
George_2015_S01512	5.908	TCGA	SCLC	individual sample
George_2015_S01524	6.36721	TCGA	SCLC	individual sample
George_2015_S01556	5.21648	TCGA	SCLC	individual sample
George_2015_S01578	5.95619	TCGA	SCLC	individual sample
George_2015_S01698	5.54727	TCGA	SCLC	individual sample
George_2015_S01728	5.82718	TCGA	SCLC	individual sample
George_2015_S01792	6.45182	TCGA	SCLC	individual sample
George_2015_S01861	6.27166	TCGA	SCLC	individual sample
George_2015_S01864	6.05242	TCGA	SCLC	individual sample
George_2015_S02065	5.85582	TCGA	SCLC	individual sample
George_2015_S02120	5.92665	TCGA	SCLC	individual sample
George_2015_S02139	7.15321	TCGA	SCLC	individual sample
George_2015_S02163	6.15201	TCGA	SCLC	individual sample
George_2015_S02241	6.51874	TCGA	SCLC	individual sample
George_2015_S02242	6.18672	TCGA	SCLC	individual sample
George_2015_S02243	6.09224	TCGA	SCLC	individual sample
George_2015_S02244	6.4726	TCGA	SCLC	individual sample
George_2015_S02248	6.84276	TCGA	SCLC	individual sample
George_2015_S02249	6.42422	TCGA	SCLC	individual sample
George_2015_S02256	5.25687	TCGA	SCLC	individual sample
George_2015_S02284	6.60256	TCGA	SCLC	individual sample
George_2015_S02285	6.4029	TCGA	SCLC	individual sample
George_2015_S02287	5.95375	TCGA	SCLC	individual sample
George_2015_S02289	6.64542	TCGA	SCLC	individual sample
George_2015_S02290	6.51887	TCGA	SCLC	individual sample
George_2015_S02293	6.85718	TCGA	SCLC	individual sample
George_2015_S02294	6.57846	TCGA	SCLC	individual sample
George_2015_S02295	6.05487	TCGA	SCLC	individual sample
George_2015_S02297	5.39635	TCGA	SCLC	individual sample
George_2015_S02322	6.0197	TCGA	SCLC	individual sample
George_2015_S02342	5.63207	TCGA	SCLC	individual sample
George_2015_S02347	5.11108	TCGA	SCLC	individual sample
George_2015_S02351	7.31441	TCGA	SCLC	individual sample
George_2015_S02352	6.79387	TCGA	SCLC	individual sample
George_2015_S02353	3.59759	TCGA	SCLC	individual sample
George_2015_S02354	6.08141	TCGA	SCLC	individual sample
George_2015_S02360	6.61593	TCGA	SCLC	individual sample
George_2015_S02376	7.4631	TCGA	SCLC	individual sample
George_2015_S02382	6.01166	TCGA	SCLC	individual sample
George_2015_S02397	5.70529	TCGA	SCLC	individual sample
Rudin_2012_98687	6.25401	TCGA	SCLC	individual sample
Rudin_2012_134426	6.03172	TCGA	SCLC	individual sample
Rudin_2012_134427	5.95244	TCGA	SCLC	individual sample
Rudin_2012_585276	5.55422	TCGA	SCLC	individual sample
Rudin_2012_585203	5.57446	TCGA	SCLC	individual sample
Rudin_2012_585270	6.6197	TCGA	SCLC	individual sample
Rudin_2012_585258	6.48419	TCGA	SCLC	individual sample
Rudin_2012_585260	5.32297	TCGA	SCLC	individual sample
Rudin_2012_585267	5.93537	TCGA	SCLC	individual sample
Rudin_2012_585268	6.45969	TCGA	SCLC	individual sample
Rudin_2012_585281	6.60972	TCGA	SCLC	individual sample
Rudin_2012_631052	6.40377	TCGA	SCLC	individual sample
Rudin_2012_631056	6.66608	TCGA	SCLC	individual sample
Rudin_2012_631064	7.18163	TCGA	SCLC	individual sample
Rudin_2012_631076	6.62676	TCGA	SCLC	individual sample
Rudin_2012_631092	8.17389	TCGA	SCLC	individual sample
Rudin_2012_588421	6.32304	TCGA	SCLC	individual sample
Rudin_2012_134398	5.84408	TCGA	SCLC	individual sample
Rudin_2012_134421	5.60213	TCGA	SCLC	individual sample
Rudin_2012_134417	6.5126	TCGA	SCLC	individual sample
Rudin_2012_636368	5.20746	TCGA	SCLC	individual sample
Rudin_2012_636370	5.18409	TCGA	SCLC	individual sample
Rudin_2012_636371	5.70269	TCGA	SCLC	individual sample
Rudin_2012_636413	5.23208	TCGA	SCLC	individual sample
Rudin_2012_636414	7.52351	TCGA	SCLC	individual sample
Rudin_2012_637049	3.84828	TCGA	SCLC	individual sample
Rudin_2012_637050	5.46856	TCGA	SCLC	individual sample
Rudin_2012_637122	7.15414	TCGA	SCLC	individual sample
Rudin_2012_637123	7.73435	TCGA	SCLC	individual sample
Rudin_2012_637124	6.49297	TCGA	SCLC	individual sample
Rudin_2012_637133	7.10231	TCGA	SCLC	individual sample
Rudin_2012_637134	5.67229	TCGA	SCLC	individual sample
Rudin_2012_637137	7.63182	TCGA	SCLC	individual sample
Rudin_2012_636136	6.1017	TCGA	SCLC	individual sample
Rudin_2012_636776	6.19134	TCGA	SCLC	individual sample
Rudin_2012_639168	5.84151	TCGA	SCLC	individual sample
Rudin_2012_639169	3.24419	TCGA	SCLC	individual sample
Rudin_2012_639171	6.17248	TCGA	SCLC	individual sample
Rudin_2012_639172	6.00591	TCGA	SCLC	individual sample
Rudin_2012_639170	6.80722	TCGA	SCLC	individual sample
George_2015_S00829	5.96855	TCGA	SCLC	individual sample
George_2015_S00831	6.15905	TCGA	SCLC	individual sample
George_2015_S00837	5.03175	TCGA	SCLC	individual sample
George_2015_S00838	6.2324	TCGA	SCLC	individual sample
George_2015_S01542	5.00231	TCGA	SCLC	individual sample
George_2015_S01563	5.55551	TCGA	SCLC	individual sample
George_2015_S01873	6.36091	TCGA	SCLC	individual sample
George_2015_S02093	5.22098	TCGA	SCLC	individual sample
George_2015_S02194	6.88403	TCGA	SCLC	individual sample
George_2015_S02209	5.42008	TCGA	SCLC	individual sample
George_2015_S02246	1.70922	TCGA	SCLC	individual sample
George_2015_S02286	5.99524	TCGA	SCLC	individual sample
George_2015_S02288	6.55514	TCGA	SCLC	individual sample
George_2015_S02291	5.63312	TCGA	SCLC	individual sample
George_2015_S02296	4.74479	TCGA	SCLC	individual sample
George_2015_S02298	5.09875	TCGA	SCLC	individual sample
George_2015_S02299	6.69024	TCGA	SCLC	individual sample
George_2015_S02328	5.59911	TCGA	SCLC	individual sample
George_2015_S02350	6.4194	TCGA	SCLC	individual sample
George_2015_S02375	4.42118	TCGA	SCLC	individual sample
George_2015_S02378	6.01705	TCGA	SCLC	individual sample
Rudin_2012_134430	5.59738	TCGA	SCLC	individual sample
Rudin_2012_585210	5.22113	TCGA	SCLC	individual sample
Rudin_2012_585208	5.13401	TCGA	SCLC	individual sample
Rudin_2012_98711	6.5136	TCGA	SCLC	individual sample
Rudin_2012_585272	5.28145	TCGA	SCLC	individual sample
Rudin_2012_585205	4.92779	TCGA	SCLC	individual sample
Rudin_2012_585223	4.99559	TCGA	SCLC	individual sample
Rudin_2012_98735	5.65751	TCGA	SCLC	individual sample
Rudin_2012_98742	4.96482	TCGA	SCLC	individual sample
Rudin_2012_113368	5.537	TCGA	SCLC	individual sample
Rudin_2012_134413	6.40294	TCGA	SCLC	individual sample
Rudin_2012_636425	5.64426	TCGA	SCLC	individual sample
Rudin_2012_637036	4.86765	TCGA	SCLC	individual sample

## Sheet: Extended Data Figure 4c
# source data for Extended Data Figure 4c: expression of TOP2A in SCLC samples; TCGA cancers and GTEx healthy tissues
sample id	log2_TPM_plus_1	pipeline	tissue or cancer type	data type
SCLC	10.2943	GTEx	SCLC	median of all samples
Adipose Tissue	2.23372	GTEx	Adipose Tissue	median of all samples
Adrenal Gland	2.98054	GTEx	Adrenal Gland	median of all samples
Blood	3.41495	GTEx	Blood	median of all samples
Blood Vessel	1.63439	GTEx	Blood Vessel	median of all samples
Brain	0.529124	GTEx	Brain	median of all samples
Breast	2.39116	GTEx	Breast	median of all samples
Colon	2.82166	GTEx	Colon	median of all samples
Esophagus	2.23336	GTEx	Esophagus	median of all samples
Heart	1.56587	GTEx	Heart	median of all samples
Kidney	1.73287	GTEx	Kidney	median of all samples
Liver	1.60904	GTEx	Liver	median of all samples
Lung	3.37676	GTEx	Lung	median of all samples
Muscle	0.585329	GTEx	Muscle	median of all samples
Nerve	1.74998	GTEx	Nerve	median of all samples
Ovary	1.24941	GTEx	Ovary	median of all samples
Pancreas	1.05853	GTEx	Pancreas	median of all samples
Pituitary	0.916709	GTEx	Pituitary	median of all samples
Prostate	2.13243	GTEx	Prostate	median of all samples
Salivary Gland	3.10178	GTEx	Salivary Gland	median of all samples
Skin	5.36473	GTEx	Skin	median of all samples
Small Intestine	5.60353	GTEx	Small Intestine	median of all samples
Spleen	4.8216	GTEx	Spleen	median of all samples
Stomach	3.36176	GTEx	Stomach	median of all samples
Testis	8.61483	GTEx	Testis	median of all samples
Thyroid	2.05447	GTEx	Thyroid	median of all samples
Uterus	1.44622	GTEx	Uterus	median of all samples
Vagina	4.84478	GTEx	Vagina	median of all samples
SCLC	10.2912	TCGA	SCLC	median of all samples
Neuroblastoma	8.57441	TCGA	Neuroblastoma	median of all samples
TCGA-ACC	5.56084	TCGA	TCGA-ACC	median of all samples
TCGA-BLCA	8.16745	TCGA	TCGA-BLCA	median of all samples
TCGA-BRCA	7.73357	TCGA	TCGA-BRCA	median of all samples
TCGA-CESC	8.63017	TCGA	TCGA-CESC	median of all samples
TCGA-CHOL	6.52459	TCGA	TCGA-CHOL	median of all samples
TCGA-COAD	8.30223	TCGA	TCGA-COAD	median of all samples
TCGA-DLBC	7.95028	TCGA	TCGA-DLBC	median of all samples
TCGA-ESCA	8.82477	TCGA	TCGA-ESCA	median of all samples
TCGA-GBM	7.4555	TCGA	TCGA-GBM	median of all samples
TCGA-HNSC	7.97525	TCGA	TCGA-HNSC	median of all samples
TCGA-KICH	3.52624	TCGA	TCGA-KICH	median of all samples
TCGA-KIRC	5.07304	TCGA	TCGA-KIRC	median of all samples
TCGA-KIRP	4.22342	TCGA	TCGA-KIRP	median of all samples
TCGA-LAML	7.76174	TCGA	TCGA-LAML	median of all samples
TCGA-LGG	5.16693	TCGA	TCGA-LGG	median of all samples
TCGA-LIHC	5.58133	TCGA	TCGA-LIHC	median of all samples
TCGA-LUAD	7.47837	TCGA	TCGA-LUAD	median of all samples
TCGA-LUSC	8.28485	TCGA	TCGA-LUSC	median of all samples
TCGA-MESO	6.9025	TCGA	TCGA-MESO	median of all samples
TCGA-OV	7.20327	TCGA	TCGA-OV	median of all samples
TCGA-PAAD	6.30292	TCGA	TCGA-PAAD	median of all samples
TCGA-PCPG	3.66193	TCGA	TCGA-PCPG	median of all samples
TCGA-PRAD	4.4515	TCGA	TCGA-PRAD	median of all samples
TCGA-READ	8.1627	TCGA	TCGA-READ	median of all samples
TCGA-SARC	7.83232	TCGA	TCGA-SARC	median of all samples
TCGA-SKCM	7.37113	TCGA	TCGA-SKCM	median of all samples
TCGA-STAD	8.23878	TCGA	TCGA-STAD	median of all samples
TCGA-TGCT	8.48504	TCGA	TCGA-TGCT	median of all samples
TCGA-THCA	4.25709	TCGA	TCGA-THCA	median of all samples
TCGA-THYM	8.3071	TCGA	TCGA-THYM	median of all samples
TCGA-UCEC	7.64722	TCGA	TCGA-UCEC	median of all samples
TCGA-UCS	8.3593	TCGA	TCGA-UCS	median of all samples
TCGA-UVM	4.22892	TCGA	TCGA-UVM	median of all samples
George_2015_S00022	10.4809	TCGA	SCLC	individual sample
George_2015_S00035	10.8988	TCGA	SCLC	individual sample
George_2015_S00050	10.2063	TCGA	SCLC	individual sample
George_2015_S00213	9.86732	TCGA	SCLC	individual sample
George_2015_S00356	10.3851	TCGA	SCLC	individual sample
George_2015_S00472	9.32969	TCGA	SCLC	individual sample
George_2015_S00501	10.1307	TCGA	SCLC	individual sample
George_2015_S00825	10.2435	TCGA	SCLC	individual sample
George_2015_S00827	10.1136	TCGA	SCLC	individual sample
George_2015_S00830	8.65327	TCGA	SCLC	individual sample
George_2015_S00832	10.7491	TCGA	SCLC	individual sample
George_2015_S00836	9.47876	TCGA	SCLC	individual sample
George_2015_S01242	11.0651	TCGA	SCLC	individual sample
George_2015_S01248	10.6193	TCGA	SCLC	individual sample
George_2015_S01297	10.731	TCGA	SCLC	individual sample
George_2015_S01366	10.4752	TCGA	SCLC	individual sample
George_2015_S01453	9.70019	TCGA	SCLC	individual sample
George_2015_S01494	10.0112	TCGA	SCLC	individual sample
George_2015_S01512	9.98295	TCGA	SCLC	individual sample
George_2015_S01524	10.7668	TCGA	SCLC	individual sample
George_2015_S01556	10.8759	TCGA	SCLC	individual sample
George_2015_S01578	11.1748	TCGA	SCLC	individual sample
George_2015_S01698	10.2903	TCGA	SCLC	individual sample
George_2015_S01728	9.42166	TCGA	SCLC	individual sample
George_2015_S01792	11.0539	TCGA	SCLC	individual sample
George_2015_S01861	9.65702	TCGA	SCLC	individual sample
George_2015_S01864	10.1414	TCGA	SCLC	individual sample
George_2015_S02065	9.66425	TCGA	SCLC	individual sample
George_2015_S02120	10.8166	TCGA	SCLC	individual sample
George_2015_S02139	10.4224	TCGA	SCLC	individual sample
George_2015_S02163	10.3848	TCGA	SCLC	individual sample
George_2015_S02241	9.29583	TCGA	SCLC	individual sample
George_2015_S02242	10.7444	TCGA	SCLC	individual sample
George_2015_S02243	11.3972	TCGA	SCLC	individual sample
George_2015_S02244	10.7651	TCGA	SCLC	individual sample
George_2015_S02248	11.0634	TCGA	SCLC	individual sample
George_2015_S02249	10.0849	TCGA	SCLC	individual sample
George_2015_S02256	10.3877	TCGA	SCLC	individual sample
George_2015_S02284	10.0738	TCGA	SCLC	individual sample
George_2015_S02285	9.93993	TCGA	SCLC	individual sample
George_2015_S02287	10.1319	TCGA	SCLC	individual sample
George_2015_S02289	10.7057	TCGA	SCLC	individual sample
George_2015_S02290	10.7975	TCGA	SCLC	individual sample
George_2015_S02293	10.9571	TCGA	SCLC	individual sample
George_2015_S02294	10.8306	TCGA	SCLC	individual sample
George_2015_S02295	10.3417	TCGA	SCLC	individual sample
George_2015_S02297	8.63173	TCGA	SCLC	individual sample
George_2015_S02322	9.603	TCGA	SCLC	individual sample
George_2015_S02342	10.761	TCGA	SCLC	individual sample
George_2015_S02347	10.1253	TCGA	SCLC	individual sample
George_2015_S02351	11.0054	TCGA	SCLC	individual sample
George_2015_S02352	10.6045	TCGA	SCLC	individual sample
George_2015_S02353	8.68243	TCGA	SCLC	individual sample
George_2015_S02354	10.0957	TCGA	SCLC	individual sample
George_2015_S02360	10.1175	TCGA	SCLC	individual sample
George_2015_S02376	10.9235	TCGA	SCLC	individual sample
George_2015_S02382	10.3064	TCGA	SCLC	individual sample
George_2015_S02397	9.53116	TCGA	SCLC	individual sample
Rudin_2012_98687	10.5937	TCGA	SCLC	individual sample
Rudin_2012_134426	10.8386	TCGA	SCLC	individual sample
Rudin_2012_134427	10.4419	TCGA	SCLC	individual sample
Rudin_2012_585276	10.4857	TCGA	SCLC	individual sample
Rudin_2012_585203	9.99666	TCGA	SCLC	individual sample
Rudin_2012_585270	9.62066	TCGA	SCLC	individual sample
Rudin_2012_585258	10.8216	TCGA	SCLC	individual sample
Rudin_2012_585260	9.98545	TCGA	SCLC	individual sample
Rudin_2012_585267	8.77716	TCGA	SCLC	individual sample
Rudin_2012_585268	10.819	TCGA	SCLC	individual sample
Rudin_2012_585281	11.1696	TCGA	SCLC	individual sample
Rudin_2012_631052	9.88981	TCGA	SCLC	individual sample
Rudin_2012_631056	10.9094	TCGA	SCLC	individual sample
Rudin_2012_631064	10.8897	TCGA	SCLC	individual sample
Rudin_2012_631076	10.5081	TCGA	SCLC	individual sample
Rudin_2012_631092	10.5052	TCGA	SCLC	individual sample
Rudin_2012_588421	9.51319	TCGA	SCLC	individual sample
Rudin_2012_134398	10.0424	TCGA	SCLC	individual sample
Rudin_2012_134421	9.99335	TCGA	SCLC	individual sample
Rudin_2012_134417	10.3442	TCGA	SCLC	individual sample
Rudin_2012_636368	9.59143	TCGA	SCLC	individual sample
Rudin_2012_636370	9.94543	TCGA	SCLC	individual sample
Rudin_2012_636371	9.72444	TCGA	SCLC	individual sample
Rudin_2012_636413	9.92996	TCGA	SCLC	individual sample
Rudin_2012_636414	11.5928	TCGA	SCLC	individual sample
Rudin_2012_637049	10.7995	TCGA	SCLC	individual sample
Rudin_2012_637050	10.5957	TCGA	SCLC	individual sample
Rudin_2012_637122	10.9612	TCGA	SCLC	individual sample
Rudin_2012_637123	10.8342	TCGA	SCLC	individual sample
Rudin_2012_637124	11.1712	TCGA	SCLC	individual sample
Rudin_2012_637133	11.6254	TCGA	SCLC	individual sample
Rudin_2012_637134	10.7615	TCGA	SCLC	individual sample
Rudin_2012_637137	11.3731	TCGA	SCLC	individual sample
Rudin_2012_636136	10.7394	TCGA	SCLC	individual sample
Rudin_2012_636776	9.67813	TCGA	SCLC	individual sample
Rudin_2012_639168	10.1349	TCGA	SCLC	individual sample
Rudin_2012_639169	8.1001	TCGA	SCLC	individual sample
Rudin_2012_639171	10.9735	TCGA	SCLC	individual sample
Rudin_2012_639172	10.6977	TCGA	SCLC	individual sample
Rudin_2012_639170	11.0247	TCGA	SCLC	individual sample
George_2015_S00829	10.531	TCGA	SCLC	individual sample
George_2015_S00831	10.718	TCGA	SCLC	individual sample
George_2015_S00837	10.3078	TCGA	SCLC	individual sample
George_2015_S00838	10.1312	TCGA	SCLC	individual sample
George_2015_S01542	9.51938	TCGA	SCLC	individual sample
George_2015_S01563	10.1361	TCGA	SCLC	individual sample
George_2015_S01873	9.95692	TCGA	SCLC	individual sample
George_2015_S02093	9.15193	TCGA	SCLC	individual sample
George_2015_S02194	9.91405	TCGA	SCLC	individual sample
George_2015_S02209	9.28301	TCGA	SCLC	individual sample
George_2015_S02246	4.33823	TCGA	SCLC	individual sample
George_2015_S02286	9.80277	TCGA	SCLC	individual sample
George_2015_S02288	9.87998	TCGA	SCLC	individual sample
George_2015_S02291	10.6238	TCGA	SCLC	individual sample
George_2015_S02296	8.86907	TCGA	SCLC	individual sample
George_2015_S02298	9.69079	TCGA	SCLC	individual sample
George_2015_S02299	9.11242	TCGA	SCLC	individual sample
George_2015_S02328	11.0096	TCGA	SCLC	individual sample
George_2015_S02350	10.8766	TCGA	SCLC	individual sample
George_2015_S02375	9.84879	TCGA	SCLC	individual sample
George_2015_S02378	10.2131	TCGA	SCLC	individual sample
Rudin_2012_134430	10.0423	TCGA	SCLC	individual sample
Rudin_2012_585210	8.64508	TCGA	SCLC	individual sample
Rudin_2012_585208	10.0698	TCGA	SCLC	individual sample
Rudin_2012_98711	9.01137	TCGA	SCLC	individual sample
Rudin_2012_585272	10.3572	TCGA	SCLC	individual sample
Rudin_2012_585205	10.292	TCGA	SCLC	individual sample
Rudin_2012_585223	10.6167	TCGA	SCLC	individual sample
Rudin_2012_98735	9.5554	TCGA	SCLC	individual sample
Rudin_2012_98742	9.0718	TCGA	SCLC	individual sample
Rudin_2012_113368	10.1324	TCGA	SCLC	individual sample
Rudin_2012_134413	10.3544	TCGA	SCLC	individual sample
Rudin_2012_636425	10.3228	TCGA	SCLC	individual sample
Rudin_2012_637036	9.86969	TCGA	SCLC	individual sample

## Sheet: Extended Data Figure 4d
# source data for Extended Data Figure 4d: expression of RRM2 in SCLC samples; TCGA cancers and GTEx healthy tissues
sample id	log2_TPM_plus_1	pipeline	tissue or cancer type	data type
SCLC	8.24397	GTEx	SCLC	median of all samples
Adipose Tissue	1.34709	GTEx	Adipose Tissue	median of all samples
Adrenal Gland	2.20419	GTEx	Adrenal Gland	median of all samples
Blood	4.12738	GTEx	Blood	median of all samples
Blood Vessel	0.887907	GTEx	Blood Vessel	median of all samples
Brain	0.307991	GTEx	Brain	median of all samples
Breast	1.15886	GTEx	Breast	median of all samples
Colon	1.7189	GTEx	Colon	median of all samples
Esophagus	1.35183	GTEx	Esophagus	median of all samples
Heart	0.899866	GTEx	Heart	median of all samples
Kidney	1.80181	GTEx	Kidney	median of all samples
Liver	1.87696	GTEx	Liver	median of all samples
Lung	2.7426	GTEx	Lung	median of all samples
Muscle	0.347901	GTEx	Muscle	median of all samples
Nerve	0.779798	GTEx	Nerve	median of all samples
Ovary	0.558398	GTEx	Ovary	median of all samples
Pancreas	1.03328	GTEx	Pancreas	median of all samples
Pituitary	0.936423	GTEx	Pituitary	median of all samples
Prostate	1.27645	GTEx	Prostate	median of all samples
Salivary Gland	2.25289	GTEx	Salivary Gland	median of all samples
Skin	3.44083	GTEx	Skin	median of all samples
Small Intestine	4.92196	GTEx	Small Intestine	median of all samples
Spleen	5.06692	GTEx	Spleen	median of all samples
Stomach	2.49905	GTEx	Stomach	median of all samples
Testis	4.36064	GTEx	Testis	median of all samples
Thyroid	1.06089	GTEx	Thyroid	median of all samples
Uterus	0.454257	GTEx	Uterus	median of all samples
Vagina	3.79502	GTEx	Vagina	median of all samples
SCLC	8.21148	TCGA	SCLC	median of all samples
Neuroblastoma	6.28965	TCGA	Neuroblastoma	median of all samples
TCGA-ACC	4.42832	TCGA	TCGA-ACC	median of all samples
TCGA-BLCA	7.01831	TCGA	TCGA-BLCA	median of all samples
TCGA-BRCA	6.13345	TCGA	TCGA-BRCA	median of all samples
TCGA-CESC	7.95131	TCGA	TCGA-CESC	median of all samples
TCGA-CHOL	5.33948	TCGA	TCGA-CHOL	median of all samples
TCGA-COAD	7.51267	TCGA	TCGA-COAD	median of all samples
TCGA-DLBC	7.70668	TCGA	TCGA-DLBC	median of all samples
TCGA-ESCA	7.35502	TCGA	TCGA-ESCA	median of all samples
TCGA-GBM	6.43604	TCGA	TCGA-GBM	median of all samples
TCGA-HNSC	7.12769	TCGA	TCGA-HNSC	median of all samples
TCGA-KICH	2.08392	TCGA	TCGA-KICH	median of all samples
TCGA-KIRC	4.11018	TCGA	TCGA-KIRC	median of all samples
TCGA-KIRP	3.05653	TCGA	TCGA-KIRP	median of all samples
TCGA-LAML	6.65073	TCGA	TCGA-LAML	median of all samples
TCGA-LGG	3.34077	TCGA	TCGA-LGG	median of all samples
TCGA-LIHC	5.28692	TCGA	TCGA-LIHC	median of all samples
TCGA-LUAD	6.12902	TCGA	TCGA-LUAD	median of all samples
TCGA-LUSC	7.19547	TCGA	TCGA-LUSC	median of all samples
TCGA-MESO	5.47622	TCGA	TCGA-MESO	median of all samples
TCGA-OV	6.05499	TCGA	TCGA-OV	median of all samples
TCGA-PAAD	5.26442	TCGA	TCGA-PAAD	median of all samples
TCGA-PCPG	2.38947	TCGA	TCGA-PCPG	median of all samples
TCGA-PRAD	3.44058	TCGA	TCGA-PRAD	median of all samples
TCGA-READ	7.46664	TCGA	TCGA-READ	median of all samples
TCGA-SARC	6.13404	TCGA	TCGA-SARC	median of all samples
TCGA-SKCM	6.39691	TCGA	TCGA-SKCM	median of all samples
TCGA-STAD	7.14048	TCGA	TCGA-STAD	median of all samples
TCGA-TGCT	7.18125	TCGA	TCGA-TGCT	median of all samples
TCGA-THCA	2.7199	TCGA	TCGA-THCA	median of all samples
TCGA-THYM	7.51111	TCGA	TCGA-THYM	median of all samples
TCGA-UCEC	6.27817	TCGA	TCGA-UCEC	median of all samples
TCGA-UCS	6.56174	TCGA	TCGA-UCS	median of all samples
TCGA-UVM	3.09774	TCGA	TCGA-UVM	median of all samples
George_2015_S00022	7.81084	TCGA	SCLC	individual sample
George_2015_S00035	9.58715	TCGA	SCLC	individual sample
George_2015_S00050	8.03756	TCGA	SCLC	individual sample
George_2015_S00213	8.17739	TCGA	SCLC	individual sample
George_2015_S00356	8.35063	TCGA	SCLC	individual sample
George_2015_S00472	7.67676	TCGA	SCLC	individual sample
George_2015_S00501	7.63188	TCGA	SCLC	individual sample
George_2015_S00825	7.03863	TCGA	SCLC	individual sample
George_2015_S00827	8.5949	TCGA	SCLC	individual sample
George_2015_S00830	6.70231	TCGA	SCLC	individual sample
George_2015_S00832	8.84942	TCGA	SCLC	individual sample
George_2015_S00836	7.80366	TCGA	SCLC	individual sample
George_2015_S01242	8.6932	TCGA	SCLC	individual sample
George_2015_S01248	8.05102	TCGA	SCLC	individual sample
George_2015_S01297	8.3323	TCGA	SCLC	individual sample
George_2015_S01366	8.5467	TCGA	SCLC	individual sample
George_2015_S01453	7.72494	TCGA	SCLC	individual sample
George_2015_S01494	8.40087	TCGA	SCLC	individual sample
George_2015_S01512	8.42979	TCGA	SCLC	individual sample
George_2015_S01524	8.79449	TCGA	SCLC	individual sample
George_2015_S01556	8.19303	TCGA	SCLC	individual sample
George_2015_S01578	8.33762	TCGA	SCLC	individual sample
George_2015_S01698	7.68628	TCGA	SCLC	individual sample
George_2015_S01728	7.80858	TCGA	SCLC	individual sample
George_2015_S01792	7.82303	TCGA	SCLC	individual sample
George_2015_S01861	6.5407	TCGA	SCLC	individual sample
George_2015_S01864	7.00123	TCGA	SCLC	individual sample
George_2015_S02065	8.55369	TCGA	SCLC	individual sample
George_2015_S02120	9.17058	TCGA	SCLC	individual sample
George_2015_S02139	8.22034	TCGA	SCLC	individual sample
George_2015_S02163	7.54761	TCGA	SCLC	individual sample
George_2015_S02241	7.41002	TCGA	SCLC	individual sample
George_2015_S02242	8.38963	TCGA	SCLC	individual sample
George_2015_S02243	8.54281	TCGA	SCLC	individual sample
George_2015_S02244	8.58482	TCGA	SCLC	individual sample
George_2015_S02248	8.20908	TCGA	SCLC	individual sample
George_2015_S02249	7.50382	TCGA	SCLC	individual sample
George_2015_S02256	6.99873	TCGA	SCLC	individual sample
George_2015_S02284	8.02028	TCGA	SCLC	individual sample
George_2015_S02285	8.43174	TCGA	SCLC	individual sample
George_2015_S02287	8.28	TCGA	SCLC	individual sample
George_2015_S02289	9.75521	TCGA	SCLC	individual sample
George_2015_S02290	8.75969	TCGA	SCLC	individual sample
George_2015_S02293	8.6821	TCGA	SCLC	individual sample
George_2015_S02294	8.64816	TCGA	SCLC	individual sample
George_2015_S02295	7.82303	TCGA	SCLC	individual sample
George_2015_S02297	5.74435	TCGA	SCLC	individual sample
George_2015_S02322	7.56787	TCGA	SCLC	individual sample
George_2015_S02342	7.98397	TCGA	SCLC	individual sample
George_2015_S02347	6.22716	TCGA	SCLC	individual sample
George_2015_S02351	8.43818	TCGA	SCLC	individual sample
George_2015_S02352	7.4953	TCGA	SCLC	individual sample
George_2015_S02353	5.86338	TCGA	SCLC	individual sample
George_2015_S02354	7.65673	TCGA	SCLC	individual sample
George_2015_S02360	7.59379	TCGA	SCLC	individual sample
George_2015_S02376	8.67276	TCGA	SCLC	individual sample
George_2015_S02382	8.07887	TCGA	SCLC	individual sample
George_2015_S02397	7.36867	TCGA	SCLC	individual sample
Rudin_2012_98687	8.60025	TCGA	SCLC	individual sample
Rudin_2012_134426	7.98364	TCGA	SCLC	individual sample
Rudin_2012_134427	7.32417	TCGA	SCLC	individual sample
Rudin_2012_585276	8.53848	TCGA	SCLC	individual sample
Rudin_2012_585203	8.04242	TCGA	SCLC	individual sample
Rudin_2012_585270	8.00657	TCGA	SCLC	individual sample
Rudin_2012_585258	9.02671	TCGA	SCLC	individual sample
Rudin_2012_585260	8.44646	TCGA	SCLC	individual sample
Rudin_2012_585267	8.2402	TCGA	SCLC	individual sample
Rudin_2012_585268	8.12875	TCGA	SCLC	individual sample
Rudin_2012_585281	8.93296	TCGA	SCLC	individual sample
Rudin_2012_631052	8.36092	TCGA	SCLC	individual sample
Rudin_2012_631056	9.34593	TCGA	SCLC	individual sample
Rudin_2012_631064	8.94885	TCGA	SCLC	individual sample
Rudin_2012_631076	8.40546	TCGA	SCLC	individual sample
Rudin_2012_631092	8.27153	TCGA	SCLC	individual sample
Rudin_2012_588421	8.03647	TCGA	SCLC	individual sample
Rudin_2012_134398	8.04136	TCGA	SCLC	individual sample
Rudin_2012_134421	6.94898	TCGA	SCLC	individual sample
Rudin_2012_134417	8.82964	TCGA	SCLC	individual sample
Rudin_2012_636368	8.99518	TCGA	SCLC	individual sample
Rudin_2012_636370	8.51549	TCGA	SCLC	individual sample
Rudin_2012_636371	8.64691	TCGA	SCLC	individual sample
Rudin_2012_636413	8.63044	TCGA	SCLC	individual sample
Rudin_2012_636414	9.12107	TCGA	SCLC	individual sample
Rudin_2012_637049	8.48086	TCGA	SCLC	individual sample
Rudin_2012_637050	8.44732	TCGA	SCLC	individual sample
Rudin_2012_637122	9.30062	TCGA	SCLC	individual sample
Rudin_2012_637123	8.94437	TCGA	SCLC	individual sample
Rudin_2012_637124	9.11924	TCGA	SCLC	individual sample
Rudin_2012_637133	9.86515	TCGA	SCLC	individual sample
Rudin_2012_637134	8.84162	TCGA	SCLC	individual sample
Rudin_2012_637137	9.0205	TCGA	SCLC	individual sample
Rudin_2012_636136	9.01422	TCGA	SCLC	individual sample
Rudin_2012_636776	7.60095	TCGA	SCLC	individual sample
Rudin_2012_639168	8.92801	TCGA	SCLC	individual sample
Rudin_2012_639169	6.35199	TCGA	SCLC	individual sample
Rudin_2012_639171	8.01691	TCGA	SCLC	individual sample
Rudin_2012_639172	9.77903	TCGA	SCLC	individual sample
Rudin_2012_639170	8.25521	TCGA	SCLC	individual sample
George_2015_S00829	7.91081	TCGA	SCLC	individual sample
George_2015_S00831	8.57339	TCGA	SCLC	individual sample
George_2015_S00837	8.41451	TCGA	SCLC	individual sample
George_2015_S00838	7.17255	TCGA	SCLC	individual sample
George_2015_S01542	7.67436	TCGA	SCLC	individual sample
George_2015_S01563	7.58296	TCGA	SCLC	individual sample
George_2015_S01873	9.07263	TCGA	SCLC	individual sample
George_2015_S02093	6.95747	TCGA	SCLC	individual sample
George_2015_S02194	7.9418	TCGA	SCLC	individual sample
George_2015_S02209	7.28688	TCGA	SCLC	individual sample
George_2015_S02246	3.11572	TCGA	SCLC	individual sample
George_2015_S02286	7.07451	TCGA	SCLC	individual sample
George_2015_S02288	7.6008	TCGA	SCLC	individual sample
George_2015_S02291	7.524	TCGA	SCLC	individual sample
George_2015_S02296	6.90026	TCGA	SCLC	individual sample
George_2015_S02298	8.101	TCGA	SCLC	individual sample
George_2015_S02299	6.79829	TCGA	SCLC	individual sample
George_2015_S02328	7.6816	TCGA	SCLC	individual sample
George_2015_S02350	8.57515	TCGA	SCLC	individual sample
George_2015_S02375	8.60083	TCGA	SCLC	individual sample
George_2015_S02378	8.65377	TCGA	SCLC	individual sample
Rudin_2012_134430	8.36288	TCGA	SCLC	individual sample
Rudin_2012_585210	8.31237	TCGA	SCLC	individual sample
Rudin_2012_585208	7.98539	TCGA	SCLC	individual sample
Rudin_2012_98711	7.87062	TCGA	SCLC	individual sample
Rudin_2012_585272	7.76378	TCGA	SCLC	individual sample
Rudin_2012_585205	7.25472	TCGA	SCLC	individual sample
Rudin_2012_585223	8.40771	TCGA	SCLC	individual sample
Rudin_2012_98735	7.7974	TCGA	SCLC	individual sample
Rudin_2012_98742	7.6005	TCGA	SCLC	individual sample
Rudin_2012_113368	8.06239	TCGA	SCLC	individual sample
Rudin_2012_134413	8.21387	TCGA	SCLC	individual sample
Rudin_2012_636425	8.67406	TCGA	SCLC	individual sample
Rudin_2012_637036	8.57176	TCGA	SCLC	individual sample

## Sheet: Extended Data Figure 4e
# source data for Extended Data Figure 4e: expression of NRXN1 in SCLC samples; TCGA cancers and GTEx healthy tissues
sample id	log2_TPM_plus_1	pipeline	tissue or cancer type	data type
SCLC	6.30672	GTEx	SCLC	median of all samples
Adipose Tissue	1.50945	GTEx	Adipose Tissue	median of all samples
Adrenal Gland	0.96565	GTEx	Adrenal Gland	median of all samples
Blood	0.220117	GTEx	Blood	median of all samples
Blood Vessel	1.83827	GTEx	Blood Vessel	median of all samples
Brain	7.34605	GTEx	Brain	median of all samples
Breast	1.86354	GTEx	Breast	median of all samples
Colon	4.81327	GTEx	Colon	median of all samples
Esophagus	4.26095	GTEx	Esophagus	median of all samples
Heart	3.41245	GTEx	Heart	median of all samples
Kidney	1.06875	GTEx	Kidney	median of all samples
Liver	0.587033	GTEx	Liver	median of all samples
Lung	0.781055	GTEx	Lung	median of all samples
Muscle	0.413194	GTEx	Muscle	median of all samples
Nerve	7.07059	GTEx	Nerve	median of all samples
Ovary	1.13862	GTEx	Ovary	median of all samples
Pancreas	1.31736	GTEx	Pancreas	median of all samples
Pituitary	5.09007	GTEx	Pituitary	median of all samples
Prostate	3.58619	GTEx	Prostate	median of all samples
Salivary Gland	2.52565	GTEx	Salivary Gland	median of all samples
Skin	1.6026	GTEx	Skin	median of all samples
Small Intestine	2.7738	GTEx	Small Intestine	median of all samples
Spleen	0.2907	GTEx	Spleen	median of all samples
Stomach	2.54098	GTEx	Stomach	median of all samples
Testis	4.66431	GTEx	Testis	median of all samples
Thyroid	1.93523	GTEx	Thyroid	median of all samples
Uterus	1.38965	GTEx	Uterus	median of all samples
Vagina	3.25752	GTEx	Vagina	median of all samples
SCLC	5.09768	TCGA	SCLC	median of all samples
Neuroblastoma	5.24758	TCGA	Neuroblastoma	median of all samples
TCGA-ACC	0.0139444	TCGA	TCGA-ACC	median of all samples
TCGA-BLCA	0.0380001	TCGA	TCGA-BLCA	median of all samples
TCGA-BRCA	0.193569	TCGA	TCGA-BRCA	median of all samples
TCGA-CESC	0.0582745	TCGA	TCGA-CESC	median of all samples
TCGA-CHOL	0.0233676	TCGA	TCGA-CHOL	median of all samples
TCGA-COAD	0.0537032	TCGA	TCGA-COAD	median of all samples
TCGA-DLBC	0.134328	TCGA	TCGA-DLBC	median of all samples
TCGA-ESCA	0.234256	TCGA	TCGA-ESCA	median of all samples
TCGA-GBM	4.39456	TCGA	TCGA-GBM	median of all samples
TCGA-HNSC	0.0886708	TCGA	TCGA-HNSC	median of all samples
TCGA-KICH	0.0117949	TCGA	TCGA-KICH	median of all samples
TCGA-KIRC	0.0576336	TCGA	TCGA-KIRC	median of all samples
TCGA-KIRP	0.0326984	TCGA	TCGA-KIRP	median of all samples
TCGA-LAML	0.0569211	TCGA	TCGA-LAML	median of all samples
TCGA-LGG	6.43149	TCGA	TCGA-LGG	median of all samples
TCGA-LIHC	0	TCGA	TCGA-LIHC	median of all samples
TCGA-LUAD	0.0606992	TCGA	TCGA-LUAD	median of all samples
TCGA-LUSC	0.2895	TCGA	TCGA-LUSC	median of all samples
TCGA-MESO	0.0434248	TCGA	TCGA-MESO	median of all samples
TCGA-OV	0.0285315	TCGA	TCGA-OV	median of all samples
TCGA-PAAD	1.30718	TCGA	TCGA-PAAD	median of all samples
TCGA-PCPG	3.38119	TCGA	TCGA-PCPG	median of all samples
TCGA-PRAD	0.863211	TCGA	TCGA-PRAD	median of all samples
TCGA-READ	0.0667201	TCGA	TCGA-READ	median of all samples
TCGA-SARC	0.190111	TCGA	TCGA-SARC	median of all samples
TCGA-SKCM	0.0335709	TCGA	TCGA-SKCM	median of all samples
TCGA-STAD	0.368342	TCGA	TCGA-STAD	median of all samples
TCGA-TGCT	0.703997	TCGA	TCGA-TGCT	median of all samples
TCGA-THCA	0.0192081	TCGA	TCGA-THCA	median of all samples
TCGA-THYM	0.157391	TCGA	TCGA-THYM	median of all samples
TCGA-UCEC	0.0549318	TCGA	TCGA-UCEC	median of all samples
TCGA-UCS	0.414052	TCGA	TCGA-UCS	median of all samples
TCGA-UVM	0.0312328	TCGA	TCGA-UVM	median of all samples
George_2015_S00022	6.34041	TCGA	SCLC	individual sample
George_2015_S00035	5.65365	TCGA	SCLC	individual sample
George_2015_S00050	6.29942	TCGA	SCLC	individual sample
George_2015_S00213	4.73353	TCGA	SCLC	individual sample
George_2015_S00356	5.78802	TCGA	SCLC	individual sample
George_2015_S00472	4.87278	TCGA	SCLC	individual sample
George_2015_S00501	4.57255	TCGA	SCLC	individual sample
George_2015_S00825	4.75627	TCGA	SCLC	individual sample
George_2015_S00827	3.93206	TCGA	SCLC	individual sample
George_2015_S00830	6.13953	TCGA	SCLC	individual sample
George_2015_S00832	6.61427	TCGA	SCLC	individual sample
George_2015_S00836	5.95906	TCGA	SCLC	individual sample
George_2015_S01242	4.81667	TCGA	SCLC	individual sample
George_2015_S01248	5.52442	TCGA	SCLC	individual sample
George_2015_S01297	5.45792	TCGA	SCLC	individual sample
George_2015_S01366	6.27984	TCGA	SCLC	individual sample
George_2015_S01453	8.50895	TCGA	SCLC	individual sample
George_2015_S01494	4.65708	TCGA	SCLC	individual sample
George_2015_S01512	5.13314	TCGA	SCLC	individual sample
George_2015_S01524	5.75602	TCGA	SCLC	individual sample
George_2015_S01556	2.97127	TCGA	SCLC	individual sample
George_2015_S01578	5.62568	TCGA	SCLC	individual sample
George_2015_S01698	3.3487	TCGA	SCLC	individual sample
George_2015_S01728	5.25932	TCGA	SCLC	individual sample
George_2015_S01792	6.01162	TCGA	SCLC	individual sample
George_2015_S01861	4.65641	TCGA	SCLC	individual sample
George_2015_S01864	4.17032	TCGA	SCLC	individual sample
George_2015_S02065	6.14386	TCGA	SCLC	individual sample
George_2015_S02120	6.52883	TCGA	SCLC	individual sample
George_2015_S02139	7.43745	TCGA	SCLC	individual sample
George_2015_S02163	6.69386	TCGA	SCLC	individual sample
George_2015_S02241	4.684	TCGA	SCLC	individual sample
George_2015_S02242	7.05373	TCGA	SCLC	individual sample
George_2015_S02243	6.46745	TCGA	SCLC	individual sample
George_2015_S02244	3.62994	TCGA	SCLC	individual sample
George_2015_S02248	4.93431	TCGA	SCLC	individual sample
George_2015_S02249	3.55023	TCGA	SCLC	individual sample
George_2015_S02256	2.36175	TCGA	SCLC	individual sample
George_2015_S02284	5.65004	TCGA	SCLC	individual sample
George_2015_S02285	4.72315	TCGA	SCLC	individual sample
George_2015_S02287	5.36969	TCGA	SCLC	individual sample
George_2015_S02289	6.30826	TCGA	SCLC	individual sample
George_2015_S02290	2.99046	TCGA	SCLC	individual sample
George_2015_S02293	6.85964	TCGA	SCLC	individual sample
George_2015_S02294	6.74055	TCGA	SCLC	individual sample
George_2015_S02295	4.53886	TCGA	SCLC	individual sample
George_2015_S02297	6.33154	TCGA	SCLC	individual sample
George_2015_S02322	6.15602	TCGA	SCLC	individual sample
George_2015_S02342	6.54386	TCGA	SCLC	individual sample
George_2015_S02347	4.92673	TCGA	SCLC	individual sample
George_2015_S02351	6.93148	TCGA	SCLC	individual sample
George_2015_S02352	6.06539	TCGA	SCLC	individual sample
George_2015_S02353	6.43298	TCGA	SCLC	individual sample
George_2015_S02354	4.98954	TCGA	SCLC	individual sample
George_2015_S02360	6.12077	TCGA	SCLC	individual sample
George_2015_S02376	3.97228	TCGA	SCLC	individual sample
George_2015_S02382	6.19537	TCGA	SCLC	individual sample
George_2015_S02397	5.24292	TCGA	SCLC	individual sample
Rudin_2012_98687	5.28027	TCGA	SCLC	individual sample
Rudin_2012_134426	5.79466	TCGA	SCLC	individual sample
Rudin_2012_134427	5.14941	TCGA	SCLC	individual sample
Rudin_2012_585276	6.40436	TCGA	SCLC	individual sample
Rudin_2012_585203	4.98057	TCGA	SCLC	individual sample
Rudin_2012_585270	5.30664	TCGA	SCLC	individual sample
Rudin_2012_585258	5.22684	TCGA	SCLC	individual sample
Rudin_2012_585260	5.15776	TCGA	SCLC	individual sample
Rudin_2012_585267	5.17393	TCGA	SCLC	individual sample
Rudin_2012_585268	4.38367	TCGA	SCLC	individual sample
Rudin_2012_585281	5.71848	TCGA	SCLC	individual sample
Rudin_2012_631052	5.25829	TCGA	SCLC	individual sample
Rudin_2012_631056	5.11221	TCGA	SCLC	individual sample
Rudin_2012_631064	4.12344	TCGA	SCLC	individual sample
Rudin_2012_631076	4.64937	TCGA	SCLC	individual sample
Rudin_2012_631092	5.55837	TCGA	SCLC	individual sample
Rudin_2012_588421	5.16756	TCGA	SCLC	individual sample
Rudin_2012_134398	4.83455	TCGA	SCLC	individual sample
Rudin_2012_134421	5.02826	TCGA	SCLC	individual sample
Rudin_2012_134417	5.41805	TCGA	SCLC	individual sample
Rudin_2012_636368	5.45393	TCGA	SCLC	individual sample
Rudin_2012_636370	6.00048	TCGA	SCLC	individual sample
Rudin_2012_636371	4.60886	TCGA	SCLC	individual sample
Rudin_2012_636413	4.79066	TCGA	SCLC	individual sample
Rudin_2012_636414	7.08609	TCGA	SCLC	individual sample
Rudin_2012_637049	4.25216	TCGA	SCLC	individual sample
Rudin_2012_637050	4.39418	TCGA	SCLC	individual sample
Rudin_2012_637122	6.30816	TCGA	SCLC	individual sample
Rudin_2012_637123	4.98024	TCGA	SCLC	individual sample
Rudin_2012_637124	5.67477	TCGA	SCLC	individual sample
Rudin_2012_637133	6.2312	TCGA	SCLC	individual sample
Rudin_2012_637134	4.16319	TCGA	SCLC	individual sample
Rudin_2012_637137	5.50525	TCGA	SCLC	individual sample
Rudin_2012_636136	4.93032	TCGA	SCLC	individual sample
Rudin_2012_636776	4.28748	TCGA	SCLC	individual sample
Rudin_2012_639168	4.01636	TCGA	SCLC	individual sample
Rudin_2012_639169	5.08315	TCGA	SCLC	individual sample
Rudin_2012_639171	4.78359	TCGA	SCLC	individual sample
Rudin_2012_639172	6.17364	TCGA	SCLC	individual sample
Rudin_2012_639170	5.68389	TCGA	SCLC	individual sample
George_2015_S00829	4.78379	TCGA	SCLC	individual sample
George_2015_S00831	4.38844	TCGA	SCLC	individual sample
George_2015_S00837	0.416127	TCGA	SCLC	individual sample
George_2015_S00838	5.41098	TCGA	SCLC	individual sample
George_2015_S01542	0.747989	TCGA	SCLC	individual sample
George_2015_S01563	4.29714	TCGA	SCLC	individual sample
George_2015_S01873	5.9973	TCGA	SCLC	individual sample
George_2015_S02093	4.74974	TCGA	SCLC	individual sample
George_2015_S02194	4.56782	TCGA	SCLC	individual sample
George_2015_S02209	0.995034	TCGA	SCLC	individual sample
George_2015_S02246	0.340714	TCGA	SCLC	individual sample
George_2015_S02286	0.737188	TCGA	SCLC	individual sample
George_2015_S02288	0.768942	TCGA	SCLC	individual sample
George_2015_S02291	3.81127	TCGA	SCLC	individual sample
George_2015_S02296	1.25672	TCGA	SCLC	individual sample
George_2015_S02298	7.05157	TCGA	SCLC	individual sample
George_2015_S02299	3.22913	TCGA	SCLC	individual sample
George_2015_S02328	3.52991	TCGA	SCLC	individual sample
George_2015_S02350	5.65104	TCGA	SCLC	individual sample
George_2015_S02375	3.99905	TCGA	SCLC	individual sample
George_2015_S02378	5.18022	TCGA	SCLC	individual sample
Rudin_2012_134430	1.78217	TCGA	SCLC	individual sample
Rudin_2012_585210	0.632388	TCGA	SCLC	individual sample
Rudin_2012_585208	3.49895	TCGA	SCLC	individual sample
Rudin_2012_98711	3.85965	TCGA	SCLC	individual sample
Rudin_2012_585272	2.11452	TCGA	SCLC	individual sample
Rudin_2012_585205	3.75366	TCGA	SCLC	individual sample
Rudin_2012_585223	2.10497	TCGA	SCLC	individual sample
Rudin_2012_98735	5.14975	TCGA	SCLC	individual sample
Rudin_2012_98742	2.7114	TCGA	SCLC	individual sample
Rudin_2012_113368	3.426	TCGA	SCLC	individual sample
Rudin_2012_134413	5.42705	TCGA	SCLC	individual sample
Rudin_2012_636425	0.185449	TCGA	SCLC	individual sample
Rudin_2012_637036	1.88232	TCGA	SCLC	individual sample

## Sheet: Extended Data Figure 4f
# source data for Extended Data Figure 4f: expression of NLGN1 in SCLC samples; TCGA cancers and GTEx healthy tissues
sample id	log2_TPM_plus_1	pipeline	tissue or cancer type	data type
SCLC	3.62999	GTEx	SCLC	median of all samples
Adipose Tissue	2.74852	GTEx	Adipose Tissue	median of all samples
Adrenal Gland	0.922344	GTEx	Adrenal Gland	median of all samples
Blood	0	GTEx	Blood	median of all samples
Blood Vessel	3.78733	GTEx	Blood Vessel	median of all samples
Brain	4.6832	GTEx	Brain	median of all samples
Breast	2.43196	GTEx	Breast	median of all samples
Colon	3.35723	GTEx	Colon	median of all samples
Esophagus	3.10907	GTEx	Esophagus	median of all samples
Heart	2.17354	GTEx	Heart	median of all samples
Kidney	2.68663	GTEx	Kidney	median of all samples
Liver	0.079992	GTEx	Liver	median of all samples
Lung	1.1849	GTEx	Lung	median of all samples
Muscle	0.667585	GTEx	Muscle	median of all samples
Nerve	3.92361	GTEx	Nerve	median of all samples
Ovary	2.08778	GTEx	Ovary	median of all samples
Pancreas	0.644134	GTEx	Pancreas	median of all samples
Pituitary	3.6713	GTEx	Pituitary	median of all samples
Prostate	2.706	GTEx	Prostate	median of all samples
Salivary Gland	1.3502	GTEx	Salivary Gland	median of all samples
Skin	1.44375	GTEx	Skin	median of all samples
Small Intestine	1.51769	GTEx	Small Intestine	median of all samples
Spleen	0.107505	GTEx	Spleen	median of all samples
Stomach	2.04138	GTEx	Stomach	median of all samples
Testis	4.02067	GTEx	Testis	median of all samples
Thyroid	1.64246	GTEx	Thyroid	median of all samples
Uterus	2.52174	GTEx	Uterus	median of all samples
Vagina	3.01889	GTEx	Vagina	median of all samples
SCLC	3.66688	TCGA	SCLC	median of all samples
Neuroblastoma	2.31053	TCGA	Neuroblastoma	median of all samples
TCGA-ACC	0.22417	TCGA	TCGA-ACC	median of all samples
TCGA-BLCA	0.609976	TCGA	TCGA-BLCA	median of all samples
TCGA-BRCA	0.405439	TCGA	TCGA-BRCA	median of all samples
TCGA-CESC	0.17949	TCGA	TCGA-CESC	median of all samples
TCGA-CHOL	1.42441	TCGA	TCGA-CHOL	median of all samples
TCGA-COAD	0.0962579	TCGA	TCGA-COAD	median of all samples
TCGA-DLBC	0.128252	TCGA	TCGA-DLBC	median of all samples
TCGA-ESCA	0.81472	TCGA	TCGA-ESCA	median of all samples
TCGA-GBM	5.60669	TCGA	TCGA-GBM	median of all samples
TCGA-HNSC	0.318363	TCGA	TCGA-HNSC	median of all samples
TCGA-KICH	0.38862	TCGA	TCGA-KICH	median of all samples
TCGA-KIRC	5.4952	TCGA	TCGA-KIRC	median of all samples
TCGA-KIRP	4.90498	TCGA	TCGA-KIRP	median of all samples
TCGA-LAML	0.118253	TCGA	TCGA-LAML	median of all samples
TCGA-LGG	6.34334	TCGA	TCGA-LGG	median of all samples
TCGA-LIHC	0.0622071	TCGA	TCGA-LIHC	median of all samples
TCGA-LUAD	0.5114	TCGA	TCGA-LUAD	median of all samples
TCGA-LUSC	1.34179	TCGA	TCGA-LUSC	median of all samples
TCGA-MESO	2.23252	TCGA	TCGA-MESO	median of all samples
TCGA-OV	1.29981	TCGA	TCGA-OV	median of all samples
TCGA-PAAD	1.47362	TCGA	TCGA-PAAD	median of all samples
TCGA-PCPG	4.05493	TCGA	TCGA-PCPG	median of all samples
TCGA-PRAD	1.89723	TCGA	TCGA-PRAD	median of all samples
TCGA-READ	0.151498	TCGA	TCGA-READ	median of all samples
TCGA-SARC	2.25702	TCGA	TCGA-SARC	median of all samples
TCGA-SKCM	4.38211	TCGA	TCGA-SKCM	median of all samples
TCGA-STAD	1.00218	TCGA	TCGA-STAD	median of all samples
TCGA-TGCT	1.62788	TCGA	TCGA-TGCT	median of all samples
TCGA-THCA	0.349042	TCGA	TCGA-THCA	median of all samples
TCGA-THYM	1.43383	TCGA	TCGA-THYM	median of all samples
TCGA-UCEC	0.552689	TCGA	TCGA-UCEC	median of all samples
TCGA-UCS	2.15161	TCGA	TCGA-UCS	median of all samples
TCGA-UVM	1.81112	TCGA	TCGA-UVM	median of all samples
George_2015_S00022	2.90549	TCGA	SCLC	individual sample
George_2015_S00035	5.78229	TCGA	SCLC	individual sample
George_2015_S00050	5.9607	TCGA	SCLC	individual sample
George_2015_S00213	1.97216	TCGA	SCLC	individual sample
George_2015_S00356	5.147	TCGA	SCLC	individual sample
George_2015_S00472	5.22152	TCGA	SCLC	individual sample
George_2015_S00501	4.94702	TCGA	SCLC	individual sample
George_2015_S00825	5.56251	TCGA	SCLC	individual sample
George_2015_S00827	5.25356	TCGA	SCLC	individual sample
George_2015_S00830	3.70114	TCGA	SCLC	individual sample
George_2015_S00832	3.78383	TCGA	SCLC	individual sample
George_2015_S00836	5.7501	TCGA	SCLC	individual sample
George_2015_S01242	5.89957	TCGA	SCLC	individual sample
George_2015_S01248	3.86226	TCGA	SCLC	individual sample
George_2015_S01297	4.24971	TCGA	SCLC	individual sample
George_2015_S01366	5.12413	TCGA	SCLC	individual sample
George_2015_S01453	6.28086	TCGA	SCLC	individual sample
George_2015_S01494	0.049555	TCGA	SCLC	individual sample
George_2015_S01512	4.6213	TCGA	SCLC	individual sample
George_2015_S01524	1.70014	TCGA	SCLC	individual sample
George_2015_S01556	2.44075	TCGA	SCLC	individual sample
George_2015_S01578	5.016	TCGA	SCLC	individual sample
George_2015_S01698	4.2162	TCGA	SCLC	individual sample
George_2015_S01728	5.67626	TCGA	SCLC	individual sample
George_2015_S01792	5.62532	TCGA	SCLC	individual sample
George_2015_S01861	4.57267	TCGA	SCLC	individual sample
George_2015_S01864	3.6865	TCGA	SCLC	individual sample
George_2015_S02065	3.25254	TCGA	SCLC	individual sample
George_2015_S02120	4.33772	TCGA	SCLC	individual sample
George_2015_S02139	3.9641	TCGA	SCLC	individual sample
George_2015_S02163	6.33251	TCGA	SCLC	individual sample
George_2015_S02241	0.216968	TCGA	SCLC	individual sample
George_2015_S02242	4.20562	TCGA	SCLC	individual sample
George_2015_S02243	6.3005	TCGA	SCLC	individual sample
George_2015_S02244	0.539396	TCGA	SCLC	individual sample
George_2015_S02248	5.2501	TCGA	SCLC	individual sample
George_2015_S02249	3.58739	TCGA	SCLC	individual sample
George_2015_S02256	3.86757	TCGA	SCLC	individual sample
George_2015_S02284	3.77617	TCGA	SCLC	individual sample
George_2015_S02285	0.72105	TCGA	SCLC	individual sample
George_2015_S02287	3.99743	TCGA	SCLC	individual sample
George_2015_S02289	1.47454	TCGA	SCLC	individual sample
George_2015_S02290	2.85807	TCGA	SCLC	individual sample
George_2015_S02293	5.1094	TCGA	SCLC	individual sample
George_2015_S02294	4.97109	TCGA	SCLC	individual sample
George_2015_S02295	4.61673	TCGA	SCLC	individual sample
George_2015_S02297	3.76724	TCGA	SCLC	individual sample
George_2015_S02322	6.25815	TCGA	SCLC	individual sample
George_2015_S02342	2.61968	TCGA	SCLC	individual sample
George_2015_S02347	3.64726	TCGA	SCLC	individual sample
George_2015_S02351	1.46104	TCGA	SCLC	individual sample
George_2015_S02352	4.04823	TCGA	SCLC	individual sample
George_2015_S02353	5.79849	TCGA	SCLC	individual sample
George_2015_S02354	3.96224	TCGA	SCLC	individual sample
George_2015_S02360	5.67485	TCGA	SCLC	individual sample
George_2015_S02376	4.91109	TCGA	SCLC	individual sample
George_2015_S02382	4.63988	TCGA	SCLC	individual sample
George_2015_S02397	2.91888	TCGA	SCLC	individual sample
Rudin_2012_98687	3.56544	TCGA	SCLC	individual sample
Rudin_2012_134426	4.56425	TCGA	SCLC	individual sample
Rudin_2012_134427	4.17699	TCGA	SCLC	individual sample
Rudin_2012_585276	1.1015	TCGA	SCLC	individual sample
Rudin_2012_585203	2.95872	TCGA	SCLC	individual sample
Rudin_2012_585270	2.2578	TCGA	SCLC	individual sample
Rudin_2012_585258	6.2359	TCGA	SCLC	individual sample
Rudin_2012_585260	3.10362	TCGA	SCLC	individual sample
Rudin_2012_585267	3.92619	TCGA	SCLC	individual sample
Rudin_2012_585268	3.47157	TCGA	SCLC	individual sample
Rudin_2012_585281	5.95142	TCGA	SCLC	individual sample
Rudin_2012_631052	2.86159	TCGA	SCLC	individual sample
Rudin_2012_631056	4.56057	TCGA	SCLC	individual sample
Rudin_2012_631064	0.611051	TCGA	SCLC	individual sample
Rudin_2012_631076	5.0673	TCGA	SCLC	individual sample
Rudin_2012_631092	3.44878	TCGA	SCLC	individual sample
Rudin_2012_588421	4.71648	TCGA	SCLC	individual sample
Rudin_2012_134398	4.21467	TCGA	SCLC	individual sample
Rudin_2012_134421	2.25678	TCGA	SCLC	individual sample
Rudin_2012_134417	2.07748	TCGA	SCLC	individual sample
Rudin_2012_636368	6.12409	TCGA	SCLC	individual sample
Rudin_2012_636370	3.16049	TCGA	SCLC	individual sample
Rudin_2012_636371	1.61831	TCGA	SCLC	individual sample
Rudin_2012_636413	3.19041	TCGA	SCLC	individual sample
Rudin_2012_636414	4.97974	TCGA	SCLC	individual sample
Rudin_2012_637049	1.69778	TCGA	SCLC	individual sample
Rudin_2012_637050	4.3786	TCGA	SCLC	individual sample
Rudin_2012_637122	7.02756	TCGA	SCLC	individual sample
Rudin_2012_637123	2.191	TCGA	SCLC	individual sample
Rudin_2012_637124	1.87442	TCGA	SCLC	individual sample
Rudin_2012_637133	1.96444	TCGA	SCLC	individual sample
Rudin_2012_637134	2.88324	TCGA	SCLC	individual sample
Rudin_2012_637137	5.62002	TCGA	SCLC	individual sample
Rudin_2012_636136	6.42238	TCGA	SCLC	individual sample
Rudin_2012_636776	4.48085	TCGA	SCLC	individual sample
Rudin_2012_639168	4.02022	TCGA	SCLC	individual sample
Rudin_2012_639169	3.38606	TCGA	SCLC	individual sample
Rudin_2012_639171	4.20894	TCGA	SCLC	individual sample
Rudin_2012_639172	6.75303	TCGA	SCLC	individual sample
Rudin_2012_639170	3.62728	TCGA	SCLC	individual sample
George_2015_S00829	2.18417	TCGA	SCLC	individual sample
George_2015_S00831	3.09557	TCGA	SCLC	individual sample
George_2015_S00837	0.54841	TCGA	SCLC	individual sample
George_2015_S00838	5.23155	TCGA	SCLC	individual sample
George_2015_S01542	1.24195	TCGA	SCLC	individual sample
George_2015_S01563	2.84081	TCGA	SCLC	individual sample
George_2015_S01873	2.24132	TCGA	SCLC	individual sample
George_2015_S02093	3.99238	TCGA	SCLC	individual sample
George_2015_S02194	0.495317	TCGA	SCLC	individual sample
George_2015_S02209	0.265121	TCGA	SCLC	individual sample
George_2015_S02246	1.73659	TCGA	SCLC	individual sample
George_2015_S02286	0.48221	TCGA	SCLC	individual sample
George_2015_S02288	1.02038	TCGA	SCLC	individual sample
George_2015_S02291	2.89969	TCGA	SCLC	individual sample
George_2015_S02296	2.12734	TCGA	SCLC	individual sample
George_2015_S02298	5.52679	TCGA	SCLC	individual sample
George_2015_S02299	2.85126	TCGA	SCLC	individual sample
George_2015_S02328	2.84769	TCGA	SCLC	individual sample
George_2015_S02350	4.61742	TCGA	SCLC	individual sample
George_2015_S02375	1.20513	TCGA	SCLC	individual sample
George_2015_S02378	4.18771	TCGA	SCLC	individual sample
Rudin_2012_134430	1.68386	TCGA	SCLC	individual sample
Rudin_2012_585210	0.472381	TCGA	SCLC	individual sample
Rudin_2012_585208	2.60238	TCGA	SCLC	individual sample
Rudin_2012_98711	3.1189	TCGA	SCLC	individual sample
Rudin_2012_585272	0.75371	TCGA	SCLC	individual sample
Rudin_2012_585205	1.85273	TCGA	SCLC	individual sample
Rudin_2012_585223	0.436681	TCGA	SCLC	individual sample
Rudin_2012_98735	3.08141	TCGA	SCLC	individual sample
Rudin_2012_98742	2.69145	TCGA	SCLC	individual sample
Rudin_2012_113368	2.90771	TCGA	SCLC	individual sample
Rudin_2012_134413	2.25796	TCGA	SCLC	individual sample
Rudin_2012_636425	1.30982	TCGA	SCLC	individual sample
Rudin_2012_637036	2.25466	TCGA	SCLC	individual sample

## Sheet: Extended Data Figure 4g
# source data for Extended Data Figure 4g: expression of DCC in SCLC samples; TCGA cancers and GTEx healthy tissues
sample id	log2_TPM_plus_1	pipeline	tissue or cancer type	data type
SCLC	3.5127	GTEx	SCLC	median of all samples
Adipose Tissue	0.398869	GTEx	Adipose Tissue	median of all samples
Adrenal Gland	1.72672	GTEx	Adrenal Gland	median of all samples
Blood	0	GTEx	Blood	median of all samples
Blood Vessel	0.211719	GTEx	Blood Vessel	median of all samples
Brain	4.6042	GTEx	Brain	median of all samples
Breast	0.656173	GTEx	Breast	median of all samples
Colon	1.53326	GTEx	Colon	median of all samples
Esophagus	0.402366	GTEx	Esophagus	median of all samples
Heart	0.104135	GTEx	Heart	median of all samples
Kidney	1.01981	GTEx	Kidney	median of all samples
Liver	0.131747	GTEx	Liver	median of all samples
Lung	2.19256	GTEx	Lung	median of all samples
Muscle	0	GTEx	Muscle	median of all samples
Nerve	0.994121	GTEx	Nerve	median of all samples
Ovary	0.70058	GTEx	Ovary	median of all samples
Pancreas	0.307242	GTEx	Pancreas	median of all samples
Pituitary	3.14331	GTEx	Pituitary	median of all samples
Prostate	0.976087	GTEx	Prostate	median of all samples
Salivary Gland	1.23362	GTEx	Salivary Gland	median of all samples
Skin	0.318395	GTEx	Skin	median of all samples
Small Intestine	0.700291	GTEx	Small Intestine	median of all samples
Spleen	1.26823	GTEx	Spleen	median of all samples
Stomach	0.982775	GTEx	Stomach	median of all samples
Testis	6.25336	GTEx	Testis	median of all samples
Thyroid	0.180226	GTEx	Thyroid	median of all samples
Uterus	0.149125	GTEx	Uterus	median of all samples
Vagina	0.860692	GTEx	Vagina	median of all samples
SCLC	3.57819	TCGA	SCLC	median of all samples
Neuroblastoma	5.28961	TCGA	Neuroblastoma	median of all samples
TCGA-ACC	0.132549	TCGA	TCGA-ACC	median of all samples
TCGA-BLCA	0.259566	TCGA	TCGA-BLCA	median of all samples
TCGA-BRCA	0.406919	TCGA	TCGA-BRCA	median of all samples
TCGA-CESC	0.176318	TCGA	TCGA-CESC	median of all samples
TCGA-CHOL	0.223355	TCGA	TCGA-CHOL	median of all samples
TCGA-COAD	0.47442	TCGA	TCGA-COAD	median of all samples
TCGA-DLBC	0.107802	TCGA	TCGA-DLBC	median of all samples
TCGA-ESCA	0.556771	TCGA	TCGA-ESCA	median of all samples
TCGA-GBM	3.75249	TCGA	TCGA-GBM	median of all samples
TCGA-HNSC	0.300745	TCGA	TCGA-HNSC	median of all samples
TCGA-KICH	0.0932464	TCGA	TCGA-KICH	median of all samples
TCGA-KIRC	0.527429	TCGA	TCGA-KIRC	median of all samples
TCGA-KIRP	0.110702	TCGA	TCGA-KIRP	median of all samples
TCGA-LAML	0.187213	TCGA	TCGA-LAML	median of all samples
TCGA-LGG	4.9399	TCGA	TCGA-LGG	median of all samples
TCGA-LIHC	0.125991	TCGA	TCGA-LIHC	median of all samples
TCGA-LUAD	1.35975	TCGA	TCGA-LUAD	median of all samples
TCGA-LUSC	1.65085	TCGA	TCGA-LUSC	median of all samples
TCGA-MESO	0.218781	TCGA	TCGA-MESO	median of all samples
TCGA-OV	0.329878	TCGA	TCGA-OV	median of all samples
TCGA-PAAD	0.533967	TCGA	TCGA-PAAD	median of all samples
TCGA-PCPG	1.25366	TCGA	TCGA-PCPG	median of all samples
TCGA-PRAD	0.30011	TCGA	TCGA-PRAD	median of all samples
TCGA-READ	0.364271	TCGA	TCGA-READ	median of all samples
TCGA-SARC	0.311684	TCGA	TCGA-SARC	median of all samples
TCGA-SKCM	0.308581	TCGA	TCGA-SKCM	median of all samples
TCGA-STAD	0.608459	TCGA	TCGA-STAD	median of all samples
TCGA-TGCT	1.10933	TCGA	TCGA-TGCT	median of all samples
TCGA-THCA	0.167738	TCGA	TCGA-THCA	median of all samples
TCGA-THYM	0.330794	TCGA	TCGA-THYM	median of all samples
TCGA-UCEC	0.211856	TCGA	TCGA-UCEC	median of all samples
TCGA-UCS	0.321601	TCGA	TCGA-UCS	median of all samples
TCGA-UVM	0.0453454	TCGA	TCGA-UVM	median of all samples
George_2015_S00022	3.46829	TCGA	SCLC	individual sample
George_2015_S00035	0.140486	TCGA	SCLC	individual sample
George_2015_S00050	6.08806	TCGA	SCLC	individual sample
George_2015_S00213	1.79108	TCGA	SCLC	individual sample
George_2015_S00356	6.68722	TCGA	SCLC	individual sample
George_2015_S00472	4.34917	TCGA	SCLC	individual sample
George_2015_S00501	0.88533	TCGA	SCLC	individual sample
George_2015_S00825	2.25568	TCGA	SCLC	individual sample
George_2015_S00827	6.07385	TCGA	SCLC	individual sample
George_2015_S00830	5.85729	TCGA	SCLC	individual sample
George_2015_S00832	6.27656	TCGA	SCLC	individual sample
George_2015_S00836	1.88744	TCGA	SCLC	individual sample
George_2015_S01242	7.00709	TCGA	SCLC	individual sample
George_2015_S01248	1.68312	TCGA	SCLC	individual sample
George_2015_S01297	1.09752	TCGA	SCLC	individual sample
George_2015_S01366	2.93855	TCGA	SCLC	individual sample
George_2015_S01453	5.95419	TCGA	SCLC	individual sample
George_2015_S01494	5.57298	TCGA	SCLC	individual sample
George_2015_S01512	2.4966	TCGA	SCLC	individual sample
George_2015_S01524	7.69606	TCGA	SCLC	individual sample
George_2015_S01556	1.64553	TCGA	SCLC	individual sample
George_2015_S01578	5.88123	TCGA	SCLC	individual sample
George_2015_S01698	3.13877	TCGA	SCLC	individual sample
George_2015_S01728	7.73137	TCGA	SCLC	individual sample
George_2015_S01792	2.2233	TCGA	SCLC	individual sample
George_2015_S01861	3.47455	TCGA	SCLC	individual sample
George_2015_S01864	1.16267	TCGA	SCLC	individual sample
George_2015_S02065	0.705315	TCGA	SCLC	individual sample
George_2015_S02120	1.12073	TCGA	SCLC	individual sample
George_2015_S02139	9.59447	TCGA	SCLC	individual sample
George_2015_S02163	6.85019	TCGA	SCLC	individual sample
George_2015_S02241	3.03141	TCGA	SCLC	individual sample
George_2015_S02242	4.63035	TCGA	SCLC	individual sample
George_2015_S02243	6.42146	TCGA	SCLC	individual sample
George_2015_S02244	3.82105	TCGA	SCLC	individual sample
George_2015_S02248	4.94327	TCGA	SCLC	individual sample
George_2015_S02249	2.0336	TCGA	SCLC	individual sample
George_2015_S02256	3.80977	TCGA	SCLC	individual sample
George_2015_S02284	3.8156	TCGA	SCLC	individual sample
George_2015_S02285	0.139406	TCGA	SCLC	individual sample
George_2015_S02287	2.72342	TCGA	SCLC	individual sample
George_2015_S02289	3.90966	TCGA	SCLC	individual sample
George_2015_S02290	5.62189	TCGA	SCLC	individual sample
George_2015_S02293	8.90945	TCGA	SCLC	individual sample
George_2015_S02294	8.83303	TCGA	SCLC	individual sample
George_2015_S02295	1.29676	TCGA	SCLC	individual sample
George_2015_S02297	9.28746	TCGA	SCLC	individual sample
George_2015_S02322	5.17628	TCGA	SCLC	individual sample
George_2015_S02342	7.70225	TCGA	SCLC	individual sample
George_2015_S02347	5.47479	TCGA	SCLC	individual sample
George_2015_S02351	7.20349	TCGA	SCLC	individual sample
George_2015_S02352	7.94208	TCGA	SCLC	individual sample
George_2015_S02353	8.86043	TCGA	SCLC	individual sample
George_2015_S02354	3.66838	TCGA	SCLC	individual sample
George_2015_S02360	6.02844	TCGA	SCLC	individual sample
George_2015_S02376	0.922865	TCGA	SCLC	individual sample
George_2015_S02382	4.68333	TCGA	SCLC	individual sample
George_2015_S02397	1.10782	TCGA	SCLC	individual sample
Rudin_2012_98687	7.04203	TCGA	SCLC	individual sample
Rudin_2012_134426	7.90541	TCGA	SCLC	individual sample
Rudin_2012_134427	2.61315	TCGA	SCLC	individual sample
Rudin_2012_585276	2.033	TCGA	SCLC	individual sample
Rudin_2012_585203	8.11079	TCGA	SCLC	individual sample
Rudin_2012_585270	1.00559	TCGA	SCLC	individual sample
Rudin_2012_585258	7.57733	TCGA	SCLC	individual sample
Rudin_2012_585260	0.201133	TCGA	SCLC	individual sample
Rudin_2012_585267	2.35216	TCGA	SCLC	individual sample
Rudin_2012_585268	2.06968	TCGA	SCLC	individual sample
Rudin_2012_585281	7.16928	TCGA	SCLC	individual sample
Rudin_2012_631052	1.55134	TCGA	SCLC	individual sample
Rudin_2012_631056	0.333571	TCGA	SCLC	individual sample
Rudin_2012_631064	4.42442	TCGA	SCLC	individual sample
Rudin_2012_631076	4.25011	TCGA	SCLC	individual sample
Rudin_2012_631092	2.02338	TCGA	SCLC	individual sample
Rudin_2012_588421	4.45683	TCGA	SCLC	individual sample
Rudin_2012_134398	2.14858	TCGA	SCLC	individual sample
Rudin_2012_134421	3.954	TCGA	SCLC	individual sample
Rudin_2012_134417	4.36275	TCGA	SCLC	individual sample
Rudin_2012_636368	6.56681	TCGA	SCLC	individual sample
Rudin_2012_636370	7.42763	TCGA	SCLC	individual sample
Rudin_2012_636371	3.54296	TCGA	SCLC	individual sample
Rudin_2012_636413	5.20788	TCGA	SCLC	individual sample
Rudin_2012_636414	2.47263	TCGA	SCLC	individual sample
Rudin_2012_637049	8.28645	TCGA	SCLC	individual sample
Rudin_2012_637050	1.05789	TCGA	SCLC	individual sample
Rudin_2012_637122	3.39325	TCGA	SCLC	individual sample
Rudin_2012_637123	0.184793	TCGA	SCLC	individual sample
Rudin_2012_637124	0	TCGA	SCLC	individual sample
Rudin_2012_637133	2.6328	TCGA	SCLC	individual sample
Rudin_2012_637134	5.26609	TCGA	SCLC	individual sample
Rudin_2012_637137	1.79238	TCGA	SCLC	individual sample
Rudin_2012_636136	4.59367	TCGA	SCLC	individual sample
Rudin_2012_636776	0.670494	TCGA	SCLC	individual sample
Rudin_2012_639168	0.349234	TCGA	SCLC	individual sample
Rudin_2012_639169	2.79883	TCGA	SCLC	individual sample
Rudin_2012_639171	3.61341	TCGA	SCLC	individual sample
Rudin_2012_639172	2.44426	TCGA	SCLC	individual sample
Rudin_2012_639170	2.68981	TCGA	SCLC	individual sample
George_2015_S00829	6.93392	TCGA	SCLC	individual sample
George_2015_S00831	0.60815	TCGA	SCLC	individual sample
George_2015_S00837	1.73925	TCGA	SCLC	individual sample
George_2015_S00838	6.90461	TCGA	SCLC	individual sample
George_2015_S01542	0.469361	TCGA	SCLC	individual sample
George_2015_S01563	2.40933	TCGA	SCLC	individual sample
George_2015_S01873	3.899	TCGA	SCLC	individual sample
George_2015_S02093	5.47462	TCGA	SCLC	individual sample
George_2015_S02194	4.55834	TCGA	SCLC	individual sample
George_2015_S02209	1.72827	TCGA	SCLC	individual sample
George_2015_S02246	2.48235	TCGA	SCLC	individual sample
George_2015_S02286	1.59741	TCGA	SCLC	individual sample
George_2015_S02288	3.43346	TCGA	SCLC	individual sample
George_2015_S02291	1.43771	TCGA	SCLC	individual sample
George_2015_S02296	1.61678	TCGA	SCLC	individual sample
George_2015_S02298	5.23779	TCGA	SCLC	individual sample
George_2015_S02299	3.80529	TCGA	SCLC	individual sample
George_2015_S02328	4.66705	TCGA	SCLC	individual sample
George_2015_S02350	8.92797	TCGA	SCLC	individual sample
George_2015_S02375	1.82737	TCGA	SCLC	individual sample
George_2015_S02378	5.26374	TCGA	SCLC	individual sample
Rudin_2012_134430	0	TCGA	SCLC	individual sample
Rudin_2012_585210	2.22725	TCGA	SCLC	individual sample
Rudin_2012_585208	1.72545	TCGA	SCLC	individual sample
Rudin_2012_98711	4.84121	TCGA	SCLC	individual sample
Rudin_2012_585272	0.233489	TCGA	SCLC	individual sample
Rudin_2012_585205	4.67634	TCGA	SCLC	individual sample
Rudin_2012_585223	2.65758	TCGA	SCLC	individual sample
Rudin_2012_98735	8.28193	TCGA	SCLC	individual sample
Rudin_2012_98742	4.46218	TCGA	SCLC	individual sample
Rudin_2012_113368	3.20843	TCGA	SCLC	individual sample
Rudin_2012_134413	6.6355	TCGA	SCLC	individual sample
Rudin_2012_636425	0.173159	TCGA	SCLC	individual sample
Rudin_2012_637036	3.08631	TCGA	SCLC	individual sample

## Sheet: Extended Data Figure 4h
# source data for Extended Data Figure 4h: expression of RELN in SCLC samples; TCGA cancers and GTEx healthy tissues
sample id	log2_TPM_plus_1	pipeline	tissue or cancer type	data type
SCLC	5.72173	GTEx	SCLC	median of all samples
Adipose Tissue	3.38589	GTEx	Adipose Tissue	median of all samples
Adrenal Gland	2.68907	GTEx	Adrenal Gland	median of all samples
Blood	0.190001	GTEx	Blood	median of all samples
Blood Vessel	1.72378	GTEx	Blood Vessel	median of all samples
Brain	5.33689	GTEx	Brain	median of all samples
Breast	3.84749	GTEx	Breast	median of all samples
Colon	3.13715	GTEx	Colon	median of all samples
Esophagus	3.34299	GTEx	Esophagus	median of all samples
Heart	3.02207	GTEx	Heart	median of all samples
Kidney	1.68038	GTEx	Kidney	median of all samples
Liver	5.34549	GTEx	Liver	median of all samples
Lung	2.86473	GTEx	Lung	median of all samples
Muscle	1.23437	GTEx	Muscle	median of all samples
Nerve	7.68436	GTEx	Nerve	median of all samples
Ovary	1.90303	GTEx	Ovary	median of all samples
Pancreas	0.852899	GTEx	Pancreas	median of all samples
Pituitary	2.75987	GTEx	Pituitary	median of all samples
Prostate	2.97764	GTEx	Prostate	median of all samples
Salivary Gland	3.46368	GTEx	Salivary Gland	median of all samples
Skin	2.80842	GTEx	Skin	median of all samples
Small Intestine	3.49613	GTEx	Small Intestine	median of all samples
Spleen	1.1808	GTEx	Spleen	median of all samples
Stomach	2.19361	GTEx	Stomach	median of all samples
Testis	3.7243	GTEx	Testis	median of all samples
Thyroid	4.62581	GTEx	Thyroid	median of all samples
Uterus	2.20496	GTEx	Uterus	median of all samples
Vagina	2.81452	GTEx	Vagina	median of all samples
SCLC	5.7756	TCGA	SCLC	median of all samples
Neuroblastoma	4.23213	TCGA	Neuroblastoma	median of all samples
TCGA-ACC	1.26056	TCGA	TCGA-ACC	median of all samples
TCGA-BLCA	0.478373	TCGA	TCGA-BLCA	median of all samples
TCGA-BRCA	1.1817	TCGA	TCGA-BRCA	median of all samples
TCGA-CESC	0.583614	TCGA	TCGA-CESC	median of all samples
TCGA-CHOL	2.38796	TCGA	TCGA-CHOL	median of all samples
TCGA-COAD	0.808493	TCGA	TCGA-COAD	median of all samples
TCGA-DLBC	0.854851	TCGA	TCGA-DLBC	median of all samples
TCGA-ESCA	0.889149	TCGA	TCGA-ESCA	median of all samples
TCGA-GBM	1.61063	TCGA	TCGA-GBM	median of all samples
TCGA-HNSC	0.946703	TCGA	TCGA-HNSC	median of all samples
TCGA-KICH	1.24236	TCGA	TCGA-KICH	median of all samples
TCGA-KIRC	1.35535	TCGA	TCGA-KIRC	median of all samples
TCGA-KIRP	5.13453	TCGA	TCGA-KIRP	median of all samples
TCGA-LAML	0.239638	TCGA	TCGA-LAML	median of all samples
TCGA-LGG	3.61008	TCGA	TCGA-LGG	median of all samples
TCGA-LIHC	4.42081	TCGA	TCGA-LIHC	median of all samples
TCGA-LUAD	1.62648	TCGA	TCGA-LUAD	median of all samples
TCGA-LUSC	1.34982	TCGA	TCGA-LUSC	median of all samples
TCGA-MESO	0.868757	TCGA	TCGA-MESO	median of all samples
TCGA-OV	1.26217	TCGA	TCGA-OV	median of all samples
TCGA-PAAD	2.49613	TCGA	TCGA-PAAD	median of all samples
TCGA-PCPG	4.61583	TCGA	TCGA-PCPG	median of all samples
TCGA-PRAD	3.56936	TCGA	TCGA-PRAD	median of all samples
TCGA-READ	0.826579	TCGA	TCGA-READ	median of all samples
TCGA-SARC	0.776776	TCGA	TCGA-SARC	median of all samples
TCGA-SKCM	0.959246	TCGA	TCGA-SKCM	median of all samples
TCGA-STAD	1.35893	TCGA	TCGA-STAD	median of all samples
TCGA-TGCT	2.10326	TCGA	TCGA-TGCT	median of all samples
TCGA-THCA	0.485297	TCGA	TCGA-THCA	median of all samples
TCGA-THYM	0.339258	TCGA	TCGA-THYM	median of all samples
TCGA-UCEC	0.974887	TCGA	TCGA-UCEC	median of all samples
TCGA-UCS	2.59051	TCGA	TCGA-UCS	median of all samples
TCGA-UVM	0.282955	TCGA	TCGA-UVM	median of all samples
George_2015_S00022	6.93277	TCGA	SCLC	individual sample
George_2015_S00035	6.81365	TCGA	SCLC	individual sample
George_2015_S00050	8.88158	TCGA	SCLC	individual sample
George_2015_S00213	6.30462	TCGA	SCLC	individual sample
George_2015_S00356	4.24216	TCGA	SCLC	individual sample
George_2015_S00472	7.51598	TCGA	SCLC	individual sample
George_2015_S00501	2.66684	TCGA	SCLC	individual sample
George_2015_S00825	5.439	TCGA	SCLC	individual sample
George_2015_S00827	3.96397	TCGA	SCLC	individual sample
George_2015_S00830	8.8331	TCGA	SCLC	individual sample
George_2015_S00832	7.35719	TCGA	SCLC	individual sample
George_2015_S00836	7.63571	TCGA	SCLC	individual sample
George_2015_S01242	6.68276	TCGA	SCLC	individual sample
George_2015_S01248	6.16845	TCGA	SCLC	individual sample
George_2015_S01297	3.26181	TCGA	SCLC	individual sample
George_2015_S01366	1.00776	TCGA	SCLC	individual sample
George_2015_S01453	6.5241	TCGA	SCLC	individual sample
George_2015_S01494	1.32881	TCGA	SCLC	individual sample
George_2015_S01512	2.08253	TCGA	SCLC	individual sample
George_2015_S01524	2.5668	TCGA	SCLC	individual sample
George_2015_S01556	6.1234	TCGA	SCLC	individual sample
George_2015_S01578	4.21791	TCGA	SCLC	individual sample
George_2015_S01698	7.08007	TCGA	SCLC	individual sample
George_2015_S01728	1.98907	TCGA	SCLC	individual sample
George_2015_S01792	10.0173	TCGA	SCLC	individual sample
George_2015_S01861	6.51689	TCGA	SCLC	individual sample
George_2015_S01864	6.97578	TCGA	SCLC	individual sample
George_2015_S02065	6.76455	TCGA	SCLC	individual sample
George_2015_S02120	2.30857	TCGA	SCLC	individual sample
George_2015_S02139	5.50771	TCGA	SCLC	individual sample
George_2015_S02163	7.35884	TCGA	SCLC	individual sample
George_2015_S02241	7.74151	TCGA	SCLC	individual sample
George_2015_S02242	6.36186	TCGA	SCLC	individual sample
George_2015_S02243	6.48343	TCGA	SCLC	individual sample
George_2015_S02244	4.92575	TCGA	SCLC	individual sample
George_2015_S02248	5.29114	TCGA	SCLC	individual sample
George_2015_S02249	2.81866	TCGA	SCLC	individual sample
George_2015_S02256	7.6935	TCGA	SCLC	individual sample
George_2015_S02284	7.06782	TCGA	SCLC	individual sample
George_2015_S02285	4.6671	TCGA	SCLC	individual sample
George_2015_S02287	2.71713	TCGA	SCLC	individual sample
George_2015_S02289	2.95851	TCGA	SCLC	individual sample
George_2015_S02290	4.44538	TCGA	SCLC	individual sample
George_2015_S02293	7.38035	TCGA	SCLC	individual sample
George_2015_S02294	7.51359	TCGA	SCLC	individual sample
George_2015_S02295	6.24916	TCGA	SCLC	individual sample
George_2015_S02297	5.17053	TCGA	SCLC	individual sample
George_2015_S02322	4.25614	TCGA	SCLC	individual sample
George_2015_S02342	9.85076	TCGA	SCLC	individual sample
George_2015_S02347	5.12829	TCGA	SCLC	individual sample
George_2015_S02351	7.76813	TCGA	SCLC	individual sample
George_2015_S02352	8.18497	TCGA	SCLC	individual sample
George_2015_S02353	0.992746	TCGA	SCLC	individual sample
George_2015_S02354	7.43205	TCGA	SCLC	individual sample
George_2015_S02360	9.08851	TCGA	SCLC	individual sample
George_2015_S02376	3.85366	TCGA	SCLC	individual sample
George_2015_S02382	5.62499	TCGA	SCLC	individual sample
George_2015_S02397	3.28978	TCGA	SCLC	individual sample
Rudin_2012_98687	4.4102	TCGA	SCLC	individual sample
Rudin_2012_134426	9.01327	TCGA	SCLC	individual sample
Rudin_2012_134427	5.3307	TCGA	SCLC	individual sample
Rudin_2012_585276	7.11958	TCGA	SCLC	individual sample
Rudin_2012_585203	5.41748	TCGA	SCLC	individual sample
Rudin_2012_585270	5.60924	TCGA	SCLC	individual sample
Rudin_2012_585258	6.86527	TCGA	SCLC	individual sample
Rudin_2012_585260	6.41364	TCGA	SCLC	individual sample
Rudin_2012_585267	6.97552	TCGA	SCLC	individual sample
Rudin_2012_585268	3.63323	TCGA	SCLC	individual sample
Rudin_2012_585281	5.22696	TCGA	SCLC	individual sample
Rudin_2012_631052	6.33083	TCGA	SCLC	individual sample
Rudin_2012_631056	4.3651	TCGA	SCLC	individual sample
Rudin_2012_631064	5.83734	TCGA	SCLC	individual sample
Rudin_2012_631076	7.2307	TCGA	SCLC	individual sample
Rudin_2012_631092	4.96157	TCGA	SCLC	individual sample
Rudin_2012_588421	5.92049	TCGA	SCLC	individual sample
Rudin_2012_134398	7.32569	TCGA	SCLC	individual sample
Rudin_2012_134421	8.72328	TCGA	SCLC	individual sample
Rudin_2012_134417	7.97879	TCGA	SCLC	individual sample
Rudin_2012_636368	6.59016	TCGA	SCLC	individual sample
Rudin_2012_636370	7.06057	TCGA	SCLC	individual sample
Rudin_2012_636371	5.51416	TCGA	SCLC	individual sample
Rudin_2012_636413	7.36369	TCGA	SCLC	individual sample
Rudin_2012_636414	1.0456	TCGA	SCLC	individual sample
Rudin_2012_637049	4.15787	TCGA	SCLC	individual sample
Rudin_2012_637050	6.67916	TCGA	SCLC	individual sample
Rudin_2012_637122	8.95366	TCGA	SCLC	individual sample
Rudin_2012_637123	4.45343	TCGA	SCLC	individual sample
Rudin_2012_637124	4.828	TCGA	SCLC	individual sample
Rudin_2012_637133	0.791332	TCGA	SCLC	individual sample
Rudin_2012_637134	1.185	TCGA	SCLC	individual sample
Rudin_2012_637137	6.95106	TCGA	SCLC	individual sample
Rudin_2012_636136	5.7553	TCGA	SCLC	individual sample
Rudin_2012_636776	7.28598	TCGA	SCLC	individual sample
Rudin_2012_639168	1.49938	TCGA	SCLC	individual sample
Rudin_2012_639169	4.82609	TCGA	SCLC	individual sample
Rudin_2012_639171	3.06434	TCGA	SCLC	individual sample
Rudin_2012_639172	6.27704	TCGA	SCLC	individual sample
Rudin_2012_639170	7.12229	TCGA	SCLC	individual sample
George_2015_S00829	3.22116	TCGA	SCLC	individual sample
George_2015_S00831	3.89557	TCGA	SCLC	individual sample
George_2015_S00837	7.71229	TCGA	SCLC	individual sample
George_2015_S00838	9.0284	TCGA	SCLC	individual sample
George_2015_S01542	3.13142	TCGA	SCLC	individual sample
George_2015_S01563	5.54961	TCGA	SCLC	individual sample
George_2015_S01873	7.78165	TCGA	SCLC	individual sample
George_2015_S02093	5.88989	TCGA	SCLC	individual sample
George_2015_S02194	1.84775	TCGA	SCLC	individual sample
George_2015_S02209	3.42637	TCGA	SCLC	individual sample
George_2015_S02246	3.74743	TCGA	SCLC	individual sample
George_2015_S02286	7.0121	TCGA	SCLC	individual sample
George_2015_S02288	6.73553	TCGA	SCLC	individual sample
George_2015_S02291	2.50811	TCGA	SCLC	individual sample
George_2015_S02296	0.831355	TCGA	SCLC	individual sample
George_2015_S02298	2.8997	TCGA	SCLC	individual sample
George_2015_S02299	3.54188	TCGA	SCLC	individual sample
George_2015_S02328	5.17214	TCGA	SCLC	individual sample
George_2015_S02350	5.68722	TCGA	SCLC	individual sample
George_2015_S02375	5.95853	TCGA	SCLC	individual sample
George_2015_S02378	4.50806	TCGA	SCLC	individual sample
Rudin_2012_134430	8.94478	TCGA	SCLC	individual sample
Rudin_2012_585210	5.79591	TCGA	SCLC	individual sample
Rudin_2012_585208	2.1766	TCGA	SCLC	individual sample
Rudin_2012_98711	1.866	TCGA	SCLC	individual sample
Rudin_2012_585272	4.75283	TCGA	SCLC	individual sample
Rudin_2012_585205	7.91066	TCGA	SCLC	individual sample
Rudin_2012_585223	8.02357	TCGA	SCLC	individual sample
Rudin_2012_98735	6.60888	TCGA	SCLC	individual sample
Rudin_2012_98742	6.32767	TCGA	SCLC	individual sample
Rudin_2012_113368	7.07283	TCGA	SCLC	individual sample
Rudin_2012_134413	4.1931	TCGA	SCLC	individual sample
Rudin_2012_636425	0.449626	TCGA	SCLC	individual sample
Rudin_2012_637036	4.39054	TCGA	SCLC	individual sample

## Sheet: Extended Data Figure 4n
#source data for Extended Data Figure 4n: GO terms enriched for genes specifically expressed in murine SCLC cells
GO term	force_directed_x	force_directed_y	marker_size_binned_q	abs_log10_q_value	annotation
regulation of insulin secretion	0.799649	0.175903	20	3.22194
microtubule-based movement	0.537309	0.681061	20	3.24131
DNA replication-independent nucleosome organization	0.0940203	0.530088	20	3.29016	cell proliferation
cell morphogenesis involved in differentiation	0.644944	0.271205	20	3.4198
positive regulation of vesicle fusion	0.798873	0	20	3.44721
glutamate receptor activity	0.933356	0.22862	20	3.45186	neuronal
telomere organization	0.15508	1	20	3.46242
CENP-A containing chromatin organization	0.103301	0.395115	20	3.58417
DNA packaging	0.14944	0.590157	20	3.6668
neuron migration	0.626162	0.614214	20	3.7335	neuronal
DNA metabolic process	0.155921	0.86162	20	3.75448	DNA maintenance / repair
cognition	0.747027	0.519334	20	3.7893	neuronal
regulation of nervous system process	0.846219	0.274179	20	3.7906	neuronal
glutamate receptor signaling pathway	0.891682	0.191442	20	3.79227	neuronal
glutamate receptor binding	0.81624	0.578375	20	3.79227	neuronal
protein depolymerization	0.520982	0.614351	20	3.79788
regulation of cytokinesis	0.507691	0.681469	20	3.82889	cell proliferation
Schaffer collateral - CA1 synapse	0.717498	0.204371	20	3.82889	neuronal
regulation of neurotransmitter receptor activity	0.843227	0.584203	20	3.89649	neuronal
chromatin remodeling at centromere	0.131811	0.300189	20	4.14941	cell proliferation
regulation of microtubule cytoskeleton organization	0.479468	0.444035	20	4.15277
neurotransmitter receptor transport	0.714906	0.65956	20	4.16519	neuronal
microtubule organizing center	0.429262	0.666147	20	4.21046
head development	0.644996	0.403547	20	4.33747
transport vesicle membrane	0.847981	0.10217	20	4.37736
calcium ion binding	0.868496	0.552259	20	4.49619
inhibitory synapse	0.90206	0.535561	20	4.66594	neuronal
regulation of glutamate receptor signaling pathway	0.862847	0.320278	20	4.76755	neuronal
SNARE binding	0.694406	0.0790448	20	4.95535
dense core granule	0.823607	0.647276	20	5.04849
condensed nuclear chromosome	0.212034	0.591616	20	5.2002
kinetochore organization	0.218853	0.4367	20	5.27207	cell proliferation
neuron spine	0.766608	0.622642	20	5.45863	neuronal
kinesin complex	0.471999	0.341295	20	5.60769
organelle localization	0.543995	0.453056	20	5.67771
kinesin binding	0.554262	0.356903	20	5.70614
monovalent inorganic cation transmembrane transporter activity	0.994433	0.399111	20	5.71015
positive regulation of cell cycle	0.452163	0.554096	20	5.75992	cell proliferation
microtubule motor activity	0.428895	0.868654	20	5.79962
neuron cell-cell adhesion	0.865525	0.219518	20	5.84473	neuronal
plasma membrane bounded cell projection morphogenesis	0.647354	0.476105	20	5.99564
centromere complex assembly	0.181583	0.670323	20	6.0542	cell proliferation
single-stranded DNA helicase activity	0	0.991802	20	6.16012
excitatory synapse	0.834679	0.185016	20	6.16859	neuronal
GABA-ergic synapse	0.878669	0.422014	20	6.19169	neuronal
regulation of mitotic nuclear division	0.341753	0.838632	20	6.43966	cell proliferation
regulation of chromosome segregation	0.304904	0.544935	20	6.46624	cell proliferation
cell cycle checkpoint	0.258498	0.815993	20	6.5037	cell proliferation
plasma membrane protein complex	0.900271	0.347148	20	6.65615
DNA replication	0.119181	0.749688	20	6.89046	cell proliferation
multicellular organismal signaling	0.873385	0.695242	20	7.27911
meiotic cell cycle	0.275779	0.908286	20	7.35459	cell proliferation
central nervous system development	0.67045	0.58186	20	7.44231	neuronal
behavior	0.807023	0.469911	20	7.50009
neuron projection terminus	0.80654	0.296908	20	7.77063	neuronal
microtubule	0.49306	0.601926	20	7.96773
regulation of neurotransmitter transport	0.779747	0.239508	20	8.08286	neuronal
signal release	0.779194	0.1278	20	8.28875
regulation of cell projection organization	0.663925	0.506733	20	8.52982
metal ion transmembrane transporter activity	0.930738	0.526387	20	8.75246
regulation of cell development	0.618974	0.458947	20	8.76115
regulation of transmembrane transport	0.795724	0.606038	20	8.9518
regulation of exocytosis	0.714322	0.571663	20	8.99978
calcium-ion regulated exocytosis	0.753081	0.018733	20	9.0731
regulation of synapse structure or activity	0.671811	0.277919	20	9.29323	neuronal
protein localization to synapse	0.708235	0.384603	20	9.48211	neuronal
microtubule cytoskeleton organization	0.425642	0.491864	20	9.75579
synapse organization	0.745848	0.573196	40	10.218	neuronal
exocytic vesicle	0.752543	0.294501	40	10.2363
glutamatergic synapse	0.743271	0.242008	40	10.3188	neuronal
potassium ion transmembrane transport	1	0.303213	40	10.475
kinetochore	0.277172	0.605129	40	10.7076	cell proliferation
neuron differentiation	0.669424	0.391577	40	11.0118	neuronal
condensed chromosome, centromeric region	0.264604	0.494773	40	11.8029	cell proliferation
microtubule binding	0.501728	0.510251	40	11.9697
regulation of synaptic vesicle cycle	0.770133	0.403585	40	12.2295	neuronal
regulation of ion transport	0.79445	0.336737	40	12.6929
spindle	0.380873	0.72841	40	12.7744	cell proliferation
cation channel activity	0.94233	0.378284	40	13.436
regulation of nervous system development	0.636455	0.337607	40	13.5225	neuronal
cell division	0.363437	0.491655	40	13.7146	cell proliferation
regulation of neurotransmitter levels	0.81906	0.372542	40	13.785	neuronal
vesicle-mediated transport in synapse	0.696946	0.223518	40	13.8094	neuronal
cell body	0.721074	0.480356	40	13.9148
regulation of membrane potential	0.854774	0.470769	40	14.572
neurotransmitter transport	0.833031	0.433791	40	14.9425	neuronal
synaptic membrane	0.852278	0.375103	40	15.71	neuronal
voltage-gated channel activity	0.945254	0.591695	40	16.0137	neuronal
cation channel complex	0.954555	0.46845	40	16.1801
chromosome segregation	0.260435	0.683001	40	16.9464	cell proliferation
modulation of chemical synaptic transmission	0.750561	0.364849	40	17.2876	neuronal
synaptic signaling	0.814825	0.242479	40	17.5078	neuronal
nuclear division	0.305666	0.752764	40	18.3471	cell proliferation
postsynapse	0.721576	0.339627	40	19.4465	neuronal
neuron to neuron synapse	0.769652	0.466955	40	19.4951	neuronal
axon	0.695105	0.488477	40	19.7075	neuronal
presynapse	0.791054	0.517961	40	19.8855	neuronal
cell cycle process	0.351021	0.636819	80	20.368	cell proliferation
mitotic cell cycle	0.343623	0.56404	80	22.872	cell proliferation
somatodendritic compartment	0.73071	0.418897	80	23.7317	neuronal

## Sheet: Extended Data Figure 4o
#source data for Extended Data Figure 4o: GO terms enriched for genes specifically expressed in human SCLC cells
GO term	force_directed_x	force_directed_y	marker_size_binned_q	abs_log10_q_value	annotation
digestive tract morphogenesis	0.718581	0.276205	20	2.06351
axis specification	0.811327	0.286832	20	2.1118
developmental growth involved in morphogenesis	0.718043	0.444786	20	2.12332
chordate embryonic development	0.63344	0.328544	20	2.13723
muscle tissue development	0.646531	0.391117	20	2.13938
negative regulation of protein-containing complex assembly	0.475678	0.614754	20	2.141
cell cortex	0.517291	0.667107	20	2.17659
glial cell differentiation	0.785666	0.474073	20	2.18522
lateral plasma membrane	0.572188	0.54417	20	2.19907
clathrin binding	0.786983	0.916123	20	2.19907
pancreas development	0.774188	0.231994	20	2.2085
peripheral nervous system development	0.965009	0.535872	20	2.2085	neuronal
cytoplasmic region	0.645267	0.497538	20	2.21556
spindle	0.271544	0.442173	20	2.21612	cell proliferation
protein kinase binding	0.533103	0.501811	20	2.23185
appendage development	0.907279	0.317182	20	2.24785
regulation of system process	0.790388	0.611079	20	2.24785
protein localization to plasma membrane	0.522354	0.775815	20	2.28157
site of polarized growth	0.602186	0.642228	20	2.35258
nuclear DNA replication	0	0	20	2.37302	cell proliferation
cognition	0.875366	0.609273	20	2.37302	neuronal
regulation of vesicle fusion	0.557425	0.884816	20	2.37302
muscle cell development	0.639424	0.441315	20	2.41565
cell cycle checkpoint	0.224935	0.168947	20	2.43765	cell proliferation
regulation of mitotic cell cycle	0.516674	0.300832	20	2.43808	cell proliferation
cochlea development	0.917436	0.505994	20	2.44827
negative regulation of organelle organization	0.418777	0.53497	20	2.44922
regulation of chromosome segregation	0.224647	0.287253	20	2.46057	cell proliferation
developmental maturation	0.689997	0.577158	20	2.46978
supramolecular fiber organization	0.450447	0.477891	20	2.47486
kidney morphogenesis	0.872701	0.366198	20	2.47498
regulation of neural precursor cell proliferation	0.778174	0.431247	20	2.47498	neuronal
tissue morphogenesis	0.690253	0.404227	20	2.5304
chemotaxis	0.839402	0.503902	20	2.54026
apicolateral plasma membrane	0.185555	0.699138	20	2.65526
potassium ion transmembrane transporter activity	0.617188	1	20	2.65976
retina development in camera-type eye	0.888434	0.427895	20	2.72282
regulation of ion transport	0.804756	0.698255	20	2.76656
positive regulation of cell cycle	0.556011	0.335557	20	2.7831	cell proliferation
GABA-ergic synapse	0.976316	0.71804	20	2.85812	neuronal
regulation of cyclin-dependent protein serine/threonine kinase activity	0.385719	0.20752	20	3.07947	cell proliferation
regulation of synapse organization	0.800157	0.564512	20	3.10881	neuronal
cell-cell junction	0.574587	0.613715	20	3.11192
cell-cell adhesion via plasma-membrane adhesion molecules	0.451832	0.738572	20	3.16818
regulation of plasma membrane bounded cell projection organization	0.652231	0.604091	20	3.16818
actin filament-based process	0.442245	0.657463	20	3.19726
cell cycle phase transition	0.283326	0.30062	20	3.24625	cell proliferation
nose development	0.956875	0.245423	20	3.30409
multicellular organismal signaling	0.579534	0.822086	20	3.37605
cell fate specification	0.879871	0.243268	20	3.38296
polymeric cytoskeletal fiber	0.365936	0.546183	20	3.40216
cell-cell adhesion mediator activity	0.379822	0.713481	20	3.535
neuron to neuron synapse	0.675532	0.740219	20	3.66758	neuronal
regulation of catecholamine secretion	0.953378	0.777962	20	3.71507
ion channel complex	0.749682	0.903426	20	3.86977
cation channel activity	0.726725	0.984261	20	3.92757
nerve development	0.941248	0.576037	20	3.96704	neuronal
nuclear chromosome segregation	0.0697652	0.384723	20	4.02989	cell proliferation
gated channel activity	0.879177	0.948631	20	4.03379	neuronal
nuclear division	0.132971	0.353867	20	4.12772	cell proliferation
inner ear morphogenesis	0.777435	0.346575	20	4.25156
organelle localization	0.537072	0.579049	20	4.41517
endocrine system development	0.980156	0.417734	20	4.59456
transport vesicle membrane	0.89609	0.900946	20	4.69041
regulation of exocytosis	0.566986	0.740102	20	4.84362
neuron projection terminus	0.905179	0.718398	20	4.85661	neuronal
head development	0.687883	0.509733	20	4.87687
regionalization	0.956476	0.356672	20	4.92873
synaptic membrane	0.672395	0.813108	20	4.94031	neuronal
epithelium development	0.583136	0.422493	20	5.16298
neuronal dense core vesicle	1	0.889363	20	5.21616	neuronal
regulation of neurotransmitter transport	0.774915	0.808005	20	5.44117	neuronal
cell division	0.400429	0.383017	20	5.53946	cell proliferation
regulation of synaptic vesicle cycle	0.7848	0.762238	20	5.71769	neuronal
calcium-ion regulated exocytosis	0.677188	0.919282	20	5.77064
exocytic vesicle	0.897599	0.777117	20	5.78688
synaptic vesicle cycle	0.841262	0.738997	20	5.93445	neuronal
regulation of cell development	0.622188	0.523502	20	6.30132
neurotransmitter transport	0.867929	0.838277	20	6.41992	neuronal
signal release	0.889801	0.64877	20	6.5116
mitotic cell cycle process	0.325208	0.373086	20	6.5116	cell proliferation
postsynapse	0.601072	0.700876	20	7.09225	neuronal
microtubule cytoskeleton organization	0.472091	0.416464	20	7.6503
regulation of neurotransmitter levels	0.826662	0.802388	20	7.92121	neuronal
behavior	0.835257	0.61288	20	8.05597
glutamatergic synapse	0.662271	0.678047	20	8.38682	neuronal
central nervous system development	0.731818	0.504447	20	8.57526	neuronal
regulation of membrane potential	0.632748	0.770249	20	8.83375
cytoskeletal protein binding	0.483954	0.579855	20	9.04441
cell junction organization	0.702079	0.623189	20	9.04441
modulation of chemical synaptic transmission	0.696116	0.697111	20	9.46172	neuronal
presynapse	0.73078	0.765565	20	9.46172	neuronal
cell morphogenesis	0.666987	0.545854	20	9.56055
trans-synaptic signaling	0.725684	0.812973	20	9.59853	neuronal
regulation of nervous system development	0.711119	0.551851	40	10.0707	neuronal
cellular component morphogenesis	0.755987	0.548599	40	11.4102
axon	0.628228	0.722324	40	14.2761	neuronal
cell body	0.746043	0.679319	40	14.4303
somatodendritic compartment	0.76695	0.645236	40	15.1783	neuronal
neuron differentiation	0.785447	0.528581	40	16.1788	neuronal
