# Supplementary material for: Functional synapses between neurons and small cell lung cancer
Source: Nature. 2025 Sep 10;646(8087):1243–53. doi: 10.1038/s41586-025-09434-9 (PMC12571904; doi:10.1038/s41586-025-09434-9)
Supplement: Supplementary file 12 — Source Data Extended Data Fig. 6 [file 41586_2025_9434_MOESM12_ESM.xlsx]

## Sheet: Extended Data Figure 6h
#Source data for Extended Data Figure 6h: correlation between HOMER1 and VGluT1 intensities in co-cultures of SCLC cells with nodose ganglia
Non-averaged scans
Homer 1 line scans
9.9471	11.947	7.2804	14.614	14.28	17.28	18.614	15.28	14.28	10.614	9.2804	9.2804	6.9471	5.2804	3.9471	2.9471	2.9471	-0.052853	0.61381	0.61381	0.94713	-0.38619	-0.38619	-0.38619	-0.71952	-0.38619	-0.71952	-0.38619	-0.38619	-0.71952	-0.71952	-0.052853	-0.71952	-0.71952	-0.71952	-0.71952	-0.38619	-0.71952	-0.71952	-0.71952	-0.71952	-0.71952	-0.71952	-0.71952	-0.71952	-0.71952	-0.71952	-0.71952	-0.71952	-0.71952
25.947	25.947	21.28	14.947	14.28	6.2804	6.2804	3.2805	3.6138	3.2805	3.2805	3.6138	0.61381	1.9471	1.6138	1.6138	0.94714	1.2805	0.28047	0.94714	0.94714	-0.71952	0.28048	-0.38619	-0.052853	0.28048	-0.71952	-0.38619	0.61381	0.28048	0.94714	-0.052853	-0.052853	0.6138	-0.71952	-0.71952	-0.71952	-0.05286	-0.38619	-0.38619	-0.38619	-0.71952	-0.38619	-0.71952	-0.71952	-0.71952	-0.38619	-0.38619	-0.052853	-0.052853
8.6138	9.9471	10.28	8.6138	8.2804	7.9471	4.2804	4.6138	3.6138	1.2805	0.28047	1.9471	0.28047	0.61381	0.94714	-0.38619	-0.052853	-0.71952	-0.38619	-0.052853	-0.71952	-0.71952	-0.71952	-0.71952	-0.71952	-0.71952	-0.71952	-0.71952	-0.71952	-0.71952	-0.052853	-0.71952	-0.71952	-0.71952	-0.71952	-0.38619	-0.38619	-0.71952	-0.71952	-0.71952	-0.71952	-0.38619	-0.71952	-0.71952	-0.71952	-0.71952	-0.71952	-0.71952	-0.71952	-0.71952
60.613	57.613	47.28	30.614	24.947	12.614	8.2804	4.2804	1.9471	0.94715	0.94715	-0.38619	0.94715	0.61381	1.2805	0.28048	1.2805	1.9471	0.94715	0.61381	1.2805	0.61381	0.28047	-0.71952	-0.38619	0.28048	0.28047	-0.38619	-0.38619	-0.052853	-0.05286	-0.052853	0.28047	-0.052853	-0.38619	-0.71952	-0.052853	-0.38619	-0.38619	-0.38619	-0.71952	-0.71952	-0.38619	-0.38619	-0.052853	-0.38619	0.28048	-0.052853	0.94714	-0.71952
6.6138	7.9471	7.6138	13.614	11.947	12.947	14.28	14.947	16.614	12.28	13.28	8.9471	8.6138	10.947	9.6138	6.6138	5.2805	3.9471	2.9471	3.2805	2.2805	1.6138	1.6138	1.6138	0.61381	1.6138	0.94714	0.94713	1.6138	0.94714	3.9471	2.6138	2.2805	0.94715	0.6138	1.2805	0.28048	0.28047	1.6138	0.6138	0.28048	0.94714	0.61381	1.2805	0.94714	-0.71952	-0.38619	-0.052853	-0.052853	0.28048
13.947	7.9471	12.614	14.614	8.2804	8.9471	6.6138	5.6138	4.9471	0.61381	1.2805	1.9471	1.6138	2.2805	2.2805	0.94713	0.94713	0.28047	0.28047	1.2805	0.28048	-0.052853	-0.71952	2.2805	1.2805	-0.052853	0.61381	0.61381	1.2805	-0.052853	-0.052853	-0.052853	0.28047	0.94715	0.28047	0.94714	0.61381	0.61381	2.2805	1.6138	2.6138	0.94713	0.28047	1.2805	1.9471	1.2805	2.2805	2.9471	2.6138	3.2805
7.2804	12.614	10.947	7.9471	8.9471	9.2804	7.6138	5.9471	6.2804	6.9471	4.9471	5.6138	4.9471	4.9471	2.2805	1.9471	0.28048	-0.052853	0.94715	0.94714	-0.05286	-0.38619	0.61381	-0.052853	0.28047	0.28048	0.94714	0.28047	0.94714	-0.38619	-0.71952	-0.38619	0.94713	0.94714	0.61381	1.2805	1.2805	2.9471	2.6138	2.9471	2.6138	0.61381	-0.052853	0.94713	0.28047	0.94713	0.94714	2.9471	1.6138	2.9471
25.28	25.28	23.614	23.614	23.947	21.28	16.614	16.614	10.947	10.947	10.614	10.947	8.9471	9.9471	5.9471	6.9471	5.2804	3.2805	3.2805	4.9471	2.2805	4.9471	2.6138	2.6138	3.9471	3.6138	2.9471	2.9471	0.28048	3.2804	0.94713	0.61381	2.2805	-0.38619	1.9471	1.2805	0.61381	1.2805	0.28048	0.28047	0.94714	0.94713	2.6138	0.28048	0.61381	1.6138	2.2805	0.61381	1.2805	0.28048
12.614	13.28	16.28	11.614	11.614	11.28	10.614	8.6138	7.9471	5.9471	2.6138	6.2804	2.6138	2.9471	1.6138	2.2805	3.6138	3.9471	2.9471	2.2805	2.6138	1.9471	0.94714	0.94714	0.61381	-0.05286	1.2805	0.94715	1.2805	0.94715	0.94714	2.2805	1.2805	1.6138	1.6138	3.6138	1.6138	3.9471	2.6138	2.2805	3.9471	3.9471	5.2804	2.9471	3.2805	2.2805	2.2805	2.2805	4.2805	4.9471
13.28	11.614	12.947	7.6138	7.2804	8.2804	4.9471	4.9471	4.2805	5.6138	4.6138	3.2805	1.9471	3.9471	3.2805	1.2805	1.6138	0.94714	1.9471	0.28047	1.2805	0.94714	-0.38619	0.94714	0.61381	-0.38619	0.28048	-0.05286	-0.38619	0.28047	0.94715	-0.052853	0.61381	-0.38619	-0.38619	0.28048	0.61381	0.28048	0.61381	0.94714	0.28048	-0.052853	1.2805	1.2805	0.61381	1.2805	0.28048	-0.052853	-0.38619	0.28048
3.9471	7.9471	7.6138	5.9471	7.6138	7.9471	5.9471	3.9471	6.2804	2.2805	3.2805	4.9471	4.6138	4.2805	3.9471	1.6138	2.9471	5.6138	4.6138	3.9471	5.2804	5.6138	3.2805	3.9471	2.6138	4.2805	1.6138	1.6138	4.2804	2.6138	3.2805	2.9471	2.2805	3.9471	2.9471	2.2805	3.9471	2.6138	2.6138	3.2805	2.2805	2.9471	2.2805	2.6138	1.9471	1.6138	2.9471	2.2805	1.6138	3.2805
18.614	15.947	17.614	16.28	14.28	9.9471	12.28	10.947	8.6138	9.2804	5.6138	4.9471	4.9471	5.9471	3.6138	2.6138	4.6138	4.6138	3.6138	3.2805	4.2805	3.2805	1.6138	2.9471	1.6138	1.2805	2.2805	0.94715	1.2805	1.2805	0.28048	2.6138	-0.052853	0.94714	0.94715	0.94714	-0.71952	1.9471	1.2805	0.61381	1.9471	3.9471	3.6138	2.6138	0.61381	1.6138	0.28048	0.28047	-0.052853	1.9471
106.61	100.28	80.28	67.28	49.613	29.947	18.28	12.614	6.2805	1.6138	0.94713	0.61381	-0.052853	-0.38619	-0.71952	-0.71952	-0.71952	-0.38619	-0.71952	-0.71952	-0.38619	-0.71952	-0.71952	-0.71952	-0.71952	-0.71952	-0.38619	-0.052853	-0.052853	-0.71952	-0.71952	-0.71952	-0.71952	-0.71952	-0.71952	-0.71952	-0.71952	-0.71952	-0.05286	-0.38619	-0.71952	-0.71952	-0.71952	-0.71952	-0.71952	-0.71952	-0.052853	-0.38619	-0.71952	-0.38619
15.947	16.28	14.614	12.947	11.28	6.6138	10.28	8.2804	5.9471	7.6138	7.2804	5.9471	2.2805	2.9471	1.9471	1.2805	-0.052853	0.94714	1.6138	0.61381	1.9471	1.9471	-0.052853	0.94715	1.6138	0.61381	0.28048	0.94714	1.6138	1.9471	3.6138	3.6138	2.2805	0.94714	1.6138	1.6138	1.6138	1.6138	0.94715	1.2805	1.6138	0.94715	1.2805	1.2805	1.6138	0.61381	1.6138	1.9471	1.2805	1.6138
52.613	45.947	28.947	19.947	12.28	4.9471	2.6138	1.9471	-0.052853	-0.052853	-0.052853	0.28048	-0.71952	-0.71952	-0.71952	-0.71952	-0.71952	-0.38619	-0.38619	-0.38619	-0.71952	-0.052853	-0.38619	-0.71952	-0.71952	-0.38619	-0.052853	-0.38619	-0.71952	-0.71952	-0.71952	-0.71952	-0.71952	-0.38619	-0.71952	-0.71952	-0.38619	-0.71952	-0.38619	-0.38619	-0.71952	-0.38619	-0.71952	-0.38619	-0.38619	-0.71952	-0.38619	-0.052853	-0.38619	-0.71952
11.28	10.947	8.9471	9.9471	8.6138	5.9471	8.2804	3.2805	4.6138	3.6138	2.6138	5.2804	2.2805	2.6138	3.9471	2.2805	1.2805	1.6138	3.6138	2.2805	3.6138	2.6138	1.2805	3.6138	0.61381	1.9471	2.2805	2.6138	3.2805	2.9471	2.9471	0.94714	0.28048	2.6138	0.94714	1.6138	0.61381	0.94714	-0.052853	0.61381	0.61381	-0.052853	-0.38619	0.28048	0.61381	1.2805	0.61381	0.94714	2.2805	-0.052853
21.28	15.28	16.947	14.28	10.614	11.947	9.9471	8.2804	6.6138	5.9471	5.2804	3.2805	4.2804	3.2805	3.2805	5.6138	3.2805	2.6138	1.6138	1.6138	0.94714	0.28047	1.2805	0.94714	-0.052853	0.94714	0.28047	1.2805	0.28047	1.2805	1.2805	0.94715	-0.38619	0.94713	0.94714	0.61381	0.28047	0.94714	1.6138	-0.052853	-0.38619	-0.71952	-0.71952	-0.052853	-0.05286	-0.71952	0.6138	0.28048	-0.052853	0.28047
23.28	16.947	17.28	15.28	10.614	7.6138	4.6138	4.6138	4.2805	5.6138	4.2805	3.9471	5.2804	6.6138	4.2805	4.9471	4.6138	7.2804	4.2804	3.9471	5.2804	5.9471	5.2805	6.6138	5.2804	3.2805	4.9471	3.2805	5.2804	4.2804	4.2804	3.9471	3.9471	3.6138	2.6138	2.6138	2.2805	2.2805	0.94714	2.6138	2.9471	1.6138	1.9471	0.94714	2.2805	2.6138	0.61381	2.2805	2.9471	3.2805
17.28	12.947	14.28	11.947	8.6138	11.614	8.9471	9.6138	8.9471	7.2804	7.9471	6.2804	6.2804	5.6138	5.2804	4.6138	5.2804	5.6138	5.9471	6.2804	4.6138	5.2804	5.2805	2.9471	4.6138	1.6138	3.6138	3.2805	3.2805	5.9471	2.6138	2.6138	5.2804	2.9471	5.6138	4.2804	5.2804	2.9471	4.9471	3.6138	4.2805	2.9471	2.2805	2.9471	2.9471	2.6138	2.6138	3.2805	2.9471	3.9471
54.613	49.613	46.614	36.614	38.28	33.28	28.947	17.28	15.614	8.9471	6.2804	5.2804	3.9471	4.2804	5.6138	5.2805	5.6138	7.2804	4.2805	4.9471	1.6138	0.94714	1.6138	2.2805	2.6138	0.61381	1.9471	0.94714	1.6138	0.28048	1.6138	0.28048	-0.052853	0.94714	0.61381	2.2805	2.9471	2.9471	0.61381	0.61381	1.6138	1.6138	2.2805	1.9471	1.6138	-0.052853	1.2805	0.94714	1.6138	0.61381
15.947	12.947	14.947	15.614	14.947	11.614	9.2804	10.947	4.9471	7.9471	4.2804	5.9471	5.6138	4.9471	4.6138	2.9471	1.6138	3.2805	2.2805	1.9471	1.2805	1.2805	2.6138	1.2805	1.2805	1.9471	1.9471	2.2805	0.94714	1.6138	1.2805	0.61381	-0.38619	0.28047	0.94714	0.94714	1.6138	0.61381	1.2805	1.9471	3.2805	1.6138	4.6138	3.6138	2.9471	1.9471	1.6138	3.2805	2.9471	0.94714
32.614	28.614	23.947	23.28	18.947	12.28	6.2804	2.9471	2.6138	0.94714	0.28047	-0.052853	-0.38619	0.61381	-0.38619	-0.38619	-0.71952	-0.71952	-0.38619	-0.052853	-0.38619	-0.38619	-0.71952	0.61381	-0.71952	-0.38619	-0.71952	-0.38619	-0.71952	-0.71952	-0.71952	-0.38619	0.61381	0.61381	-0.71952	-0.38619	-0.05286	-0.052853	-0.38619	-0.38619	-0.052853	-0.38619	0.28048	-0.71952	-0.052853	-0.052853	-0.38619	-0.052853	-0.38619	0.28048
77.28	84.28	88.28	82.28	71.613	73.28	53.613	39.947	22.947	17.947	9.9471	6.2804	2.6138	0.94715	1.6138	-0.38619	1.9471	0.61381	0.94715	0.94714	0.61381	0.28048	0.61381	0.94715	1.9471	0.61381	0.28048	1.6138	0.94715	1.6138	2.6138	1.2805	1.6138	2.6138	0.94714	2.9471	1.9471	3.9471	2.2805	1.6138	1.9471	0.61381	2.6138	1.6138	2.2805	0.61381	0.61381	0.94714	0.28048	2.2805
51.947	46.28	38.947	28.28	17.28	14.28	8.6137	4.6138	2.6138	2.2805	1.6138	1.9471	1.9471	1.6138	0.94713	-0.38619	-0.38619	0.61381	0.94714	0.28048	0.61381	0.61381	1.2805	1.2805	0.61381	1.6138	-0.052853	0.28048	0.61381	-0.052853	0.94714	1.6138	-0.052853	1.6138	0.28048	1.9471	0.28048	1.2805	0.94714	-0.052853	0.61381	0.28048	-0.71952	0.61381	0.61381	-0.052853	1.6138	1.6138	2.6138	2.6138
43.947	46.613	38.614	30.947	26.28	17.947	13.28	8.9471	4.9471	3.2805	2.6138	2.6138	3.9471	3.6138	2.9471	2.6138	1.2805	0.28047	0.28048	2.9471	0.94714	-0.052853	1.6138	0.94714	1.6138	2.9471	0.61381	1.6138	1.2805	2.2805	2.9471	1.6138	3.6138	4.6138	3.2805	3.6138	2.6138	2.6138	3.9471	3.9471	2.9471	3.9471	3.2805	2.2805	3.2805	5.6138	6.6138	3.9471	5.6138	2.9471
33.28	29.947	28.28	17.614	7.9471	6.6138	2.2805	1.9471	-0.38619	-0.052853	-0.052853	0.28048	-0.38619	-0.38619	-0.71952	-0.052853	-0.38619	0.28047	-0.38619	0.61381	-0.38619	-0.38619	-0.71952	0.28048	0.94714	-0.38619	-0.71952	-0.71952	-0.052853	-0.71952	-0.71952	0.28048	-0.052853	-0.38619	-0.052853	0.61381	0.28047	1.9471	1.6138	1.2805	0.28047	1.2805	1.9471	0.61381	-0.38619	-0.052853	0.61381	0.61381	0.61381	0.94713
29.28	31.614	26.614	24.28	18.28	10.947	9.9471	5.2804	1.6138	1.9471	2.2805	2.2805	1.6138	4.9471	2.6138	2.9471	3.9471	1.9471	1.9471	2.6138	1.9471	1.6138	1.9471	1.2805	1.2805	0.94714	0.94714	-0.38619	0.28048	0.28047	-0.38619	0.28048	-0.052853	0.94714	-0.05286	0.94714	-0.052853	-0.052853	-0.71952	-0.71952	0.61381	0.61381	-0.052853	0.28048	-0.052853	-0.71952	-0.052853	-0.38619	-0.71952	-0.38619
39.947	42.28	38.28	40.614	26.28	28.947	22.28	21.947	15.947	9.6138	8.6138	6.2804	2.9471	1.9471	1.6138	0.28048	-0.052853	-0.052853	-0.05286	0.28047	0.94715	-0.71952	0.28048	-0.38619	-0.05286	-0.052853	-0.052853	0.94715	0.61381	-0.38619	-0.38619	0.61381	-0.71952	0.28047	1.6138	-0.052853	0.6138	1.6138	-0.38619	1.6138	0.61381	0.94714	0.94715	0.28048	0.28047	-0.052853	1.6138	1.2805	0.94713	0.94714
11.28	10.947	11.28	12.28	9.9471	9.6138	4.9471	4.9471	4.2804	3.9471	4.9471	6.2804	6.6138	4.2805	6.9471	4.6138	7.6138	5.9471	2.9471	4.6138	1.6138	1.6138	4.2805	2.9471	3.6138	3.9471	3.2805	4.6138	3.6138	2.9471	0.94713	3.2805	2.2805	2.6138	1.6138	0.94714	0.94714	1.9471	1.9471	1.9471	0.6138	2.6138	1.6138	0.61381	0.61381	2.6138	0.6138	0.94714	3.2805	1.6138
61.28	58.947	46.613	37.947	23.947	15.614	6.6138	2.6138	1.6138	0.61381	1.2805	0.28048	-0.052853	0.28048	-0.38619	-0.71952	-0.38619	0.28047	0.28047	0.28048	-0.052853	0.28047	0.61381	0.28048	0.61381	0.61381	0.28047	0.94715	0.61381	0.61381	0.28048	0.61381	0.61381	-0.38619	-0.38619	1.6138	1.9471	2.9471	3.2805	3.6138	2.2805	2.2805	2.6138	2.2805	1.2805	2.9471	0.94714	0.61381	-0.052853	-0.71952
11.28	11.947	16.28	13.28	11.947	9.2804	7.6138	8.9471	9.2804	7.6138	5.2804	4.2805	2.6138	2.9471	2.2805	1.9471	2.2805	1.6138	-0.38619	0.28048	0.61381	-0.38619	-0.052853	0.94714	0.61381	1.2805	0.28047	-0.052853	-0.052853	1.9471	-0.05286	-0.71952	0.28048	-0.71952	0.94715	-0.052853	0.61381	0.28048	0.28048	0.61381	-0.38619	-0.38619	-0.38619	-0.052853	-0.38619	-0.38619	-0.38619	-0.71952	-0.71952	1.9471
31.28	24.28	19.947	18.614	13.614	10.28	5.6138	4.9471	3.9471	2.2805	1.9471	2.6138	1.6138	3.9471	2.6138	4.9471	1.9471	2.6138	1.9471	3.2805	3.2805	1.6138	1.9471	4.6138	0.94713	1.6138	1.9471	2.6138	1.2805	1.9471	1.6138	-0.71952	0.28047	0.94715	0.28048	-0.052853	-0.052853	-0.71952	0.28047	0.94713	0.28048	0.61381	0.28048	0.61381	0.61381	2.6138	2.9471	2.9471	3.2805	2.9471
25.947	23.947	23.947	15.947	11.28	8.2804	6.2804	0.61381	0.28048	-0.052853	-0.71952	-0.71952	-0.71952	-0.71952	-0.05286	-0.71952	-0.71952	-0.71952	-0.38619	-0.38619	-0.38619	-0.71952	-0.38619	0.61381	-0.38619	-0.38619	-0.71952	-0.38619	-0.052853	-0.71952	-0.052853	-0.71952	0.28048	-0.38619	-0.38619	-0.38619	-0.38619	-0.38619	-0.052853	0.28047	-0.052853	-0.38619	0.61381	0.28048	0.28048	-0.38619	0.61381	0.94714	0.28048	0.94714
9.9471	10.614	11.614	8.6138	7.9471	5.9471	5.6138	5.6138	6.9471	8.6138	5.2804	5.2804	5.2804	5.9471	6.6138	5.2805	3.9471	4.2805	5.6138	1.9471	2.6138	0.61381	2.2805	2.2805	1.9471	1.6138	0.94713	1.9471	3.9471	1.6138	4.2804	1.6138	2.6138	1.9471	2.9471	2.2805	2.6138	2.6138	3.2805	0.94714	3.2805	1.2805	1.2805	1.2805	1.6138	1.6138	0.28048	-0.052853	-0.05286	-0.38619
39.947	35.28	30.28	30.28	25.614	19.28	13.947	11.28	6.6138	1.9471	1.9471	0.94714	0.28048	-0.71952	1.2805	0.6138	-0.38619	-0.38619	-0.38619	-0.38619	-0.38619	-0.71952	-0.38619	-0.71952	-0.38619	-0.71952	-0.71952	0.28048	-0.38619	-0.71952	-0.71952	-0.71952	-0.71952	-0.052853	-0.052853	1.2805	-0.71952	-0.38619	-0.71952	-0.71952	-0.38619	-0.71952	-0.71952	-0.71952	-0.38619	-0.71952	-0.71952	-0.71952	-0.71952	-0.71952
15.28	10.28	12.614	9.6137	11.28	9.9471	9.6138	7.9471	4.6138	3.6138	5.6138	6.2804	2.6138	6.2804	3.6138	3.6138	4.6138	3.6138	3.6138	4.6138	3.9471	4.9471	4.9471	4.9471	7.2804	4.2804	4.6138	5.6138	3.9471	4.9471	4.9471	6.2804	5.9471	4.6138	5.6138	5.2804	4.2805	3.2805	3.9471	4.6138	4.2804	4.2805	5.9471	5.6138	5.9471	6.9471	6.9471	3.9471	5.6138	5.9471
86.613	81.28	75.613	60.947	37.947	30.28	20.947	12.947	7.2804	3.9471	2.9471	1.9471	0.28048	-0.38619	1.6138	0.61381	-0.052853	-0.38619	-0.052853	-0.052853	-0.05286	0.28047	-0.052853	-0.71952	-0.38619	0.28048	0.28047	-0.052853	0.28047	0.94713	0.28047	0.94713	2.2805	-0.052853	1.2805	0.61381	2.6138	0.94713	1.9471	1.2805	1.6138	-0.38619	-0.71952	0.28047	0.28048	-0.05286	-0.052853	0.61381	-0.71952	0.28048
86.613	82.28	75.28	62.947	45.947	28.614	18.947	9.2804	7.6138	3.2805	1.2805	0.61381	1.2805	0.61381	0.28048	0.61381	0.61381	0.28047	0.28047	-0.38619	-0.052853	-0.38619	-0.38619	-0.71952	-0.38619	-0.38619	-0.052853	0.61381	0.28047	0.28048	-0.052853	1.2805	0.94715	0.28048	-0.38619	-0.052853	0.61381	-0.05286	1.6138	0.61381	1.2805	-0.052853	1.9471	1.2805	0.28048	0.94713	0.6138	1.6138	0.94714	0.61381
13.28	11.947	11.28	13.947	11.947	8.9471	6.2804	8.9471	3.9471	4.9471	1.6138	3.2805	0.61381	0.94714	1.2805	1.2805	1.6138	1.2805	0.28047	1.9471	0.94713	1.9471	1.9471	1.9471	0.94714	0.94715	1.6138	0.61381	2.9471	1.2805	1.6138	1.6138	3.2805	3.2805	2.9471	2.6138	5.2805	2.2805	1.9471	1.2805	1.2805	1.2805	0.28047	0.94714	-0.052853	-0.71952	-0.38619	0.61381	-0.38619	0.61381
8.6137	6.2804	7.6138	7.9471	8.9471	9.9471	9.9471	9.2804	9.2804	9.6138	8.2804	8.2804	7.2804	7.2804	5.6138	2.2805	2.2805	1.2805	0.94714	2.2805	1.6138	-0.052853	0.28048	-0.71952	-0.052853	1.9471	0.94715	0.94714	0.28047	1.6138	2.9471	4.2805	4.9471	4.2805	3.9471	3.6138	1.6138	1.9471	2.2805	2.2805	0.94714	0.28047	-0.052853	0.61381	-0.71952	-0.052853	-0.71952	-0.71952	0.28048	0.28047
35.947	35.947	26.614	18.28	15.28	7.6138	5.6138	3.2805	2.2805	0.61381	0.28048	-0.052853	0.61381	0.94714	2.2805	0.28048	1.2805	1.2805	1.6138	0.61381	0.61381	0.61381	1.2805	1.6138	1.2805	0.94714	1.9471	1.9471	0.94714	-0.38619	1.9471	1.9471	1.9471	3.6138	1.6138	2.2805	0.94714	0.94714	2.2805	1.6138	1.2805	2.2805	4.9471	3.6138	1.2805	4.6138	5.6138	5.6138	4.2805	3.9471
9.9471	7.6138	8.6138	10.947	6.6138	9.6137	8.9471	5.9471	8.6138	5.9471	7.6138	8.9471	6.6138	6.9471	4.9471	2.6138	0.94714	3.6138	2.9471	2.9471	2.9471	2.9471	3.6138	1.2805	3.9471	1.9471	3.9471	1.9471	2.2805	3.6138	2.9471	2.6138	1.6138	3.6138	2.6138	1.6138	2.2805	2.2805	0.28048	0.28047	0.61381	1.2805	1.2805	3.6138	2.2805	0.28048	1.6138	0.94714	0.61381	-0.38619
6.6138	9.6137	8.9471	10.614	7.2804	6.6138	8.2804	5.9471	3.6138	3.9471	2.6138	2.9471	1.9471	1.6138	1.9471	1.9471	3.9471	2.2805	0.94713	-0.052853	-0.052853	-0.052853	-0.71952	0.28047	0.28047	-0.052853	1.6138	0.94715	1.6138	0.94714	1.6138	2.6138	2.2805	0.61381	1.9471	1.6138	1.6138	0.61381	1.2805	0.94714	0.61381	1.6138	0.61381	3.9471	2.9471	2.2805	1.6138	1.6138	2.2805	3.9471
19.947	19.947	15.947	19.947	13.614	12.28	10.28	8.9471	10.28	7.2804	5.6138	5.6138	4.6138	1.9471	4.2805	2.6138	1.6138	0.61381	3.6138	2.2805	0.94715	0.61381	0.61381	1.6138	0.28047	0.61381	0.94714	0.61381	0.61381	1.6138	-0.38619	0.61381	0.28048	1.2805	-0.38619	-0.052853	-0.38619	-0.38619	-0.38619	-0.71952	-0.052853	-0.71952	-0.71952	-0.71952	-0.71952	-0.71952	-0.71952	-0.71952	-0.71952	-0.71952
14.614	12.614	15.614	11.947	10.947	9.9471	5.9471	6.2804	2.2805	3.2805	2.6138	1.9471	3.6138	4.9471	3.2804	5.6138	2.9471	2.9471	1.9471	2.6138	3.2804	4.2804	1.9471	3.2805	0.94713	1.2805	2.2805	1.9471	0.94714	0.61381	0.28048	1.2805	0.94714	1.2805	0.61381	2.2805	1.2805	2.2805	0.61381	2.2805	0.94713	2.2805	2.9471	5.6138	8.6138	7.6138	10.28	6.6138	4.6138	3.9471
15.947	14.947	13.28	10.28	10.28	5.9471	5.9471	6.2804	2.2805	4.6138	2.6138	4.2804	2.2805	2.2805	2.6138	3.6138	1.9471	2.2805	1.9471	1.2805	1.9471	1.6138	1.2805	0.61381	1.6138	1.9471	2.6138	1.9471	0.94713	1.6138	0.6138	0.28048	0.61381	1.2805	0.28047	-0.052853	1.6138	1.2805	1.6138	1.2805	1.6138	0.61381	-0.052853	0.94714	1.2805	1.6138	0.94714	-0.052853	1.9471	1.6138
13.947	11.28	8.9471	9.6137	7.9471	5.6138	5.9471	3.6138	3.6138	4.9471	3.9471	4.9471	2.6138	2.2805	2.6138	2.2805	2.6138	2.6138	2.2805	1.6138	1.6138	1.9471	3.2805	1.6138	0.61381	0.28048	3.9471	3.9471	4.9471	2.9471	2.9471	4.2805	1.6138	1.6138	1.6138	2.2805	0.94714	0.28047	-0.052853	0.61381	0.61381	0.61381	0.28048	2.6138	0.61381	0.94715	-0.052853	1.9471	-0.38619	0.94714
8.6137	15.947	14.614	12.614	7.9471	6.9471	5.6138	5.2804	3.9471	0.61381	2.2805	0.94715	0.28047	-0.38619	-0.38619	0.61381	-0.38619	-0.05286	-0.71952	-0.71952	-0.71952	-0.71952	-0.71952	-0.71952	-0.71952	-0.71952	-0.71952	-0.71952	-0.71952	-0.71952	-0.71952	-0.71952	-0.71952	-0.71952	-0.71952	-0.71952	-0.71952	-0.71952	-0.71952	-0.71952	-0.71952	-0.71952	-0.38619	-0.71952	-0.052853	-0.71952	-0.71952	-0.38619	0.28047	-0.71952
17.28	20.28	15.947	13.614	12.947	8.6138	6.2804	9.2804	6.2804	4.9471	7.2804	5.6138	2.6138	2.9471	3.9471	2.2805	2.6138	4.6138	1.9471	4.9471	2.6138	2.2805	2.6138	0.61381	1.2805	1.2805	3.2805	1.2805	1.6138	1.9471	1.6138	0.61381	0.28047	0.94713	-0.052853	0.61381	0.28048	0.94713	0.61381	-0.38619	0.61381	-0.052853	0.28048	0.94714	0.28047	-0.052853	0.94714	-0.38619	-0.052853	1.2805
10.614	4.2804	5.9471	8.9471	8.9471	10.28	10.947	11.614	10.28	7.9471	6.9471	5.9471	5.6138	4.6138	3.2805	2.9471	4.2805	3.9471	3.6138	1.9471	0.61381	1.2805	1.6138	0.61381	0.28048	1.2805	1.2805	0.61381	0.61381	-0.052853	-0.052853	-0.38619	-0.71952	-0.38619	-0.052853	0.61381	0.28048	-0.38619	-0.052853	-0.052853	-0.38619	-0.71952	-0.71952	-0.052853	-0.38619	-0.38619	-0.38619	-0.38619	0.61381	-0.052853
18.614	15.28	16.614	14.614	12.947	11.947	8.6138	5.6138	6.6138	4.9471	3.6138	3.2805	3.2805	1.9471	0.28047	0.94714	-0.38619	0.61381	0.28048	0.28048	-0.38619	-0.38619	0.28048	-0.71952	0.61381	-0.38619	-0.38619	-0.052853	-0.38619	0.28048	-0.38619	-0.71952	0.28048	-0.71952	-0.71952	-0.052853	-0.052853	0.28047	0.28047	1.2805	0.28047	0.94714	0.28047	0.94713	0.61381	0.61381	0.94713	0.28047	0.28047	0.28047
18.614	18.28	15.28	19.28	16.614	18.947	18.614	16.28	13.614	12.947	9.6137	6.9471	4.6138	3.6138	4.9471	2.6138	3.6138	2.9471	2.9471	1.6138	1.2805	2.2805	2.2805	1.6138	2.2805	3.6138	3.2805	2.2805	3.2805	2.6138	2.9471	3.6138	4.2805	3.9471	2.2805	5.6138	4.6138	4.9471	5.9471	5.2805	5.2805	6.6138	4.2804	4.6138	4.6138	2.2805	1.9471	1.9471	1.2805	2.9471
13.28	15.28	16.947	15.614	9.2804	8.2804	5.9471	8.6137	4.9471	4.9471	3.6138	3.2805	4.2805	3.2805	3.6138	2.2805	2.9471	2.2805	2.9471	0.61381	0.61381	0.28048	-0.052853	-0.052853	0.28048	0.94714	0.28048	1.9471	3.6138	2.9471	3.6138	2.6138	5.2804	3.9471	2.9471	4.6138	2.9471	3.6138	3.6138	3.6138	5.2805	7.2804	5.6138	7.6138	6.6138	4.2805	3.9471	3.2805	2.9471	1.9471
74.613	78.947	73.947	59.613	43.947	32.947	19.28	13.28	7.9471	5.2804	6.2804	4.2804	2.6138	2.6138	2.9471	3.6138	4.6138	2.6138	3.2805	1.2805	1.9471	0.61381	-0.052853	0.28047	1.6138	-0.71952	-0.38619	-0.71952	-0.71952	-0.71952	-0.38619	-0.71952	-0.71952	-0.71952	-0.71952	-0.38619	-0.71952	-0.052853	-0.38619	-0.38619	-0.38619	-0.052853	-0.71952	-0.38619	-0.38619	-0.38619	-0.38619	-0.71952	-0.71952	-0.71952
13.947	14.28	8.9471	16.28	9.6138	10.614	12.614	11.28	8.2804	6.6138	6.6138	5.9471	4.6138	4.9471	6.9471	5.2804	7.9471	4.9471	7.9471	8.6138	7.9471	9.6138	6.6138	7.2804	5.2804	4.6138	6.9471	6.2804	6.9471	7.6138	4.9471	6.2804	4.9471	3.2805	2.6138	3.9471	2.2805	2.9471	4.6138	3.2805	1.6138	2.9471	0.28048	1.6138	0.28048	0.61381	0.94714	-0.052853	0.61381	0.94715
21.28	18.947	18.28	14.947	13.614	8.9471	6.2804	3.9471	4.9471	2.6138	5.2804	5.2804	7.6138	8.6138	7.2804	5.9471	5.9471	6.6138	6.6138	3.2805	4.6138	2.9471	6.6138	6.6138	6.9471	3.6138	3.6138	3.2805	3.9471	3.6138	2.9471	2.6138	4.6138	4.9471	3.6138	4.9471	5.6138	3.9471	4.6138	2.6138	6.2804	4.9471	3.9471	3.6138	6.2805	5.2805	5.6138	5.2805	3.2805	2.9471
38.614	35.614	30.28	19.614	12.28	6.9471	4.6138	3.9471	1.2805	0.61381	-0.71952	0.28048	0.28048	0.28047	0.28047	1.2805	0.94714	0.61381	0.61381	1.6138	1.6138	1.6138	2.6138	0.61381	1.2805	1.6138	0.94714	-0.38619	-0.38619	-0.052853	-0.38619	-0.71952	-0.71952	-0.05286	-0.05286	0.94714	-0.38619	0.61381	-0.05286	-0.38619	0.94714	-0.052853	0.94713	0.61381	1.6138	1.2805	0.28047	0.28047	-0.052853	0.28047
25.28	24.947	23.28	20.28	18.947	16.28	15.614	14.614	11.614	6.9471	4.2805	3.2805	1.2805	1.2805	0.28047	1.9471	1.6138	-0.052853	-0.052853	2.2805	1.9471	0.61381	-0.052853	0.6138	-0.38619	-0.38619	-0.71952	-0.052853	-0.71952	0.28047	-0.71952	-0.71952	-0.71952	-0.052853	-0.71952	-0.38619	-0.71952	0.28047	-0.38619	-0.71952	-0.052853	-0.71952	0.28047	-0.38619	-0.052853	0.28047	-0.38619	-0.052853	0.61381	-0.38619
24.581	23.581	19.248	17.915	13.915	15.915	14.581	14.915	12.581	9.9146	10.915	10.581	13.248	7.5813	10.581	4.2479	6.9146	6.9146	6.2479	6.5813	3.5813	3.2479	6.9146	5.248	4.2479	3.2479	2.5812	4.9146	3.9146	4.5812	3.9146	5.9146	5.5813	5.2479	7.5813	7.2479	8.2479	6.9146	5.5813	5.9146	6.2479	5.9146	5.9146	4.5813	4.9146	3.9146	5.248	4.9146	1.9146	2.9146
169.25	165.25	148.58	115.91	91.248	61.248	39.248	27.581	18.248	7.9146	4.9146	0.58122	0.58121	-0.75212	-0.75212	-0.75212	-0.75212	-0.75212	-0.75212	-0.41879	-0.41879	-0.75212	-0.41879	-0.75212	-0.75212	0.24788	-0.75212	-0.75212	-0.75212	-0.75212	-0.75212	-0.75212	-0.41879	-0.75212	-0.41879	-0.75212	-0.75212	-0.41879	-0.41879	-0.41879	-0.75212	-0.085453	-0.75212	-0.75212	-0.75212	-0.41879	-0.75212	-0.75212	-0.75212	-0.41879
59.248	49.248	48.915	42.581	33.581	22.248	15.581	7.9146	5.2479	1.2479	1.2479	-0.41879	-0.41879	-0.41879	-0.41879	-0.75212	-0.085453	-0.41879	-0.085453	-0.41879	-0.085453	-0.41879	0.58121	0.91456	-0.085453	-0.085453	0.24789	0.91456	1.2479	0.24788	-0.085453	0.58121	0.91456	0.24788	1.2479	1.2479	0.58122	1.2479	1.9146	2.2479	1.2479	1.9146	2.2479	1.2479	1.5812	3.5813	3.2479	2.9146	1.2479	1.5812
17.248	16.581	15.915	15.915	14.915	13.248	12.915	9.9146	11.248	8.5813	8.5813	7.9146	4.9146	4.9146	4.9146	5.2479	6.2479	6.2479	3.5813	2.5813	2.2479	1.9146	3.5813	0.91456	2.5812	0.91455	-0.085453	0.91456	0.91456	0.24789	0.58122	0.24788	-0.41879	0.58121	0.24789	0.91455	0.91456	0.58121	-0.085453	-0.085453	-0.75212	0.91457	0.24788	0.58121	0.24789	0.58121	-0.085453	1.2479	-0.085453	1.2479
21.248	21.581	15.915	15.915	17.248	13.581	12.581	9.9146	11.915	10.581	11.915	8.9146	12.581	6.2479	3.5813	2.5813	6.2479	4.5813	4.5813	2.9146	3.5813	3.2479	2.2479	1.2479	2.2479	1.9146	4.9146	3.9146	3.2479	1.9146	2.9146	3.2479	0.91455	2.5812	2.9146	0.91457	0.58122	1.9146	0.91456	0.24789	0.91456	1.5812	0.58122	1.2479	1.9146	0.91457	1.9146	1.5812	1.9146	1.2479
35.915	30.915	32.581	30.248	29.581	26.248	27.248	26.248	21.915	19.915	13.248	11.248	8.248	4.9146	5.9146	4.2479	2.9146	2.5812	2.5812	0.58122	0.24788	0.91456	1.9146	0.91455	0.58121	0.91457	0.24788	0.24788	2.2479	1.9146	1.2479	0.91456	1.5812	0.24788	2.2479	0.58121	0.24788	0.91456	1.2479	0.24789	0.58123	-0.41879	0.24789	0.58122	0.91455	1.9146	2.5812	1.2479	1.5812	1.9146
26.581	26.581	29.248	26.248	24.581	19.581	11.248	9.9146	11.915	9.5813	6.9146	6.2479	6.2479	3.5813	3.5813	4.2479	5.9146	6.2479	4.9146	5.5812	6.2479	3.9146	4.9146	0.91457	2.2479	3.2479	3.9146	2.5812	2.9146	2.2479	1.5812	3.2479	1.9146	0.91457	0.91457	0.58123	0.58122	0.24789	-0.085443	-0.41879	-0.41879	-0.41879	-0.085453	-0.41879	-0.41879	0.58121	-0.75212	-0.75212	0.24789	-0.75212
14.581	15.915	17.915	15.581	17.581	18.915	16.915	14.915	14.248	16.248	15.915	14.581	15.581	18.581	11.915	11.581	11.248	10.248	12.248	7.9146	9.5813	6.9146	10.581	7.9146	10.248	9.9146	7.9146	6.9146	7.2479	4.9146	2.9146	1.9146	0.91455	0.58122	0.24788	-0.085453	0.58122	0.58121	1.2479	1.2479	1.2479	1.5812	0.24788	0.91457	0.58122	0.58123	0.91457	1.9146	0.24788	-0.41879
14.581	14.915	17.581	18.248	16.248	14.581	11.581	11.581	9.9147	9.5813	9.248	6.9146	8.2479	8.9146	9.9146	11.581	13.248	11.915	11.581	9.2479	6.5813	6.2479	6.5813	5.9146	5.2479	5.9146	4.9146	5.5813	5.9146	5.5813	4.5813	5.5813	3.9146	4.5813	5.2479	3.9146	3.5813	3.9146	3.5812	2.5812	3.5812	2.9146	3.2479	3.2479	3.5812	1.9146	0.91456	1.5812	0.58122	-0.085453
23.248	26.248	24.248	22.915	23.915	21.248	21.248	15.915	11.915	8.5813	3.2479	3.5813	4.2479	3.5813	3.2479	1.2479	1.5812	1.2479	0.58122	2.2479	-0.085443	0.91456	-0.41879	-0.085453	-0.75212	-0.085453	-0.41879	-0.41879	-0.41879	-0.41879	-0.085453	-0.75212	-0.75212	-0.085443	-0.75212	-0.75212	-0.75212	-0.41879	-0.41879	0.24789	-0.75212	-0.75212	-0.75212	-0.75212	-0.75212	-0.75212	-0.75212	-0.75212	-0.75212	-0.41879
15.248	17.248	18.581	17.915	20.248	19.248	16.581	16.581	15.915	15.581	13.248	11.248	6.9146	7.248	6.2479	5.9146	3.9146	3.2479	3.2479	2.9146	0.91457	1.9146	1.5812	1.9146	1.9146	1.9146	0.24789	0.24788	-0.085453	0.91456	-0.085453	1.2479	0.58122	1.2479	0.91456	1.9146	1.5812	1.9146	1.2479	1.9146	0.24789	1.2479	1.5812	0.24788	1.9146	1.2479	1.9146	0.58121	1.5812	-0.085453
15.915	17.915	17.248	18.915	19.248	17.581	13.581	12.248	10.248	5.5813	7.248	11.248	9.2479	5.9146	12.581	10.248	9.9146	9.9146	11.248	8.5813	9.5813	10.581	12.581	14.581	10.581	10.581	8.5813	8.5813	5.248	5.9146	7.5813	7.2479	4.9146	7.9146	6.2479	7.248	8.5813	9.248	7.5813	7.5813	7.5813	8.9146	11.915	8.5813	3.9146	5.5813	6.5813	2.5812	4.9146	5.2479
30.581	32.581	27.915	26.248	18.915	14.581	10.248	4.9146	7.248	5.5813	5.5813	5.9146	4.9146	1.5812	1.9146	1.2479	3.5812	0.91457	1.2479	3.2479	2.9146	3.5813	2.5812	2.5812	3.9146	1.5812	3.2479	2.9146	1.2479	2.2479	1.9146	1.2479	1.5812	1.2479	0.58123	1.9146	0.24788	0.24788	0.24788	0.91455	0.24788	1.2479	0.58121	-0.085453	-0.41879	-0.085453	-0.41879	-0.75212	-0.085443	-0.085453
114.58	114.25	109.58	81.248	68.248	48.248	32.581	22.581	12.581	10.915	6.9146	5.2479	4.9146	2.5812	2.9146	4.2479	4.2479	4.5813	2.5812	1.9146	3.2479	2.5812	1.5812	1.5812	4.5813	2.2479	1.9146	2.2479	3.5813	1.9146	0.91455	4.2479	2.5812	1.9146	0.91456	0.58121	-0.085453	0.58121	0.24789	-0.085453	0.24789	-0.085453	0.24788	0.91456	-0.41879	-0.085453	-0.085453	-0.085453	-0.75212	-0.75212
41.915	34.915	36.581	28.915	30.581	26.248	25.915	21.581	16.581	12.248	14.248	10.581	5.2479	4.2479	2.2479	0.58123	-0.41879	-0.41879	-0.41879	-0.75212	-0.75212	0.24788	-0.75212	-0.75212	-0.75212	-0.75212	-0.41879	-0.75212	-0.75212	-0.75212	-0.41879	-0.75212	-0.75212	-0.75212	-0.75212	-0.75212	-0.75212	-0.41879	-0.75212	-0.41879	-0.75212	-0.75212	-0.75212	-0.41879	-0.41879	-0.75212	-0.75212	-0.75212	-0.75212	-0.75212
43.248	33.915	39.915	33.248	31.915	32.248	26.581	22.915	16.248	17.915	10.915	8.2479	4.5812	1.9146	2.5812	-0.085453	-0.41879	-0.75212	-0.75212	-0.41879	-0.41879	-0.41879	-0.75212	-0.75212	-0.75212	-0.75212	-0.75212	-0.75212	-0.75212	-0.75212	-0.75212	-0.75212	-0.41879	-0.75212	-0.75212	-0.75212	-0.75212	-0.75212	-0.75212	-0.75212	-0.75212	-0.75212	-0.75212	-0.75212	-0.75212	-0.75212	-0.75212	-0.75212	-0.41879	-0.75212
21.248	25.581	21.915	26.581	17.581	20.248	18.915	17.581	15.915	13.581	11.581	14.248	8.248	8.9146	8.5813	8.248	6.5813	5.9146	5.9146	7.2479	4.5813	3.2479	5.5813	4.9146	2.9146	3.9146	6.2479	3.2479	5.5813	5.5813	2.5812	3.9146	3.2479	3.9146	3.5813	2.5812	3.5813	2.9146	3.9146	2.5812	1.9146	5.2479	2.9146	2.2479	2.9146	2.5812	2.2479	2.5813	1.5812	2.9146
15.915	18.915	17.581	12.581	19.248	14.915	13.581	14.915	13.248	13.581	15.581	11.248	14.581	11.915	9.2479	7.5813	9.248	9.9146	9.9146	8.9146	7.248	9.248	6.9146	9.5813	7.5813	9.248	9.9146	9.9146	8.9146	8.2479	7.248	8.2479	9.2479	6.5813	7.2479	7.2479	8.9146	8.248	6.9146	6.2479	8.248	8.2479	9.9146	10.248	10.915	10.248	7.2479	6.2479	6.9146	5.5813
32.581	30.248	26.581	22.915	18.248	17.581	17.248	10.248	14.581	11.581	7.5813	10.248	4.9146	4.9146	5.9146	5.2479	5.9146	10.581	6.5813	9.9146	6.2479	7.5813	10.581	6.9146	6.2479	5.5813	6.2479	3.2479	2.5812	2.9146	3.9146	1.9146	1.2479	2.2479	3.2479	4.2479	5.5813	6.5813	5.9146	5.2479	7.2479	4.2479	4.5813	7.9146	5.2479	5.5813	5.5813	4.9146	3.5813	4.5813
27.248	22.581	20.915	17.915	14.915	11.915	15.915	16.248	12.248	12.248	8.9146	9.248	7.5813	6.5813	7.9146	6.2479	7.2479	3.2479	4.5813	4.9146	5.5813	4.5813	4.2479	5.2479	5.9146	8.9146	6.5813	6.9146	8.2479	8.5813	8.9146	6.5813	8.9146	8.9146	11.248	12.915	10.915	14.248	11.248	10.248	11.581	13.581	9.5813	9.5813	9.9146	8.5813	5.2479	6.9146	5.9146	6.9146
23.915	24.248	24.581	21.248	20.915	15.248	14.248	16.581	14.581	15.248	12.915	14.915	12.915	8.5813	6.9146	9.5813	5.9146	5.2479	9.5813	5.9146	5.5813	8.248	6.9146	6.2479	9.5813	5.9146	7.2479	7.5813	6.9146	7.9146	7.5813	10.248	5.5813	4.5813	4.2479	3.5812	4.5813	4.9146	3.9146	5.2479	3.2479	5.2479	1.9146	3.2479	3.9146	4.2479	6.2479	4.9146	7.5813	5.9146
17.248	17.248	24.581	22.248	18.581	17.915	15.581	11.915	13.581	17.581	15.248	13.915	13.248	13.581	11.915	12.915	11.915	12.248	9.248	8.248	9.2479	9.9146	9.5813	10.581	11.581	8.9146	10.915	10.915	11.248	6.2479	7.5813	6.2479	4.9146	5.9146	2.9146	3.9146	3.9146	5.2479	4.5813	7.2479	7.9146	4.9146	7.5813	6.2479	4.9146	10.248	6.5813	7.9146	6.5813	8.2479
96.581	93.915	83.915	57.248	42.581	30.581	18.248	16.915	11.581	6.9146	6.2479	5.9146	6.5813	2.5812	2.9146	2.9146	2.9146	3.9146	2.5813	3.9146	0.91455	1.2479	1.5812	0.58121	0.91457	0.58122	2.5812	0.24788	0.91456	0.91456	0.24789	1.9146	0.58121	0.91455	1.2479	1.9146	1.9146	0.91456	2.2479	1.9146	2.5813	1.5812	1.2479	3.9146	1.5812	4.2479	3.2479	1.9146	3.5812	2.9146
25.915	27.915	25.581	22.248	21.248	22.915	21.915	16.915	17.581	17.248	16.915	12.248	10.248	11.248	9.9146	8.248	9.2479	8.9146	8.248	7.5813	7.5813	7.9146	6.2479	7.5813	7.2479	8.5813	10.915	13.915	13.248	12.915	17.581	17.581	16.581	17.915	18.248	18.248	16.915	18.915	17.248	15.581	18.248	16.581	12.581	8.5813	11.248	9.5813	10.248	8.9146	7.2479	10.248
30.27	26.603	29.603	26.936	24.936	20.936	15.603	15.603	17.603	12.27	7.6029	11.27	8.2696	7.9363	7.6029	4.6029	2.9362	2.2695	8.9362	7.2696	6.2696	9.6029	8.2696	7.2696	6.2696	3.9362	4.6029	5.2696	6.2696	6.6029	5.9362	4.6029	6.6029	5.6029	4.6029	4.6029	3.6029	2.9362	2.6029	3.2696	3.9362	3.9362	5.6029	6.2696	5.9362	6.9362	5.2696	2.6029	3.6029	5.6029
22.936	21.27	20.27	22.27	14.603	12.603	10.27	6.9362	4.9362	3.9362	7.2696	7.6029	3.2695	2.6029	3.6029	2.2695	1.6029	1.9362	2.6029	2.9362	3.2695	2.6029	1.6029	3.2695	0.9362	1.9362	1.6029	1.6029	0.9362	0.9362	2.6029	2.2696	3.6029	1.9362	2.6029	5.2696	3.2696	3.2695	3.9362	3.2695	2.6029	2.9362	2.2695	3.6029	3.6029	2.9362	3.9362	3.6029	4.2696	9.6029
20.27	16.27	20.27	14.936	15.27	12.603	10.27	8.2696	6.9362	5.9362	2.6029	2.9362	2.6029	2.6029	1.2695	2.2695	2.2695	0.60286	1.9362	-0.063807	1.2695	1.2695	0.26953	1.9362	1.6029	1.6029	2.6029	-0.063807	1.2695	2.2695	2.6029	1.9362	1.6029	0.60287	-0.39714	2.2695	-0.0638	0.9362	0.93621	-0.73047	1.9362	0.26953	0.26952	-0.063807	0.93619	0.60287	-1.0638	-0.73048	-0.0638	0.60287
37.603	30.269	33.936	26.936	27.269	20.936	24.27	22.603	18.603	14.27	12.27	10.936	8.2696	8.9362	7.9362	4.6029	5.9362	1.9362	5.9362	4.9362	6.9362	2.6029	6.9362	3.6029	3.6029	4.2696	2.9362	1.9362	2.9362	3.6029	2.2695	4.2695	2.9362	2.9362	1.9362	0.93619	0.26953	2.6029	1.9362	1.6029	0.26953	1.6029	4.6029	2.2695	1.6029	0.60287	1.6029	1.6029	1.9362	1.6029
25.603	26.603	28.269	21.603	19.27	15.603	12.27	13.27	13.936	8.2696	7.9362	6.9362	7.9362	4.9362	5.9362	2.9362	4.6029	3.6029	4.6029	3.9362	2.9362	1.6029	3.9362	2.9362	1.6029	1.2695	-0.063807	-0.73048	0.9362	-0.0638	0.93621	3.6029	1.9362	0.26953	0.60287	0.26953	2.2695	1.6029	1.9362	1.2695	3.2695	2.6029	3.9362	4.2696	2.6029	3.2695	1.9362	3.6029	1.9362	3.6029
9.6029	13.27	11.603	11.936	13.603	17.27	17.603	16.603	15.936	13.603	11.27	8.2696	9.9362	7.9362	5.9362	6.9362	7.9362	3.6029	3.6029	2.2695	3.6029	3.9362	9.2696	5.9362	5.9362	7.2696	3.2696	4.6029	5.2696	2.6029	2.6029	0.9362	3.9362	3.2696	4.9362	4.6029	6.2696	6.2696	5.2695	6.6029	4.9362	2.2695	2.6029	1.6029	1.6029	0.26953	1.6029	1.6029	-0.063807	-0.063807
18.27	18.603	17.603	18.27	14.603	15.936	11.603	12.603	10.27	6.6029	8.9362	2.9362	4.6029	5.2696	5.6029	6.2696	4.9362	3.6029	4.6029	4.6029	2.9362	4.2696	3.6029	2.9362	1.6029	1.6029	0.26953	0.9362	0.93621	-0.73047	1.2695	1.6029	0.26953	0.60287	1.2695	0.60287	-0.063813	-0.39715	2.9362	1.9362	3.2696	3.6029	3.6029	4.2695	3.9362	1.2695	0.26953	1.9362	-0.063807	-0.39715
33.602	35.269	28.603	31.602	18.936	18.603	14.27	11.936	9.6029	7.6029	6.9362	8.2696	3.9362	3.6029	3.9362	1.2695	0.9362	1.6029	-0.73048	2.2695	-0.063807	-0.39715	0.26953	0.26953	-0.39715	0.93619	1.6029	2.6029	2.6029	3.2695	2.6029	0.60287	3.6029	1.6029	2.9362	4.6029	0.60287	1.6029	1.9362	0.93621	1.6029	2.2695	3.2696	2.2695	1.2695	0.60286	0.9362	3.6029	2.6029	2.2695
39.602	30.936	28.603	27.603	22.936	18.936	17.603	15.27	11.603	7.6029	6.2696	7.2696	3.2696	5.9362	2.6029	3.6029	2.6029	1.9362	0.60286	-0.73048	0.60286	0.9362	0.60285	0.60287	1.6029	0.60287	-0.39714	1.9362	1.2695	0.93621	0.60287	0.93619	1.9362	2.2695	0.26953	2.9362	4.2695	5.9362	5.9362	2.6029	2.9362	3.9362	3.2696	4.6029	2.9362	5.9362	2.9362	2.6029	5.6029	6.6029
42.269	36.602	30.936	28.936	19.603	14.603	10.936	7.2696	3.9362	4.9362	7.6029	6.2696	5.9362	2.2695	2.9362	5.9362	5.6029	2.9362	5.9362	2.9362	5.9362	2.2695	1.9362	3.6029	2.6029	0.60286	0.93619	1.9362	0.26953	0.26953	-1.0638	-0.063807	1.6029	1.9362	-0.39714	1.2695	2.9362	2.2695	1.6029	1.9362	3.2695	2.9362	0.93621	2.9362	2.6029	-0.063807	1.2695	0.93621	1.2695	0.60287
18.936	17.603	19.27	17.603	12.936	10.936	11.936	11.936	10.936	7.2696	6.2696	6.9362	6.6029	5.6029	3.6029	4.2696	1.9362	2.2695	2.9362	0.9362	1.2695	-0.39714	-0.39714	-0.0638	-1.7305	0.26953	-1.0638	-0.063807	-1.0638	-1.7305	-0.73048	-0.063807	-0.73048	-0.39715	-0.063807	-0.73047	-0.39713	-1.0638	-0.0638	0.60287	-0.063807	-0.73048	-1.3971	-1.7305	-1.3971	-1.0638	-1.3971	-1.3971	-1.3971	-0.73048
85.601	71.268	63.268	48.269	34.936	24.27	16.936	10.603	7.2696	6.9362	4.2696	1.6029	3.2695	1.6029	2.2695	0.93619	-0.063807	-0.73048	0.60286	0.26953	2.6029	-0.063807	3.6029	0.60286	3.2695	2.6029	4.6029	3.6029	3.6029	2.6029	0.60287	0.60286	2.2695	2.9362	2.2695	2.6029	-0.39714	2.2696	0.26953	0.26953	0.26953	1.2695	0.60286	0.26953	-0.063813	0.26953	0.60287	-0.0638	-0.73048	-0.063807
25.603	27.936	25.936	25.269	26.936	22.603	23.27	21.27	20.27	15.603	16.603	13.936	14.27	10.936	5.6029	5.9362	5.2696	5.2696	4.6029	4.2696	3.9362	5.2696	5.2696	6.9362	4.9362	4.9362	8.2696	5.9362	5.9362	5.6029	6.2696	6.9362	4.9362	5.2696	7.6029	4.6029	7.2696	4.6029	6.2696	3.9362	4.2696	1.9362	1.6029	2.6029	3.2696	1.9362	5.6029	3.2695	2.9362	2.9362
18.27	21.603	23.269	17.936	19.27	15.603	10.936	9.6029	9.6029	8.9362	8.9363	7.6029	8.2696	8.6029	3.9362	5.6029	2.2695	3.9362	2.6029	2.6029	2.6029	2.9362	5.6029	3.2696	1.2695	5.6029	1.9362	5.2696	2.9362	3.2696	3.2695	2.9362	2.6029	1.9362	3.9362	4.2696	3.9362	4.2696	6.6029	4.9362	1.9362	2.2695	5.2696	3.9362	4.6029	7.2696	8.9362	8.2696	8.6029	8.9362
30.269	26.936	28.27	26.27	16.936	12.603	11.27	9.9363	6.9362	9.9362	6.9362	7.2696	8.9363	6.9362	10.603	9.2696	8.2696	7.9362	6.2696	6.2696	5.6029	5.9362	5.6029	2.2695	4.9362	4.2695	3.6029	3.9362	1.2695	4.6029	2.6029	0.9362	3.2695	2.9362	1.6029	2.9362	1.9362	0.26953	2.2696	3.9362	1.9362	2.9362	2.6029	5.6029	8.9362	8.2696	8.9362	8.6029	10.27	12.936
25.603	22.936	22.936	20.936	21.27	19.936	16.936	17.27	13.27	10.936	10.27	6.6029	4.6029	6.2696	2.9362	2.2695	0.93621	0.26952	2.2695	1.6029	-0.063807	-0.063807	0.60286	1.6029	-0.063807	0.60287	1.2695	0.60287	4.6029	1.9362	2.9362	2.6029	3.2696	5.9362	2.9362	1.9362	2.2695	1.6029	1.9362	0.93619	-0.0638	0.9362	0.60287	1.2695	1.9362	2.6029	2.9362	0.93621	0.9362	1.6029
14.27	15.936	16.936	16.27	15.936	9.9362	5.9362	9.2696	5.2696	2.9362	1.6029	4.6029	4.6029	3.6029	1.9362	2.6029	2.2696	2.9362	0.9362	1.9362	4.9362	4.2695	4.2696	5.2696	5.9362	4.2696	4.6029	2.2695	4.6029	1.2695	4.9362	4.2695	1.6029	1.9362	2.2695	1.9362	3.6029	2.2695	5.6029	3.2695	2.6029	1.6029	3.9362	1.2695	1.2695	1.2695	3.9362	2.9362	6.9362	5.6029
26.936	25.27	19.27	19.603	21.936	13.603	13.936	14.27	11.27	10.27	9.9363	8.6029	11.936	10.27	5.2696	5.6029	5.2696	3.9362	7.9362	5.2696	4.9362	4.2696	4.2696	6.6029	4.9362	6.2696	6.2694	6.2696	5.6029	3.9362	3.2695	3.6029	3.2696	1.9362	5.2695	2.6029	2.9362	3.6029	3.2695	1.6029	3.2696	3.6029	2.6029	2.6029	2.2695	2.6029	0.9362	-0.0638	0.26953	-0.73047
24.27	24.27	20.603	20.269	14.936	14.936	15.936	13.27	14.27	14.936	11.603	10.936	5.9362	6.9362	6.6029	4.6029	4.2696	5.9362	2.2695	4.9362	2.9362	5.9362	6.6029	5.9362	4.2695	4.9362	5.9362	5.9362	6.6029	5.9362	7.6029	4.2695	1.9362	4.2695	2.6029	1.9362	1.6029	1.2695	2.2695	1.9362	1.9362	3.9362	2.6029	3.9362	2.6029	1.6029	0.9362	1.9362	1.2695	0.60286
28.27	27.269	24.936	24.269	22.603	18.27	18.936	19.603	16.603	15.27	11.603	9.6029	11.936	5.2696	7.2696	4.2696	4.9362	6.9362	5.9362	5.6029	5.6029	6.6029	5.6029	3.6029	4.2696	3.6029	3.9362	4.6029	3.9362	3.6029	5.2696	1.9362	3.2695	5.6029	3.6029	5.6029	4.9362	4.9362	4.2696	1.2695	2.2695	4.2696	3.9362	2.9362	5.2696	3.9362	4.9362	7.9362	7.9362	3.6029
20.27	20.603	16.936	16.936	14.603	11.27	8.9363	7.2696	4.6029	6.9362	6.2696	4.9362	6.2696	5.6029	5.6029	5.2696	7.2696	6.6029	4.6029	6.2696	3.9362	3.2696	4.2696	3.6029	2.9362	2.2695	3.6029	4.2695	4.6029	4.9362	2.6029	2.9362	3.2696	2.6029	0.60287	3.2695	1.2695	1.6029	2.9362	1.6029	-0.063807	-0.063807	-0.73048	-0.39714	-0.73048	-1.0638	-0.73047	-1.0638	-1.3971	-0.39714
13.603	14.27	12.603	9.2696	12.936	13.603	14.603	12.603	15.27	13.27	15.27	12.936	16.269	15.936	15.603	14.936	14.603	7.9362	4.9362	2.6029	4.6029	3.9362	0.9362	0.26953	-0.063807	1.9362	0.26953	0.9362	0.9362	1.9362	2.6029	1.2695	4.6029	2.2695	4.9362	5.6029	5.9362	6.6029	7.2696	7.2694	8.6029	6.9362	5.2695	5.2696	2.9362	1.2695	0.93621	2.6029	0.26953	0.26953
18.936	18.603	15.936	14.936	17.603	19.603	22.27	17.936	15.603	14.27	8.2696	7.9362	4.9362	4.6029	1.6029	2.2695	3.2695	2.6029	2.9362	2.2695	2.2695	1.2695	1.2695	0.26953	-0.063807	-1.0638	-0.39714	-0.73047	-0.0638	0.26953	-1.0638	-0.73048	-0.73047	-1.7305	-1.0638	-0.39714	-0.0638	-0.39713	-0.73047	-1.0638	-0.73047	-0.73047	-1.0638	0.26953	-0.73048	-0.73047	0.9362	-0.0638	-0.39714	-0.39714
16.936	19.936	19.27	18.936	15.27	12.603	13.603	9.9362	9.6029	8.2696	5.2696	7.9362	4.2696	4.6029	3.2696	7.9362	3.2695	3.6029	5.6029	3.6029	3.9362	2.6029	1.6029	2.2695	2.9362	1.2695	1.9362	3.2695	1.2695	0.93621	0.26953	-0.0638	-0.063813	0.26953	-1.0638	0.26954	1.2695	0.93621	0.60287	3.9362	2.2695	3.6029	1.9362	3.2695	4.6029	3.2695	3.6029	1.6029	0.60287	0.93619
92.935	83.601	73.268	63.935	49.935	37.269	24.269	22.936	17.603	11.936	9.2696	8.6029	6.2696	2.9362	1.2695	1.6029	1.2695	0.93621	0.26953	-0.063807	0.60287	0.26953	0.60287	-0.063813	0.93621	0.26953	-0.73048	1.9362	0.60287	0.26953	0.9362	2.9362	0.60287	2.2695	-0.063807	2.6029	0.9362	1.9362	1.2695	1.9362	3.2696	1.6029	2.9362	2.2696	3.6029	2.9362	1.9362	2.6029	2.6029	2.9362
17.603	15.603	14.603	12.603	12.603	13.27	11.27	10.603	9.9362	11.603	9.2696	7.6029	7.2696	6.2696	6.9362	8.9362	8.2696	8.6029	7.9362	8.2696	10.603	7.2696	9.6029	6.6029	8.6029	7.9362	7.2696	7.6029	6.6029	6.9362	5.9362	3.6029	5.9362	5.2696	2.9362	3.2695	5.9362	4.9362	4.2696	5.6029	4.6029	3.6029	5.9362	5.6029	5.2696	5.2696	1.6029	2.6029	1.2695	2.2695
20.27	22.603	21.936	17.603	15.936	16.603	15.27	17.27	14.27	17.27	14.936	12.27	10.27	7.9362	6.2696	4.9362	4.2696	3.2695	3.9362	5.2696	1.9362	5.6029	4.9362	4.6029	6.6029	2.9362	6.6029	8.2696	8.9362	7.2696	7.6029	7.2696	7.2696	5.2696	6.6029	7.6029	6.6029	7.9362	9.9362	5.9362	9.2696	10.936	5.2696	7.2696	7.2696	3.9362	4.6029	5.2696	3.9362	2.2695
34.936	32.269	32.603	26.603	17.936	11.27	9.9362	6.2696	4.6029	4.2696	3.2695	1.6029	1.9362	-0.39715	-1.3971	-0.39715	-1.3971	-0.73048	-1.7305	-1.0638	-1.3971	0.26953	-1.0638	-0.73048	-0.39714	-0.063807	1.9362	0.9362	2.9362	2.2695	2.2695	3.2696	1.9362	2.6029	1.9362	2.2695	3.2695	1.9362	1.9362	0.9362	1.2695	2.9362	0.60287	1.6029	-0.0638	0.26953	0.9362	3.9362	3.6029	2.2695
20.936	16.936	15.936	20.936	15.603	13.936	16.603	12.936	16.936	13.27	15.269	14.936	13.27	10.936	11.603	6.9362	9.6029	3.6029	4.9362	4.6029	2.9362	1.6029	1.9362	1.2695	2.2695	-0.39714	0.26953	0.26953	1.2695	-0.063807	0.26953	-0.39715	-0.063807	1.9362	-0.063807	2.2695	0.60287	0.26953	1.2695	3.6029	0.26953	2.6029	3.2696	3.9362	1.6029	1.6029	-0.73047	-0.063807	-1.0638	-0.73048
26.936	25.936	21.603	25.936	18.27	14.936	11.603	8.2696	10.603	9.2696	8.9362	7.9362	6.6029	4.9362	4.2696	5.9362	1.2695	1.9362	1.6029	-0.73048	2.6029	0.60286	1.2695	0.26952	1.2695	0.60287	1.2695	-0.73048	0.26953	0.60287	0.60287	-0.39714	-0.0638	0.26953	1.6029	-1.0638	0.26953	1.2695	-0.063813	-0.39714	-0.39714	-0.73047	-1.0638	-0.063807	-0.39715	-0.39714	-0.39715	-0.73048	-0.39714	-0.73047
16.936	14.27	12.27	12.603	12.27	9.9363	7.9363	11.603	10.603	11.936	9.9362	7.2696	9.2696	7.9362	5.9362	3.6029	2.2695	5.6029	4.9362	2.2695	2.2695	3.2695	2.9362	1.9362	4.9362	3.6029	3.2695	2.9362	1.6029	4.6029	2.9362	0.60287	2.9362	2.6029	0.93621	1.2695	-0.063807	0.60286	0.26953	0.9362	-0.39715	-0.73048	-0.063807	-0.39715	-0.73048	-0.063807	0.60287	-0.39714	-0.39714	0.9362
80.268	76.268	60.935	45.935	27.936	20.603	10.603	7.9362	5.6029	1.9362	2.2695	0.60286	0.26953	0.26953	-0.39715	-0.39715	0.60286	-0.73048	1.6029	3.2695	2.6029	2.2695	0.26953	0.60286	3.2695	4.6029	5.6029	4.9362	3.2696	5.2695	2.2695	4.9362	4.6029	3.2695	0.9362	4.6029	2.2695	3.9362	0.60287	1.2695	2.2695	0.26953	0.60286	-0.063807	0.26953	1.2695	1.6029	0.93621	0.93619	0.9362
24.936	20.936	17.603	13.936	12.936	13.27	11.27	12.603	14.27	6.2696	8.6029	4.6029	3.2696	6.9362	4.9362	2.6029	1.6029	1.6029	1.6029	1.2695	1.6029	1.9362	0.9362	1.6029	2.2695	2.2695	2.9362	3.2695	2.6029	1.2695	2.2695	2.6029	3.9362	4.6029	6.6029	5.9362	5.9362	6.6029	5.9362	5.6029	4.2696	4.2696	2.9362	2.9362	3.9362	3.6029	2.9362	6.9362	3.6029	4.2696
28.27	22.936	22.27	19.603	20.603	14.27	16.27	8.9363	9.6029	9.2696	7.6029	5.9362	4.2696	3.9362	5.9362	3.6029	3.9362	1.2695	3.6029	4.2696	2.6029	3.2696	0.60287	2.6029	0.60286	3.6029	2.6029	1.9362	1.2695	2.2696	0.60287	0.60287	1.2695	1.2695	1.9362	1.9362	1.9362	1.9362	3.9362	1.2695	2.6029	1.6029	1.9362	3.6029	4.9362	3.2695	3.2695	3.6029	4.2696	5.2696
28.269	34.602	36.602	41.269	35.936	33.602	25.936	19.603	16.27	13.27	7.9362	6.6029	4.9362	4.6029	2.6029	3.2695	4.9362	2.9362	2.2695	0.60287	-1.0638	-0.063807	0.9362	-1.0638	-0.39715	-1.0638	-0.39715	-0.063807	0.26953	0.26954	0.93621	0.26953	0.26953	0.60287	1.2695	0.26953	0.93619	-1.0638	-0.39715	-0.063807	-0.39715	-1.3971	-0.063813	-0.73047	-1.0638	0.26953	-0.73048	-1.3971	-1.0638	-1.0638
44.269	39.602	42.269	33.603	26.269	24.936	14.603	12.936	7.2696	7.6029	4.9362	3.9362	4.2696	0.60285	2.9362	2.9362	5.2696	3.2695	4.2696	4.9362	4.9362	7.6029	4.9362	6.6029	6.9362	7.6029	5.2696	6.2696	3.9362	5.2696	6.2696	2.9362	2.2695	3.9362	4.6029	4.9362	3.2696	2.9362	1.9362	2.6029	0.26953	1.6029	0.60285	4.2696	0.93619	1.6029	3.2696	1.9362	2.9362	1.2695
101.6	97.601	83.935	71.268	49.269	37.602	28.936	24.603	19.603	17.27	8.9362	7.6029	2.6029	4.9362	4.2695	3.2696	1.9362	2.2695	-0.39715	2.2695	0.60287	2.9362	4.2695	4.9362	5.9362	3.6029	5.9362	4.2696	6.2696	3.2696	6.6029	5.6029	3.6029	6.9362	6.2696	7.6029	8.2696	8.9361	7.9362	5.9362	3.6029	3.9362	3.2695	3.6029	1.9362	1.6029	3.2695	1.9362	3.2695	4.9362
16.27	19.936	19.27	17.603	16.936	17.603	14.603	9.6029	8.2696	10.603	7.6029	4.9362	6.6029	5.6029	3.6029	3.9362	2.6029	2.6029	2.2695	3.6029	2.6029	4.9362	5.6029	4.9362	5.2695	5.6029	5.2696	2.6029	0.9362	3.9362	5.2696	3.6029	4.6029	1.6029	4.6029	5.6029	5.2695	2.9362	3.2695	4.9362	4.2695	4.2695	6.2695	6.6029	8.6027	6.2695	8.6027	9.9361	10.603	8.9362
21.603	15.603	16.936	16.936	21.269	18.27	10.603	13.27	6.9362	7.6029	6.9362	5.6029	4.6029	6.2696	7.9362	3.6029	5.2696	2.6029	2.2695	2.9362	3.2696	1.6029	3.6029	3.6029	4.9362	5.9362	0.93619	4.6029	5.6029	7.2696	6.6029	10.27	10.603	11.936	16.936	19.602	19.602	19.602	24.602	22.269	20.936	16.269	12.936	10.603	9.2696	6.9362	10.27	5.6029	6.2696	2.9362
24.936	27.603	24.603	19.603	16.936	12.936	11.603	8.2696	5.2696	2.6029	1.9362	3.9362	1.9362	1.6029	0.26953	-0.39714	0.60286	2.9362	1.2695	0.60287	2.6029	2.6029	2.9362	2.6029	3.6029	5.6029	3.2696	4.6029	4.2696	5.6029	4.9362	6.2696	6.9362	9.2696	8.9362	5.6029	4.2696	2.2695	3.2695	3.2695	2.9362	2.2695	4.2695	2.6029	4.2696	4.2696	7.6029	5.9362	5.6029	5.2695
19.603	20.603	17.27	20.27	16.27	12.936	7.2696	6.2696	6.2696	3.2695	1.9362	0.60286	0.60286	0.26953	1.9362	0.26953	0.26952	0.60287	0.26953	0.60287	-0.063807	0.26953	0.9362	-0.39714	0.9362	-1.7305	0.26953	-0.063807	0.60287	0.26953	-1.0638	-0.73048	-1.0638	-0.063807	-0.0638	0.60287	-1.0638	-0.39714	-0.39714	1.9362	0.26953	-0.39715	-1.3971	-0.73047	-1.0638	0.26953	-0.063807	-0.39715	-1.3971	-1.0638
26.936	23.936	23.27	21.27	16.936	15.27	13.603	10.936	8.9362	10.603	9.9363	9.9362	10.936	9.2696	10.27	6.9362	6.6029	7.6029	4.9362	5.6029	4.9362	5.2696	3.6029	1.9362	1.6029	3.9362	4.9362	5.9362	3.2696	4.9362	6.6029	5.6029	4.6029	4.2696	3.6029	2.9362	2.6029	2.2695	7.2696	2.9362	6.9362	5.9362	7.2696	7.6029	7.9362	7.9362	6.6029	6.9362	7.2696	6.2696
23.603	16.603	15.936	14.27	16.936	20.936	18.27	19.603	15.27	11.603	10.936	9.6029	7.2696	4.9362	2.2695	4.2696	3.2695	3.6029	5.2696	2.9362	2.9362	5.9362	5.6029	6.6029	5.9362	2.6029	4.9362	1.2695	2.9362	0.26953	1.9362	1.2695	1.6029	0.93619	0.26953	0.93621	-0.39715	-0.063813	-1.3971	-0.39715	0.9362	0.26953	0.26953	0.60286	-0.73048	-0.063813	-0.73047	-0.063807	-1.0638	-0.73048
27.603	25.936	21.936	24.603	22.936	23.936	19.27	19.27	19.269	16.27	15.603	11.603	10.603	7.9363	9.9363	8.9363	8.6029	6.9362	6.9362	12.27	13.936	13.603	10.936	10.27	7.9362	6.9362	7.2696	3.9362	3.6029	3.6029	1.6029	1.9362	1.9362	2.6029	0.60287	2.2695	0.9362	-0.73047	2.2695	-0.39714	0.26953	-0.39715	-0.39714	0.9362	0.26953	-0.39714	-1.0638	-1.0638	-0.39715	-1.0638
307.6	286.93	256.94	205.6	161.93	113.27	74.602	42.936	28.936	11.936	7.9362	5.9362	2.9362	5.6029	4.9362	4.2696	4.2696	1.2695	4.2696	3.9362	2.2695	1.2695	1.9362	2.2695	1.6029	0.60285	0.9362	2.2695	1.2695	1.9362	0.26953	2.6029	0.26953	2.9362	3.6029	4.9362	4.6029	3.6029	3.6029	4.6029	3.6029	3.2696	3.2696	3.9362	0.93621	5.6029	4.9362	5.2696	2.6029	2.2695
30.936	23.603	20.603	25.936	18.603	17.603	12.27	9.9362	9.9363	8.9362	11.27	6.2696	8.9362	8.2696	9.9362	9.6029	4.6029	6.2696	9.6029	9.2696	5.9362	6.6029	10.603	8.2696	9.2696	8.9362	8.2696	9.6029	7.9362	9.2696	8.2696	7.2696	5.2696	6.9362	5.9362	4.9362	4.9362	4.2696	5.2696	4.9362	4.6029	10.27	6.9362	5.2696	6.9362	6.6029	5.2695	7.6029	6.2696	3.9362
81.601	81.268	70.935	56.602	39.936	28.603	24.269	18.603	12.936	8.2694	4.6027	4.2695	2.2695	1.9362	1.2695	-1.3971	-0.73047	-0.39715	-0.0638	0.26953	-1.0638	-0.063807	1.6029	0.9362	1.2695	0.26953	0.26953	-1.0638	-0.39715	-0.73048	-1.0638	0.26953	-0.063807	0.26953	0.60287	-0.39715	0.26953	0.26952	0.60287	0.26953	0.60287	3.6029	1.9362	3.9362	2.2695	4.2695	3.6029	5.2695	5.6029	5.2696
51.601	44.602	41.935	31.603	33.603	23.936	19.269	12.603	7.6029	4.2696	6.9363	8.6029	7.2696	6.2696	7.9362	4.9362	4.6029	5.2696	7.2696	4.2696	5.2696	6.2695	3.9362	4.9362	7.6029	4.6029	4.2695	3.6029	2.9362	3.2695	3.2695	2.6029	3.6029	2.6029	2.9362	1.2695	4.6029	3.9362	4.6029	4.2696	7.2696	4.9362	3.9362	2.2695	2.9362	1.2695	0.9362	0.26953	1.6029	1.9362
46.269	33.603	34.269	32.269	28.603	26.269	25.269	16.936	15.27	10.603	11.27	7.2696	4.6029	2.9362	7.6029	6.2696	2.6029	6.6029	3.9362	5.6029	7.6029	4.2696	6.2696	8.2696	8.2696	6.9362	9.6029	7.9362	11.27	13.269	10.936	16.269	20.269	23.603	23.936	16.603	17.936	17.936	17.27	15.27	17.269	18.27	17.27	16.27	20.603	18.269	13.936	15.936	14.936	18.603
22.936	19.603	18.936	20.936	17.936	19.27	15.27	13.27	13.27	14.603	14.936	14.27	13.936	9.6029	9.9363	6.6029	7.2696	7.2696	5.9362	8.2696	3.9362	6.9362	2.9362	6.9362	3.9362	3.6029	3.9362	4.6029	8.6029	7.6029	6.9362	7.2696	4.6029	4.9362	8.9362	5.2696	4.9362	6.2696	4.9362	3.6029	5.6029	6.2695	4.2696	6.9362	7.9362	10.603	8.9362	10.603	14.936	12.27
19.603	23.27	13.27	15.603	15.27	15.603	8.6029	8.6029	8.9363	9.2696	9.9362	7.9362	7.6029	7.2696	10.603	8.2696	9.2696	8.2696	5.9362	12.27	10.603	12.27	6.6029	11.27	10.936	8.9362	8.9362	11.603	10.603	12.936	9.2696	11.27	15.27	12.27	15.27	13.936	9.6029	9.9362	10.27	11.27	16.269	14.936	13.936	12.936	16.603	13.603	18.603	16.936	16.27	17.603
20.936	23.936	23.936	19.936	20.603	23.27	23.27	17.936	18.27	14.603	18.936	12.936	10.27	6.9363	9.2696	6.2696	8.2696	6.2696	5.9362	6.9362	5.6029	8.6029	5.9362	5.9362	9.6029	4.6029	7.2696	7.6029	4.9362	5.2696	4.6029	5.6029	4.9362	6.2696	4.6029	5.2696	1.9362	2.9362	3.6029	3.2696	4.9362	5.6029	1.2695	2.2695	2.9362	3.6029	1.9362	4.9362	2.6029	3.9362
8.9362	14.27	10.27	12.603	12.27	12.936	13.936	9.2696	5.9362	5.2696	3.6029	2.9362	2.2695	2.2696	1.6029	0.60287	-0.73048	0.26952	-0.063807	-0.063807	-0.73048	-0.73048	-0.063807	-1.0638	-1.3971	-1.3971	-1.3971	-1.3971	-1.3971	-1.7305	-1.0638	-1.3971	-1.0638	-1.7305	-1.3971	-0.73047	-1.7305	-0.39714	-1.7305	-0.39714	-1.7305	-1.3971	-0.39714	-0.39714	-0.063807	0.93619	0.60287	1.2695	0.60287	0.60287
26.27	22.936	20.603	22.603	20.936	19.27	18.603	17.27	13.936	10.603	7.2696	9.6029	5.2696	3.9362	3.9362	3.2695	5.9362	2.9362	2.9362	3.9362	2.2695	3.9362	1.9362	0.60286	1.6029	4.6029	1.9362	5.2696	2.9362	2.9362	4.6029	2.9362	3.6029	4.9362	2.2695	2.9362	1.6029	1.9362	2.6029	0.26953	1.6029	1.6029	0.60287	-0.0638	1.9362	1.9362	1.2695	1.9362	2.6029	2.9362
16.27	19.603	18.27	22.936	18.936	16.27	17.603	12.603	14.936	8.2696	6.6029	10.936	8.9363	8.2696	5.9362	7.2696	7.9362	7.6029	5.6029	4.6029	2.9362	4.2696	5.9362	6.6029	7.2696	7.2696	7.9362	7.9362	8.2696	7.6029	5.9362	5.6029	6.6029	8.6029	7.9362	6.6029	4.2696	5.9362	6.6029	5.2696	5.9362	9.2696	6.6029	8.6029	7.6029	7.6029	8.9362	8.2696	6.9362	8.2696
42.269	41.269	36.936	35.269	25.269	22.603	11.27	11.936	9.2696	5.2696	4.9362	4.9362	3.2696	4.2696	2.2695	3.6029	4.9362	4.9362	4.2695	5.6029	3.2695	5.2695	5.2696	5.6029	4.2695	7.2696	9.2696	7.6029	11.27	10.936	10.27	13.27	7.9362	7.2696	4.6029	8.9362	7.2696	9.6029	7.2696	6.9362	5.9362	6.6029	6.9362	4.6029	5.9362	3.6029	4.2696	2.2695	1.2695	2.6029
17.603	18.27	16.603	20.603	16.603	12.936	10.603	13.936	11.936	11.603	12.603	12.603	10.936	8.9363	10.603	9.6029	8.9362	10.603	9.2696	9.9362	7.9362	6.9362	5.6029	6.9362	8.9362	7.6029	9.6029	7.2696	7.6029	5.9362	8.2696	8.2696	6.2696	8.9362	8.2696	12.603	13.27	11.27	12.603	8.6029	7.6029	8.2696	7.6027	12.269	8.9362	8.6029	6.6029	7.6029	8.6029	6.9362
26.936	25.27	26.27	24.936	24.936	24.936	20.936	20.936	15.936	16.27	15.936	12.936	8.9362	9.9363	11.936	12.936	11.27	8.9363	10.603	11.603	9.6029	10.936	10.936	12.603	14.27	13.27	14.936	12.603	12.936	13.27	12.27	12.936	12.27	11.603	13.603	16.603	14.603	13.936	11.603	12.603	10.603	10.27	7.9362	10.27	8.2696	11.936	11.603	10.936	8.2694	7.2696
26.936	31.269	29.603	27.269	26.603	24.269	18.603	17.269	10.603	5.9362	3.2695	1.9362	0.9362	1.6029	-0.063807	0.26953	-1.0638	-0.39715	-0.73048	-1.3971	-1.0638	-1.7305	-1.3971	-1.0638	-1.3971	-1.0638	-1.3971	-1.3971	-1.7305	-1.3971	-1.3971	-1.3971	-1.3971	-1.0638	-1.7305	-1.3971	-1.7305	-1.7305	-1.7305	-1.7305	-1.3971	-1.7305	-1.3971	-1.3971	-1.7305	-1.7305	-1.3971	-1.7305	-1.7305	-1.3971
25.603	23.936	20.936	18.936	16.27	8.6029	9.9363	4.2696	3.9362	2.6029	3.2695	2.6029	1.6029	3.6029	1.9362	1.2695	2.2695	1.9362	3.2695	3.9362	1.6029	0.26953	0.93621	-0.39715	-1.3971	-0.73047	-1.7305	-1.7305	-0.73048	-0.73047	-0.39714	-0.39714	-0.73048	-0.73048	0.93619	0.60287	1.6029	0.60287	2.2695	0.60287	1.2695	0.9362	2.9362	2.9362	2.6029	1.2695	3.6029	0.60287	0.9362	1.6029
52.268	47.935	42.602	31.603	22.603	21.27	13.603	7.9362	5.6029	4.6029	5.2696	3.2695	6.2696	1.9362	2.2695	1.2695	2.2695	1.2695	0.26953	1.2695	0.93619	0.26954	2.6029	0.26953	-0.39715	-1.0638	-0.73048	-0.73048	0.60287	-0.73047	-1.3971	-1.7305	-1.7305	-1.7305	-1.7305	-1.7305	-1.7305	-1.7305	-1.7305	-1.3971	-1.7305	-1.7305	-1.3971	-1.0638	-1.7305	-1.3971	-0.39714	-0.39715	-0.063807	-1.7305
79.601	72.935	62.601	44.935	33.269	20.603	12.27	9.9362	2.9362	1.6029	1.2695	-0.39714	-0.39714	-0.73048	-0.063813	-0.39714	-0.73048	-1.0638	-1.0638	-1.0638	-1.3971	-1.3971	-1.0638	-0.39714	-0.73048	-0.73048	-0.39714	-1.0638	0.60286	-1.7305	-0.063807	-0.73047	-0.39715	-0.063813	-1.0638	-0.39715	0.60287	-0.063807	-0.73048	0.60287	1.2695	-0.39714	3.2695	2.9362	1.6029	-0.063807	1.6029	0.26953	0.26953	0.26953
21.603	23.936	16.603	18.27	19.27	15.603	13.27	6.9362	5.2696	0.9362	1.9362	-0.73048	0.60285	-0.73048	-0.39714	-0.73048	-0.39714	-0.063807	0.26953	-1.3971	0.26953	-1.7305	-0.73048	-1.0638	-1.0638	-1.3971	-1.3971	-0.73048	-1.7305	-1.3971	-1.7305	-0.73048	-1.7305	-1.3971	-1.7305	-1.7305	-1.3971	-1.3971	-1.3971	-1.7305	-1.7305	-1.3971	-1.3971	-1.3971	-1.3971	-1.7305	-1.3971	-1.3971	-1.0638	-1.3971
16.936	17.603	15.936	17.603	17.936	14.27	13.936	11.603	12.603	9.9363	13.27	12.936	9.9362	10.936	10.27	9.2696	7.9363	6.9362	5.2696	7.2696	7.2696	8.9362	6.9362	9.9362	8.9362	6.9362	9.9362	9.6029	9.2696	11.936	11.936	10.936	8.9362	10.27	10.936	11.27	11.603	13.936	10.936	12.603	13.603	14.936	16.603	13.603	15.269	10.936	11.936	9.6029	6.6029	9.9362
12.27	17.936	17.27	15.27	12.936	13.603	16.27	11.936	12.936	11.27	13.936	11.936	10.936	9.6029	11.936	10.27	6.9362	12.27	7.9362	14.27	10.603	11.27	8.9362	8.6029	8.2696	4.9362	6.2696	6.6029	4.9362	4.9362	4.6029	2.9362	6.2696	4.2696	5.2696	3.6029	4.9362	4.9362	4.2696	7.9362	5.6029	4.2696	2.9362	1.9362	2.9362	5.6029	1.6029	1.6029	3.2695	2.2695
66.261	61.261	60.928	45.929	35.595	24.929	20.263	13.263	16.929	9.5959	10.596	12.596	6.9292	6.5959	5.9292	3.9292	3.2625	2.9292	3.2625	4.5958	0.92916	3.2625	0.92917	2.5958	0.92917	0.92916	2.2625	0.92916	1.2625	-0.07084	1.2625	0.92916	-0.40417	0.59583	-0.070837	0.26249	0.2625	-0.40417	-0.40417	-0.070837	-0.07084	-0.40417	0.26249	-0.07084	-0.40417	0.2625	1.2625	0.92916	0.59583	0.92917
19.596	19.596	21.596	18.263	16.929	20.263	14.596	16.929	13.263	12.263	12.596	8.2625	8.5959	5.2625	8.9292	6.2625	7.2625	6.2625	8.9292	5.2625	3.5958	5.5958	6.2625	3.9292	5.5958	7.2625	9.2625	7.2625	6.9292	7.5958	10.262	7.2625	6.9292	7.5958	7.2625	3.9292	5.2625	8.5959	5.9292	5.5958	4.9292	5.5958	7.5959	2.9292	3.9292	4.5958	5.5958	4.2625	1.2625	3.9292
24.929	24.929	22.929	19.929	20.929	16.263	8.9292	10.929	9.5959	6.5958	9.2625	9.9292	11.263	6.5958	6.2625	11.596	12.929	9.9292	9.9292	10.263	8.9292	11.263	6.2625	8.2625	9.2625	9.9292	7.9292	7.2625	8.9292	6.9292	12.596	7.9292	10.263	10.929	11.596	6.9292	7.5958	6.2625	7.9292	6.9292	8.2625	5.9292	5.5958	4.9292	2.5958	4.2625	2.9292	2.2625	5.9292	4.2625
20.263	23.263	24.929	18.929	21.929	20.263	21.929	19.263	19.263	17.929	15.263	11.263	7.9292	8.9292	6.5958	6.2625	7.5959	7.5959	6.9292	3.9292	5.2625	7.2625	7.5958	7.2625	9.2625	8.5959	9.5959	9.2625	8.9292	8.9292	8.2625	6.9292	4.9292	5.5958	4.2625	4.9292	1.9292	1.9292	3.2625	2.9292	3.5958	3.5958	4.5958	4.9292	5.2625	1.9292	4.5958	4.9292	5.5958	5.5958
21.596	20.596	19.929	15.929	16.263	13.596	10.263	13.263	8.9292	8.2625	10.263	4.2625	4.2625	6.5958	6.9292	4.5958	1.5958	2.2625	4.5958	4.2625	2.9292	4.5958	3.2625	3.2625	1.9292	3.2625	1.2625	2.5958	0.59583	4.5958	3.9292	2.2625	0.92916	4.2625	0.92916	1.9292	3.5958	2.5958	3.2625	1.9292	1.2625	2.2625	1.5958	1.5958	0.2625	1.2625	2.2625	1.9292	1.9292	1.5958
124.93	124.93	100.59	83.261	60.928	35.262	16.929	11.263	7.5958	4.9292	1.5958	2.2625	1.9292	1.9292	1.9292	1.9292	0.92916	0.26249	-0.07084	0.59583	-0.07084	-0.40417	0.92916	-0.73751	0.92916	-0.070837	-0.07084	0.92917	0.2625	-0.070837	-0.73751	-0.070837	-0.40417	0.59583	-1.0708	-0.40417	-0.40417	-0.40417	-0.07084	-1.0708	-0.73751	-0.40417	-0.73751	-0.73751	-0.73751	-0.40417	-1.0708	-1.0708	-0.73751	-0.07084
21.596	22.929	23.596	20.596	15.929	13.596	13.596	7.2625	6.9292	7.5959	8.9292	11.596	9.2625	7.9292	7.5959	9.2625	7.9292	8.2625	13.596	12.596	13.929	9.9292	11.929	12.596	11.929	11.263	11.929	8.9292	10.929	13.596	10.596	15.263	19.596	16.929	16.263	17.929	20.596	20.596	28.596	26.929	29.262	28.595	30.929	30.262	31.929	29.929	21.929	22.596	19.262	14.929
20.929	21.596	20.263	18.929	15.263	10.596	10.596	12.263	7.5958	6.9292	4.5958	5.2625	5.5958	6.2625	2.5958	4.5958	4.2625	0.92917	-0.070837	1.2625	1.5958	-0.73751	-0.40417	-0.40417	-0.73751	-0.73751	-0.070837	-1.0708	-1.0708	-0.73751	-1.0708	-0.73751	-0.73751	-0.73751	-1.0708	-1.0708	-0.40417	-0.73751	-0.40417	-0.73751	-1.0708	-1.0708	-1.0708	-1.0708	-1.0708	-1.0708	-1.0708	-1.0708	-1.0708	-0.73751
37.595	30.929	33.262	32.929	29.262	30.596	25.596	24.263	20.929	18.929	12.929	10.596	9.9292	7.5959	9.2625	4.2625	6.2625	2.9292	4.9292	1.9292	4.9292	5.2625	3.9292	5.5958	4.9292	4.5958	3.5958	5.9292	5.5958	7.5958	4.5958	7.9292	5.2625	3.9292	3.9292	2.9292	3.5958	3.9292	3.2625	3.2625	2.9292	4.9292	6.5958	3.5958	5.9292	6.2625	4.2625	3.2625	5.9292	5.2625
41.595	42.262	42.595	30.262	20.929	14.263	6.5958	0.92916	0.92916	-0.73751	-1.0708	-0.73751	-0.73751	-0.07084	-0.73751	-0.40417	-0.40417	-0.40417	-0.40417	-0.40417	-0.40417	-0.070837	-1.0708	-0.40417	-0.73751	-0.40417	-0.73751	-0.40417	-0.40417	-1.0708	-1.0708	-1.0708	-1.0708	-1.0708	-0.40417	-0.40417	-0.070837	1.2625	-0.070837	0.92917	-0.070837	0.2625	0.92917	0.59583	-0.070837	-0.07084	-0.070837	-0.73751	-1.0708	-0.73751
17.596	22.929	20.596	13.596	19.263	12.596	6.9292	8.9292	8.9292	8.2625	7.5959	2.9292	6.5958	1.2625	3.9292	3.5958	3.2625	4.2625	1.5958	1.9292	0.59583	1.5958	0.59583	0.92917	1.2625	0.92916	3.2625	2.5958	3.9292	2.9292	3.2625	2.9292	1.5958	1.5958	1.2625	1.9292	0.59583	0.92917	1.9292	0.92917	1.2625	1.5958	0.92917	0.26249	0.92917	-0.40417	-0.73751	-0.73751	-0.40417	-0.40417
24.263	23.929	22.263	23.263	17.929	21.596	14.929	10.596	9.2625	10.596	10.263	5.5958	6.9292	6.5958	2.9292	4.2625	3.2625	4.2625	4.9292	3.9292	4.5958	2.5958	4.5958	1.2625	3.2625	2.5958	2.2625	2.2625	3.9292	2.2625	1.9292	1.5958	2.5958	4.5958	3.2625	1.9292	-0.73751	2.5958	1.9292	0.2625	1.2625	-0.07084	0.59583	1.9292	1.9292	1.5958	1.9292	-0.070837	1.5958	1.2625
11.596	10.596	13.263	10.263	11.263	9.5959	9.2625	13.263	12.596	14.596	16.262	20.262	22.929	18.596	16.929	15.263	10.596	6.5959	6.2625	3.9292	4.9292	2.9292	1.5958	2.2625	1.5958	2.5958	2.9292	0.2625	0.2625	2.2625	1.9292	2.5958	3.5958	2.2625	3.5958	1.5958	2.9292	0.92917	2.2625	1.2625	2.2625	1.5958	1.5958	1.2625	0.2625	0.2625	0.59583	0.92916	-0.070837	0.92917
15.596	21.263	18.596	15.263	16.596	12.263	10.929	11.596	10.596	7.2625	6.2625	5.9292	5.5958	5.9292	5.5958	2.2625	2.9292	2.9292	1.5958	0.92916	0.26249	0.92916	2.5958	0.59583	0.59583	0.92917	-0.070837	0.92916	-0.070837	0.2625	-0.73751	-1.0708	-0.73751	-1.0708	-1.0708	-0.73751	-0.73751	-0.73751	-0.73751	-0.73751	-1.0708	-0.40417	-0.40417	-0.73751	-0.070837	-0.73751	0.92917	-1.0708	-1.0708	-1.0708
25.596	21.596	20.929	19.263	15.929	13.929	9.5959	11.929	10.263	6.2625	7.9292	7.2625	6.5958	6.5958	6.5959	4.5958	5.9292	4.2625	6.2625	2.2625	3.9292	2.9292	5.9292	2.2625	2.9292	2.5958	0.59583	-0.40417	-0.070837	-0.40417	-0.73751	-0.40417	-0.73751	-0.73751	-0.40417	0.2625	-1.0708	-0.73751	0.2625	0.2625	-1.0708	0.2625	-0.40417	-0.40417	-0.07084	-0.40417	-1.0708	-0.40417	-0.40417	-0.40417
24.263	25.929	19.263	18.596	18.929	10.596	10.929	8.2625	7.9292	6.5958	3.9292	6.5959	6.5958	2.9292	3.5958	2.9292	2.9292	1.9292	2.5958	0.92917	0.59583	1.9292	1.9292	1.5958	2.5958	0.92917	2.5958	1.5958	1.5958	-0.40417	0.2625	0.26249	-0.40417	0.59583	0.26249	-0.40417	-0.73751	-0.40417	0.92916	1.9292	0.59583	0.26249	1.5958	0.92916	1.2625	-0.07084	1.9292	2.5958	0.59583	0.59583
28.263	27.262	25.596	23.262	21.262	18.929	12.263	15.596	13.596	11.263	12.596	11.929	10.929	6.9292	4.9292	6.2625	4.5958	2.5958	0.92916	2.9292	2.9292	1.9292	2.2625	2.2625	2.2625	1.2625	1.9292	0.59583	1.2625	-0.07084	0.59583	-0.40417	0.59583	1.5958	0.2625	0.2625	-0.73751	0.59583	-0.40417	0.2625	0.2625	0.92916	-0.40417	0.59583	1.2625	-0.40417	1.5958	0.2625	-0.40417	0.59583
36.262	36.929	31.595	25.929	25.596	19.263	17.929	10.263	9.2625	6.9292	7.2625	4.9292	8.5958	6.5959	5.2625	5.5958	4.9292	1.9292	1.5958	2.5958	2.9292	1.5958	1.2625	0.59583	2.9292	2.2625	1.9292	0.2625	0.92916	-0.070837	0.2625	-0.40417	-0.07084	-0.07084	-0.40417	0.2625	0.92917	-0.40417	-0.070837	0.92916	-0.07084	-0.40417	-1.0708	-0.73751	-0.73751	-1.0708	-1.0708	-0.73751	-0.40417	-0.40417
14.929	17.929	20.263	18.263	16.263	12.929	9.2625	11.929	8.2625	7.5959	4.9292	4.2625	6.9292	5.2625	7.9292	3.5958	3.2625	4.2625	7.5959	3.9292	6.5959	5.9292	3.5958	3.2625	5.5958	3.5958	6.2625	2.9292	5.2625	3.9292	3.5958	3.5958	1.5958	4.9292	2.9292	3.5958	2.2625	1.2625	1.9292	2.2625	1.5958	3.2625	3.2625	1.5958	1.9292	1.2625	1.9292	-0.07084	-0.07084	0.92917
18.263	21.596	19.263	20.929	18.596	17.263	19.929	15.929	15.929	15.263	12.929	10.596	9.9292	6.5959	2.9292	3.2625	2.2625	2.9292	0.59583	1.5958	1.5958	0.26249	2.2625	1.5958	1.5958	0.92917	0.59583	2.9292	3.2625	2.9292	4.9292	5.9292	5.9292	4.2625	4.5958	0.92916	1.9292	0.92916	0.2625	-0.07084	0.2625	0.59583	0.59583	0.92917	-0.07084	0.92916	0.59583	1.5958	1.9292	1.9292
19.596	20.929	20.929	16.596	16.929	20.263	19.929	15.596	16.929	15.596	6.9292	10.263	8.9292	7.9292	6.9292	5.9292	6.9292	4.9292	4.2625	6.9292	6.2625	6.5958	6.5958	4.5958	6.5958	4.9292	2.9292	5.5958	3.9292	3.5958	2.2625	1.5958	0.92916	2.5958	3.5958	-0.40417	2.5958	1.2625	1.9292	1.5958	-0.07084	2.5958	1.9292	1.9292	-0.07084	1.9292	1.9292	-0.73751	-0.40417	0.92917
60.261	59.261	57.595	46.929	42.595	31.595	30.929	18.929	12.929	8.9292	3.9292	4.5958	2.9292	1.5958	0.92916	3.2625	1.2625	2.2625	0.92916	2.9292	1.2625	1.5958	0.92916	1.2625	3.2625	2.9292	0.59583	2.9292	1.5958	2.9292	3.2625	4.5958	3.5958	3.2625	5.9292	3.5958	5.5958	5.9292	3.9292	6.5958	4.5958	5.5958	2.5958	4.2625	2.5958	1.5958	3.5958	0.26249	0.92916	0.2625
26.929	25.929	24.596	23.596	20.596	23.262	21.262	16.929	11.596	8.2625	6.9292	6.9292	3.9292	3.9292	4.5958	3.5958	3.2625	2.9292	0.92917	1.5958	1.9292	1.5958	-0.070837	-0.07084	0.2625	0.92916	0.2625	0.59583	0.59583	-0.070837	0.92917	0.2625	1.2625	0.2625	-0.73751	0.2625	0.59583	-0.73751	-0.070837	0.2625	0.92916	-0.40417	-0.40417	-0.73751	0.26249	0.26249	-0.40417	1.2625	2.2625	2.9292
17.596	26.262	24.262	20.929	16.263	15.929	15.929	11.263	14.929	9.2625	11.263	8.9292	7.9292	6.5958	8.9292	6.2625	4.9292	7.5958	6.5958	5.2625	4.2625	2.5958	0.92917	-0.07084	-0.07084	-0.40417	-1.0708	0.2625	-1.0708	0.2625	-0.40417	-0.73751	-0.40417	-1.0708	-0.73751	-0.40417	-0.070837	0.59583	-0.73751	-0.73751	-0.40417	-0.40417	-0.73751	-0.73751	-0.73751	-0.40417	-0.73751	0.2625	-0.73751	0.2625
16.929	17.263	14.929	15.263	15.596	15.263	13.263	13.596	12.929	12.929	16.263	11.263	10.596	9.9292	9.2625	10.263	7.2625	6.5959	6.2625	5.2625	5.9292	8.5959	3.9292	5.5958	6.5958	3.9292	4.9292	5.2625	5.9292	3.9292	4.9292	2.5958	0.92916	1.9292	2.2625	1.2625	-0.40417	-0.40417	-1.0708	-0.40417	0.26249	0.59583	-0.73751	0.92916	-1.0708	-0.73751	-0.070837	-0.40417	-0.40417	-0.40417
32.262	28.596	33.262	29.596	26.262	24.262	20.263	17.929	15.596	12.929	11.596	9.5959	11.596	6.9292	12.263	9.2625	10.263	9.2625	8.9292	6.9292	7.2625	7.2625	3.9292	5.2625	5.2625	5.5958	3.5958	4.5958	5.9292	3.5958	2.9292	3.9292	5.5958	2.9292	0.59583	0.2625	0.59583	-0.40417	-0.070837	-0.40417	-0.73751	-1.0708	-0.40417	-0.07084	-1.0708	-0.40417	-0.070837	-0.40417	-0.73751	-0.40417
23.596	22.929	19.929	19.929	15.929	14.596	8.9292	11.929	9.5959	4.9292	6.2625	2.9292	3.9292	4.5958	1.2625	3.9292	2.9292	3.9292	3.9292	3.2625	2.5958	2.9292	2.9292	2.9292	3.2625	-0.40417	2.5958	1.5958	0.92917	3.5958	2.9292	4.9292	5.2625	3.2625	2.9292	-0.07084	0.2625	-0.070837	-0.73751	-1.0708	-0.73751	-1.0708	-0.73751	-1.0708	-1.0708	-1.0708	-1.0708	-1.0708	-0.73751	-0.40417
19.596	16.263	20.263	17.596	18.263	13.263	16.596	14.929	9.2625	11.263	11.596	8.5958	9.5958	5.2625	5.2625	9.2625	6.5958	7.5958	6.2625	7.5958	6.9292	4.5958	4.2625	3.5958	5.2625	4.2625	6.2625	7.2625	7.2625	4.2625	4.9292	7.2625	6.9292	3.2625	5.5958	3.9292	3.2625	2.2625	1.5958	2.2625	0.92917	0.92916	0.59583	1.5958	0.59583	0.59583	0.59583	0.59583	0.2625	1.2625
20.929	17.596	20.263	15.596	16.596	13.929	9.9292	7.9292	6.9292	4.2625	3.2625	3.9292	3.9292	2.9292	1.9292	1.9292	0.2625	1.5958	0.92916	0.26249	2.5958	-0.40417	0.59583	0.59583	-0.070837	0.59583	-1.0708	-0.070837	-0.07084	1.5958	-0.40417	-1.0708	-1.0708	-1.0708	-1.0708	-0.73751	-0.73751	-0.73751	0.92916	-0.73751	-0.070837	-0.73751	-0.40417	-0.73751	-0.73751	-0.73751	-0.73751	-0.73751	-1.0708	-0.73751
20.929	22.929	21.263	27.596	23.596	24.262	23.929	22.929	17.929	15.929	15.263	7.9292	8.9292	8.5958	7.2625	7.5958	9.9292	7.5958	7.2625	3.9292	4.5958	6.2625	4.5958	5.2625	3.9292	3.2625	4.2625	5.2625	5.9292	4.2625	4.5958	3.5958	5.5958	8.5958	5.9292	3.9292	4.9292	5.9292	4.5958	3.9292	3.2625	3.9292	2.9292	2.2625	5.9292	5.2625	4.2625	2.9292	3.5958	2.5958
16.929	19.263	18.263	18.596	13.929	13.929	13.596	12.929	11.929	12.929	11.263	10.596	7.2625	6.5958	7.2625	6.5958	6.9292	2.2625	3.5958	1.2625	0.26249	-0.73751	-0.73751	-1.0708	-1.0708	-1.0708	-1.0708	-0.07084	-1.0708	-1.0708	-0.73751	-1.0708	-1.0708	-0.73751	-0.40417	-1.0708	-1.0708	-1.0708	-1.0708	-0.73751	-1.0708	-1.0708	-1.0708	-1.0708	-1.0708	-0.73751	-1.0708	-1.0708	-1.0708	-0.73751
18.263	21.263	16.263	16.929	17.929	13.929	15.596	15.596	8.9292	10.929	5.9292	12.263	9.5959	10.596	9.2625	8.2625	5.5958	7.2625	10.596	8.2625	10.263	9.2625	10.929	8.2625	5.5958	7.2625	9.5959	7.9292	5.9292	7.9292	6.5958	6.5958	6.5958	7.5958	6.2625	8.5958	5.5958	6.2625	6.2625	8.2625	7.9292	7.2625	5.5958	6.5958	4.5958	5.9292	8.5957	5.5958	8.5958	5.5958
22.263	22.596	25.263	15.929	17.929	13.263	12.596	8.5958	7.9292	8.5959	8.9292	7.2625	9.5958	7.2625	9.9292	8.9292	4.5958	6.5958	5.9292	8.5959	5.2625	6.5959	5.9292	6.9292	4.9292	5.2625	6.2625	2.9292	5.5958	2.2625	2.5958	2.5958	2.2625	1.5958	2.5958	3.5958	2.9292	3.9292	3.9292	2.2625	2.2625	3.9292	5.2625	1.2625	4.9292	3.5958	4.5958	4.2625	6.5958	5.9292
38.262	38.595	39.929	33.596	30.596	27.929	23.263	16.263	17.596	10.263	15.596	12.929	9.2625	6.5958	4.2625	2.9292	1.5958	4.5958	5.5958	2.5958	4.5958	5.5959	2.2625	1.9292	-0.73751	0.92917	1.2625	1.2625	2.5958	0.59583	3.2625	3.5958	2.2625	1.5958	2.5958	1.5958	0.92916	0.2625	0.59583	0.59583	-0.73751	-0.40417	-0.07084	0.2625	1.5958	-0.40417	-0.40417	0.26249	1.5958	-1.0708
12.263	8.2625	14.929	13.929	17.263	21.263	20.263	25.596	20.262	17.929	17.596	16.596	18.596	15.263	9.2625	10.263	6.9292	4.9292	6.2625	5.5958	5.2625	2.9292	2.5958	2.5958	2.5958	0.92917	2.5958	2.5958	1.2625	1.2625	-0.40417	1.9292	1.2625	-0.070837	-0.07084	0.59583	1.5958	0.2625	-0.73751	0.2625	0.2625	-0.40417	-0.40417	-0.40417	-0.73751	-0.070837	-0.40417	-0.73751	0.2625	-0.40417
28.929	26.929	24.929	23.929	20.929	18.596	19.929	16.929	14.929	11.929	12.263	9.5959	10.596	6.9292	5.9292	4.9292	4.9292	4.5958	5.2625	1.9292	1.9292	-0.40417	-0.40417	1.9292	0.2625	2.2625	1.2625	0.2625	0.2625	0.26249	1.2625	-1.0708	-0.07084	-0.07084	-0.40417	-0.73751	-0.07084	-1.0708	-1.0708	-1.0708	-0.73751	-0.73751	-1.0708	-1.0708	-1.0708	-0.40417	-0.40417	-0.73751	-1.0708	-0.73751
22.263	20.596	14.263	18.263	15.929	14.929	12.596	12.596	9.9292	11.596	10.929	8.9292	6.2625	6.5959	9.5959	4.9292	5.9292	4.2625	4.9292	2.5958	2.5958	3.2625	2.5958	3.5958	2.9292	1.5958	1.5958	1.2625	2.5958	0.59583	1.2625	1.9292	-0.07084	-0.07084	0.92916	-0.40417	0.2625	0.26249	0.92916	-0.73751	0.92917	0.2625	1.2625	-0.40417	1.2625	1.5958	2.9292	0.26249	0.59583	-0.40417
40.929	39.595	38.929	34.929	28.596	25.596	18.929	15.596	10.929	9.9292	7.9292	4.9292	5.9292	3.2625	1.9292	3.2625	2.5958	2.9292	1.9292	2.9292	0.59583	-0.07084	0.59583	-0.070837	-0.40417	-0.73751	-0.40417	-0.40417	0.2625	0.2625	-0.07084	-0.07084	-0.73751	1.2625	0.92916	0.59583	1.2625	0.59583	0.59583	0.92917	-0.070837	-0.07084	0.2625	0.26249	-0.070837	1.5958	1.2625	1.2625	-0.070837	-0.40417
23.555	19.222	17.888	17.888	18.555	15.888	12.555	12.555	12.555	9.2218	12.888	10.888	7.5551	10.555	9.8884	6.2218	7.5551	6.5551	2.8885	2.5552	3.5551	0.88852	3.5551	3.5552	4.5551	1.8885	1.8885	1.8885	1.8885	2.5552	0.88851	1.5552	2.5551	1.2218	1.2218	1.5552	-0.11148	2.5552	1.5551	0.22185	0.55518	-0.44481	0.88852	-0.44482	1.5552	1.5552	-0.44481	-0.44481	-0.11148	-0.11149
16.888	13.222	12.888	13.222	14.555	14.222	16.888	16.888	13.888	15.888	13.555	14.222	12.555	7.2218	8.2218	4.5551	6.2218	3.5551	3.5552	3.2218	2.8885	1.8885	1.2218	0.22184	0.55517	0.55518	0.22184	-0.77815	-0.11149	-0.11149	-0.44481	-0.44482	-0.77815	-1.1115	-0.44481	-1.1115	-1.1115	-0.44481	-0.77815	-1.1115	-1.1115	-1.1115	-1.1115	-0.44481	-1.1115	-1.1115	-1.1115	-0.44481	-1.1115	-1.1115
20.222	21.555	20.555	16.888	16.555	12.888	7.8884	3.5551	4.5551	4.8885	4.8885	2.8885	1.5552	3.2218	3.2218	1.8885	2.8885	2.8885	0.88851	0.88852	1.2218	3.2218	1.5552	2.2218	2.5552	-0.77815	3.2218	1.2218	2.8885	4.5551	3.5552	3.2218	2.8885	2.5552	4.5551	3.8885	1.8885	3.2218	0.55518	1.2218	0.55518	1.2218	-0.11148	-0.11149	-0.77815	-0.44481	-0.11148	0.22184	0.88851	1.5552
66.888	63.221	59.888	54.555	43.222	34.555	21.222	13.888	4.8885	0.8885	-0.11148	-0.44482	1.2218	-0.11148	-0.11148	-0.11148	-0.11148	-0.77815	-0.77815	0.22184	-0.77815	-0.11148	-0.44481	-0.44481	-0.44481	-1.1115	-0.77815	-0.77815	-0.44481	-0.44481	-0.44481	-0.77815	-0.44481	-0.44481	-0.44481	0.55518	-0.44481	-0.77815	-0.44481	-0.44481	-0.77815	-1.1115	0.22185	-0.77815	-0.44481	0.55519	0.8885	-0.11149	-0.77815	-0.44481
37.555	41.555	42.888	39.222	36.222	28.555	21.222	15.222	10.555	7.2218	5.8885	5.2218	2.8885	3.2218	1.2218	0.8885	1.8885	1.8885	1.2218	1.8885	0.22184	0.8885	0.22185	-0.11148	-0.11148	0.88849	1.8885	2.5551	1.8885	0.8885	2.8885	0.8885	0.55517	1.5552	0.8885	0.55518	0.88851	0.55518	0.22184	0.8885	1.2218	1.2218	0.55518	1.2218	0.88851	0.55518	0.55517	1.2218	1.2218	-0.44482
24.888	19.555	20.888	19.555	18.888	18.555	13.222	12.888	12.222	10.555	7.8885	10.555	6.2218	6.8884	7.5551	4.2218	3.8885	5.5551	2.2218	3.2218	1.8885	0.88851	1.2218	0.88851	-0.11148	0.8885	1.2219	0.22184	2.5552	1.5552	2.5552	2.8885	2.2218	0.88851	1.5552	2.8885	1.5552	1.2218	2.5551	2.5551	1.8885	3.2218	0.22184	1.8885	2.8885	1.8885	0.55518	2.5551	0.22184	-0.11149
20.888	17.888	18.555	20.222	19.222	17.222	14.555	13.555	12.222	11.555	10.222	9.2218	7.2218	5.8885	3.5552	1.8885	0.22185	-0.44481	-0.77815	-0.77815	-0.77815	-0.77815	-0.44481	0.22185	0.8885	2.2218	1.8885	2.2218	4.2218	5.8885	5.8885	5.5551	5.8885	6.8885	5.5551	4.5551	3.2218	1.5552	0.22184	0.22184	-0.44482	-0.11148	-0.44481	-1.1115	-0.77815	-1.1115	-1.1115	-1.1115	-1.1115	-1.1115
18.222	18.222	21.555	19.555	16.222	15.888	11.555	10.888	7.5551	5.2218	7.2218	5.8885	5.2218	3.5551	6.2218	3.5551	1.5552	1.2218	2.2218	3.5552	2.5552	3.2218	5.8885	2.5552	2.5552	1.5552	3.8885	1.8885	0.8885	0.8885	0.88851	-0.11149	-0.44481	-0.77815	-1.1115	-0.11149	-1.1115	-0.77815	-0.77815	-1.1115	-1.1115	-1.1115	-1.1115	-1.1115	-1.1115	-0.77815	-1.1115	-1.1115	-0.77815	-0.44481
35.555	34.888	29.888	26.555	21.555	19.222	14.222	11.555	14.555	9.2218	8.5551	5.5551	7.8884	2.5551	3.2218	2.5552	3.5551	1.5552	4.5551	7.8885	4.2218	3.2218	5.8885	2.8885	4.8885	6.5551	6.2218	4.5552	6.2218	5.2218	4.2218	5.2218	5.5552	2.2218	2.8885	2.5551	2.5552	0.88851	1.2218	-0.44481	0.55518	0.22185	0.55518	0.55518	-0.11148	2.2218	2.2218	2.2218	1.5552	1.5552
16.222	21.222	18.888	18.555	16.888	14.888	17.222	15.222	11.888	12.222	12.222	6.8884	7.2218	7.5551	8.5551	3.8885	4.2218	2.5552	1.8885	1.8885	2.2218	2.8885	2.5552	0.8885	2.5552	0.88851	-0.11148	0.88851	-0.77815	-0.44481	-0.11148	-1.1115	-1.1115	-0.77815	-0.77815	-0.44481	-0.77815	-0.44481	-0.77815	-0.77815	0.55518	-0.11149	-0.11149	-1.1115	-0.44481	-1.1115	-1.1115	-0.77815	-0.44481	-0.44482
19.555	19.222	18.555	14.555	19.555	13.888	6.8884	10.222	6.8884	6.2218	7.2218	3.5551	3.5551	3.2218	1.2218	3.5551	3.2218	1.5552	3.5552	4.2218	4.5551	2.2218	5.2218	5.5551	4.5551	2.8885	1.8885	0.55518	1.2219	0.55518	0.22184	0.88851	0.22185	-0.77815	0.8885	0.22185	1.5552	-0.11148	-0.44481	-0.44482	-0.44481	-0.44481	-0.77815	-0.11149	-0.77815	-0.77815	-1.1115	-0.77815	0.22184	-1.1115
19.555	18.222	19.888	16.222	16.555	10.555	9.2218	8.5551	7.8884	3.5551	8.2218	7.5551	3.8885	4.8885	2.2218	2.8885	0.55519	-0.44481	3.2218	0.88851	1.5552	-0.11148	0.88851	1.2218	2.5552	0.55518	0.55518	0.55518	0.22185	1.5552	2.2218	0.22184	0.8885	1.5552	1.5552	2.5552	0.55518	0.55517	1.2218	-0.77815	0.22184	-0.77815	-0.77815	0.22184	-0.44481	-0.77815	-0.44482	-0.77815	0.22184	-0.44481
22.888	21.222	24.555	23.222	25.888	26.555	24.888	22.888	16.222	11.555	8.5551	7.5551	3.8885	2.2218	0.22184	-0.44482	-1.1115	-0.77815	-0.77815	-1.1115	-1.1115	-1.1115	-1.1115	-0.77815	-0.77815	-0.77815	-1.1115	-1.1115	-0.11149	-0.77815	0.55518	0.55518	-0.44481	-0.77815	0.55517	-0.44481	1.2218	0.22184	0.8885	-0.11148	-0.44481	-0.44482	-1.1115	-0.77815	-1.1115	-0.77815	-1.1115	-1.1115	-1.1115	-1.1115
83.555	74.221	72.221	58.888	47.222	31.222	19.888	13.222	11.222	8.5551	6.2218	6.2218	5.5552	7.2218	5.8885	4.5551	5.8885	3.5551	3.2218	5.2218	5.2218	4.2218	4.2218	4.8885	2.5552	2.8885	0.55518	0.8885	1.2218	2.5551	0.55519	2.8885	1.5552	0.8885	1.2218	1.8885	1.8885	-0.44482	0.22184	0.55518	0.22184	0.8885	1.5552	1.2218	0.88851	0.22184	0.22184	2.5551	1.5552	1.5552
28.888	28.222	28.555	27.888	20.888	14.555	12.888	9.5551	6.8885	5.5551	3.5552	3.2218	3.5551	1.2218	1.8885	0.88851	1.5552	2.2218	0.22184	1.2218	0.88851	0.55519	-0.44481	0.22184	-0.77815	-0.44482	1.2218	-0.11148	-0.44481	0.22184	-0.11148	-1.1115	-0.77815	-0.77815	-0.77815	0.22184	-0.77815	-0.11149	-0.44481	0.55518	0.8885	0.22184	-0.77815	-0.44481	-0.77815	-0.44481	-0.44482	1.8885	1.8885	3.2218
92.888	83.221	72.221	57.221	40.888	27.888	21.888	9.8884	7.2218	4.5551	3.2218	1.2218	1.2218	-0.11149	1.5552	2.8885	1.8885	2.8885	0.55518	0.55518	2.5552	1.8885	0.88851	-0.44481	-0.44481	0.88852	1.2218	2.2218	0.55518	1.8885	0.22183	1.8885	2.2218	0.22184	-0.44482	0.88851	-0.11149	0.22184	0.55518	-0.11149	0.88851	0.88852	1.5552	0.22184	-1.1115	-0.11148	-0.77815	-1.1115	-0.77815	-1.1115
24.222	22.222	23.222	17.555	20.888	19.555	16.222	15.888	12.888	9.2218	9.5551	6.8885	4.5551	5.8884	2.8885	3.8885	1.8885	0.22184	0.88851	-0.11148	-0.44481	-1.1115	-0.77815	-0.11148	-1.1115	-1.1115	-0.77815	-0.44481	-0.77815	-0.77815	-0.77815	-1.1115	-0.77815	-1.1115	-0.77815	-1.1115	-1.1115	-0.77815	-0.44481	-0.77815	-1.1115	-0.44481	-0.11148	0.22184	-1.1115	-0.44482	-1.1115	-0.44481	0.22184	-0.44481
29.555	23.222	21.888	15.888	17.555	19.222	15.555	12.888	12.888	10.888	7.5551	10.555	6.8885	9.2218	8.5551	7.8884	7.2218	5.2218	5.8885	9.8884	8.2218	6.5551	9.5551	6.5551	6.5551	9.2218	3.8885	1.5552	4.5551	3.2218	4.5551	3.2218	2.2218	2.8885	2.5552	0.88852	1.5552	1.8885	0.55519	1.5552	3.5551	1.8885	5.8885	3.8885	2.8885	3.8885	3.2218	1.5552	1.8885	1.5552
19.555	15.888	19.555	15.888	17.888	14.555	10.888	13.555	11.555	11.222	11.888	8.2218	12.888	10.555	10.888	8.8884	9.5551	4.2218	8.2218	3.8885	6.5551	4.8885	4.2218	2.8885	2.8885	3.2218	3.8885	2.2218	4.8885	2.5551	2.5552	4.8885	1.5552	1.2218	3.5551	2.5551	4.2218	0.8885	4.5551	2.5551	4.8885	3.8885	4.8885	6.5551	4.5551	3.8885	2.5552	1.2218	4.2218	0.88851
28.222	27.222	23.222	15.888	10.555	7.5551	7.5551	4.5551	5.5551	3.8885	-0.11149	4.2218	1.5552	2.5552	0.8885	1.5552	-0.44482	1.5552	0.22185	2.5552	2.8885	2.8885	1.5552	2.5552	3.8885	2.2218	2.5552	1.8885	1.8885	2.2218	-0.11148	0.55517	0.8885	0.55518	0.55517	0.8885	-0.11148	-0.44482	0.22183	0.55518	0.22184	0.22184	0.22184	-0.11149	-0.11149	-0.44481	0.22184	-0.11148	0.22184	-0.11148
26.222	24.555	22.888	27.888	19.888	17.555	9.5551	5.8885	4.5551	1.2218	0.55519	0.22184	-0.44481	-0.11148	-0.77815	-0.77815	-0.11148	-0.77815	-0.44481	-0.77815	-0.11149	-0.11149	-0.77815	-0.44481	-0.77815	-0.77815	-0.77815	-1.1115	-1.1115	-1.1115	-0.77815	-0.11149	-0.77815	-1.1115	-1.1115	-0.77815	-1.1115	-1.1115	-1.1115	-1.1115	-0.77815	-1.1115	-1.1115	-1.1115	-1.1115	-1.1115	-1.1115	-0.77815	-0.77815	-0.77815
22.888	22.888	25.222	26.222	22.888	22.222	17.222	14.222	8.5551	6.8884	7.8884	6.2218	5.2218	4.5551	3.8885	4.5551	3.5552	1.2218	2.2218	3.2218	2.5552	1.2218	5.5551	6.2218	1.5552	3.8885	3.5552	1.8885	3.8885	3.5551	5.2218	1.8885	3.2218	3.2218	4.5551	3.8885	5.2218	8.2218	4.5551	5.5551	6.8884	5.2218	7.2218	7.5551	6.2218	9.5551	6.2218	5.8885	9.5551	6.2218
34.888	31.888	25.888	17.888	13.222	9.8884	5.8884	3.5551	1.2218	2.5552	3.2218	3.5551	2.2218	2.8885	3.5551	2.5552	4.8885	1.5552	1.2218	2.2218	1.2218	0.88851	0.8885	1.8885	1.5552	0.88851	0.55518	0.22184	0.55517	-0.77815	0.55517	0.22183	-0.44482	-0.44481	-1.1115	-0.44481	-0.77815	-0.77815	-0.77815	-0.44481	-0.77815	-0.77815	-1.1115	-0.11149	-0.44482	0.55517	-0.44481	0.55517	1.8885	0.55518
58.221	60.888	55.222	48.555	45.888	37.222	26.222	15.222	12.222	6.5551	4.5552	1.5552	2.2218	1.5552	1.5552	1.5552	1.2218	2.2218	1.8885	1.5552	0.55518	0.22185	0.88852	0.8885	1.2218	1.5552	0.88852	0.55519	0.22184	0.8885	0.55517	0.22184	-0.11149	0.55517	-0.11148	0.22183	-0.77815	0.22184	-0.77815	0.22185	-0.11148	-0.77815	-0.11148	-1.1115	-1.1115	-0.77815	-0.44481	-1.1115	-1.1115	-0.11149
16.888	23.555	16.222	23.888	18.222	16.222	14.555	14.222	10.888	4.5551	5.2218	5.2218	5.2218	3.5552	1.8885	1.2218	-0.44481	-0.44481	1.2219	0.55518	0.55517	1.5552	-0.11148	-0.11148	0.8885	2.8885	1.2218	-1.1115	-0.11149	0.22184	0.88852	-0.11148	3.2218	0.22184	1.2218	0.55518	-0.11149	0.22184	-0.11149	0.55518	0.22184	1.8885	1.2218	0.8885	0.88851	0.55517	1.2218	-0.11149	-0.77815	0.55518
23.555	23.888	20.555	20.888	18.555	15.555	10.555	9.5551	8.5551	10.555	9.8885	11.222	11.888	12.888	10.222	7.2218	8.5551	7.2218	6.5551	6.5551	4.2218	5.5551	6.8885	4.5551	5.8885	4.5551	5.5552	6.8885	4.8885	1.2218	3.8885	3.8885	2.8885	7.2218	4.8885	5.2218	2.8885	3.8885	2.8885	3.5551	2.5552	2.8885	2.5551	1.8885	1.5552	0.88851	1.2218	1.2218	0.55518	-0.11148
85.555	80.221	69.221	55.888	36.888	19.222	14.555	12.222	5.8885	2.8885	3.5551	2.5551	-0.44481	-0.11148	0.88851	0.22185	0.55518	-0.11148	-0.77815	-0.44481	-0.44482	-0.77815	-0.44481	-0.11149	-0.11149	0.22184	0.22185	0.55519	-0.44481	0.22184	0.22185	-1.1115	-0.44481	0.22184	-0.77815	-0.77815	0.22185	-0.77815	-1.1115	0.22185	-0.77815	-1.1115	-0.11148	-0.44481	-0.77815	0.22185	-0.11149	-0.77815	-0.77815	-0.11148
26.222	20.555	21.888	19.888	21.555	22.888	20.555	17.222	14.555	11.222	13.555	9.2218	11.222	9.2218	12.222	12.222	11.555	12.555	10.888	12.555	10.222	10.222	10.888	9.8885	8.2218	11.555	8.2218	8.8884	9.2218	7.8885	11.888	8.8884	7.8885	8.8884	4.5552	6.5551	6.2218	8.5551	6.2218	4.5551	2.5551	3.8885	3.8885	3.8885	4.5551	5.2218	2.5552	1.8885	2.5552	2.8885
25.555	21.555	19.555	23.555	22.222	19.888	13.888	14.888	13.555	12.888	10.888	10.555	12.222	7.5551	8.5551	7.8884	6.2218	5.8885	6.2218	4.8885	5.2218	1.2218	3.8885	3.8885	6.5551	4.2218	2.8885	3.2218	3.8885	3.5551	3.5551	1.8885	3.5551	1.8885	1.5552	2.8885	4.2218	2.2218	1.5552	1.8885	1.8885	2.2218	1.8885	2.5552	1.2218	3.2218	1.8885	1.8885	1.8885	1.5552
18.222	15.888	16.555	14.222	18.222	14.555	16.222	15.555	13.222	10.222	10.222	5.8885	5.5551	6.5551	6.8885	5.5551	3.8885	3.2218	1.5552	3.5551	2.5551	2.2218	2.5551	2.2218	2.8885	1.2218	2.2218	0.8885	1.5552	1.2218	1.5552	0.88851	2.2218	1.8885	1.8885	2.2218	2.2218	1.8885	3.8885	3.5551	2.8885	3.5551	3.2218	1.5552	1.5552	0.8885	1.2218	-0.44481	0.22185	0.22183
27.382	24.715	27.382	26.382	22.049	16.715	15.382	15.049	15.049	18.049	13.715	11.715	15.049	13.715	8.0487	6.7154	5.3821	3.0487	3.382	1.0487	2.0487	1.7154	1.0487	0.7154	-1.9513	-0.95128	-1.2846	-2.6179	0.38212	-1.6179	-3.2847	-3.618	-2.9513	-4.2847	-4.2847	-3.618	-3.2846	-3.9513	-4.2847	-3.2846	-3.618	-4.2847	-4.2847	-3.9513	-3.618	-4.2847	-3.9513	-4.2847	-4.618	-3.9513
30.716	32.049	28.382	27.382	27.049	26.382	18.382	19.382	14.715	8.3821	7.0487	8.382	5.0487	3.7154	4.0487	6.0487	2.7154	2.3821	3.0487	4.7154	6.0487	9.3821	9.0487	8.382	8.382	10.382	7.3821	6.382	8.0487	4.7154	3.0488	4.3821	3.7154	4.7154	2.0487	5.7154	5.0487	5.7154	3.0487	6.0487	8.3821	9.3821	7.0487	6.7154	7.7154	3.3821	5.7154	4.0487	6.7154	4.0487
29.382	30.382	29.383	29.382	25.382	17.715	20.049	13.715	13.715	9.0487	11.049	4.3821	2.3821	6.3821	7.3821	5.0487	1.7154	0.38209	1.7154	2.7154	2.382	1.0487	3.0487	2.7154	3.3821	5.3821	2.7154	2.0487	1.7154	0.71541	0.71541	-0.95128	0.048747	-2.2846	-1.6179	-2.6179	-1.9512	-3.2846	-0.95129	-1.9513	-2.2846	-3.2847	-2.9513	-2.9513	-3.2846	-3.9513	-3.618	-3.9513	-4.2847	-3.618
21.382	20.049	24.715	23.382	23.715	20.382	17.382	16.715	11.382	12.382	8.382	9.382	4.7154	-0.2846	2.0487	-1.2846	-1.9513	-2.2846	-0.28459	-3.2846	-2.6179	-2.2846	-2.2846	-2.2846	-2.2846	-3.9513	-3.2846	-2.9513	-3.2846	-2.9513	-1.9513	-3.618	-3.2846	-1.9513	-3.2846	-2.2847	-2.2846	-1.618	-2.9513	-2.2846	-0.95129	-2.6179	0.71537	-3.618	-2.2846	-1.618	-2.9513	-2.618	-3.2846	-3.618
30.049	36.049	27.382	28.049	30.715	25.049	16.715	19.049	11.715	10.049	12.382	8.382	4.3821	9.382	5.7154	3.3821	2.3821	2.7154	5.0487	3.7154	3.0487	1.382	3.0487	0.71537	1.0487	5.0487	1.7154	2.0487	2.382	0.04872	2.3821	0.38204	-0.95129	2.382	-2.618	-1.6179	-2.6179	-2.2846	-3.9513	-3.9513	-2.618	-4.2847	-0.95128	-3.618	-3.618	-2.618	-3.9513	-3.618	-4.618	-4.618
26.715	27.049	30.716	29.715	25.049	18.049	22.049	20.382	15.049	12.715	7.3821	5.3821	2.3821	2.3821	4.3821	-0.61793	-1.6179	-2.2846	-1.9513	-1.9513	-2.9513	-2.6179	-3.618	-4.2847	-3.9513	-4.618	-4.2847	-4.618	-4.618	-4.2847	-3.9513	-4.2847	-4.618	-4.618	-4.618	-4.618	-4.618	-4.618	-4.618	-4.618	-4.618	-4.618	-4.618	-4.618	-4.618	-4.2847	-4.618	-4.618	-4.618	-4.618
29.382	30.382	30.382	26.716	21.382	19.382	19.049	14.382	10.715	11.715	3.3821	3.0487	3.7154	2.0487	0.38208	0.38204	1.7154	1.0487	1.7154	0.71545	1.0487	0.38203	-1.9513	-0.28464	-0.95129	0.71543	0.048707	-0.61792	-1.2847	-2.618	-1.9513	-1.9513	-3.2846	-1.6179	-2.618	-3.2846	-3.9513	-2.9513	-3.9513	-4.618	-4.618	-2.9513	-2.618	-2.618	-0.95132	-2.2846	-0.95131	1.0487	1.0487	3.7153
38.716	38.383	34.715	29.049	29.049	24.049	24.382	17.049	13.382	11.715	12.382	10.382	7.7154	8.3821	3.7154	3.7154	0.38207	-0.61791	-0.95128	-1.9513	-1.2846	-1.6179	-3.618	-3.9513	-2.2846	-3.9513	-2.618	-2.2846	-2.618	-3.2846	-4.2847	-4.2847	-3.9513	-3.2846	-2.9513	-4.618	-4.2847	-3.618	-2.2846	-2.9513	-1.2847	-2.618	-2.9513	-3.2846	-4.2847	-4.618	-4.618	-4.2847	-4.618	-3.9513
44.049	41.383	33.383	39.716	32.383	35.716	29.049	21.049	12.049	10.715	9.3821	7.0487	5.7154	4.0487	4.7154	4.382	2.3821	1.7154	1.3821	2.3821	1.0487	0.048747	-0.2846	-0.61795	0.71537	-0.61792	-0.95125	-1.2846	0.38205	-2.2846	-2.2846	-0.28465	-0.28464	1.7154	-1.2846	0.048693	-0.28465	-0.61796	1.0487	0.71536	0.38201	-1.2846	-1.618	-2.2846	-2.2846	-1.9513	-0.95132	-1.9513	-1.9513	-1.618
27.382	37.049	33.382	38.049	32.383	29.383	31.383	26.716	22.715	17.715	12.382	12.049	3.7154	6.382	4.0487	5.3821	3.0487	4.0487	1.7154	1.0487	-0.61792	1.0487	-1.2846	-1.9513	-2.2846	-3.9513	-2.6179	-1.6179	-0.28463	-2.6179	-1.6179	0.048707	-1.6179	2.0487	-0.28461	2.0487	2.382	0.38204	3.382	3.7154	5.0487	6.3822	3.0487	2.0487	2.0487	0.71539	1.0487	0.38201	0.38203	1.0487
24.715	26.049	32.049	29.382	27.382	23.049	23.382	14.049	14.715	10.715	12.382	10.382	10.716	9.7154	2.7154	4.7154	4.7154	5.3821	4.382	3.0487	3.7154	5.7154	5.0487	6.0487	7.0487	6.0487	6.382	8.0487	4.7153	8.0487	8.382	12.382	10.382	8.3822	9.3822	6.0489	5.3821	6.0489	1.382	0.71541	-0.28461	2.0487	-0.95129	3.382	0.71541	-1.618	0.048733	1.7153	6.0487	5.382
140.05	137.38	119.72	90.051	63.717	37.049	22.382	8.0487	-0.95125	-0.61788	-2.6179	-3.618	-4.2847	-3.618	-4.618	-3.9513	-4.2847	-3.9513	-4.618	-4.618	-4.618	-4.618	-4.618	-4.618	-4.618	-4.618	-4.2847	-4.2847	-4.618	-4.618	-4.618	-4.618	-4.618	-4.618	-4.618	-4.618	-4.618	-4.618	-4.618	-4.618	-4.618	-4.618	-4.618	-4.618	-4.618	-4.618	-4.618	-4.618	-4.618	-4.618
38.716	36.382	33.049	33.049	30.382	28.049	21.715	20.049	11.382	7.7154	7.7154	6.382	3.0487	1.3821	0.71541	2.0487	-0.95127	0.38205	-0.95128	0.048733	-1.2846	1.0487	0.048707	-0.95129	-1.9513	-0.95128	-1.9513	-2.2846	-2.2846	-1.9513	-0.95131	-0.95127	-2.2846	-1.9513	-2.6179	-0.95125	-0.61797	-2.2846	-1.6179	-1.9513	-2.9513	-2.6179	-3.618	-3.2846	-3.618	-3.618	-3.9513	-2.9513	-2.6179	-2.9513
33.382	28.049	27.716	25.049	23.049	18.715	18.715	13.715	8.3821	8.0487	5.7154	5.7153	5.382	4.382	2.382	5.382	3.0487	5.7153	3.7153	6.7153	7.0487	5.0487	6.0487	6.7154	4.382	5.0487	1.3821	0.71535	3.0487	3.0487	-0.95128	2.0488	0.38207	0.71541	3.0488	4.0487	3.7154	2.0487	1.7154	0.7154	1.0487	0.04872	1.3821	1.0488	-0.95124	0.38213	3.7154	3.0487	5.7154	5.382
46.05	44.383	42.717	36.383	32.049	26.716	20.715	10.382	11.715	11.382	5.7154	5.7154	5.0487	5.0487	6.0487	5.0487	5.3821	1.7154	5.3821	7.3821	4.7154	4.3821	8.0487	10.715	13.382	16.382	16.716	11.715	10.382	16.049	12.049	11.049	12.716	13.383	9.7156	11.049	12.049	15.383	10.049	8.3821	12.382	10.382	12.716	11.049	11.382	12.382	15.049	10.049	8.3822	8.7154
26.715	22.715	27.049	23.715	23.382	20.715	16.382	18.715	11.049	8.3821	9.7154	9.7154	8.7154	7.382	8.3821	9.0487	7.7154	4.7154	3.7154	6.7154	3.0488	1.0487	2.3821	0.71539	6.0487	0.71537	2.7154	0.38207	-0.95129	-1.6179	0.38204	0.048693	-1.6179	0.38205	1.0487	1.0487	2.0487	3.382	1.382	0.048707	0.71539	-0.28461	1.0487	1.0487	2.0487	1.0487	-0.28464	3.3821	-0.61792	1.0487
32.715	31.049	34.382	26.382	22.049	23.049	19.715	18.715	16.715	15.715	16.382	14.715	12.049	6.0487	6.7154	3.382	5.3821	6.7154	7.7154	4.7154	6.7154	6.0487	5.7154	3.7154	2.3821	-0.95124	-0.95125	-1.9513	0.048787	-0.61793	-1.9513	-1.9513	-2.6179	-2.9513	-3.9513	-4.2847	-3.618	-3.9513	-3.2846	-4.618	-3.618	-4.618	-3.9513	-3.9513	-3.9513	-2.9513	-1.9513	-3.618	-1.6179	-3.2847
20.715	27.715	22.049	22.382	22.382	19.715	17.715	17.049	12.049	8.7154	10.382	5.7154	5.3821	9.0487	4.0488	3.7154	4.7154	3.0487	-0.95125	0.04872	1.7154	1.7154	0.38204	1.0487	1.7154	3.382	2.382	2.7154	4.382	4.382	5.0487	1.382	5.7154	4.7153	6.382	7.7153	8.3822	7.0487	5.7153	9.382	8.382	9.7154	6.7154	8.382	11.049	9.0487	11.382	11.049	12.049	12.382
36.049	33.716	29.383	28.382	28.716	27.049	25.049	19.715	23.715	17.382	13.049	12.715	12.049	13.049	11.715	3.0487	5.3821	3.7154	7.7154	7.0487	5.7154	3.382	4.0488	2.3821	3.3821	6.7154	6.0487	6.7154	3.0487	5.0487	3.382	2.382	2.3821	2.0487	1.382	2.0487	1.3821	1.0487	0.38212	1.7154	0.048787	3.0487	2.7154	1.3821	1.3821	1.0487	0.048733	-0.28461	0.38211	0.7154
22.049	25.382	28.715	24.715	22.715	21.715	19.049	24.382	21.049	18.715	16.715	15.715	10.715	10.715	13.049	12.382	9.0487	9.382	8.7153	8.0487	8.7154	9.382	5.0487	3.7154	5.3821	5.382	7.0487	3.382	6.382	3.3821	3.0487	2.3821	4.7154	3.382	1.382	3.382	5.3821	4.382	6.382	6.7154	6.0487	7.0487	4.3821	6.382	6.0487	4.382	6.382	4.7154	1.0488	5.382
55.384	46.05	45.05	36.383	36.049	25.049	24.049	19.382	15.049	16.049	12.715	8.7154	7.0487	9.7154	9.0487	12.715	11.715	14.382	11.715	12.382	8.3821	11.715	11.715	8.0487	8.7154	8.0487	10.382	9.3821	9.7154	14.382	12.382	11.382	7.0487	10.049	12.049	11.715	9.7154	12.382	9.0487	10.049	11.382	11.049	10.049	8.0487	6.3821	4.0487	4.382	1.3821	1.3821	1.3821
27.382	29.049	21.049	25.715	24.715	21.049	17.382	15.715	13.382	9.0487	10.715	9.3821	7.7154	5.0487	9.382	9.7153	9.0487	8.7153	9.382	10.382	12.049	9.7154	10.382	9.7154	5.7154	8.7154	7.3821	4.7154	5.0487	4.0487	3.0487	2.7154	2.7154	2.0487	1.7154	2.0487	1.7154	1.3821	3.0487	-0.95129	5.3821	5.3821	1.7154	1.3821	3.0487	2.3821	3.7154	2.3821	0.71544	0.38212
67.384	56.383	57.383	56.383	41.383	32.716	30.716	28.049	29.049	23.715	17.715	19.715	13.049	11.382	7.0487	5.3821	4.0488	1.3821	2.3821	2.3821	-0.61792	1.0487	-0.61793	-0.28463	1.382	1.7153	1.382	0.38205	0.04868	-0.95131	-0.95133	-1.9513	0.048707	-1.6179	-2.618	0.048693	-1.2846	-1.6179	0.048747	1.0487	-0.2846	1.0487	3.0487	2.0487	2.0487	5.0487	6.3821	7.382	6.7153	4.382
24.715	22.049	29.049	25.049	22.049	20.715	12.715	13.382	14.049	12.715	12.382	9.7154	7.7154	7.0487	9.3821	8.7154	7.3821	5.7153	5.0487	6.0487	3.7154	4.7154	3.3821	4.382	4.382	1.7154	-1.6179	1.3821	1.0487	2.0487	2.3821	2.3821	2.7153	4.3821	4.7154	4.3821	5.7154	4.3821	2.3821	1.0487	4.3821	2.7154	1.0487	3.7155	7.3821	3.3821	4.3821	4.0487	4.0488	5.382
34.716	42.383	39.383	34.049	21.715	22.715	14.049	11.715	7.382	3.3821	1.3821	1.7154	-0.28456	-1.6179	-0.95123	-2.2846	-1.2846	-2.9513	-2.9513	-1.6179	-3.2846	-3.618	-2.2846	-3.618	-3.2846	-3.2846	-3.2846	-2.9513	-3.9513	-4.2847	-3.618	-3.2846	-3.2846	-2.6179	-4.2847	-2.618	-4.618	-2.6179	-3.2846	-0.95124	-1.6179	-1.6179	-1.6179	-0.95129	2.7154	0.38203	0.71537	1.382	3.7153	4.0487
228.05	223.72	202.38	177.05	155.05	125.38	96.383	70.716	55.383	32.716	23.715	15.715	7.3821	5.7154	3.0487	2.7154	-1.2846	-1.9513	0.382	0.38203	-0.61797	2.382	-0.95133	0.38203	-0.95132	-0.95132	-2.618	-0.95129	-2.2846	-1.618	-1.6179	-1.9513	-1.9513	-2.2846	-3.618	-3.2846	-2.6179	-3.9513	-2.9513	-2.2846	-2.618	-1.9513	-1.6179	-3.618	-2.618	-2.6179	-3.2846	-1.9513	-3.2846	-0.61792
51.383	42.716	47.05	32.383	33.049	24.716	14.049	10.382	9.3821	1.7154	1.3821	0.04876	0.048773	1.0488	1.0488	0.38205	1.3821	0.048813	1.3821	4.0488	4.3821	3.3821	4.3821	2.7155	7.0487	6.7154	6.7154	8.3822	10.382	9.3822	8.382	7.7154	6.0487	3.7154	1.382	4.0487	1.0487	1.0487	2.0487	1.3821	-1.2846	-3.2846	-0.28463	-1.9513	-0.61793	-1.9513	-0.28463	-1.9513	-2.9513	-0.61796
26.715	26.049	29.049	24.049	25.382	21.382	14.382	11.049	9.382	11.715	7.7154	8.0487	9.382	8.7154	9.382	12.382	8.7154	6.382	7.0487	7.0487	6.3821	7.0487	6.3821	10.382	9.0487	4.7154	11.049	9.7154	10.049	11.382	9.382	6.382	7.0487	9.7154	6.3821	7.0487	8.3821	6.0487	5.7154	5.382	2.7154	5.7154	5.0487	4.0487	5.382	2.382	4.3821	4.382	4.0487	6.382
23.382	18.049	20.715	16.715	21.049	21.382	22.715	23.049	21.382	20.382	18.382	13.715	11.049	10.382	11.715	7.3821	7.3821	3.0487	3.7154	1.7155	3.0487	-1.2846	0.38204	1.0488	-0.95127	0.38211	-0.28459	-0.28461	-1.6179	-0.28461	-2.2846	-2.2846	-2.6179	-1.6179	-2.6179	0.048747	-2.9513	-2.2846	-3.2847	-2.2846	-3.618	-2.2846	-2.9513	-3.618	-2.618	-2.618	-3.2846	-2.6179	-2.9513	-3.618
18.715	23.382	19.382	23.715	26.715	22.382	24.715	20.715	15.715	16.715	17.049	10.715	11.382	14.382	15.049	14.049	9.3821	14.382	10.382	12.382	9.0487	10.382	10.715	11.049	9.7154	9.0487	10.049	5.7154	3.7154	5.7154	8.7154	10.715	8.382	8.7154	8.0487	5.7154	5.382	10.049	12.049	10.382	9.7156	8.0487	9.0489	9.0487	5.7154	3.0487	4.7153	2.382	-0.61791	2.382
10.715	18.715	19.049	21.049	19.049	21.382	23.049	21.049	24.382	16.715	20.049	15.715	16.049	4.7154	11.382	5.3821	10.049	7.382	9.7154	7.3821	7.3821	11.382	9.0487	9.7154	8.7154	11.715	10.382	5.7154	7.7154	9.7154	5.3821	8.0487	7.7154	8.0487	11.382	9.7154	11.049	9.382	13.715	14.382	11.049	8.0487	9.3821	7.382	9.0487	14.382	10.382	9.382	9.7153	7.0487
34.049	31.716	28.382	25.382	26.049	20.382	16.382	11.715	10.715	2.7154	-0.28463	2.0487	-3.2846	0.048667	-1.9513	-3.2846	-3.618	-3.2846	-1.2847	-2.9513	-2.618	-3.2846	-2.618	-2.9513	-2.2846	-3.9513	-3.618	-2.9513	-3.9513	-4.2847	-4.2847	-4.618	-3.9513	-4.618	-4.618	-4.618	-3.9513	-4.618	-4.618	-4.618	-4.618	-4.2847	-4.618	-4.2847	-4.618	-4.2847	-4.2847	-4.618	-4.2847	-3.618
76.717	77.384	67.05	54.05	46.716	36.716	26.049	18.049	8.3821	7.0487	0.7154	-0.28457	-1.2846	-2.618	-3.2846	-2.9513	-3.2846	-2.6179	-1.6179	-1.2846	-2.618	1.0487	-1.6179	-1.9513	0.38208	1.7154	4.3821	4.7154	5.0487	3.7154	3.7154	6.0487	6.0487	4.7154	3.7154	4.0487	0.048707	2.0487	1.7154	1.382	0.38204	0.048707	-1.2846	-1.6179	-1.6179	-1.618	-1.9513	-1.9513	-3.2846	-1.6179
24.716	30.715	23.049	26.049	28.382	25.382	18.049	18.382	15.715	17.715	12.049	12.049	9.382	9.0487	8.382	7.3821	7.3821	5.382	5.7154	7.7154	6.0487	7.3821	2.0487	2.7154	1.0487	5.7154	2.7154	3.382	3.382	3.382	5.0487	3.0487	4.0487	2.7154	3.0487	8.0487	6.0487	4.7153	5.382	5.0487	3.0487	3.0487	3.0487	2.7153	2.7153	2.0487	4.0487	3.7154	6.7153	7.0489
31.382	31.382	31.049	29.382	24.715	20.049	17.049	14.049	16.382	9.7154	10.049	7.3821	3.7154	3.3821	2.0487	3.3821	0.38208	0.048747	-0.61791	-2.6179	-0.95125	-1.6179	-1.2846	-1.6179	-0.95123	-1.6179	-2.2846	-1.6179	-0.95125	-0.61793	-2.9513	-1.2846	-0.95125	-2.2846	-1.2846	-0.95127	-2.6179	-2.9513	-1.9513	-2.9513	-1.2846	-3.9513	-3.618	-2.6179	-2.9513	-2.6179	-3.9513	-4.2847	-3.618	-4.618
37.383	33.049	33.049	30.716	28.716	25.715	17.049	15.715	9.7154	10.049	6.3821	1.7155	-0.28461	-1.6179	-2.9513	-3.2846	-3.2846	-4.2847	-3.9513	-4.618	-3.618	-3.618	-3.618	-3.618	-3.2846	-4.2847	-3.9513	-4.2847	-3.9513	-4.2847	-3.9513	-3.618	-3.9513	-2.9513	-3.618	-3.9513	-4.2847	-4.2847	-4.618	-4.2847	-4.618	-4.618	-4.2847	-3.9513	-3.2846	-3.9513	-2.9513	-3.2846	-3.618	-2.9513
24.049	29.716	31.716	27.382	24.715	17.382	17.049	20.049	13.715	10.049	9.0487	8.3821	7.0487	3.7154	3.3821	4.0487	5.0487	3.0487	-0.61789	1.7154	2.0488	1.3821	1.0487	-1.9513	-1.2846	-0.95129	-1.6179	1.0487	-0.61793	-0.2846	1.3821	-0.95128	-1.2846	-2.618	-2.9513	-2.9513	-3.618	-1.9513	-2.2847	-2.6179	-1.6179	0.71539	-0.28465	0.382	-0.95132	-1.2846	-2.2846	-1.618	-2.6179	-2.6179
28.715	26.382	24.715	21.382	24.049	24.049	22.715	22.715	21.382	18.382	15.049	13.715	12.049	10.049	8.3821	9.382	5.3821	5.0487	11.049	10.049	10.715	8.0487	6.7154	6.3821	5.382	6.0487	6.382	7.3821	7.0487	8.382	7.0487	6.7154	9.382	4.0487	6.7154	4.7154	7.3821	7.0487	4.3821	6.3821	5.7154	9.0488	10.049	5.7153	6.7154	6.0487	10.049	9.0487	6.3821	8.7153
33.382	31.049	33.049	31.382	27.049	19.382	18.715	17.715	17.049	14.715	15.382	14.382	9.7154	9.7154	8.0487	9.7154	5.7154	3.0487	6.0487	5.7154	5.7153	5.0487	4.0487	6.3821	4.382	5.382	5.3821	4.0487	5.0487	6.0487	4.7154	7.382	6.382	1.3821	2.3821	1.7154	4.0487	4.7154	4.0487	2.7154	1.7155	3.0487	4.3821	4.0487	3.3821	5.7154	7.3821	8.3821	7.0487	8.382
27.382	31.382	26.715	26.715	29.382	24.382	22.382	17.049	17.382	16.715	13.382	11.049	12.049	13.049	11.715	13.715	8.7154	14.049	11.382	12.049	10.049	10.049	7.7154	4.0487	5.382	2.3821	2.3821	2.3821	1.7154	2.3821	1.0487	0.38204	-0.61799	0.04868	-2.2846	-2.6179	-2.6179	-3.2846	-3.618	-2.618	-2.9513	-1.9513	-1.9513	-4.2847	-3.2846	-2.618	-2.2846	-2.9513	-1.618	-1.618
27.382	26.382	23.382	20.715	19.049	20.382	16.049	21.049	15.049	16.382	14.049	9.7154	9.3821	9.382	5.7154	6.7154	4.3821	3.7154	2.7154	1.3821	1.7154	3.7154	4.3821	7.382	2.382	7.0487	9.7154	6.7153	11.049	10.382	6.382	8.7154	8.382	3.7154	3.382	6.0487	6.7154	5.7153	2.3821	3.0487	0.048733	2.7154	-0.95127	0.71536	0.71539	1.7153	1.382	-0.28464	1.0487	0.38204
23.382	27.049	28.382	22.382	20.049	20.049	21.382	15.715	14.382	12.715	14.382	11.049	13.049	12.715	16.049	9.0487	11.382	13.049	11.382	6.3821	5.0488	8.0487	6.3821	5.0487	6.0487	5.7154	8.0487	4.0487	4.0488	5.0488	4.0488	4.3821	4.0487	3.0487	3.3821	4.7154	3.7154	1.3821	6.382	1.7154	4.7154	3.7154	1.7154	0.71541	0.38209	2.0488	4.0487	3.0488	3.7154	4.0488
18.715	20.715	22.049	19.382	22.049	21.715	17.049	18.382	17.049	17.715	14.382	9.7154	12.049	11.382	9.0487	7.3821	5.3821	3.0488	5.7154	4.7154	3.3821	5.3821	9.0487	6.7154	9.7154	6.7154	6.3821	4.3821	6.3821	6.0487	7.7154	8.7153	6.7154	7.0487	6.0487	8.3821	7.0487	13.382	8.3821	13.382	13.049	11.049	12.382	13.715	12.382	8.7154	16.715	12.715	14.382	10.382
20.049	25.049	27.382	23.382	28.382	22.049	19.382	20.715	15.715	16.715	15.715	11.382	16.049	12.049	11.049	10.049	5.7154	4.0488	6.3821	2.0488	5.0487	2.3821	1.0487	1.382	2.3821	2.382	3.0487	2.0487	2.0487	3.3821	1.382	2.0487	2.7154	2.0487	3.7153	2.0487	2.7153	-0.61797	0.38203	0.04872	0.048667	-0.28467	1.0487	-1.2847	0.048667	1.382	-0.95132	-0.61797	-2.2846	-1.618
12.715	16.715	18.715	23.382	17.382	22.049	19.382	16.382	13.382	8.7153	12.049	9.7154	5.7154	3.0487	2.0487	1.382	0.38201	-1.618	-2.2846	-1.9513	-2.9513	-2.2846	-3.618	-3.2846	-4.2847	-3.9513	-3.618	-3.618	-4.2847	-4.618	-4.2847	-3.9513	-3.618	-4.618	-4.2847	-4.2847	-4.618	-4.618	-4.2847	-4.618	-4.618	-4.2847	-3.9513	-3.2846	-2.2846	-1.6179	-2.2846	-2.2847	-2.9513	0.71539
30.049	33.715	29.382	29.716	25.382	23.049	19.049	15.715	12.715	13.382	7.7154	12.715	7.0487	10.049	7.0487	4.3821	3.0487	1.3821	3.0487	4.0487	2.0487	2.7154	0.048707	2.0487	2.382	0.71537	-0.95124	-0.2846	-2.9513	-0.95123	-1.9513	-2.9513	-2.6179	-3.618	-3.618	-3.618	-3.9513	-4.2847	-3.618	-3.618	-3.618	-3.2846	-3.2847	-3.9513	-4.618	-4.2847	-4.618	-4.618	-4.618	-4.618
54.05	48.717	45.05	41.05	32.049	21.049	14.049	8.382	8.0487	0.71541	0.38211	-0.2846	-0.95123	-1.6179	-0.28457	-0.28457	1.3821	0.048733	0.71543	1.3821	2.0488	3.7154	3.3821	1.0488	3.0487	2.3821	2.0487	1.7154	2.7154	3.0487	3.7154	3.0487	2.3821	3.0487	2.7155	1.7154	1.3821	4.3821	4.0488	1.0487	1.7154	-0.95132	1.7154	2.0487	0.38207	1.3821	-0.95125	-0.2846	-1.2846	-0.95127
29.382	30.715	26.715	25.382	22.715	19.715	15.049	16.382	14.382	12.382	10.382	10.049	5.7154	2.0487	4.7154	2.7154	1.3821	-0.28457	3.0487	-0.95125	3.7153	3.0487	3.0487	4.0487	2.382	2.382	1.382	-1.9513	-0.61795	-3.618	-3.9513	-4.618	-3.9513	-3.9513	-3.9513	-3.9513	-4.2847	-3.618	-4.2847	-3.9513	-1.9513	-2.2846	-1.9513	-0.618	1.0487	1.382	-0.28464	0.38201	2.0487	-1.9513
55.384	58.05	50.384	51.05	38.716	32.716	24.382	15.715	8.7154	7.3821	6.3821	4.7154	4.7154	2.0487	3.0487	-0.28457	0.71536	-1.2846	-0.95128	-0.2846	-0.61795	0.71537	-0.95129	4.0487	0.71539	0.048707	1.382	0.04876	0.048707	-1.2846	0.048693	-2.2846	-0.28459	-0.95127	-0.28457	-3.2846	-1.6179	-1.2846	-1.2846	0.71537	1.7154	3.7154	2.382	3.0487	5.0487	4.0487	4.0487	4.382	4.7154	3.7153
90.051	89.717	91.717	85.383	83.383	75.716	61.716	43.05	38.05	24.049	19.716	14.382	8.0487	7.7154	5.7154	2.7154	0.38212	0.38207	-2.618	-2.9513	-3.2846	-2.9513	-3.9513	-4.2847	-2.9513	-3.9513	-3.2847	-4.2847	-3.2846	-4.2847	-4.2847	-3.9513	-4.2847	-4.618	-3.9513	-3.9513	-3.2846	-3.618	-1.9513	-1.9513	-1.2846	-2.2847	-2.2846	-2.618	-2.618	-4.2847	-3.618	-3.9513	-3.9513	-4.618
27.382	34.383	27.715	27.382	28.382	22.049	17.382	15.049	8.7154	6.3821	4.0488	6.3821	3.3821	3.382	3.0487	4.0487	4.0487	3.382	1.0487	0.38209	0.048733	-0.2846	-1.2846	-1.2846	-1.2846	-2.2846	-1.6179	-3.2846	-1.2846	-2.618	-2.6179	-3.9513	-2.9513	-2.9513	-4.618	-3.9513	-3.9513	-4.2847	-4.618	-4.2847	-4.618	-3.9513	-3.9513	-3.2846	-0.95132	-3.2847	-2.618	-1.618	-2.618	-1.9513
32.716	30.715	32.382	32.716	30.716	23.382	17.382	18.049	17.049	14.715	12.049	7.7154	7.3821	5.3821	4.0487	6.0487	7.0487	6.0487	5.7154	4.7154	2.3821	1.3821	4.3821	8.0487	6.7154	6.7154	6.7154	9.382	8.3821	6.3821	6.0488	8.3821	5.7154	5.0488	6.0487	8.3821	8.3821	8.3821	4.3821	7.7154	6.0488	10.716	8.0488	8.7154	6.7155	7.0487	11.382	7.3821	6.7154	10.382
60.051	49.384	44.716	39.383	33.049	27.383	19.049	18.382	15.382	13.382	10.049	5.7154	5.3821	5.7154	3.3821	3.3821	1.7154	-0.28463	-0.28455	-0.28457	-1.2846	0.048747	0.048747	0.048747	-1.9513	0.38209	0.38207	-0.95123	3.0488	1.3821	2.3821	3.3821	3.0488	4.7154	7.0487	3.0488	2.0488	3.0487	4.382	4.382	7.0487	2.3821	5.7154	3.7154	6.0487	6.7154	6.7154	4.3821	2.0487	1.3821
30.049	34.049	29.716	30.049	22.049	24.049	17.049	16.715	11.382	11.715	9.0487	6.7154	5.0487	2.382	3.3821	-0.61793	0.71543	2.3821	-0.61792	-0.95127	-1.2846	-2.6179	-1.9513	-3.618	-1.9513	-2.9513	-2.2846	-2.9513	-3.618	-4.618	-3.9513	-3.9513	-2.9513	-3.9513	-3.9513	-2.6179	-3.618	-3.618	-2.6179	-2.2846	-2.9513	-1.618	-0.61795	-1.6179	-0.61796	-1.9513	-0.95128	-1.2846	-1.9513	-2.2846
50.05	50.717	54.384	45.383	41.383	36.716	31.383	22.382	21.382	12.382	15.382	8.382	7.3821	6.7154	5.0487	5.0487	7.7154	6.0487	6.382	7.7154	9.0487	8.382	10.382	8.0487	13.715	8.0487	5.7154	6.0487	7.0487	4.3821	4.7154	4.382	7.0487	6.3821	6.3821	6.0487	8.3821	5.3821	6.7154	3.382	3.7154	6.7154	7.3822	7.0487	3.7154	4.7154	4.7155	5.7154	8.3822	11.716
40.049	39.383	38.049	34.382	36.716	30.383	28.382	23.049	23.049	21.716	15.382	9.382	8.3821	6.382	3.0487	0.38208	-0.61793	-0.28459	-0.95127	-2.2846	-3.2846	-3.2846	-3.2847	-2.2846	-3.618	-3.2846	-3.2846	-0.61797	-1.618	-1.2846	-0.61793	-1.9513	-2.6179	-2.618	-3.2846	-2.2846	-3.618	-3.2847	-3.618	-3.9513	-3.2846	-3.618	-3.618	-3.2846	-2.9513	-2.9513	-1.9513	-0.95129	-2.6179	-1.6179
33.382	37.716	37.716	38.716	31.716	28.382	25.382	23.382	22.715	16.049	15.049	12.049	5.3821	8.3821	6.7154	5.7154	7.0487	1.382	1.7154	3.382	4.0487	4.382	3.7154	3.0488	3.3821	3.7154	6.0487	4.7154	8.0487	6.0487	8.0487	8.7154	6.0487	6.0487	5.7154	3.0487	2.7154	5.0487	3.3821	2.3821	4.0487	5.0487	5.3821	5.7154	7.7154	3.3821	6.0487	5.3821	4.3821	5.0487
32.049	29.715	28.715	29.715	26.049	22.715	23.049	18.715	19.049	10.049	8.0487	8.0487	4.7154	0.71539	0.048733	0.048747	-1.618	-2.6179	-3.2847	-3.618	-3.2846	-2.6179	-3.2846	-3.9513	-3.9513	-4.2847	-4.618	-3.9513	-4.618	-4.618	-4.618	-4.618	-4.618	-4.618	-4.618	-4.618	-4.618	-4.618	-4.618	-4.618	-4.618	-4.618	-4.618	-4.618	-4.618	-4.618	-4.618	-4.618	-4.618	-4.618
30.715	33.716	32.716	33.716	23.715	24.715	21.382	19.382	14.049	8.7154	6.0487	4.3821	0.7154	-0.61792	-3.2846	-3.2846	-3.2846	-3.2846	-3.2846	-3.9513	-4.2847	-4.618	-3.618	-4.618	-4.618	-4.618	-4.618	-4.618	-4.618	-4.618	-4.2847	-4.618	-4.618	-4.618	-4.2847	-4.618	-4.618	-4.618	-4.2847	-4.618	-4.2847	-4.618	-4.618	-4.618	-4.618	-4.618	-4.618	-4.618	-4.618	-4.618
157.38	149.05	124.72	96.051	68.383	48.716	28.383	16.382	6.0487	5.0487	0.38204	-1.618	-0.61792	-1.2846	-2.9513	-3.9513	-3.2846	-3.2846	-2.6179	-3.9513	-4.2847	-3.9513	-4.2847	-4.2847	-4.618	-4.2847	-4.2847	-3.9513	-3.9513	-4.2847	-4.618	-4.2847	-3.9513	-3.9513	-3.9513	-2.9513	-4.2847	-3.618	-4.618	-2.9513	-3.2846	-1.9513	-1.618	-2.618	0.71537	-1.9513	-0.95129	0.38204	0.38203	0.04868
26.049	27.382	27.049	23.715	20.715	17.049	15.049	9.3821	7.382	3.7154	1.7154	2.3821	-0.61797	0.04872	-0.618	0.048707	0.38204	-1.2846	-2.6179	-2.618	-2.9513	-3.9513	-3.9513	-4.2847	-3.2847	-4.2847	-3.2846	-3.2846	-3.618	-3.9513	-3.2846	-3.618	-2.2846	-2.2846	-0.61791	-1.9513	-1.9513	-2.2846	-0.61793	-0.28463	0.38205	3.0487	2.7154	2.7153	3.382	3.382	5.0487	4.7154	2.7153	1.7154
171.38	167.05	148.38	120.72	98.717	65.717	52.383	30.383	20.715	17.382	9.0487	14.382	10.382	8.3821	8.3821	5.7154	5.0487	5.0487	4.3821	2.3821	1.0488	-0.95121	-0.61795	-0.28456	-1.2846	-2.2846	0.048747	0.71541	1.3821	1.7154	0.04872	2.3821	2.7154	2.0487	2.0487	1.7154	-0.2846	-0.95129	-1.6179	-0.61791	-0.61795	-1.9513	-1.9513	-1.2846	-1.9513	-0.618	-1.2846	-2.9513	-2.618	-2.9513
60.717	55.717	60.384	56.717	53.716	45.716	47.049	33.383	33.716	23.383	14.049	8.7154	9.382	6.3821	3.7154	5.3821	5.7154	4.0487	4.0487	4.0487	1.382	5.382	2.382	3.7153	2.7154	2.0487	4.7155	3.7154	2.382	1.0487	2.0487	-1.2846	-1.9513	-0.61795	-1.9513	-0.61797	-0.95129	-2.2846	-3.618	-2.6179	-0.28464	-3.2846	-2.6179	-0.95132	-1.9513	-3.2846	-1.618	-1.618	-1.9513	-1.2846
24.715	22.382	17.049	14.382	13.715	16.382	17.382	14.715	12.715	10.715	8.382	12.715	8.0487	10.715	8.382	5.7154	8.0487	3.7154	0.38209	2.0488	1.0487	1.0488	2.0488	-0.95125	1.3821	-0.95129	1.3821	1.7154	0.048747	-1.2846	0.048733	-1.6179	-0.95123	-3.2846	-2.2846	-2.9513	-2.618	-2.9513	-3.618	-1.9513	-2.9513	-3.2846	-2.9513	-3.2846	-3.618	-3.618	-3.9513	-4.2847	-3.618	-4.2847
24.715	31.715	25.049	28.382	29.049	24.715	25.382	22.049	20.382	17.715	17.715	14.382	10.049	7.382	7.0488	4.7154	6.0487	2.0487	1.3821	2.382	0.71536	1.0487	0.38207	-0.95124	0.71541	0.04876	-0.95127	-2.6179	-2.2846	-0.28459	-2.2846	-2.9513	-3.2847	-1.6179	0.048707	1.0487	0.04868	0.71535	0.04872	2.3821	1.382	1.7154	0.38207	5.382	3.7154	5.7154	4.0487	2.7154	5.382	3.382
30.049	38.05	35.05	31.382	30.383	19.382	18.382	17.049	15.382	10.049	10.382	6.382	7.3821	4.0487	1.7154	1.0488	2.3821	1.0487	-0.95124	-1.6179	-1.2846	-2.2846	-3.2846	-3.2846	-2.6179	-2.2846	-2.2846	-3.2846	-2.618	-2.9513	-3.2846	-1.618	-4.2847	-3.2846	-4.618	-4.2847	-4.618	-4.2847	-4.2847	-4.2847	-4.618	-4.618	-4.618	-4.2847	-4.2847	-4.2847	-3.9513	-4.618	-4.618	-3.618
27.382	27.715	25.382	27.049	26.049	26.049	17.382	16.382	17.049	14.049	9.382	9.0487	5.0487	6.7154	2.7154	4.3821	0.048787	0.38209	-0.95128	0.71544	-0.95128	3.7154	0.38209	-0.61793	0.048733	0.38204	-1.2846	-1.2846	-1.618	-0.61796	-3.2846	-2.618	-2.9513	-1.618	-2.9513	-3.618	-4.2847	-2.2846	-3.618	-2.9513	-2.618	-2.9513	-2.618	-2.2847	-2.9513	-2.9513	-3.618	-2.2846	-3.618	-3.618
39.383	40.716	34.716	39.716	30.716	33.382	27.716	28.715	22.049	17.715	16.382	10.382	8.7154	8.7154	6.7154	8.7154	10.049	8.0487	4.7154	6.0487	5.7154	6.7154	6.0487	9.3821	4.7154	5.3821	4.382	4.0487	3.0487	4.7154	1.0487	1.382	4.0487	2.3821	2.0487	2.7154	-0.2846	1.0487	1.3821	-0.95129	-0.28461	-0.61795	1.382	0.04868	-1.2846	0.71535	1.7153	0.71536	2.382	2.0487
20.049	20.049	21.715	19.382	18.715	17.715	18.715	11.382	13.049	14.049	12.382	6.7154	12.049	12.715	13.049	15.049	19.715	17.049	17.049	14.715	15.382	9.7154	10.715	11.382	13.382	13.382	16.382	13.715	16.715	13.049	9.7154	10.715	12.715	9.382	11.715	6.3821	8.7154	14.382	11.049	10.382	10.715	9.7154	9.3821	8.7154	5.382	6.7153	5.0487	6.0487	2.7154	3.382
50.05	51.05	56.05	51.383	46.049	42.716	37.716	33.383	25.716	20.716	8.7154	8.7154	4.7154	2.7154	3.0487	-0.2846	-2.618	-2.2846	-1.6179	-4.2847	-3.9513	-3.618	-3.9513	-4.2847	-4.618	-4.618	-4.2847	-4.618	-4.618	-3.9513	-4.618	-4.618	-3.9513	-4.2847	-4.618	-3.618	-3.618	-3.9513	-3.2846	-3.9513	-2.618	-2.2846	-3.618	-3.618	-3.618	-3.2846	-3.9513	-2.2846	-2.9513	-3.9513
32.049	32.049	26.715	26.382	27.716	23.715	27.382	24.049	19.715	19.715	14.382	11.715	11.715	15.049	12.049	10.715	8.0487	9.0487	8.7154	5.0487	5.0487	5.3821	4.7154	3.3821	4.0488	4.3821	2.3821	0.048707	1.7154	1.382	1.7154	1.7154	1.0487	1.382	0.71537	0.71536	-0.61795	1.7154	-0.95129	-0.28459	0.38203	0.38204	1.0487	-0.95131	0.38205	-1.9513	0.048693	-0.28465	0.38205	1.7154
57.384	57.384	49.717	41.716	42.383	35.716	33.382	31.049	25.715	25.716	20.382	18.049	14.715	13.382	7.0487	7.0487	3.7154	2.3821	1.3821	-0.61792	-1.618	0.38204	1.3821	-0.28459	1.0487	0.38204	-0.61797	-1.6179	-1.6179	-2.6179	-4.2847	-3.618	-2.2846	-2.9513	-2.6179	-3.9513	-3.618	-4.2847	-4.2847	-4.2847	-2.9513	-4.618	-3.2846	-3.9513	-3.2846	-3.618	-3.618	-3.9513	-4.2847	-3.9513
30.715	33.382	29.715	27.382	26.049	22.382	18.382	21.049	19.382	18.049	11.049	15.049	11.049	11.382	9.382	7.0487	6.3821	7.0487	9.382	9.7154	7.7154	7.7153	7.3821	7.0487	4.0488	4.3821	5.7154	3.7154	6.7154	5.0487	5.7154	6.382	7.0487	6.382	9.0487	13.049	16.382	16.049	20.716	19.049	25.383	24.383	21.716	17.382	20.049	17.382	16.716	20.049	17.049	15.715
28.049	27.715	28.049	23.715	22.382	19.382	15.382	15.049	11.382	11.382	8.3821	4.3821	1.7154	3.3821	1.0487	-0.2846	2.7154	1.3821	-1.2846	0.38204	0.7154	0.048707	-0.61797	-1.2846	-2.9513	-1.9513	-0.28456	0.04876	-1.6179	0.38211	1.0488	2.0488	1.0487	2.7154	-1.2846	-0.95128	-0.61792	-1.6179	-0.61793	-1.6179	-3.2846	-1.2846	-1.6179	-0.95127	-1.9513	-1.618	-1.6179	-0.95132	-2.2847	-2.2846
27.382	33.716	31.049	33.049	27.382	28.049	30.049	25.049	23.715	17.049	16.049	11.715	14.049	8.7154	6.7153	4.3821	6.0487	3.0487	2.3821	0.38204	2.382	2.382	-1.2846	-1.2846	-2.618	-1.9513	-0.95129	-1.2846	1.0487	-0.2846	-0.61799	4.382	1.7154	2.382	2.7154	0.71537	1.3821	1.7154	1.7154	-0.28459	0.71544	0.048773	1.0487	-0.95125	-1.9513	-0.2846	-2.6179	-2.6179	-2.2846	-2.2846
36.049	34.382	37.383	30.716	33.383	33.049	28.715	33.382	27.716	23.049	22.382	16.715	20.049	20.715	16.715	14.715	14.382	12.715	11.382	7.7154	8.7154	6.7154	8.7154	9.0487	6.3821	6.3821	12.715	9.0487	9.7154	13.049	12.382	7.382	7.382	9.0487	5.3821	8.382	10.049	5.0487	9.3821	6.3821	5.7154	5.7154	7.3821	6.7154	5.7154	5.7154	3.3821	5.3821	4.3821	2.3821
22.049	22.049	20.715	26.715	20.715	18.049	13.382	12.382	13.715	11.049	9.382	6.3821	6.0488	2.0487	1.0488	-0.61793	1.7154	-0.61793	0.38204	-0.95127	0.38207	-1.2846	0.38211	-1.6179	-1.9513	-1.9513	-1.9513	-2.2846	-2.618	-2.2846	-2.9513	-1.9513	-2.6179	-3.618	-3.2846	-1.9513	-3.618	-3.2846	-4.2847	-3.618	-3.618	-3.9513	-3.2846	-3.2846	-4.618	-4.2847	-4.618	-4.2847	-4.618	-4.2847
26.049	26.049	25.715	29.049	24.382	18.382	16.715	15.049	12.049	12.049	10.382	14.715	12.382	13.715	13.382	9.0487	11.382	12.715	12.382	14.715	13.049	17.715	17.382	19.049	19.715	20.382	21.382	21.049	18.049	17.382	18.382	17.716	11.382	18.382	17.049	17.382	18.716	16.049	18.382	17.382	18.382	12.382	14.382	11.715	13.049	11.382	8.0487	10.382	9.382	6.0487
21.382	20.049	23.049	21.049	18.382	14.715	14.382	9.382	9.382	11.715	8.0487	8.7154	9.3821	5.7154	5.0487	4.3821	5.7154	4.0487	3.382	4.382	6.7154	5.382	1.382	0.048707	2.382	1.7154	1.0487	2.0487	0.048733	0.048707	1.382	2.382	0.38204	1.7154	2.3821	3.382	1.7153	2.7154	4.0487	3.382	1.0487	4.7154	3.382	2.7154	5.7154	3.7153	1.382	1.7154	0.048707	3.0487
26.715	25.715	25.049	31.715	28.049	27.382	18.716	20.715	12.049	11.715	19.049	4.7154	9.0487	4.3821	3.7154	-0.61796	-1.2846	-0.95129	-2.2846	-2.6179	-0.95128	-2.2846	-2.6179	-2.9513	-2.618	-2.9513	-2.618	-2.9513	-2.2847	-2.2846	-1.6179	-0.95132	-1.9513	0.048693	-0.28465	-0.61799	-0.61797	0.71536	1.7154	0.71537	0.71537	2.7154	1.0487	1.382	0.71537	1.0487	3.382	3.7153	1.7154	0.048707
23.382	27.049	26.049	23.715	21.715	19.715	16.715	15.715	16.049	15.049	16.049	8.7154	12.716	9.7154	13.715	8.0487	9.0487	6.7154	8.0487	6.7153	7.7153	6.0487	4.382	3.0487	6.0487	2.382	0.7154	1.7154	1.0487	1.382	1.3821	0.71536	0.38204	0.71537	3.3821	0.38204	2.7154	3.0487	0.71536	0.71535	1.7154	0.71537	-1.2846	-1.9513	-2.2846	-2.2846	-2.9513	-4.2847	-3.618	-3.618
41.383	44.05	39.383	30.049	29.382	22.715	20.715	18.049	13.049	11.382	10.049	8.0487	6.0487	5.3821	2.7154	6.7154	2.0488	1.7154	-0.28455	0.38207	-0.28463	2.0488	1.0488	2.3821	3.3821	3.0487	6.7154	2.3821	4.7154	3.7154	0.048787	2.0487	2.0488	-0.95128	-1.9513	-1.2846	-0.61795	1.7154	3.0488	2.3821	4.3821	1.3821	2.3821	3.7154	3.3821	-0.28464	5.0487	2.7154	6.7154	5.0487
20.049	19.382	24.382	22.049	18.715	20.049	17.049	12.715	12.382	8.3821	10.382	6.382	5.3821	2.0487	2.7154	1.0488	-0.61791	-1.9513	-0.61792	0.048707	0.38205	-2.6179	-1.9513	-2.2846	-3.2846	-2.9513	-2.2846	-2.6179	-1.9513	-1.6179	-1.9513	-2.2846	-1.6179	-1.9513	-2.6179	-2.9513	-2.2846	-3.2846	-1.9513	-1.2846	-3.2846	-2.9513	-3.618	-3.2846	-1.9512	-2.9513	-2.2846	-3.9513	-2.6179	-2.2846
22.049	25.382	25.382	24.715	23.049	21.382	18.382	17.382	13.049	16.715	13.716	9.382	9.0487	6.0487	4.7154	3.7154	4.382	0.71535	0.048693	-0.28464	0.71539	-1.2847	-2.618	-1.2847	-2.6179	-0.61796	-3.2847	-2.2846	-4.2847	-3.9513	-3.2846	-4.618	-4.618	-4.2847	-4.2847	-4.2847	-4.618	-3.9513	-3.2846	-4.2847	-3.618	-1.9513	-3.618	-3.2846	-3.2846	-3.618	-3.618	-3.9513	-4.618	-4.618
34.716	39.383	37.382	31.382	26.049	23.049	13.382	8.3821	9.7154	5.7154	3.0487	3.7154	2.0487	0.048773	0.71541	-0.61795	1.0487	-0.9512	1.0487	0.71539	0.048747	1.7154	2.7154	0.048707	-1.2846	-1.6179	-1.9513	-0.61796	-1.6179	0.71537	1.7154	2.0487	1.7154	3.0487	4.0487	3.0487	4.0487	6.3822	4.382	4.0487	3.7154	6.3822	4.7155	3.0487	2.0487	1.0487	1.382	2.0487	-0.95132	-1.2847
43.383	44.05	46.717	36.716	32.716	25.715	21.049	14.382	11.715	13.049	7.0487	10.382	9.3821	12.049	8.7154	10.382	11.715	12.049	12.382	18.049	14.382	16.715	16.049	13.382	14.049	10.715	11.715	9.3821	10.049	6.7154	9.382	10.382	8.3821	12.049	9.0487	10.715	10.715	7.7154	11.049	12.382	9.0487	10.049	9.7154	11.049	7.0487	7.0487	11.716	11.049	7.7154	8.0487
36.049	39.049	42.383	30.382	27.382	20.049	16.049	13.715	11.715	7.7154	8.0487	5.7154	7.7154	5.3821	10.382	10.382	13.382	14.715	14.049	12.382	9.3821	11.715	9.3821	13.715	10.049	10.382	9.7154	10.382	8.7154	7.7154	7.7154	10.382	6.0487	8.7154	8.0487	12.715	12.382	15.049	18.716	15.716	12.382	12.049	12.715	13.049	11.715	9.0487	9.382	14.716	11.715	12.049
25.382	23.715	22.715	22.715	20.049	21.049	19.382	18.715	18.049	18.049	14.049	13.715	14.715	11.382	10.382	12.049	7.7154	11.382	9.7154	9.0487	10.382	12.382	10.715	9.0487	10.049	6.7154	10.382	5.7154	4.7154	5.7154	6.0487	2.7154	3.3821	5.7154	4.0488	6.3821	6.3821	3.3821	2.0487	1.7154	3.7155	2.3821	3.0487	1.3821	-1.2846	2.0487	-0.61795	0.048747	0.71541	0.048707
44.05	44.049	38.049	31.716	30.382	26.049	24.049	16.382	15.382	15.049	9.7154	8.7154	10.382	10.715	9.7154	9.7154	7.7154	8.7154	8.0487	8.3821	7.3821	6.7154	6.7154	10.715	10.382	13.382	13.715	12.715	15.382	10.049	9.0487	13.049	10.049	7.7154	9.3821	6.0487	5.3821	3.7154	8.3821	4.7154	4.3821	7.7154	5.7154	5.0487	2.382	4.7154	5.0487	2.7154	1.382	4.0487
84.051	78.051	74.051	64.717	56.716	45.716	35.383	26.716	21.715	14.715	11.715	6.7154	7.0487	3.3821	5.7154	3.0487	5.0487	1.7154	5.3821	5.0487	3.7154	3.3821	2.0487	0.38204	1.0487	2.0487	2.382	3.3821	6.3821	5.7154	7.3821	5.0487	3.7155	3.7154	4.0487	4.7154	3.0488	2.3821	2.3821	2.3821	3.0487	0.71536	0.7154	2.3821	2.0487	4.3821	5.0488	4.7154	4.7154	4.0488
34.716	33.382	31.716	28.049	25.715	21.715	19.382	17.049	12.382	10.382	9.7154	6.3821	4.7154	6.7154	4.3821	2.3821	2.3821	2.3821	0.7154	1.7154	-0.61792	-2.6179	-1.618	-2.6179	-2.2846	-2.2846	-4.618	-2.6179	-2.9513	-2.618	-3.618	-2.9513	-3.9513	-3.2846	-2.9513	-2.9513	-2.6179	-2.9513	-4.618	-2.2846	-3.618	-1.2846	-1.9513	-1.9513	-1.6179	-1.9513	-1.9513	-1.2847	-1.2846	-1.9513
35.383	35.383	36.382	38.716	32.049	35.049	27.049	23.049	24.382	19.049	17.049	13.049	9.7154	8.0487	6.0487	6.0487	3.3821	3.7154	3.0487	0.71539	-0.61796	1.0487	-0.95129	-1.2846	-2.2846	-3.618	-2.618	-3.9513	-2.9513	-4.2847	-3.9513	-4.2847	-4.618	-4.618	-4.618	-4.618	-4.618	-4.618	-4.618	-4.618	-4.618	-4.618	-4.2847	-4.618	-4.618	-4.618	-4.618	-4.618	-3.9513	-4.618
31.383	29.715	31.716	21.715	23.715	17.715	15.715	19.715	13.049	10.049	8.0487	4.7154	4.7154	2.3821	4.3821	3.0488	3.0487	1.382	4.0487	0.048733	2.0487	-0.61793	1.3821	-0.28461	1.0487	0.71541	-0.28461	1.7154	1.0487	1.0488	1.7154	2.382	-0.2846	-0.95131	1.7153	-0.61797	3.382	2.7154	4.0487	2.7153	2.382	1.0487	-1.618	0.71535	-0.95132	-1.618	-1.9513	-3.2846	-2.2846	-2.2846
24.715	25.382	19.715	19.715	19.049	14.049	11.715	9.3821	12.382	10.715	6.0487	6.0487	7.0487	3.3821	2.7154	2.0487	3.0487	2.3821	2.7154	-1.9513	-0.61793	-0.95129	-3.618	-0.28464	-3.618	-0.95124	-4.2847	-2.6179	-2.6179	-2.9513	-1.9512	-1.6179	-1.9513	1.0487	-1.2846	0.71539	-1.2846	-1.6179	-1.9513	-2.9513	-2.2846	-3.2847	-3.618	-2.618	-3.2846	-4.2847	-3.618	-2.9513	-3.9513	-3.9513
67.384	66.384	59.717	57.717	44.05	44.383	31.049	25.049	14.382	6.3821	5.0487	6.7154	4.3821	7.0487	6.382	4.0487	4.0487	2.7154	3.7154	-0.28464	-0.28464	2.382	1.0487	2.382	2.7154	0.04872	3.7153	6.7153	8.7153	8.7155	9.382	11.715	10.049	11.049	8.7153	8.7153	3.382	4.382	3.0487	4.0487	3.0487	2.382	2.0487	4.382	2.7154	2.382	0.71537	-0.61797	0.048707	-1.9513
35.954	37.62	30.287	22.953	14.287	4.287	2.9536	1.9536	0.28696	0.62029	-0.046376	-0.046376	-0.046376	0.62029	-0.046376	0.28696	0.28696	0.95363	0.62029	-0.046376	-0.046376	0.62029	0.28696	-0.046376	0.95363	-0.046376	0.28696	-0.046376	-0.046376	-0.046376	0.28696	-0.046376	0.28696	-0.046376	-0.046376	-0.046376	0.28696	-0.046376	-0.046376	-0.046376	-0.046376	0.28696	0.28696	0.28696	0.28696	0.62029	0.95362	0.62029	0.28696	0.28696
43.871	36.537	27.203	22.87	11.87	4.2035	2.5368	1.5368	-0.12981	-0.12981	0.20353	-0.12981	-0.12981	-0.12981	-0.12981	-0.12981	-0.12981	-0.12981	-0.12981	-0.12981	-0.12981	-0.12981	-0.12981	0.20353	-0.12981	-0.12981	-0.12981	-0.12981	0.20353	-0.12981	-0.12981	-0.12981	-0.12981	0.20353	-0.12981	-0.12981	-0.12981	-0.12981	-0.12981	-0.12981	-0.12981	-0.12981	-0.12981	-0.12981	-0.12981	-0.12981	-0.12981	0.20353	-0.12981	0.20353
21.87	20.537	14.203	11.537	9.2034	6.2034	2.5368	2.8701	0.87018	0.87019	1.2035	0.53686	-0.12981	-0.12981	0.20353	0.53686	0.87019	-0.12981	0.53686	0.53686	0.20353	-0.12981	0.87019	0.20353	0.87019	0.20353	-0.12981	-0.12981	-0.12981	-0.12981	-0.12981	0.20353	-0.12981	-0.12981	0.53686	-0.12981	-0.12981	-0.12981	-0.12981	-0.12981	-0.12981	-0.12981	-0.12981	-0.12981	-0.12981	-0.12981	-0.12981	-0.12981	-0.12981	-0.12981
35.871	33.204	33.204	29.871	24.204	14.203	9.2034	4.5368	1.8702	1.8702	0.20353	0.20353	0.20353	0.53686	0.87019	0.20353	0.53686	-0.12981	-0.12981	0.20353	-0.12981	-0.12981	-0.12981	-0.12981	-0.12981	-0.12981	0.20353	-0.12981	-0.12981	-0.12981	-0.12981	-0.12981	-0.12981	-0.12981	-0.12981	-0.12981	-0.12981	-0.12981	-0.12981	-0.12981	-0.12981	-0.12981	-0.12981	-0.12981	-0.12981	-0.12981	-0.12981	-0.12981	-0.12981	-0.12981
26.537	20.537	22.537	17.203	12.203	8.2034	4.8701	2.5368	1.2035	0.53686	0.87019	2.2035	0.20353	0.53686	0.53686	-0.12981	0.20353	-0.12981	-0.12981	0.53686	0.20353	-0.12981	-0.12981	-0.12981	-0.12981	-0.12981	-0.12981	-0.12981	-0.12981	-0.12981	-0.12981	-0.12981	0.20353	-0.12981	-0.12981	-0.12981	-0.12981	-0.12981	-0.12981	0.20353	-0.12981	-0.12981	0.20353	-0.12981	-0.12981	-0.12981	-0.12981	-0.12981	0.20353	-0.12981
86.539	78.872	66.539	46.204	26.87	18.203	7.2034	5.2034	3.2035	0.20353	-0.12981	-0.12981	0.20353	-0.12981	-0.12981	-0.12981	0.20353	0.53686	0.20353	-0.12981	-0.12981	0.20353	-0.12981	-0.12981	0.20353	-0.12981	-0.12981	-0.12981	-0.12981	-0.12981	-0.12981	-0.12981	0.20353	-0.12981	-0.12981	0.53686	0.53686	-0.12981	-0.12981	0.20353	0.20353	-0.12981	0.53686	-0.12981	-0.12981	-0.12981	-0.12981	0.20353	0.20353	0.20353
20.537	18.537	15.537	13.203	10.537	6.8701	7.87	5.5367	4.8701	2.8702	2.5368	0.53686	1.2035	0.20353	0.53686	1.2035	0.53686	0.53686	-0.12981	0.87018	0.53686	0.53686	0.87018	0.87019	-0.12981	0.20353	-0.12981	0.53686	0.87018	0.87019	0.20353	0.87018	0.20353	0.20353	-0.12981	-0.12981	0.20353	-0.12981	1.2035	0.20353	0.20353	0.53686	0.20353	0.53684	0.20353	0.87019	1.2035	1.5369	0.53686	0.20353
5.8701	15.537	15.204	23.537	30.871	33.871	37.204	27.871	21.204	10.204	8.8701	3.2035	2.5368	0.53686	-0.12981	-0.12981	-0.12981	0.20353	0.53684	-0.12981	-0.12981	0.20353	0.20353	-0.12981	0.20353	-0.12981	-0.12981	-0.12981	-0.12981	-0.12981	-0.12981	0.20353	-0.12981	0.20353	-0.12981	0.20353	-0.12981	-0.12981	-0.12981	-0.12981	-0.12981	-0.12981	-0.12981	-0.12981	-0.12981	-0.12981	-0.12981	-0.12981	-0.12981	-0.12981
11.734	13.734	14.401	12.068	9.401	10.734	4.401	4.7343	4.0676	6.7343	3.4009	5.7343	4.0676	2.4009	1.7342	0.40088	0.40088	0.067544	1.0675	0.73421	0.40088	0.40088	0.73421	0.73421	0.40088	0.067544	0.067544	0.40088	-0.26579	0.40088	-0.26579	0.067544	-0.26579	0.73421	0.40088	-0.26579	-0.26579	-0.26579	-0.26579	-0.26579	-0.26579	0.067544	-0.26579	-0.26579	-0.26579	-0.26579	-0.26579	-0.26579	-0.26579	-0.26579
19.068	22.401	17.401	18.734	15.734	12.068	7.7343	4.7343	5.0676	3.0676	2.4009	1.7342	0.067544	1.4009	0.067544	0.067544	0.73421	0.067544	0.40088	0.40088	0.40088	0.40088	1.0676	0.067544	0.73421	0.73421	1.0676	0.067544	0.73421	1.7342	0.40088	1.4009	0.73421	0.40088	0.40088	0.40088	-0.26579	-0.26579	0.40088	0.73423	1.7342	0.40089	3.0676	1.7342	1.7342	1.4009	2.4009	0.73421	2.0676	0.73423
12.401	13.401	12.401	13.401	14.734	12.734	12.401	11.401	10.401	9.7343	9.7343	7.0676	5.7343	4.7343	7.0677	4.0676	6.7343	3.7343	5.0676	4.7343	4.4009	4.4009	4.4009	4.0676	3.4009	2.7343	4.4009	4.0676	1.7342	2.4009	1.7342	1.7342	1.0675	1.7342	2.0675	1.0675	0.73421	0.73421	0.73423	1.7342	0.73421	0.067544	0.40088	0.40088	0.73421	-0.26579	0.067544	0.067544	0.067544	0.067544
11.734	13.734	12.401	9.0677	10.401	11.734	9.0677	8.0677	7.0676	9.0677	5.7343	3.4009	4.0676	4.0676	3.7343	5.0676	3.0676	1.7342	3.0676	3.0676	1.4009	1.0675	3.7343	1.4009	2.4009	1.7342	2.0676	2.7342	3.0676	3.0676	2.0676	1.7342	1.7342	1.7342	3.0676	1.7342	2.0676	0.73423	0.067544	1.0675	1.0675	1.0676	1.0675	0.73421	1.4009	1.4009	1.7342	2.4009	2.4009	1.7342
8.401	9.7343	8.401	9.7344	10.734	6.0677	8.401	5.7343	3.7343	6.7343	5.401	4.7343	3.0676	5.401	4.0676	3.0676	3.7343	1.7342	1.4009	1.4009	0.40088	0.40088	1.7342	1.0675	1.4009	0.067544	0.40089	0.067544	0.40088	0.067544	0.067544	-0.26579	0.067544	0.067544	0.40088	1.0675	1.0676	0.067544	-0.26579	0.067544	0.067544	0.067544	-0.26579	0.067544	0.067544	0.40088	0.067544	-0.26579	0.067544	0.40088
11.068	11.068	13.401	11.401	12.068	9.401	9.401	10.734	10.068	8.401	7.0677	4.4009	6.0676	2.4009	1.4009	3.0676	2.0676	4.0676	3.7342	2.4009	2.4009	2.7343	1.7342	1.4009	2.0676	1.4009	2.0676	1.7342	1.7342	1.0676	1.4009	2.0676	1.7342	0.40088	0.40088	0.40088	1.4009	1.0676	0.40088	0.067544	1.4009	-0.26579	0.067544	0.40088	0.067544	1.0676	0.73423	-0.26579	1.7342	0.067544
9.7343	9.401	12.401	12.734	15.068	12.068	10.401	9.7343	6.401	6.401	8.0677	4.7342	6.4009	6.0676	5.0676	3.0676	3.7343	1.4009	2.7342	1.0675	1.0676	3.0676	4.0676	3.0676	3.0676	2.0676	2.0676	2.0676	2.4009	2.7342	4.401	2.7342	5.0676	3.7343	3.4009	5.4009	2.7343	3.4009	1.4009	4.0676	0.73423	0.40088	2.4009	1.7342	1.4009	2.4009	2.4009	2.7342	4.4009	4.7343
17.068	13.734	14.734	10.401	11.401	7.0677	5.4009	8.7343	5.7343	7.401	5.0676	7.401	6.7343	4.7343	5.401	5.7343	5.401	5.401	7.401	5.7343	6.0676	4.4009	5.401	2.4009	2.4009	0.73421	3.0676	2.0676	1.7342	2.4009	2.7343	3.7343	3.4009	3.0676	3.4009	2.4009	4.0676	2.4009	2.4009	2.7342	3.7343	2.4009	2.7342	2.0676	2.0676	0.73423	1.0675	1.0675	2.0676	0.067544
9.0677	9.7344	11.068	9.401	6.7343	7.0677	5.7343	7.7343	7.401	5.4009	6.401	5.401	5.4009	8.401	6.7343	7.401	4.4009	4.7343	4.4009	4.0676	1.7342	4.7343	3.0676	3.0676	4.7343	3.4009	3.7343	4.7343	4.4009	5.401	4.0676	4.401	3.0676	3.0676	1.0676	3.7343	1.4009	3.7343	1.0675	4.0676	2.7343	2.7343	2.7343	5.401	4.7343	3.4009	4.7343	4.4009	1.0676	1.7342
7.7343	9.7344	12.401	11.068	11.068	11.734	10.734	7.401	9.401	8.401	6.7343	5.401	4.0676	2.7342	6.401	5.4009	2.0676	1.0676	2.4009	0.73421	1.4009	1.0675	0.40088	0.40088	-0.26579	0.067544	0.73421	0.73423	0.73421	-0.26579	-0.26579	-0.26579	-0.26579	0.067544	-0.26579	-0.26579	-0.26579	-0.26579	-0.26579	-0.26579	-0.26579	-0.26579	-0.26579	-0.26579	-0.26579	-0.26579	0.067544	0.40089	0.067544	0.40088
5.7343	7.7343	7.7343	11.068	8.401	7.7344	12.068	11.734	11.068	11.401	8.0677	10.401	10.734	10.068	10.068	8.0677	8.7344	6.7343	7.0677	8.7343	7.0677	4.7343	5.0676	5.0676	4.4009	4.7343	6.0676	3.7343	4.401	4.401	4.4009	3.0676	4.4009	2.4009	3.0676	2.0676	2.4009	2.0675	2.0676	1.0676	0.40088	3.0676	0.73421	1.7342	2.4009	1.4009	1.0676	0.73421	1.4009	1.4009
15.068	13.068	11.734	13.401	11.401	9.0677	8.401	5.401	6.0676	5.401	4.401	5.7343	5.0676	3.0676	1.7342	3.0676	0.73423	0.73423	0.40088	0.73421	0.067544	-0.26579	0.067544	0.067544	-0.26579	0.73421	0.067544	-0.26579	0.067544	-0.26579	-0.26579	-0.26579	0.067544	-0.26579	0.067544	-0.26579	-0.26579	-0.26579	-0.26579	-0.26579	-0.26579	-0.26579	-0.26579	-0.26579	0.067544	-0.26579	-0.26579	-0.26579	0.067544	-0.26579
42.402	38.735	31.068	23.401	10.734	5.401	2.7342	1.0676	-0.26579	0.73423	0.067544	1.0675	-0.26579	-0.26579	-0.26579	-0.26579	0.067544	-0.26579	0.067544	-0.26579	0.067544	-0.26579	0.067544	-0.26579	0.067544	-0.26579	-0.26579	0.40088	0.40088	0.067544	0.067544	-0.26579	-0.26579	-0.26579	-0.26579	-0.26579	0.067544	-0.26579	-0.26579	-0.26579	-0.26579	-0.26579	-0.26579	-0.26579	0.067544	-0.26579	-0.26579	-0.26579	-0.26579	-0.26579
15.734	16.734	14.068	12.068	7.401	8.7343	6.401	6.0676	4.4009	3.7343	3.0676	5.0676	2.4009	2.0676	1.4009	1.0676	2.4009	1.0676	2.0676	0.73421	0.40088	0.067544	0.73423	0.067544	-0.26579	0.067544	0.067544	-0.26579	-0.26579	0.067544	-0.26579	-0.26579	-0.26579	-0.26579	-0.26579	-0.26579	-0.26579	-0.26579	-0.26579	-0.26579	-0.26579	-0.26579	-0.26579	-0.26579	-0.26579	-0.26579	-0.26579	-0.26579	-0.26579	-0.26579
13.068	11.734	13.068	10.401	10.068	6.0676	4.401	4.4009	5.0676	5.0676	2.4009	3.7343	3.0676	2.4009	0.40088	1.7342	0.40088	0.40088	0.067544	0.40088	-0.26579	-0.26579	-0.26579	-0.26579	-0.26579	-0.26579	-0.26579	-0.26579	-0.26579	-0.26579	-0.26579	-0.26579	-0.26579	-0.26579	-0.26579	-0.26579	-0.26579	-0.26579	0.067544	-0.26579	0.067544	-0.26579	-0.26579	-0.26579	-0.26579	-0.26579	-0.26579	-0.26579	-0.26579	-0.26579
11.734	11.068	14.068	9.7344	10.401	10.734	6.0676	5.0676	3.4009	3.0676	3.4009	4.4009	5.0676	3.7343	4.7343	2.4009	2.0676	3.7343	1.0676	2.4009	1.4009	3.0676	2.7342	2.0676	2.7342	2.4009	2.0676	1.0676	1.0676	0.067544	0.73423	0.40088	0.40088	1.0676	1.0676	0.40088	1.0676	2.0676	1.4009	2.0676	1.0676	2.4009	1.4009	1.0676	1.4009	1.7342	0.73421	0.40088	0.067544	0.067544
12.401	12.401	10.734	10.401	10.401	7.0676	8.401	8.0677	9.401	5.7343	3.4009	5.7343	4.4009	5.401	3.0676	5.0676	4.0676	3.7343	3.4009	3.4009	2.4009	1.7342	2.0676	2.4009	1.4009	2.0676	1.0675	2.7342	1.7342	2.4009	0.73421	0.067544	0.73423	2.0676	0.73421	0.067544	0.40089	1.0676	1.7342	1.0676	2.0676	2.0676	2.0676	1.0676	3.7343	1.7342	0.73423	0.40088	1.0676	2.0676
15.068	13.401	15.401	13.068	11.401	8.0677	11.068	8.401	6.7343	6.7343	6.7343	5.401	6.7343	5.7343	3.0676	4.0676	2.0676	1.0675	3.4009	2.7343	1.0676	2.7343	2.0676	1.4009	3.0676	2.0676	2.0676	1.7342	0.067544	2.0676	0.40088	0.067544	1.4009	0.067544	0.067544	0.067544	0.40088	0.73423	0.067544	1.0676	0.067544	0.40089	0.40089	-0.26579	0.40089	0.73421	0.73423	0.067544	-0.26579	0.40088
12.401	12.401	12.734	10.401	10.401	9.7344	12.734	10.401	7.7343	9.401	7.7343	6.7343	1.7342	3.7343	3.7343	3.0676	4.4009	3.7343	5.401	2.0676	1.4009	5.4009	4.4009	3.4009	1.7342	2.4009	2.0676	4.7343	2.4009	2.7343	1.4009	1.0675	1.4009	0.73423	0.73421	1.4009	2.0676	1.7342	2.0676	0.40088	4.0676	2.0676	2.4009	3.0676	4.0676	4.4009	4.7343	4.4009	5.4009	3.0676
24.439	22.772	23.772	19.772	21.106	15.439	13.772	12.772	6.4389	9.4389	3.7722	7.4389	4.1055	4.1055	4.4389	4.1055	7.7722	5.1056	3.4389	3.7722	2.1055	4.4389	2.1055	3.1055	2.1055	0.43882	0.43881	3.1055	3.1055	1.4388	3.1055	2.7722	2.7722	2.7722	2.7722	2.1055	4.1055	4.4388	4.4388	3.1055	3.1055	5.4388	2.7722	4.1055	6.7722	5.7722	3.1055	3.4388	4.1055	3.4388
14.439	17.106	11.439	16.439	14.106	18.439	16.772	13.772	15.106	11.439	10.772	14.439	10.439	12.772	12.772	11.772	7.1055	10.106	10.772	10.105	10.105	12.439	8.7722	7.7722	6.4389	8.7722	7.7722	4.4389	3.1055	6.4389	5.7722	3.1055	4.7722	4.1055	5.1055	4.4389	4.1055	3.4389	4.1055	4.1055	3.7722	3.7722	5.1055	3.4389	1.7722	3.7722	2.4388	3.7722	2.7722	3.1055
18.439	15.106	15.439	18.439	19.106	17.772	14.439	14.772	20.105	17.106	17.772	16.106	13.106	10.106	12.439	12.439	11.106	7.4389	8.1056	8.4389	9.4389	9.4389	9.7722	8.7722	9.7722	6.7722	6.7722	5.7722	3.7722	3.1055	3.1055	5.4389	2.7722	5.1056	7.1056	5.1055	6.7722	6.7722	11.439	9.4389	8.4389	8.7722	7.1055	5.4389	6.1055	5.1055	4.7722	5.4389	4.7722	6.7722
26.439	26.106	24.106	20.772	24.106	20.106	21.439	18.439	11.772	10.106	8.4389	7.1056	7.4389	9.1056	6.1055	6.7722	8.4389	9.4389	9.7722	8.1055	8.1056	7.4389	6.1055	5.1055	4.1055	4.4389	3.7722	3.7722	3.7722	1.1055	2.4388	5.1056	1.1055	1.4388	1.1055	2.4388	1.4388	0.43882	3.1055	0.43882	-0.22785	-0.56119	0.43881	0.43881	2.4388	1.1055	0.43882	1.1055	2.4388	1.4388
23.772	30.439	24.772	22.439	22.772	19.439	12.106	12.439	11.106	6.1055	6.4389	8.7722	4.7722	4.7722	4.1055	2.1055	4.7722	3.7722	3.4388	4.4388	5.1055	6.4389	5.4389	6.4389	5.7722	6.4389	5.7722	5.4389	2.7722	6.1055	4.7722	4.1055	3.4389	4.4389	3.7722	2.4388	5.4389	4.4389	8.1056	4.4389	3.1055	1.7722	2.7722	4.1055	4.4389	1.7722	2.7722	3.7722	1.7722	2.7722
24.439	22.106	24.439	19.439	16.439	16.439	15.772	12.772	14.439	13.772	12.106	10.106	12.106	10.439	8.7722	10.106	5.4389	7.1055	6.4389	7.7722	8.4389	6.7722	6.4389	7.7722	8.7722	9.1055	6.4389	7.1055	8.7722	5.4389	6.4389	6.1056	8.7722	5.7722	6.1055	4.7722	7.1055	4.7722	9.1055	3.7722	4.7722	6.7722	4.1055	4.4389	3.4388	2.1055	1.1055	3.4389	3.7722	2.7722
25.106	21.772	19.106	17.772	16.772	8.1056	4.7722	3.1055	4.7722	3.4389	2.4388	2.4388	0.43882	0.77215	1.7722	2.7722	3.1055	1.1055	1.4388	1.1055	2.1055	-0.56119	1.7722	-0.89452	-0.56119	0.43883	-0.22785	-0.22784	0.10549	0.10549	0.43881	-0.22785	1.1055	-0.56119	-0.56119	-0.22785	-0.22785	-0.56119	0.10549	0.43882	0.10548	0.77216	0.43882	0.43882	-0.22785	0.77216	0.10549	1.4388	0.43881	0.10549
172.44	168.77	152.77	125.77	95.437	65.771	38.771	22.106	11.439	6.7722	3.7722	1.1055	0.43882	1.7722	-0.56119	-0.22785	0.10548	-0.56119	0.77216	-0.22785	-0.22785	0.43882	-0.89452	-0.22784	-0.56119	-0.56119	-0.89452	-0.56119	-0.89452	-0.56119	0.10548	-0.89452	-0.56119	-0.89452	-0.89452	-0.89452	-0.89452	-0.89452	-0.56119	-0.89452	-0.89452	-0.89452	-0.89452	-0.56119	-0.56119	-0.89452	-0.22785	-0.89452	-0.56119	-0.89452
56.438	57.771	55.438	50.105	43.438	34.105	29.105	21.439	16.106	12.439	7.1056	6.4389	6.7722	6.4389	5.4389	1.4388	1.1055	0.77216	3.1055	1.4388	2.1055	2.1055	3.1055	4.4389	3.4389	2.1055	3.1055	2.4388	2.4388	2.7722	2.7722	4.7722	3.4388	3.1055	3.7722	4.7722	3.4389	2.7722	1.7722	2.1055	1.1055	0.77215	2.1055	1.1055	0.77216	1.1055	0.77217	3.7722	1.1055	1.4388
19.106	19.439	19.772	17.439	14.439	13.106	12.106	8.7722	7.4389	5.4389	5.1055	3.4389	4.1055	2.7722	1.7722	4.1055	5.1055	2.4388	1.1055	1.7722	2.1055	0.10548	-0.56119	-0.22785	-0.22784	0.10548	-0.22785	-0.89452	1.7722	-0.22785	-0.22785	-0.22785	0.77217	0.10549	-0.89452	-0.22785	-0.56119	-0.22785	-0.56119	0.77216	-0.56119	0.10548	-0.22785	0.10548	-0.22784	-0.89452	-0.22785	-0.89452	-0.89452	-0.89452
39.771	36.105	30.439	27.105	21.772	13.772	13.772	8.4389	7.4389	6.1055	5.1055	7.7722	7.7722	6.4389	6.1055	4.4389	4.7722	6.1055	4.4389	3.4389	3.7722	5.4389	2.7722	2.7722	2.4388	2.7722	0.77216	2.1055	2.1055	1.1055	1.7722	1.4388	1.1055	1.4388	1.7722	1.1055	-0.89452	0.77216	-0.22785	-0.56119	0.10549	1.1055	-0.22784	0.10549	-0.56119	-0.22785	-0.22785	0.77216	-0.22785	-0.22785
71.104	65.771	52.438	49.438	32.772	21.105	12.106	8.1056	4.1055	3.1055	3.7722	3.1055	2.7722	1.7722	3.7722	0.77216	1.1055	2.7722	2.7722	2.1055	1.4388	0.77216	0.77217	0.77217	0.10548	-0.56119	0.77215	0.43881	1.4388	0.43882	0.10548	1.7722	0.10548	1.7722	1.1055	1.1055	0.77216	2.7722	1.4388	1.1055	1.4388	2.1055	-0.56119	0.77215	-0.22785	-0.56119	0.10548	-0.22785	0.10548	-0.56119
73.104	67.104	61.771	47.105	28.772	17.105	10.439	4.7722	3.1055	0.43882	1.1055	0.77215	0.43881	0.10548	0.10549	1.4388	0.43881	0.43881	1.1055	-0.56119	0.10549	0.10548	-0.56119	0.10548	-0.22785	-0.89452	0.10549	0.43882	-0.56119	2.1055	0.43881	0.10549	0.10549	0.10549	-0.22785	-0.22784	0.10549	-0.22785	-0.22785	0.43882	0.10548	1.1055	0.10548	-0.56119	0.43883	0.10548	0.10548	1.7722	1.1055	1.4388
31.772	30.105	30.439	27.439	30.105	32.105	27.772	29.105	28.439	23.439	21.105	13.439	10.772	13.106	8.7722	9.7722	9.1055	7.4389	10.439	8.1055	7.1055	6.1055	3.7722	6.4389	4.1055	4.7722	5.4389	4.7722	1.7722	2.1055	0.10548	0.10549	0.43882	1.1055	-0.22784	0.10548	-0.56119	-0.89452	-0.56119	-0.56119	-0.89452	-0.89452	-0.89452	-0.89452	-0.56119	-0.56119	-0.89452	1.1055	-0.89452	-0.89452
43.771	35.105	33.105	24.772	31.439	20.106	20.106	19.439	15.439	13.106	13.439	6.4389	5.7722	7.7722	5.4389	4.1055	7.1056	6.4389	1.7722	6.4389	6.4389	4.7722	5.4389	3.1055	2.4389	2.4389	2.7722	2.1055	2.4388	2.7722	3.7722	3.1055	2.1055	4.7722	4.1055	3.4388	4.7722	3.4388	3.1055	1.7722	3.1055	2.4388	1.4388	2.7722	4.7722	3.1055	1.1055	1.1055	2.4388	3.1055
45.771	40.771	29.105	29.439	19.106	14.106	11.439	5.1055	5.4389	5.4389	4.1055	4.4389	3.7722	3.1055	0.43881	0.10548	2.1055	3.7722	1.4388	1.7722	1.7722	2.1055	1.1055	1.7722	2.4388	4.4389	4.4389	2.1055	4.1055	1.7722	3.1055	5.1055	4.1055	2.1055	4.1055	3.4388	3.4389	5.1055	3.4388	3.1055	4.1055	2.4388	4.7722	2.1055	2.7722	1.4388	0.77216	1.1055	1.7722	1.1055
41.105	40.105	36.105	30.105	21.106	16.106	14.439	8.4389	8.4389	5.1055	6.7722	3.7722	5.4389	5.4389	5.1055	2.7722	2.1055	3.1055	1.7722	2.4388	2.7722	3.1055	2.7722	2.4388	1.4388	2.1055	2.7722	1.4388	1.7722	1.7722	0.77216	0.43881	0.77216	0.10548	-0.22785	-0.22785	-0.22785	-0.89452	0.77215	0.43882	0.77216	0.77215	1.4388	1.4388	0.77217	2.1055	2.1055	4.1055	4.7722	4.1055
113.77	116.77	98.437	79.104	50.438	35.439	25.439	13.439	8.1056	5.1055	4.4389	6.1056	3.1055	1.4388	1.7722	-0.22785	-0.56119	0.43882	-0.89452	-0.56119	-0.56119	-0.89452	-0.22785	0.43882	-0.22785	0.10549	-0.22785	0.43882	0.43882	2.1055	0.10548	0.77216	1.4388	1.4388	0.43882	1.4388	0.77217	-0.22785	0.77216	0.43882	0.10549	0.43882	1.7722	1.4388	1.1055	2.4388	2.1055	2.1055	4.1055	2.7722
19.772	23.106	24.439	22.439	27.106	20.439	19.106	18.106	16.772	13.772	12.772	14.106	15.772	11.439	12.772	8.7722	8.4389	9.1056	6.1056	8.1055	7.4389	4.7722	6.1055	4.7722	4.1055	3.7722	2.4389	2.7722	3.7722	1.4388	3.4388	2.1055	3.1055	2.1055	1.1055	1.7722	-0.22785	0.10549	0.43882	1.1055	0.77217	1.1055	-0.22785	0.77215	-0.22785	0.43882	0.43882	1.1055	0.10548	1.4388
52.438	48.438	43.772	39.438	33.438	26.772	21.772	10.772	12.439	8.4389	7.4389	7.4389	7.7722	7.1056	5.4389	5.4388	4.1055	0.77216	3.4388	4.4389	3.1055	2.1055	2.1055	1.1055	2.7722	2.4388	3.4389	4.4389	3.4389	2.4388	3.7722	4.7722	4.1055	3.7722	3.1055	3.4389	2.4388	1.1055	1.7722	3.1055	3.1055	1.4388	1.4388	1.4388	1.4388	1.1055	0.10549	1.1055	-0.89452	0.43882
35.772	36.772	35.772	30.105	31.105	28.105	36.105	31.105	26.772	21.105	18.772	18.105	11.105	9.7722	8.4389	8.4389	7.7722	8.1056	5.7722	9.1056	7.7722	10.439	10.106	6.7722	7.1056	8.7722	6.4389	6.1056	7.7722	5.4389	5.7722	5.7722	3.1055	3.1055	3.7722	4.7722	2.7722	3.1055	2.1055	2.1055	3.1055	2.4388	0.77215	1.7722	0.10549	0.43882	0.43882	0.77216	2.1055	1.4388
27.106	23.772	24.106	20.772	19.772	21.772	14.106	11.772	10.439	5.4389	4.7722	4.1055	5.1055	3.7722	1.1055	4.1055	1.7722	0.43881	2.1055	2.7722	1.7722	2.1055	1.7722	3.1055	2.1055	2.4388	4.4389	1.7722	3.4389	1.1055	2.4388	0.43882	1.1055	1.7722	1.4388	2.1055	0.10548	1.1055	0.77216	1.4388	1.1055	1.1055	1.1055	0.43882	2.7722	0.77216	0.77215	-0.56119	0.10549	-0.56119
23.106	23.439	21.106	22.439	21.439	22.439	20.772	20.439	19.106	16.772	11.106	14.439	11.106	15.772	13.772	16.772	14.106	10.772	10.106	10.772	8.7722	11.106	11.106	6.7722	8.4389	5.1055	4.4389	8.4389	5.1055	9.7722	5.4389	7.4389	6.1055	2.4388	5.7722	4.7722	6.4389	6.7722	6.4389	6.1055	7.1055	5.4389	5.4389	6.7722	4.4389	4.1055	7.7722	6.4389	4.4389	6.4389
165.1	161.77	138.77	105.44	74.438	49.772	29.105	18.439	12.772	5.1055	5.1055	1.7722	0.43882	0.10549	-0.22785	0.10548	0.10548	-0.89452	0.10548	-0.22785	-0.89452	-0.22785	1.1055	-0.56119	0.77216	0.77216	0.43882	-0.56119	0.43882	-0.89452	-0.89452	-0.56119	-0.89452	-0.22785	0.10548	-0.56119	-0.56119	-0.56119	-0.89452	-0.56119	0.10548	-0.22785	-0.89452	-0.56119	0.10549	0.10548	-0.89452	0.43882	-0.22784	1.1055
22.439	20.106	23.772	21.772	25.106	25.439	22.772	24.106	23.105	22.105	19.772	17.105	14.106	13.106	10.106	6.4389	5.1055	3.4388	4.1055	2.4388	3.7722	4.1055	0.77216	0.10548	-0.89452	0.77216	2.1055	1.4388	1.4388	0.77217	1.4388	2.4388	0.43882	1.7722	4.1055	0.77217	1.1055	1.4388	0.43882	1.1055	0.43881	1.4388	0.77215	1.1055	1.1055	-0.56119	0.43881	-0.22784	0.77217	-0.89452
37.105	34.105	33.439	28.105	19.439	19.439	15.106	11.106	9.1056	9.4389	8.1056	7.1056	7.7722	4.1055	4.7722	3.1055	2.7722	4.7722	6.4389	2.1055	4.4389	3.1055	1.4388	3.1055	3.7722	3.4389	2.4388	2.1055	3.7722	1.7722	4.1055	2.4389	1.4388	4.4389	3.1055	4.1055	2.4388	1.4388	2.7722	1.4388	2.7722	0.43882	2.7722	0.10549	1.7722	1.1055	1.4388	1.1055	0.10549	0.77216
37.105	34.772	32.105	31.772	25.772	17.106	20.772	16.106	13.439	9.7722	9.7722	11.439	5.1055	4.4389	5.7722	2.7722	5.7722	8.1056	3.7722	7.4389	4.7722	8.1056	11.772	9.4389	9.1056	9.4389	9.4389	10.772	9.7722	10.772	13.106	10.439	12.439	11.772	10.439	9.7722	8.7722	7.4389	7.4389	7.4389	3.7722	5.1055	4.1055	2.4388	5.1055	5.7722	4.4389	5.1055	5.7722	4.1055
28.439	24.772	21.772	21.439	20.105	22.772	17.106	14.439	14.106	7.7722	10.439	4.7722	4.4389	4.1055	3.1055	0.43881	1.1055	0.77216	0.43882	1.4388	-0.56119	1.4388	-0.22784	0.10548	-0.22785	-0.89452	-0.89452	-0.56119	-0.89452	-0.89452	-0.22785	-0.56119	-0.89452	-0.56119	0.10549	-0.56119	0.10549	-0.56119	0.43882	-0.56119	0.77216	1.4388	1.7722	1.1055	0.10548	1.7722	0.77216	-0.89452	-0.89452	-0.56119
25.106	22.772	22.439	18.439	16.772	18.772	15.439	14.439	14.106	13.439	9.7722	8.4389	7.7722	7.4389	7.7722	5.7722	6.7722	6.7722	5.1055	5.7722	4.7722	3.7722	3.7722	2.1055	3.1055	3.1055	3.1055	2.4389	2.1055	1.1055	2.1055	1.4388	1.4388	1.7722	2.7722	2.4388	1.7722	3.4388	2.1055	2.4388	3.1055	3.1055	1.1055	3.4388	1.7722	1.1055	1.1055	1.1055	1.7722	2.4389
70.521	70.521	68.521	64.187	63.854	51.854	40.187	28.854	16.853	8.1863	2.5196	0.85298	-1.4804	-1.8137	-1.8137	-2.8137	-2.8137	-2.1471	-2.8137	-2.8137	-2.8137	-2.4804	-2.8137	-2.4804	-2.8137	-2.4804	-2.8137	-2.8137	-2.8137	-2.8137	-2.8137	-2.4804	-2.8137	-2.8137	-2.1471	-2.4804	-2.8137	-2.8137	-2.8137	-2.4804	-2.8137	-2.8137	-2.8137	-2.4804	-2.8137	-2.8137	-2.8137	-2.8137	-2.8137	-2.8137
34.52	40.52	35.187	29.52	26.52	23.52	16.186	21.186	14.853	13.187	12.853	11.52	11.52	11.853	11.186	8.853	7.853	9.1863	12.186	12.853	8.1863	9.853	10.853	7.853	7.5197	11.52	6.853	6.853	9.1864	5.1863	6.853	8.5197	6.853	9.5197	6.5197	9.1864	11.186	13.853	10.52	9.5197	11.186	8.853	7.5197	9.1864	9.853	11.853	9.853	13.186	13.52	11.52
24.52	25.52	21.52	22.186	14.853	14.52	9.5197	9.5197	10.186	3.853	8.1864	4.5197	5.1864	7.5197	6.1864	8.8531	2.853	6.1864	6.1864	4.853	3.853	5.1864	5.1863	5.853	6.5197	3.1863	6.853	6.1864	9.1864	6.5197	6.5197	8.5197	5.853	6.5197	4.1864	7.853	8.853	6.853	8.1864	7.853	6.5197	5.1864	2.853	2.853	2.1863	3.853	0.51963	3.853	1.853	3.1863
24.52	28.853	23.52	21.853	21.52	17.186	11.853	11.186	6.853	3.853	1.1863	-0.14703	-2.1471	-2.1471	-2.1471	-1.8137	-2.4804	-2.8137	-2.1471	-2.4804	-2.1471	-1.8137	-2.4804	-2.8137	-2.8137	-2.8137	-1.8137	-2.4804	-1.8137	-2.8137	-2.4804	-2.1471	-2.8137	-2.4804	-1.8137	-2.8137	-1.8137	-1.4804	-2.1471	-0.48037	0.1863	0.18631	1.5197	0.18631	1.1863	-1.147	0.85298	-2.1471	-1.8137	-1.4804
29.186	27.853	28.853	22.853	26.853	22.52	19.186	15.52	14.52	11.52	8.1864	7.5197	6.853	7.5197	7.5197	5.1863	3.1863	3.5197	3.1863	3.5197	3.1863	3.1863	1.853	2.1863	2.1863	0.85297	2.5197	5.1864	4.1863	3.5197	2.5197	4.5197	2.1863	3.853	2.853	4.1863	2.853	-1.147	0.18632	-1.147	0.51963	-0.14704	-0.14703	0.18631	-1.147	-0.14703	1.5196	0.1863	2.5196	-2.147
37.854	40.854	34.187	25.52	20.853	10.853	10.853	9.8531	4.1863	4.1863	9.1864	2.5197	7.853	3.5197	3.1863	1.853	3.853	3.853	4.1863	8.5197	5.1863	5.853	3.853	4.1863	3.1863	3.853	5.5197	5.1863	4.1863	5.1863	3.853	3.853	5.853	4.853	4.5197	4.5197	3.1863	2.853	0.85299	3.1863	2.5197	0.18631	-0.48037	0.18631	0.1863	0.51964	0.18631	0.85298	2.1863	1.5196
32.52	29.52	27.187	22.52	24.853	14.52	14.853	9.1864	3.5197	5.853	1.5197	0.85299	1.5197	-0.14703	2.5197	-0.14704	0.51964	-0.14702	-1.147	-0.48038	-0.48037	-0.81371	2.1863	-2.1471	0.51963	-0.14702	-1.4804	-0.48037	1.1863	0.51964	2.853	0.85298	-1.147	0.18631	-1.8137	-1.4804	-1.147	-1.8137	-2.1471	-1.147	-1.147	-0.48038	-0.14704	-0.14703	0.51963	1.1863	2.853	2.5196	4.853	4.1863
23.853	21.186	25.853	27.52	30.52	28.52	24.52	19.52	15.52	15.52	14.187	13.853	11.853	12.52	12.186	12.52	9.1864	9.1864	7.1863	8.853	7.5197	6.853	7.1864	10.186	8.5197	10.52	6.5197	9.1864	7.853	8.853	8.1864	9.853	9.1864	8.853	12.853	7.853	9.5197	5.853	7.853	3.853	3.1863	2.853	4.1863	2.1863	2.1863	2.5197	1.1863	3.1863	3.1863	2.853
146.52	145.52	126.19	95.855	71.521	52.854	32.52	22.52	14.186	12.186	7.853	3.1863	2.1863	0.85296	2.1863	-1.1471	-1.147	-0.48037	-0.48038	-1.8137	-0.48038	-2.4804	-1.147	-0.14703	-0.48037	-1.4804	-0.81371	-2.147	-0.48037	2.1863	0.51964	-1.4804	-1.147	-0.81371	0.85297	-1.4804	0.85298	1.1863	0.85299	1.1863	2.1863	4.5197	3.5197	2.853	0.51964	3.5197	1.5196	4.1863	2.5196	2.5197
19.853	24.853	22.186	24.186	18.52	15.186	15.186	13.52	10.186	9.5197	11.52	9.5197	10.52	11.853	12.186	5.853	6.1864	7.1864	7.853	5.1864	5.5197	7.5197	6.1864	5.853	7.1864	4.5197	5.1863	4.853	3.853	2.1863	2.1863	1.1863	0.85298	-0.14704	-0.81371	-0.14703	-1.8137	-0.81371	-1.147	-0.48037	-1.4804	1.1863	0.18631	1.5196	2.5197	3.1863	2.853	4.1863	1.853	2.1863
143.85	135.52	110.52	81.855	55.521	36.854	20.186	11.186	6.853	7.853	6.1864	2.853	3.853	-0.48038	2.1863	-0.48038	-1.8137	0.18631	0.85298	-1.8137	-0.8137	0.51962	0.18629	0.18629	-0.14703	-0.81371	-2.1471	-0.48037	-1.147	-1.4804	0.1863	-1.4804	-2.8137	-1.4804	-2.4804	-1.4804	0.85298	-0.14703	0.1863	-0.81371	0.85298	-1.147	0.85298	0.18631	-1.4804	0.85298	0.51964	-2.1471	-1.4804	-0.48038
105.19	97.188	81.188	66.521	56.854	33.187	28.187	22.853	17.52	9.853	9.1864	6.1864	4.1864	0.18631	0.85298	-0.48038	1.5196	0.85299	0.85299	0.51963	2.853	2.5197	0.85297	2.5196	2.853	4.1863	1.853	0.853	0.51963	-0.14702	2.5197	2.853	5.5197	1.1863	3.5197	2.5197	1.5197	1.853	5.1864	1.5196	5.853	5.1863	5.1864	5.1864	5.1864	2.1863	6.5197	3.5197	5.1864	5.853
208.52	218.19	192.85	173.19	147.19	99.855	76.188	51.521	39.52	28.187	18.186	16.186	9.5197	8.5197	4.5197	1.853	2.1863	1.5197	4.1863	-0.48038	-0.14703	-0.14702	-1.147	-1.1471	-0.8137	-2.1471	-1.1471	-1.8137	-1.4804	-2.4804	-0.14703	-0.14704	-1.4804	-0.14702	2.1863	0.18631	1.1863	0.85298	0.51965	-0.8137	-0.8137	-1.8137	-2.147	-2.1471	-2.4804	-2.4804	-1.8137	-2.1471	-0.48038	-0.48038
45.187	36.853	36.521	40.187	29.187	23.187	17.853	9.5197	6.1864	4.5197	1.853	2.1863	0.85298	-0.81371	-0.8137	-0.48036	-0.48037	-2.4804	-2.1471	-2.4804	-1.8137	-2.4804	-2.8137	-2.4804	-2.8137	-2.8137	-2.4804	-2.8137	-2.8137	-2.8137	-2.8137	-2.8137	-2.8137	-2.8137	-2.4804	-2.8137	-2.4804	-2.8137	-2.8137	-2.8137	-2.8137	-2.8137	-2.8137	-2.8137	-2.8137	-2.8137	-2.8137	-2.8137	-2.4804	-2.8137
97.855	91.521	74.188	59.188	40.52	29.52	21.187	11.853	5.5197	6.5197	2.5197	2.5197	1.1863	1.853	1.5196	0.85297	1.853	-0.81371	0.18631	-0.14702	-1.147	-0.14703	-0.48037	0.51964	-1.1471	0.1863	0.51964	-1.147	-0.14703	-0.14703	-0.14703	0.51964	0.1863	1.5197	2.1863	4.1863	4.853	8.5197	6.853	4.853	6.853	4.853	1.853	3.853	3.1863	2.1863	3.5196	1.853	2.1863	0.85299
26.52	26.853	22.186	20.186	20.186	19.186	15.853	8.8531	9.853	9.1864	11.52	11.186	8.853	5.853	6.1863	1.5196	3.5197	3.5197	3.5197	1.853	4.853	2.853	-0.48037	-0.14704	0.51964	1.5196	0.51964	-1.4804	1.853	2.1863	1.5197	-0.14703	1.5197	4.853	3.1863	7.1864	5.853	3.853	4.853	3.5197	8.853	9.1864	9.853	5.853	9.1864	9.1863	9.1864	7.5197	10.52	11.187
30.52	30.187	24.186	21.186	16.853	13.853	11.186	11.52	5.853	8.5197	10.52	4.853	7.1864	5.853	5.853	6.5197	3.1863	6.853	4.5197	3.853	4.853	3.5197	2.853	2.853	4.853	3.5197	1.1863	2.1863	0.18631	2.5197	3.853	1.5196	3.1864	1.853	1.853	2.1863	1.853	1.853	-0.48038	2.5197	-0.14704	-0.14703	1.5197	-1.4804	0.51964	1.5197	1.5197	-0.14703	1.5197	-0.14702
31.853	32.853	31.186	30.52	26.853	27.853	22.52	19.853	18.186	13.853	13.853	11.853	9.5197	5.1863	7.5197	5.5197	8.1863	5.853	9.853	7.5197	9.1864	8.5197	8.5197	8.1863	5.853	6.1863	7.5197	8.853	7.1863	10.186	2.5197	2.853	2.1863	-0.48037	-0.14702	0.51964	-0.8137	1.853	2.1863	1.5196	2.1863	0.85297	3.853	5.853	4.853	5.853	6.5197	5.5196	6.5198	3.853
21.853	26.52	20.853	27.52	22.853	23.187	19.853	21.187	18.52	16.52	12.186	14.186	7.853	9.1864	8.1864	8.1864	5.1864	5.1864	9.1864	7.5197	8.5197	9.1864	9.5197	6.5197	9.5197	11.186	10.52	9.853	10.186	7.5197	9.1864	6.1864	9.853	8.1864	6.5197	10.52	10.52	7.1863	9.1864	7.853	8.5197	7.1864	7.1863	4.5197	4.5197	4.1863	4.1863	2.5196	4.1863	4.5197
26.52	25.853	22.853	22.186	16.186	13.853	16.186	8.1864	11.52	7.5197	4.1864	2.853	2.853	5.853	4.5197	4.853	4.853	3.853	0.1863	4.5197	5.5197	3.1863	4.853	4.853	4.1863	4.5197	4.1863	5.1863	2.853	2.1863	4.5197	5.1863	3.1863	4.1863	1.1863	3.853	1.1863	-0.48036	1.1863	0.51964	1.853	-0.48037	-1.147	0.18631	-0.48036	0.1863	0.85299	-0.8137	-1.147	-1.147
25.186	32.187	29.52	24.187	20.853	18.186	14.52	9.853	9.853	7.5197	5.1863	6.853	4.853	3.853	3.5197	3.1863	4.853	2.853	4.853	3.5197	1.1863	2.5197	3.5196	4.5197	3.1863	3.853	2.853	4.853	5.5197	4.1863	1.853	2.5197	2.853	2.5197	0.51963	0.51964	3.5197	1.1863	1.1863	1.5196	2.853	0.1863	3.5196	0.18631	-1.8137	-0.8137	0.1863	-0.14703	-0.14703	1.1863
29.186	30.187	27.187	27.853	28.187	26.52	24.186	25.187	20.52	19.52	15.52	16.52	17.853	12.853	7.1864	8.853	7.5197	6.1863	5.853	6.1863	7.853	6.1863	4.1863	2.5196	4.5197	1.1863	3.5197	3.1863	5.5197	4.853	5.1863	3.5197	5.5197	3.853	1.5196	3.1863	1.5197	4.1863	1.5196	1.853	2.853	1.5197	0.85297	0.85298	2.5197	0.18631	0.1863	0.18631	0.51964	2.1863
13.186	18.186	13.853	15.186	15.52	19.853	16.52	20.187	18.187	17.853	16.186	17.853	16.853	10.853	11.52	9.853	6.1864	7.853	6.853	7.1863	5.5197	5.1863	6.1863	5.853	5.5197	2.1863	4.5197	1.1863	1.5196	2.853	2.1863	3.853	5.1863	2.5197	-0.14702	1.5196	2.5197	3.5197	1.853	1.853	2.853	2.1863	2.853	2.5197	2.5197	2.853	1.853	1.1863	0.85298	1.1863
15.186	15.853	19.52	19.52	20.187	20.186	19.52	19.52	12.853	13.853	12.186	7.5197	6.5197	2.853	4.5197	1.5196	2.1863	2.853	1.853	1.1863	0.85298	-1.147	-0.8137	-0.14702	1.1863	1.5197	-0.48037	0.51964	0.51964	-0.48036	-0.14702	-0.81369	-1.147	-2.4804	-1.8137	-0.48037	-1.147	-2.1471	-0.14703	1.1863	1.1863	3.1863	5.1863	5.5198	7.5198	6.5196	5.5198	6.5198	5.853	2.853
32.52	30.853	25.52	23.52	19.853	15.853	14.186	12.52	9.1864	8.1864	7.8531	4.5197	6.853	5.1863	7.853	7.853	7.1863	7.853	3.853	1.853	1.1863	-0.14703	-0.48037	-0.81371	-0.8137	-1.147	-0.81371	-2.1471	-2.1471	-1.8137	-2.4804	-2.4804	-2.4804	-1.147	-1.4804	-2.8137	-0.81371	-0.14703	0.18631	-0.8137	0.85298	-0.14703	1.1863	2.1863	1.853	4.1863	2.853	2.5197	2.5197	2.853
67.855	72.521	59.521	46.187	32.52	19.853	9.5197	4.5197	-1.147	0.18629	-2.1471	-0.14703	-1.4804	-2.4804	-2.1471	-2.147	-2.147	-1.8137	-2.1471	-1.8137	-2.1471	0.85298	-0.48038	-0.14704	-2.1471	-1.8137	-1.8137	-1.4804	-0.8137	-0.48037	-1.4804	-0.48038	-0.81371	1.5197	-0.81371	-0.48039	-0.48038	0.85297	0.51962	0.51964	1.853	0.1863	-0.81371	-0.14704	-0.81371	-0.14703	-0.81371	-0.48038	-1.1471	-1.4804
27.853	26.52	25.853	23.52	20.853	18.52	11.52	11.52	8.5197	3.853	4.853	2.5197	0.85299	1.853	-1.147	-1.1471	-1.4804	-2.1471	-0.48038	0.85298	0.51963	1.5197	-0.14703	2.1863	1.853	2.5197	-0.48039	1.1863	2.5197	1.1863	0.51964	1.1863	-0.14703	0.1863	-0.14703	-1.1471	1.1863	4.1863	2.853	4.853	6.5197	6.5197	6.853	6.5197	5.5197	5.5197	5.853	3.853	3.5197	-0.14703
29.186	29.52	29.52	28.187	26.52	23.187	25.187	17.853	15.853	12.186	9.5197	9.1863	10.52	8.853	8.1864	8.1863	6.853	7.5197	7.1863	6.853	6.853	10.186	8.1864	7.853	7.1863	8.1864	4.853	8.853	6.1863	6.5197	5.5197	5.1863	6.5197	5.853	4.853	5.5197	4.1863	5.5197	6.853	5.853	7.1863	7.1863	5.853	4.1863	8.5197	6.1863	11.186	8.853	9.5197	9.853
66.521	75.855	70.855	64.855	63.188	55.521	51.188	41.187	34.52	28.187	23.853	16.853	14.187	9.1864	9.5197	5.853	7.853	4.5197	4.5197	2.1863	1.5196	2.1863	1.853	0.85298	4.5197	0.51964	1.1863	1.1863	1.853	4.853	5.853	4.853	7.853	7.5197	6.1863	9.1863	7.5197	7.1865	3.1863	3.5197	6.853	2.1863	0.85298	2.853	1.853	1.1863	1.5197	3.5197	1.853	1.853
29.187	32.186	30.187	26.853	22.52	20.186	16.52	7.1864	5.853	8.853	6.1864	5.853	3.1863	4.5197	4.1863	2.853	6.5197	3.853	4.5197	6.5197	6.5197	6.853	10.52	8.1863	10.853	14.853	17.186	13.186	19.187	21.187	21.853	25.187	26.854	29.187	27.187	27.52	27.52	25.52	24.853	21.853	19.853	14.52	18.187	16.187	16.52	17.52	16.187	12.186	10.186	8.5197
21.853	18.186	19.853	15.853	17.186	16.853	15.52	14.186	11.186	9.1864	10.52	6.5197	5.5197	3.853	3.1863	3.853	3.5197	1.1863	0.85297	1.5197	0.51963	1.853	2.5197	1.1863	1.5196	-0.48037	-0.81371	0.85298	1.853	0.51966	2.853	1.853	2.1863	1.853	3.5196	2.853	2.1863	3.853	0.1863	-0.14704	0.18631	-0.14703	0.18629	-0.48037	0.51964	-0.48038	-1.147	-0.48037	0.51964	1.5197
42.521	42.188	42.187	31.853	26.853	22.853	22.186	20.187	17.186	15.853	12.186	11.52	10.186	7.853	7.853	9.8531	10.853	6.5197	7.853	8.8531	12.853	13.52	10.186	12.186	12.52	10.52	14.52	12.853	13.186	13.52	12.186	12.186	16.52	10.186	10.186	10.52	9.1864	10.853	11.186	9.5197	8.5197	7.853	9.853	7.5197	6.1863	6.853	6.1864	4.5197	4.853	4.5197
31.187	35.854	31.187	32.52	31.187	32.52	28.853	24.52	21.853	17.52	12.186	12.186	10.853	9.853	7.853	6.1863	5.1863	5.853	4.853	6.853	3.5197	4.1863	6.5197	2.853	2.1863	4.853	0.85298	5.1863	5.1863	4.853	6.1864	5.1863	11.186	5.853	8.853	9.8532	7.853	9.853	7.1863	4.853	5.853	5.1863	5.853	4.5196	0.85297	-0.14702	-0.14703	0.51964	0.1863	0.85297
21.186	20.52	17.52	15.853	13.186	12.52	9.5197	7.1864	6.5197	6.853	3.5197	4.853	6.1863	4.5197	4.5197	2.853	3.5197	4.853	2.5197	6.5197	3.5197	0.85297	3.853	3.5197	2.853	2.5197	2.5197	5.853	3.1863	3.1863	4.853	4.5197	3.853	1.853	3.1863	3.1863	4.1863	3.5197	3.5197	3.1863	2.1863	4.5197	2.5197	3.1863	3.1863	3.5197	1.853	0.51964	0.1863	0.51965
79.855	77.521	70.855	69.855	63.521	60.521	51.854	40.854	37.52	31.187	25.52	18.186	13.853	14.186	7.1864	9.853	7.1864	4.1863	5.5197	1.1863	3.853	1.5196	2.5197	3.1863	0.18631	-0.48038	-1.147	-0.81371	-1.4804	-1.8137	-2.1471	-1.4804	-0.81371	-0.81371	-0.14703	0.18631	-0.8137	-0.48038	-1.147	-0.14704	-2.1471	-2.4804	-1.147	-0.81371	-0.14703	-0.48038	-2.1471	-2.4804	-2.1471	-1.147
47.855	43.521	39.521	35.52	23.186	20.186	14.186	4.853	4.5197	2.1863	1.853	0.85297	-1.4804	-1.4804	-2.1471	-2.4804	-1.4804	-1.8137	-1.8137	-1.8137	-2.1471	-1.8137	-1.4804	-1.4804	-2.147	-1.4804	-2.147	-1.8137	-2.1471	-0.14703	-0.48037	-1.8137	-1.4804	-0.8137	-0.48037	-1.8137	-1.147	-1.1471	-0.48039	-0.48038	-1.1471	1.1863	-0.14703	0.18631	1.853	1.5196	0.51965	0.85297	-0.48038	-0.48037
3.853	5.1863	5.1864	5.853	4.853	8.5197	10.52	11.52	12.186	14.186	16.853	14.186	16.853	19.52	13.186	10.853	11.853	6.853	8.1864	7.853	6.853	8.5197	5.853	7.1863	4.5197	5.853	7.5197	3.1863	4.5197	3.853	4.5197	4.853	2.1863	4.1863	1.5196	2.853	0.51963	0.85297	-0.14703	0.1863	3.1863	1.5197	-0.14702	1.853	1.5196	0.1863	-0.81371	1.5197	0.85299	2.1863
24.52	19.52	19.52	18.52	19.853	16.186	16.52	13.186	10.853	11.52	8.1864	6.5197	9.5197	6.1863	4.853	4.853	3.853	6.5197	6.1863	3.5197	5.5197	6.1864	5.1863	4.1864	3.5197	4.1863	4.5197	1.1863	2.853	2.1863	3.5197	3.5197	5.1864	6.853	2.853	5.1863	3.5197	1.853	0.18632	0.85299	1.1863	0.85299	-1.147	1.5197	2.1863	0.85298	1.1863	3.1863	1.853	2.5196
56.521	51.521	44.521	35.52	26.853	13.853	4.853	3.853	-0.48038	1.1863	1.1863	0.51964	0.51963	-0.81371	1.1863	-0.14703	-0.48038	-0.48037	-1.147	-1.8137	-1.147	-1.8137	0.18632	-1.147	-2.1471	-1.8137	-1.4804	-0.48037	-1.147	-1.8137	-1.4804	-2.4804	-2.1471	-2.4804	-2.4804	-2.4804	-2.4804	-2.1471	-2.1471	-0.8137	-2.1471	-1.147	-2.1471	-0.48036	1.1863	-1.147	-2.1471	-1.8137	-1.8137	-2.4804
60.521	69.855	67.188	61.854	58.521	49.854	40.187	27.187	25.187	11.853	6.1864	5.5197	4.1864	2.5197	2.853	1.5196	1.853	1.1863	-0.14702	1.5196	0.1863	0.85298	1.5197	1.853	0.51964	0.18631	1.853	3.5197	3.1863	1.853	3.1863	5.5197	5.1863	5.853	4.853	6.853	3.5197	2.5196	3.5197	1.1863	2.1863	1.1863	1.5196	-1.4804	-0.48037	-0.81371	-0.48037	-0.8137	0.51964	1.1863
41.187	41.854	39.52	31.52	21.853	16.186	9.5197	5.5197	1.853	2.853	2.853	1.1863	-1.147	0.1863	0.85297	-1.4804	0.1863	-0.14703	-1.8137	-1.8137	-2.1471	0.51963	-1.147	-2.1471	-1.1471	0.85299	-0.14704	-1.147	-0.8137	-0.14703	2.1863	-0.14702	0.85298	2.5197	1.853	0.51965	1.853	1.5196	3.853	0.85298	-0.14703	0.18631	-0.81371	0.51964	0.85299	0.85297	-0.14703	1.5197	1.5196	0.853
47.854	55.521	51.521	49.521	43.187	39.854	33.854	23.187	20.52	18.853	12.186	14.853	9.1864	9.1864	9.1864	11.853	11.186	11.52	13.52	9.853	9.5197	9.5197	6.1863	10.186	9.1864	9.1863	12.52	9.1864	6.1863	5.5197	8.853	9.1864	7.1864	7.5197	6.1864	7.5197	7.853	7.853	7.1864	5.5197	4.853	7.5197	4.5197	3.5197	5.853	1.1863	6.853	5.5197	0.85297	2.5197
133.85	122.19	115.19	90.855	87.188	73.521	57.52	50.187	35.187	24.187	19.853	14.853	11.186	7.853	8.5197	5.1864	5.1864	1.5196	3.1863	1.853	7.1864	4.853	4.5197	4.853	4.1864	4.853	6.1864	7.5197	5.1864	7.853	7.853	8.1864	8.5197	5.1863	6.1864	6.5197	4.853	3.853	7.853	5.1863	1.5197	1.5197	0.85297	5.1863	2.5197	2.853	1.5197	2.1863	3.5196	5.853
27.853	29.52	24.186	23.187	22.853	15.52	18.853	11.52	13.52	11.186	8.5197	11.186	5.853	4.853	5.1863	5.1863	3.853	4.1863	2.1863	6.853	3.853	6.5197	6.5197	4.853	5.853	9.5198	7.1863	7.853	12.187	12.187	11.853	9.1863	6.853	7.5197	9.5197	4.1863	2.853	2.853	5.1863	0.51963	0.51964	1.5197	1.1863	0.85298	-0.48037	-0.48037	0.51964	0.51963	1.1863	-0.8137
15.186	17.52	19.52	16.853	23.52	18.853	19.52	15.52	14.52	17.186	13.853	16.52	12.186	7.853	11.186	8.5197	8.853	5.853	3.853	5.5197	5.1863	6.1863	7.5197	7.1863	7.5197	9.1863	8.5197	5.853	7.5198	9.1863	11.853	7.5197	11.52	13.853	9.5197	9.1864	6.5197	6.853	6.1863	7.1864	7.853	8.5197	6.1864	6.853	6.5197	5.5197	6.5197	5.853	5.1863	5.1863
25.853	32.52	30.853	30.187	31.187	26.853	24.853	27.187	21.853	18.186	19.853	14.853	7.1864	7.853	7.853	4.853	3.1863	0.51964	-0.81371	-0.48037	-2.4804	-1.8137	-2.1471	-2.4804	-1.8137	-1.4804	-2.1471	-2.1471	-2.8137	-2.8137	-1.4804	-1.147	-0.14702	-0.48038	-0.14702	-1.8137	-1.4804	-2.147	-1.8137	-2.1471	-1.8137	-1.147	-2.4804	-1.8137	-2.1471	-2.4804	-2.147	-2.8137	-2.4804	-2.4804
47.187	52.521	50.521	48.521	44.854	39.187	38.854	35.52	27.853	20.187	16.52	15.52	12.52	11.186	6.5197	7.5197	5.5197	3.853	3.5197	2.1863	0.85297	1.1863	0.1863	0.51965	2.1863	0.18631	-0.48038	0.51963	2.1863	0.18631	-1.4804	0.85299	1.853	0.51964	0.51965	3.5197	0.85299	0.51965	1.1863	1.853	0.85298	-0.81371	2.1863	1.853	2.853	1.853	2.5196	-0.14703	1.1863	0.85298
39.187	38.854	40.854	28.52	27.52	18.853	18.186	12.52	11.186	8.5197	9.853	6.1863	5.5197	3.853	5.1863	5.1863	2.1863	2.853	3.5197	5.5197	9.1864	6.1863	7.1863	3.1863	5.853	3.853	2.5197	1.853	2.853	2.5197	3.853	4.1863	2.853	4.853	4.853	5.853	8.5197	5.853	5.5197	4.1863	4.853	7.853	5.1863	3.5197	3.853	4.853	4.853	4.853	3.853	3.853
41.854	44.854	35.187	33.187	24.52	19.853	16.853	9.8531	7.5197	2.853	2.853	2.5197	2.1863	2.853	4.1863	1.1863	2.853	1.853	0.1863	2.1863	3.1863	1.5196	2.853	3.1863	4.1863	4.853	5.5197	5.853	4.1863	5.853	5.5197	4.5197	6.1863	3.1863	5.853	3.1863	2.853	0.51964	5.5197	1.5197	1.853	-0.48037	0.18631	1.1863	-0.48036	-0.48036	0.51964	0.51964	0.51963	-2.1471
35.853	27.187	24.52	25.853	25.52	24.186	20.853	15.853	15.52	10.186	11.186	10.853	10.52	8.853	10.186	6.853	7.1864	8.853	10.52	9.8531	4.5197	7.1864	8.853	4.5197	5.5197	2.853	3.853	4.1863	3.5197	0.85298	2.853	3.5197	1.853	0.18629	2.5196	2.5197	1.853	1.853	2.1863	2.853	2.853	2.1863	1.853	2.1863	0.51964	0.51963	0.51963	-0.81372	0.51964	2.5197
21.186	24.853	26.853	21.52	25.52	22.52	19.187	15.186	7.1863	9.5197	4.853	4.5197	5.1863	6.1863	4.1863	4.1863	2.5196	3.5197	4.1863	2.1863	1.853	0.1863	0.18631	-0.14702	1.5196	0.85298	1.853	-0.14702	1.853	-0.14702	0.51965	1.1863	-0.14702	0.18631	1.5196	5.853	3.1863	3.5196	1.853	2.1863	0.85298	-1.4804	-1.8137	-0.81371	-1.4804	-1.8137	-2.4804	-1.147	-1.8137	-1.8137
53.188	54.521	53.854	40.521	29.187	23.186	18.853	7.5197	5.5197	3.5197	2.853	1.1863	2.1863	0.51965	-0.48038	1.853	-0.81371	1.1863	-0.48038	-0.48036	0.51965	-1.1471	-1.147	-1.4804	-1.4804	-1.147	-0.8137	-1.4804	-0.48037	-1.8137	-1.1471	-0.81371	-1.1471	-0.81371	0.51964	1.5196	1.5196	1.5197	1.853	2.1863	5.1863	2.853	2.853	4.1863	2.853	3.5197	0.853	-1.4804	0.1863	-1.4804
22.52	25.186	24.853	22.186	24.186	19.186	16.186	16.186	14.186	9.5197	12.186	9.5197	5.1863	9.1864	6.5197	8.853	7.5197	7.5197	7.5197	7.5197	6.5197	3.1863	4.5197	5.5197	5.1863	4.5197	5.853	7.1863	6.5196	3.1863	3.1863	1.5196	0.85298	2.5196	2.853	3.1863	2.1863	4.1863	4.853	7.5198	4.1863	4.1863	2.1863	3.5197	6.8531	3.1863	1.5196	2.5196	2.5196	2.5196
77.188	70.855	68.855	51.187	44.521	29.853	27.52	23.853	13.186	8.1864	10.52	7.853	7.853	6.8531	7.853	5.853	6.5197	2.853	6.1864	2.5197	4.5197	5.1864	3.5197	2.5196	3.1863	3.853	1.853	4.853	4.1863	1.853	5.5197	2.1863	2.5196	5.853	3.853	5.5197	5.5197	4.1863	5.5197	1.5196	0.51964	3.1863	2.853	2.853	0.51965	-0.14704	1.853	2.1863	0.1863	2.1863
87.188	89.188	79.188	64.188	45.187	33.52	19.853	12.52	6.1864	6.1864	5.853	2.5197	3.5197	-1.147	0.1863	-1.8137	-1.1471	-1.147	-1.8137	-1.4804	-2.1471	-1.4804	-0.81371	-2.4804	-0.48036	-2.1471	-1.8137	-0.14703	-1.147	-1.147	-1.4804	-0.14703	-1.147	-0.81371	0.85298	0.51963	1.5196	0.85298	-0.48037	2.1863	2.1863	3.853	4.1863	7.1864	4.1863	4.5196	5.5197	3.853	3.1863	4.1863
29.186	29.52	26.52	24.187	19.853	13.52	16.52	14.853	12.853	10.853	8.5197	7.1863	6.853	11.186	6.853	9.5197	12.52	7.853	5.853	3.1863	6.5197	8.1864	6.5197	4.853	4.853	6.5197	7.1863	5.1863	5.1864	2.853	3.5197	4.1864	3.5197	2.5197	4.853	3.5197	3.5197	3.5197	2.5196	0.51964	3.5197	1.1863	3.1864	2.1863	2.1863	2.5196	3.853	3.1863	1.853	5.1863
21.186	24.52	20.52	23.52	19.186	15.186	14.52	9.8531	7.1864	6.5197	9.853	4.5197	10.52	5.853	6.5197	4.1863	2.853	3.5197	2.853	3.853	2.1863	-0.14704	-0.48038	1.1863	3.853	1.5196	1.853	1.5196	3.1863	1.853	1.853	2.5196	1.853	0.51965	1.853	1.853	2.853	3.1863	1.1863	-1.4804	0.18631	-0.81371	-0.8137	-0.8137	1.853	1.1863	-2.1471	0.51963	-0.8137	-0.81371
31.186	26.187	29.853	22.853	23.186	23.186	20.52	14.853	16.186	11.853	10.186	9.1864	6.5197	5.1863	3.853	1.1863	0.85298	-0.48038	-2.1471	-2.147	-2.4804	-2.8137	-2.8137	-2.8137	-2.8137	-2.8137	-2.8137	-2.8137	-2.4804	-2.8137	-2.4804	-2.8137	-2.8137	-2.8137	-2.8137	-2.4804	-2.8137	-2.8137	-2.8137	-2.8137	-2.8137	-2.8137	-2.8137	-2.8137	-2.8137	-2.8137	-2.8137	-2.8137	-2.8137	-2.8137
137.85	126.85	107.85	82.855	58.521	39.854	22.52	16.186	5.853	2.1863	2.1863	1.5196	0.1863	0.1863	-0.81371	-0.81371	-1.4804	-0.14703	-0.48037	0.51965	0.85299	-1.147	-1.147	-1.4804	-1.147	-1.8137	-1.4804	-2.1471	-1.4804	-1.147	-1.8137	-2.1471	-2.8137	-2.4804	-2.4804	-2.4804	-2.4804	-1.8137	-1.4804	-1.147	-1.4804	-2.147	-0.8137	-1.8137	-2.4804	-2.4804	-2.1471	-2.1471	-2.1471	-1.8137
15.186	23.853	24.853	22.187	21.853	21.52	23.186	16.52	15.853	10.853	13.52	11.186	7.853	8.5197	8.853	9.5197	7.1864	7.5197	5.5197	5.5197	4.5197	1.1863	1.5197	1.5197	1.1863	0.18632	1.5197	0.51964	-0.48037	0.1863	1.1863	-0.81371	0.1863	-0.14703	0.51964	1.1863	0.1863	-1.147	-0.8137	0.18631	0.85299	1.5197	0.51965	1.1863	3.5197	-0.8137	2.5197	0.18631	1.853	2.1863
57.188	58.521	52.854	48.854	35.52	27.52	18.853	16.186	10.853	7.5197	2.5197	2.1863	1.5196	0.51963	1.5197	0.1863	-0.8137	0.1863	-0.8137	-0.81371	1.1863	2.853	0.85299	1.5197	1.1863	1.853	0.85298	0.85298	-0.14703	-0.48038	-0.81371	-1.4804	-0.14703	-1.8137	-1.4804	0.1863	0.18631	-0.8137	-0.48037	0.1863	-0.48036	-2.1471	-2.1471	-2.1471	-1.147	-1.147	-1.4804	-1.147	-1.147	-0.48037
25.853	23.52	20.186	18.186	18.186	8.853	7.1864	5.1864	1.5196	1.5196	0.85299	-1.147	-2.1471	-1.8137	-2.1471	-2.4804	-2.1471	-2.1471	-2.1471	-2.1471	-2.4804	-2.4804	-2.8137	-2.4804	-2.4804	-2.8137	-2.8137	-2.8137	-2.8137	-2.8137	-2.8137	-2.8137	-2.4804	-2.8137	-2.8137	-2.8137	-2.8137	-2.8137	-2.8137	-2.8137	-2.8137	-2.8137	-2.8137	-2.8137	-2.8137	-2.8137	-2.8137	-2.8137	-2.8137	-2.8137
39.854	36.52	35.52	29.853	25.853	21.853	20.187	15.186	10.853	12.52	6.5197	4.5197	3.5197	4.1863	3.853	1.1863	2.5197	1.1863	0.51964	0.51964	-0.8137	-1.8137	-1.4804	0.51963	-1.147	-0.81371	-0.48038	-1.147	-1.4804	-1.8137	-2.1471	-0.81371	-2.1471	-1.8137	-1.8137	-1.8137	-1.147	-1.4804	0.51963	-1.4804	-0.48036	-1.8137	-2.147	-0.48038	-1.8137	-1.8137	-2.4804	-2.4804	-1.147	-1.8137
29.187	28.187	23.52	27.186	24.186	21.186	14.52	13.52	14.52	12.186	12.52	8.5197	8.1864	8.1864	5.1864	10.186	7.1864	6.853	5.5197	7.1864	5.5197	0.85298	3.5197	1.1863	-1.4804	-0.48038	-0.48037	-0.81371	-1.8137	-1.8137	-2.1471	-2.1471	-2.4804	-2.1471	-2.1471	-1.8137	-0.14704	-1.147	-0.48037	-1.4804	-2.147	-0.8137	-1.147	-1.1471	0.1863	-0.81371	0.18629	-1.4804	-0.48037	0.51964
17.186	18.853	21.853	18.853	16.853	12.853	9.5197	8.853	8.853	9.1864	12.853	7.853	8.5197	10.853	11.853	6.5197	5.853	5.853	4.1863	3.1863	5.853	4.5197	4.5197	5.5197	5.5197	4.1863	3.853	4.853	5.5197	2.853	5.5197	4.5197	5.853	5.1863	3.5197	2.1863	1.5197	4.5197	3.5197	6.1864	4.1863	4.5197	4.5197	3.5197	2.853	1.1863	-0.81371	1.5196	0.18631	0.18629
18.473	24.473	22.807	20.14	16.473	12.473	11.807	5.14	6.8067	3.8067	5.8067	2.8067	1.4734	2.8067	3.14	2.4734	2.4734	1.4734	2.4734	4.14	1.14	1.14	0.8067	-0.19329	0.14004	-0.1933	0.14004	1.14	-0.1933	-0.52663	1.14	-0.19329	0.14004	-0.52663	-0.85996	-0.1933	0.14004	-0.85996	-0.52663	-0.19329	0.47337	-0.19329	-0.19329	-0.85996	-0.85996	-0.52663	-0.85996	-0.85996	-0.85996	-0.52663
43.807	47.807	33.473	26.807	16.14	7.4733	2.8067	2.8067	0.14004	0.47337	-0.52663	0.14004	1.8067	0.47337	-0.19329	-0.85996	-0.19329	-0.52663	-0.52663	-0.1933	-0.19329	-0.1933	0.14004	-0.52663	0.47337	-0.85996	-0.1933	-0.52663	-0.52663	-0.52663	-0.52663	0.80671	1.14	0.47337	1.14	2.4734	1.8067	3.8067	2.4734	3.14	1.14	2.8067	2.4734	2.4734	-0.19329	0.14004	-0.19329	0.47337	1.4734	0.14004
37.807	35.14	34.14	24.14	19.807	17.14	12.807	7.14	6.4733	5.4733	5.4734	6.8067	5.4733	6.8067	4.8067	2.8067	5.4734	2.14	2.4734	3.8067	3.14	4.14	2.8067	3.8067	2.14	4.8067	5.14	3.8067	3.8067	3.14	3.4734	2.4734	2.8067	1.8067	1.4734	2.14	0.8067	1.14	2.4734	0.47337	1.8067	3.8067	1.8067	2.4734	2.4734	4.14	3.4734	4.14	3.14	6.8067
23.14	18.14	20.473	18.14	16.473	19.473	14.473	17.473	11.807	6.8067	10.14	9.4733	7.14	9.14	6.8067	4.14	3.14	2.14	4.4734	2.8067	1.4734	2.8067	3.4734	2.8067	5.4734	5.8067	7.4734	4.14	9.14	3.8067	8.4734	6.8067	7.8067	6.4734	5.4734	5.14	7.4734	3.8067	4.4734	8.8067	5.4734	5.14	5.4734	4.8067	5.14	8.14	9.8067	5.4734	7.4734	4.14
61.14	64.807	56.473	45.14	35.807	25.807	16.807	12.14	10.807	7.8067	6.4733	4.4734	5.14	5.8067	2.14	2.8067	2.4734	4.4734	2.4734	4.14	4.8067	5.4734	5.4734	6.8067	5.8067	7.14	5.14	5.4734	6.8067	6.8067	5.14	5.8067	7.8067	6.8067	7.8067	5.4734	3.14	3.4734	3.14	4.4734	5.14	2.4734	2.8067	1.14	3.4734	4.14	2.14	2.14	5.4734	3.4734
29.14	26.473	24.473	22.473	21.807	18.807	17.14	13.14	10.473	10.473	8.4733	9.8067	5.4734	6.4734	8.4734	6.8067	6.8067	8.14	5.8067	4.14	5.8067	3.4734	5.4734	3.4734	4.14	2.8067	5.14	1.8067	2.4734	3.4734	1.8067	4.14	5.14	5.14	4.14	3.4734	2.14	2.14	1.14	-0.85996	-0.85996	1.4734	0.14004	0.47337	1.14	3.14	-0.1933	2.4734	1.4734	1.4734
18.473	19.473	15.807	14.807	17.14	13.14	11.473	9.8067	11.14	9.8067	7.14	7.8067	7.14	4.4734	3.14	5.4734	4.4734	4.4734	2.4734	6.4734	9.14	6.4734	12.473	10.473	11.473	9.4734	9.4734	9.4733	9.4733	7.4733	7.14	4.14	2.4734	3.4734	4.14	3.14	1.14	2.14	0.14004	0.14004	0.14004	2.4734	0.8067	1.8067	2.14	1.4734	2.8067	2.8067	3.8067	1.4734
20.473	19.14	16.807	16.473	13.807	13.807	14.807	15.14	9.4733	5.14	7.14	7.8067	6.4733	5.14	6.14	5.8067	5.14	3.4734	4.4734	2.8067	4.14	2.8067	3.4734	1.4734	2.4734	2.14	1.14	0.14004	0.8067	0.47337	0.14004	0.47337	-0.19329	-0.19329	1.14	0.8067	1.4734	0.80671	2.4734	1.8067	1.4734	3.4734	4.14	0.8067	2.14	3.8067	2.14	1.8067	2.8067	2.4734
23.14	16.14	17.14	15.473	14.14	15.807	12.14	13.473	9.8067	12.14	8.4733	9.14	10.473	7.4733	5.4734	8.14	5.4734	6.14	4.14	5.4734	4.8067	4.14	4.14	3.14	4.8067	3.8067	6.8067	8.8067	7.14	5.4734	5.14	3.8067	2.4734	8.14	6.8067	4.4734	5.14	6.4734	4.4734	3.14	3.4734	4.4734	2.14	1.8067	1.8067	1.8067	2.4734	2.4734	3.8067	1.14
27.14	23.473	18.14	18.473	13.807	11.473	9.4733	8.8067	9.14	3.8067	3.14	5.4734	4.4734	5.4733	1.14	1.4734	1.14	0.8067	-0.1933	0.47337	-0.19329	0.47337	-0.19329	-0.1933	-0.52663	-0.85996	-0.52663	-0.1933	-0.52663	0.14004	-0.19329	-0.52663	-0.85996	-0.19329	-0.19329	0.14004	0.47337	0.8067	1.8067	0.8067	0.8067	1.8067	-0.1933	0.8067	0.47337	0.47337	0.14004	-0.19329	0.47337	0.47337
25.807	29.807	23.14	22.807	16.473	17.473	7.8067	10.473	7.14	4.8067	4.4734	5.14	5.8067	3.4734	1.14	1.4734	1.14	3.14	3.14	2.14	0.47337	0.14004	-0.52663	0.47337	-0.52663	-0.52663	1.4734	1.8067	-0.19329	1.14	0.80671	0.14004	-0.52663	0.47337	0.47337	-0.52663	-0.52663	-0.19329	0.14004	1.14	0.14004	0.8067	-0.52663	0.8067	-0.19329	0.47337	0.14004	0.14004	-0.19329	-0.52663
113.14	107.47	91.473	71.14	49.473	36.14	23.14	15.14	10.473	7.14	6.8067	7.8067	7.14	5.8067	6.8067	4.14	2.4734	1.14	1.4734	2.4734	1.4734	1.14	1.14	1.14	-0.19329	-0.19329	-0.19329	-0.19329	0.8067	0.47337	1.8067	0.80671	0.47337	0.80671	1.14	1.14	-0.19329	0.8067	-0.19329	0.14004	1.4734	1.14	0.8067	1.4734	0.14004	1.14	1.4734	3.14	4.4734	2.4734
20.473	20.14	17.473	22.14	17.14	17.473	14.807	14.473	13.473	13.807	12.473	13.807	9.8067	9.8067	6.4734	7.14	5.14	6.4733	5.8067	4.8067	7.4734	5.4734	5.14	5.4734	4.8067	4.4733	5.4734	6.14	4.8067	5.4734	3.4734	6.8067	6.14	6.4733	3.4734	3.8067	7.4733	5.8067	7.8067	8.4734	7.4734	5.14	5.4734	8.14	8.4734	2.4734	5.14	5.8067	5.14	5.4734
25.14	22.473	25.807	21.807	20.473	16.14	14.807	10.807	6.14	4.8067	4.8067	5.8067	3.14	3.8067	3.14	2.8067	2.14	3.14	1.4734	0.14004	1.4734	0.14004	-0.19329	0.47337	2.14	1.4734	1.4734	0.8067	1.14	1.4734	2.14	0.14004	1.4734	-0.52663	1.14	0.80671	-0.1933	1.14	1.4734	-0.85996	0.14004	1.14	0.14004	1.8067	1.4734	0.8067	1.4734	2.4734	2.8067	1.4734
35.807	26.14	25.14	21.473	16.14	12.807	9.4733	9.14	3.8067	0.14004	1.4734	0.80671	3.4734	3.4734	5.14	3.8067	4.4734	3.14	4.4734	1.8067	2.8067	2.4734	2.8067	1.4734	0.14004	0.8067	-0.52663	1.14	-0.19329	0.47337	0.47337	-0.19329	-0.19329	0.47337	-0.52663	-0.19329	-0.52663	-0.19329	-0.52663	-0.85996	-0.19329	-0.85996	0.47337	-0.19329	-0.52663	-0.52663	-0.52663	-0.85996	-0.52663	-0.52663
23.14	19.807	18.473	17.473	20.14	15.473	13.473	9.14	8.4733	6.4733	7.14	4.4734	3.4734	7.4733	4.8067	4.14	6.4734	2.8067	4.8067	4.4734	3.8067	5.14	3.8067	3.4734	3.8067	3.14	2.4734	5.14	4.8067	4.4734	3.14	4.14	2.4734	4.4734	4.4734	2.4734	2.14	1.8067	2.8067	1.14	4.8067	2.14	1.4734	2.4734	1.4734	2.8067	1.14	2.8067	3.14	2.4734
23.807	24.14	23.473	23.14	18.807	12.807	12.14	11.14	7.4733	10.473	10.473	6.4734	7.8067	6.4734	7.8067	6.14	5.14	5.8067	6.14	6.4733	3.14	1.4734	2.8067	2.14	2.4734	2.4734	2.8067	2.8067	3.14	2.8067	2.4734	2.14	0.47337	2.14	1.8067	1.14	1.4734	0.8067	0.47337	1.14	1.14	-0.1933	1.4734	1.8067	-0.19329	0.14004	-0.19329	-0.52663	0.8067	2.14
15.14	11.473	13.14	16.807	16.473	16.14	14.807	11.473	11.807	9.8067	9.8067	12.14	8.8067	11.807	8.4733	7.4733	6.14	6.4734	6.14	5.8067	6.8067	6.4733	5.14	6.4734	6.8067	5.4734	4.8067	4.8067	9.4734	9.8067	6.14	7.4734	5.8067	4.14	4.4734	5.14	4.4734	6.14	3.8067	4.8067	3.14	3.4734	3.4734	3.8067	3.14	4.4734	4.8067	3.8067	3.14	2.8067
19.14	14.14	13.473	15.473	18.473	10.473	13.14	12.807	11.473	8.14	7.8067	6.8067	6.4734	8.4733	9.4733	7.4734	9.14	5.8067	6.4734	4.14	3.4734	1.8067	4.4734	3.14	2.8067	1.14	6.14	6.4734	6.8067	6.14	6.4734	7.14	6.14	8.14	6.8067	8.4734	7.8067	7.4734	8.4734	7.8067	5.4734	4.8067	6.4734	6.14	4.4734	3.14	4.14	5.4734	9.14	8.14
13.14	12.807	13.14	16.807	15.14	16.14	14.807	18.807	13.14	12.807	14.14	12.14	11.473	12.14	11.14	12.473	15.14	9.14	15.473	11.14	9.8067	10.807	10.807	7.14	11.14	9.4733	12.14	6.4734	6.4734	5.4734	7.14	7.14	7.8067	6.4734	7.4734	8.4734	6.8067	5.8067	4.14	5.8067	5.4734	7.14	8.8067	8.8067	7.14	6.4734	4.8067	9.8067	5.4734	9.8067
20.473	17.473	15.14	12.473	13.14	14.807	15.14	13.473	16.14	15.14	11.473	11.473	11.14	9.4733	8.14	8.4733	6.8067	4.4734	5.4734	2.8067	4.8067	6.14	4.4734	5.14	6.14	4.8067	4.8067	6.14	6.14	6.14	3.14	4.8067	4.8067	4.14	4.8067	7.4734	6.8067	6.4734	8.14	7.8067	3.8067	8.4734	8.4734	5.8067	9.8067	6.8067	7.14	4.4734	6.8067	7.4734
27.14	22.14	20.807	18.473	18.807	18.14	19.807	19.807	19.807	20.14	14.14	12.14	15.807	9.4733	13.14	7.14	9.8067	7.4733	13.14	10.807	6.14	10.14	6.14	8.4734	6.4734	4.8067	4.4734	7.4734	7.4734	5.8067	6.8067	6.14	8.8067	9.4734	8.8067	6.4734	5.8067	4.8067	5.8067	3.8067	5.4734	5.8067	3.4734	7.4734	6.14	5.14	3.14	5.8067	4.4734	4.4734
17.807	23.14	20.14	15.14	13.473	10.473	7.14	6.14	4.14	5.4734	8.8067	5.8067	3.4734	7.4733	4.14	3.14	3.14	2.8067	5.14	5.14	3.8067	3.8067	4.14	3.8067	3.4734	1.4734	3.4734	2.14	2.14	2.4734	1.8067	2.4734	1.4734	1.4734	0.8067	0.14004	-0.19329	0.47337	0.47337	-0.85996	-0.19329	-0.19329	-0.85996	-0.52663	-0.85996	-0.52663	0.14004	-0.85996	-0.85996	-0.85996
13.807	12.807	13.807	17.473	12.807	17.807	17.473	18.14	12.807	18.14	11.473	14.14	11.14	11.14	15.14	7.4733	8.14	8.8067	7.14	9.14	9.14	7.14	6.4734	6.14	5.14	7.14	9.14	6.4734	7.8067	6.14	6.14	7.4734	5.4734	5.8067	7.14	5.8067	5.4734	3.8067	6.14	6.14	4.8067	3.4734	3.14	5.14	6.4734	4.14	6.14	2.8067	4.14	3.14
20.473	18.473	19.807	17.807	15.807	16.14	11.14	12.14	13.473	11.807	7.8067	10.14	10.473	6.4734	7.4734	6.14	6.4734	6.8067	7.14	3.8067	5.4734	3.4734	5.4734	5.4734	5.8067	6.4734	5.8067	2.8067	3.8067	3.4734	3.4734	3.8067	3.4734	4.8067	6.14	5.8067	7.14	4.14	2.4734	7.8067	6.14	5.14	3.4734	4.14	5.14	4.14	5.4734	5.8067	4.8067	5.4734
14.473	10.807	8.14	7.4734	9.14	8.8067	10.14	6.14	8.8067	9.4733	6.8067	8.4733	6.8067	6.14	5.14	6.14	2.8067	5.4734	3.8067	4.4734	6.8067	5.4734	3.14	3.14	3.14	1.14	3.8067	2.14	4.14	2.4734	2.8067	2.14	3.8067	2.4734	2.14	2.4734	2.4734	2.8067	3.14	0.8067	2.8067	3.14	1.14	3.4734	3.14	2.8067	2.4734	3.8067	2.8067	2.4734
38.473	29.14	28.473	22.473	20.807	22.14	14.473	11.14	8.14	4.8067	5.14	2.4734	1.4734	0.14004	1.8067	0.47337	1.4734	1.4734	1.8067	2.8067	2.4734	0.47337	1.8067	0.47337	0.14004	0.47337	1.4734	0.14004	0.14004	-0.19329	-0.19329	-0.85996	-0.52663	-0.85996	-0.19329	-0.19329	-0.52663	-0.52663	-0.52663	-0.52663	-0.52663	-0.19329	0.14004	-0.52663	-0.19329	-0.52663	-0.19329	-0.19329	0.47337	0.47337
31.14	21.807	21.473	17.473	16.807	11.473	9.14	9.8067	4.8067	6.8067	6.8067	7.8067	6.4734	6.4734	5.4734	3.8067	4.8067	2.8067	3.8067	2.8067	3.8067	3.8067	3.8067	2.8067	1.8067	3.4734	2.14	3.8067	1.4734	4.14	4.14	1.8067	3.8067	3.4734	3.8067	0.47337	2.8067	1.14	3.14	3.4734	4.8067	1.14	4.4734	4.14	3.8067	3.8067	4.8067	3.14	2.4734	3.14
35.14	31.14	29.473	22.807	19.807	17.14	14.473	12.14	7.4734	5.8067	6.4734	5.4734	4.4734	2.4734	1.8067	2.4734	2.14	2.14	1.4734	0.14004	1.4734	2.14	0.8067	1.14	2.8067	1.14	2.8067	3.14	2.14	3.4734	2.14	0.8067	1.8067	1.8067	1.4734	2.14	1.8067	2.8067	2.4734	1.4734	2.8067	2.14	0.14004	0.47337	1.4734	0.14004	1.4734	1.14	0.47337	0.47337
87.14	88.807	84.807	66.807	45.14	32.473	20.14	12.473	4.8067	1.8067	3.4734	1.14	0.8067	1.14	-0.19329	-0.19329	-0.19329	0.47337	-0.19329	-0.19329	0.14004	-0.52663	-0.19329	-0.85996	0.14004	-0.19329	-0.52663	0.47337	-0.85996	0.14004	0.47337	0.47337	-0.19329	0.14004	0.14004	-0.52663	-0.85996	-0.85996	-0.52663	-0.52663	-0.85996	-0.85996	-0.1933	-0.19329	-0.52663	-0.85996	0.47337	0.14004	-0.1933	0.14004
39.14	34.473	29.807	26.14	22.14	13.807	8.8067	7.4734	1.14	3.4734	1.4734	3.14	0.80671	3.4734	3.8067	1.4734	3.4734	2.4734	3.4734	3.4734	4.8067	3.4734	1.8067	1.14	0.8067	1.14	0.8067	3.8067	3.14	3.8067	1.14	1.14	0.47337	0.8067	1.4734	1.14	-0.19329	0.47337	0.14004	-0.52663	1.14	-0.52663	1.14	0.14004	0.47337	-0.52663	-0.19329	-0.19329	0.47337	0.14004
138.54	129.2	104.87	78.869	55.87	35.87	22.87	17.87	12.203	6.8701	6.8701	2.2035	1.8701	1.5368	-0.4632	0.87013	1.2035	3.2035	0.5368	1.5368	1.2035	-0.79653	1.2035	0.20347	0.5368	-0.12987	-0.79653	-0.4632	-1.1299	-0.4632	-0.12987	-1.4632	-0.79653	-0.12987	-0.12987	-0.79653	-1.1299	-0.4632	-0.4632	-1.4632	-1.4632	-0.12987	-0.12987	0.5368	1.5368	0.20347	2.2035	1.5368	1.8701	0.5368
12.537	8.2035	9.5368	11.537	10.87	8.8701	9.2035	13.537	9.8701	11.203	13.203	10.537	11.203	9.5368	8.8701	6.5368	8.2035	5.5368	6.2035	3.5368	4.8701	3.8701	2.2035	3.5368	1.8701	3.8701	2.8701	4.2035	3.2035	3.2035	6.5368	3.8701	7.5368	6.2035	5.5368	6.2035	6.5368	8.2035	9.2035	6.2035	6.2035	7.5368	4.2035	7.5368	7.8701	5.2035	6.5368	5.8701	9.2035	7.8701
31.87	38.203	34.537	33.537	33.87	24.203	24.537	18.537	14.537	17.203	16.537	11.87	11.537	12.87	12.537	12.203	9.5368	10.537	9.2035	10.203	7.5368	8.8701	7.5368	5.2035	7.8701	9.2035	7.2035	5.5368	5.8701	6.8701	10.537	8.5368	12.537	12.537	12.87	11.87	11.87	11.537	9.5367	6.8701	5.8701	7.5368	4.2035	3.5368	4.2035	2.5368	2.8701	1.8701	3.5368	2.5368
84.536	68.869	68.536	59.203	45.536	39.203	26.537	20.537	17.537	7.5368	6.5368	6.5368	4.5368	3.2035	0.87013	2.8701	0.20347	0.20347	0.20347	0.5368	0.20347	0.5368	-0.12987	2.8701	0.87013	0.20347	1.2035	4.2035	2.5368	1.2035	3.8701	1.2035	1.5368	1.5368	0.5368	0.87013	1.2035	0.87013	0.5368	1.5368	1.5368	0.20347	0.20347	0.20347	-0.12987	-0.4632	0.20347	0.87013	0.5368	1.2035
47.87	50.87	43.536	41.203	33.536	20.87	14.87	8.8701	2.5368	1.2035	2.8701	-0.12987	-1.1299	-1.1299	-0.79653	-1.4632	-1.4632	-1.1299	-1.4632	-0.79653	-1.1299	-1.4632	-1.4632	-1.4632	-1.1299	-1.4632	-1.4632	-1.4632	-1.4632	-1.4632	-1.4632	-1.1299	-0.79653	-0.79653	-1.1299	-1.1299	-1.1299	-1.1299	-0.4632	-1.1299	-0.12987	-0.4632	-0.12987	-0.4632	-0.12987	-0.4632	-1.1299	0.5368	-0.79653	-0.12987
18.537	19.203	13.537	12.537	14.537	8.2035	10.537	14.537	12.203	12.537	17.203	10.537	12.203	10.203	7.2035	7.2035	9.5368	3.8701	7.5368	7.2035	7.8701	8.2035	6.5368	5.8701	5.8701	3.2035	2.5368	2.5368	0.87013	1.5368	0.87013	0.5368	0.87013	1.8701	0.20347	1.2035	1.2035	1.8701	2.2035	1.5368	2.5368	2.2035	1.5368	1.5368	1.5368	1.2035	1.5368	-0.12987	-0.4632	0.5368
244.54	237.2	212.54	182.87	138.2	109.2	75.87	52.87	34.537	26.537	10.537	6.2035	5.5368	1.8701	2.2035	0.5368	2.2035	1.2035	1.2035	-0.4632	0.20347	1.5368	-0.12987	0.5368	0.5368	1.5368	0.87013	0.5368	0.87013	0.5368	-0.79653	-0.12987	-1.1299	-1.1299	-0.12987	0.20347	0.5368	0.20347	0.20347	0.20347	-0.12987	2.5368	1.8701	2.8701	1.5368	0.5368	3.8701	3.2035	2.2035	2.2035
25.203	22.203	21.87	21.87	19.87	19.537	16.537	11.537	11.203	10.87	9.5368	10.537	7.8701	6.2035	5.8701	7.2035	7.2035	5.5368	7.2035	9.2035	3.2035	4.2035	2.8701	3.2035	4.2035	1.8701	-0.79653	0.87013	0.5368	-0.4632	0.5368	-0.12987	0.87013	-0.4632	0.20347	1.2035	0.87013	-0.79653	-0.12987	1.2035	0.5368	1.2035	-0.12987	-0.4632	0.20347	0.5368	0.5368	0.5368	0.5368	1.8701
22.537	18.87	15.537	14.87	11.203	12.87	10.537	11.537	10.87	6.5368	9.8701	6.5368	2.8701	5.5368	3.2035	4.2035	4.2035	2.5368	3.8701	3.5368	2.2035	2.8701	5.2035	4.2035	2.5368	3.8701	3.5368	-0.4632	1.8701	0.5368	1.5368	1.5368	0.20347	0.5368	1.5368	0.20347	-0.12987	-0.4632	0.87013	0.5368	-0.4632	0.87013	-0.12987	-0.12987	0.87013	-0.12987	-0.79653	2.5368	-0.12987	0.20347
174.54	180.54	154.2	127.87	88.536	60.87	40.536	24.537	11.203	5.2035	5.2035	4.2035	1.5368	1.8701	1.2035	3.8701	0.87013	-0.12987	-0.12987	0.20347	1.2035	0.20347	-0.12987	-0.79653	1.2035	1.8701	0.20347	-1.1299	-0.12987	-1.1299	0.87013	-0.79653	-0.79653	-1.1299	-1.1299	0.5368	-0.79653	0.20347	-0.4632	0.5368	-0.4632	-0.79653	1.2035	0.5368	0.20347	-0.12987	1.8701	0.20347	0.5368	0.87013
40.536	32.537	24.537	23.203	16.203	13.203	7.2035	8.2035	6.2035	10.537	8.2035	5.5368	7.5368	3.2035	3.8701	3.2035	1.5368	0.87013	0.87013	-0.4632	-0.12987	0.20347	-0.12987	0.5368	0.5368	0.20347	-0.12987	-0.12987	0.87013	1.2035	2.2035	2.2035	2.2035	2.8701	1.2035	2.8701	0.87013	0.5368	-0.12987	1.2035	1.2035	1.2035	1.2035	0.20347	-0.79653	1.5368	0.5368	-0.4632	0.87013	0.87013
20.537	25.203	23.87	21.537	15.87	14.203	13.203	8.2035	7.5368	7.2035	6.2035	3.2035	3.8701	3.5368	3.5368	0.5368	0.5368	-0.12987	-0.4632	-0.12987	-0.79653	-0.4632	-1.4632	-0.4632	-1.4632	-1.1299	-1.4632	-1.1299	-1.1299	-1.4632	-1.4632	-1.4632	-1.4632	-1.4632	-1.4632	-1.4632	-1.4632	-1.4632	-1.4632	-1.4632	-1.4632	-1.4632	-1.4632	-1.4632	-1.4632	-1.4632	-1.4632	-1.4632	-1.4632	-1.4632
51.869	43.87	43.87	27.537	20.87	12.537	10.203	3.5368	4.5368	3.8701	2.2035	1.8701	0.20347	0.5368	0.20347	0.20347	1.2035	-0.79653	1.5368	1.8701	1.5368	-0.12987	-0.12987	0.20347	-0.79653	-0.12987	-0.12987	-0.12987	1.5368	0.20347	0.5368	0.20347	0.20347	2.2035	0.5368	0.87013	0.20347	0.87013	0.87013	0.5368	1.2035	1.5368	0.20347	0.20347	2.8701	0.5368	-0.12987	-0.79653	0.5368	0.87013
66.536	60.536	54.869	40.203	27.87	19.87	13.203	5.2035	2.8701	2.8701	1.2035	-0.79653	-0.79653	-1.1299	-1.4632	-1.1299	-0.79653	-1.4632	-1.4632	-1.4632	-0.79653	-1.1299	-0.79653	-0.79653	0.20347	-0.79653	0.5368	-0.12987	-0.12987	-0.12987	-1.1299	0.20347	-1.4632	-1.1299	-1.4632	-1.1299	-1.1299	-1.1299	-0.79653	-0.4632	-1.4632	-1.4632	-1.1299	-1.4632	-1.1299	-0.79653	-1.1299	-0.79653	-0.12987	-0.79653
29.203	34.537	32.87	34.537	28.537	29.87	22.87	23.537	16.537	13.537	13.87	10.537	3.5368	6.2035	3.8701	1.8701	2.5368	0.5368	-1.1299	1.2035	-0.12987	-1.4632	0.20347	-1.4632	-1.4632	-0.79653	-1.4632	-1.1299	-1.4632	-1.4632	-1.1299	-1.4632	-1.1299	-1.1299	-1.1299	-1.4632	-1.4632	-1.4632	-1.1299	-0.79653	-0.79653	-1.4632	-1.4632	-0.4632	-0.12987	-1.1299	-1.1299	-1.4632	-0.79653	-1.4632
94.536	85.203	72.869	59.203	46.87	31.203	23.537	17.87	7.8701	9.2035	9.5368	5.2035	4.5368	8.2035	6.2035	6.8701	8.8701	7.8701	5.8701	5.2035	7.8701	4.5368	3.5368	2.2035	1.8701	2.2035	3.2035	1.5368	2.5368	0.5368	0.20347	1.8701	1.2035	1.5368	0.20347	0.5368	-0.12987	1.8701	2.5368	1.8701	0.20347	-0.79653	-1.4632	-0.79653	-0.4632	-1.1299	-1.1299	0.87013	-0.79653	-1.1299
80.536	72.536	70.203	59.87	43.536	35.87	28.203	26.87	21.203	15.203	15.87	15.537	10.87	9.5368	6.8701	8.2035	7.2035	5.8701	7.8701	5.2035	4.2035	6.5368	5.2035	4.8701	5.2035	4.2035	8.5368	7.5368	8.5368	6.2035	7.2035	7.2035	9.8701	10.203	9.5367	6.5368	8.2035	5.5368	5.2035	6.2035	5.5368	3.2035	2.5368	2.2035	3.8701	3.8701	5.8701	5.5368	4.2035	5.8701
39.203	40.203	32.203	27.87	17.537	8.8701	8.5368	5.2035	4.2035	3.2035	2.2035	3.8701	2.2035	3.8701	0.20347	3.8701	5.5368	7.2035	6.2035	9.2035	6.8701	6.8701	5.2035	4.2035	2.5368	1.2035	-0.4632	0.20347	0.20347	0.20347	1.2035	0.87013	-0.12987	1.5368	0.5368	0.20347	0.87013	-0.12987	-0.79653	-0.79653	-1.1299	-0.4632	0.20347	-0.79653	-0.4632	-1.1299	-0.79653	-0.4632	-0.4632	-0.79653
62.536	55.203	46.203	36.87	23.203	16.537	7.8701	6.8701	3.2035	2.5368	0.87013	0.87013	0.87013	0.20347	-0.4632	0.20347	-0.4632	0.5368	0.20347	-0.12987	0.20347	0.20347	0.5368	1.2035	0.20347	-0.12987	0.87013	0.20347	-0.12987	1.8701	2.2035	1.8701	1.2035	1.5368	1.8701	3.5368	4.5368	4.5368	4.5368	5.5368	5.2035	3.2035	4.5368	1.5368	2.8701	0.87013	2.2035	0.87013	1.5368	-1.1299
308.54	300.87	270.2	221.87	159.87	109.2	74.536	54.203	25.87	13.87	14.203	5.8701	3.2035	0.87013	0.20347	0.5368	1.5368	0.20347	-0.4632	0.5368	-0.12987	-0.4632	-0.12987	-0.4632	0.20347	-1.1299	-0.12987	-0.79653	0.5368	-0.4632	-0.12987	-0.12987	-0.12987	0.20347	-0.79653	-1.1299	-1.1299	-1.4632	-0.79653	0.20347	-0.79653	-0.4632	-0.4632	0.87013	0.5368	0.87013	-1.1299	1.5368	-0.12987	0.5368
24.537	20.537	24.537	25.537	17.203	15.537	12.87	6.2035	5.2035	3.8701	4.2035	4.5368	3.2035	1.5368	1.8701	0.5368	0.20347	0.20347	-0.4632	-0.4632	-0.79653	-0.4632	-1.1299	-0.79653	-1.1299	-0.79653	-1.1299	-1.1299	0.20347	-0.12987	-0.12987	0.20347	0.20347	-0.79653	-1.1299	-1.1299	-1.1299	-1.4632	-0.79653	-1.4632	-0.4632	-1.1299	-1.4632	-0.79653	-1.1299	-1.4632	-0.79653	-0.79653	-1.1299	-1.4632
21.203	16.87	15.203	17.537	18.537	14.203	13.87	14.537	9.8701	9.5368	6.2035	8.5368	6.2035	7.2035	5.2035	6.8701	6.8701	3.5368	5.5368	5.8701	5.2035	1.8701	5.2035	4.8701	2.5368	1.8701	2.5368	4.2035	2.2035	2.5368	2.8701	0.5368	2.2035	2.8701	3.5368	1.2035	2.2035	1.5368	1.2035	1.5368	3.5368	0.87013	3.8701	3.2035	3.8701	2.8701	2.2035	4.2035	2.8701	5.2035
17.203	27.537	20.203	17.87	17.537	14.203	13.203	7.2035	8.5368	8.5368	5.5368	6.5368	5.2035	6.2035	6.2035	2.8701	4.8701	3.2035	2.5368	5.8701	3.8701	2.8701	0.87013	1.5368	2.2035	2.2035	3.5368	1.2035	2.2035	2.8701	0.5368	-0.4632	1.2035	0.87013	0.20347	0.87013	-1.4632	-0.4632	0.87013	0.87013	2.2035	0.20347	0.87013	0.5368	0.20347	-0.12987	-0.12987	-0.79653	-0.4632	0.20347
33.203	34.87	22.537	27.87	23.87	20.537	11.87	12.537	8.2035	4.8701	2.8701	4.2035	2.8701	2.8701	1.5368	2.8701	0.87013	-1.1299	-0.4632	-0.4632	0.87013	-0.79653	-0.79653	-1.1299	-0.79653	-0.79653	-0.79653	-1.1299	-0.79653	-0.12987	-1.1299	-0.4632	-1.1299	-1.4632	-0.79653	-1.4632	-0.12987	-1.1299	-0.4632	-0.79653	1.2035	0.5368	0.87013	-0.12987	0.5368	0.20347	-0.4632	0.5368	0.87013	-0.12987
210.54	190.87	171.87	141.87	106.87	78.87	56.203	30.537	23.87	16.87	12.203	7.2035	3.5368	4.8701	4.8701	1.8701	4.5368	3.2035	1.8701	3.5368	1.8701	3.2035	0.87013	0.20347	0.20347	0.5368	2.5368	3.8701	3.2035	0.20347	2.5368	2.2035	2.5368	2.8701	4.8701	4.8701	2.5368	3.2035	2.8701	3.8701	3.8701	2.8701	3.5368	1.8701	2.8701	2.5368	1.5368	4.5368	3.2035	5.8701
31.87	24.87	29.203	21.87	18.203	15.203	14.203	9.5368	6.5368	7.8701	6.5368	2.2035	2.8701	0.87013	1.2035	2.2035	1.2035	2.5368	1.5368	2.8701	0.20347	2.5368	1.8701	3.8701	2.5368	3.2035	4.5368	3.2035	3.8701	0.5368	1.5368	0.87013	1.2035	0.87013	1.5368	0.87013	0.5368	-0.4632	1.8701	1.8701	2.2035	3.5368	1.8701	3.5368	2.8701	0.87013	2.8701	2.2035	1.8701	-0.4632
95.203	92.536	89.536	63.869	49.536	35.536	25.537	14.87	10.537	7.2035	4.8701	4.2035	3.5368	1.2035	1.5368	0.87013	1.5368	2.5368	1.5368	1.2035	1.8701	2.5368	2.2035	3.2035	1.2035	-1.4632	0.5368	-0.12987	1.2035	-0.4632	-0.4632	0.20347	-0.12987	-1.1299	1.5368	-0.4632	-0.79653	-0.79653	0.20347	-0.4632	-0.12987	2.5368	-0.4632	1.5368	0.5368	-0.12987	1.2035	0.5368	-0.4632	0.5368
19.87	23.203	25.203	24.537	22.87	19.537	14.537	13.203	12.537	13.537	10.537	10.537	8.8701	5.8701	7.5368	5.5368	3.8701	4.5368	4.2035	1.8701	1.5368	1.2035	-0.12987	-0.4632	0.5368	0.5368	0.87013	0.5368	-0.12987	0.5368	-0.12987	0.5368	0.87013	0.20347	-0.12987	-1.1299	-0.12987	-0.12987	0.20347	0.87013	-1.1299	0.5368	0.87013	0.87013	1.5368	0.87013	1.2035	1.8701	1.2035	5.5368
29.87	25.203	21.87	19.537	19.537	14.87	10.537	12.87	7.8701	6.5368	6.5368	3.2035	2.2035	0.87013	1.5368	0.5368	0.87013	0.20347	1.8701	-0.4632	-0.4632	-0.4632	-0.4632	1.2035	0.87013	-0.12987	2.5368	0.5368	-0.12987	-0.79653	1.2035	1.2035	0.87013	0.20347	0.87013	1.5368	1.2035	2.5368	0.5368	3.2035	-0.4632	0.20347	2.5368	1.5368	1.8701	1.5368	0.5368	1.2035	1.5368	0.5368
47.203	37.203	37.203	25.87	17.203	12.537	5.5368	5.5368	2.5368	-0.4632	-0.4632	0.5368	0.20347	0.5368	0.20347	-0.79653	-0.12987	-0.79653	-0.12987	-1.1299	-0.4632	-0.79653	-1.1299	-1.1299	-0.4632	-1.1299	-0.79653	-1.4632	-1.4632	-0.79653	-0.79653	-1.1299	-0.79653	-1.1299	-1.1299	-1.4632	-0.79653	-0.4632	-0.79653	-0.12987	-0.79653	-0.79653	-1.1299	-0.79653	-0.4632	-0.12987	-1.1299	-0.12987	-1.1299	-0.4632
11.87	12.537	13.87	13.87	11.87	11.537	10.537	10.87	11.87	12.537	13.87	9.2035	7.2035	8.5368	11.87	6.2035	6.2035	5.5368	4.5368	4.2035	3.8701	0.87013	0.87013	2.5368	3.5368	0.87013	1.5368	2.8701	1.2035	3.5368	0.87013	0.20347	1.5368	0.20347	-0.4632	-0.79653	0.20347	0.87013	0.87013	-0.4632	0.5368	0.5368	0.87013	3.2035	0.20347	0.5368	1.2035	2.2035	2.8701	0.20347
21.87	28.537	21.537	20.537	20.537	17.87	11.87	12.87	10.87	7.5368	11.203	8.8701	5.2035	8.5368	8.2035	8.5368	6.5368	8.8701	4.8701	5.5368	6.8701	3.2035	7.5368	3.8701	4.5368	1.2035	0.87013	0.87013	0.20347	2.5368	1.2035	1.5368	3.5368	2.2035	3.8701	0.87013	2.5368	1.5368	3.5368	3.8701	0.20347	0.20347	3.5368	2.2035	3.2035	2.8701	4.5368	3.2035	2.5368	2.5368
17.87	20.203	23.537	18.537	21.203	15.537	20.537	13.203	15.87	16.87	16.537	17.203	14.87	9.8701	9.2035	11.537	9.2035	10.203	8.2035	11.87	7.8701	6.8701	4.8701	7.8701	8.2035	6.5368	3.2035	4.5368	2.2035	2.5368	2.5368	2.2035	2.5368	3.2035	5.2035	4.5368	2.2035	1.5368	2.2035	3.8701	3.5368	3.2035	5.5368	4.5368	5.2035	4.2035	4.2035	5.2035	2.5368	2.5368
18.537	17.87	20.203	16.537	15.87	14.537	13.87	13.203	10.203	7.5368	9.5368	6.2035	5.2035	5.2035	5.2035	3.5368	5.5368	6.2035	4.2035	3.8701	2.5368	5.5368	2.2035	3.2035	2.5368	0.87013	0.5368	-0.4632	-0.12987	-0.79653	0.20347	-1.1299	-0.4632	-0.4632	-0.79653	-0.79653	-0.12987	0.20347	-0.79653	0.5368	-0.12987	-1.4632	-0.12987	-1.1299	-0.79653	-1.1299	-1.1299	-0.79653	-1.1299	-0.4632
53.87	43.203	43.87	43.87	38.87	34.87	31.87	19.87	15.203	6.5368	3.2035	4.8701	3.5368	4.8701	1.8701	1.2035	3.8701	0.87013	1.2035	0.5368	0.20347	1.5368	-0.79653	-1.1299	0.5368	1.2035	0.20347	0.87013	-0.12987	-0.4632	0.5368	0.20347	0.5368	0.87013	-1.1299	-0.12987	-0.12987	-0.4632	0.20347	-0.12987	0.87013	0.20347	-0.12987	0.5368	-0.4632	-1.1299	-1.4632	-1.1299	-1.1299	-1.4632
49.203	51.869	47.536	44.87	36.87	34.87	29.203	27.203	21.87	19.87	14.203	12.537	8.2035	8.8701	6.5368	3.5368	3.5368	0.5368	2.5368	0.87013	-0.4632	-0.12987	0.5368	-1.1299	-0.4632	-0.12987	-1.4632	0.20347	0.20347	-0.79653	-0.4632	1.5368	0.87013	0.20347	0.20347	-0.12987	-0.4632	0.5368	-1.1299	-1.4632	-0.4632	0.20347	0.20347	-0.12987	-1.1299	-1.1299	-0.79653	-1.1299	-1.1299	-0.4632
42.536	51.869	43.87	35.203	27.203	14.537	11.87	6.2035	0.87013	0.87013	1.5368	-0.4632	0.87013	0.20347	-0.4632	-0.79653	-1.1299	-1.1299	-1.4632	-1.4632	-0.79653	-1.4632	-1.4632	-1.1299	-1.1299	-0.79653	-1.1299	-1.4632	-1.1299	-1.4632	-1.4632	-1.4632	-1.4632	-1.4632	-1.4632	-1.1299	-1.1299	-1.4632	-0.79653	-1.1299	-1.1299	-0.79653	-0.79653	-0.79653	-0.4632	-0.12987	0.5368	0.20347	0.20347	0.20347
22.537	20.537	22.203	20.87	22.537	20.203	13.203	13.537	9.8701	4.5368	5.8701	3.8701	3.5368	4.2035	4.8701	4.5368	3.5368	5.5368	6.5368	6.2035	6.5368	5.2035	7.8701	7.2035	5.5368	4.5368	8.5368	5.8701	4.8701	7.5368	7.2035	4.8701	4.8701	6.2035	6.5368	5.8701	8.5368	6.8701	8.8701	10.203	11.87	13.537	8.5368	7.2035	10.87	11.203	6.8701	11.203	8.5368	7.2035
81.203	82.536	67.536	52.203	29.537	21.203	8.5368	7.5368	7.2035	1.2035	5.2035	2.5368	1.2035	0.20347	1.2035	0.87013	2.2035	-0.12987	1.2035	0.20347	-0.4632	1.2035	-0.4632	0.20347	-0.4632	1.2035	1.2035	1.2035	-0.4632	2.5368	-0.12987	-0.12987	1.2035	1.5368	1.8701	0.5368	1.5368	0.87013	1.8701	-0.12987	-0.4632	-0.12987	1.2035	2.8701	1.2035	-0.12987	0.87013	0.87013	1.2035	1.2035
22.537	15.537	18.537	17.537	19.87	9.5368	11.87	9.8701	7.8701	8.8701	9.2035	9.8701	7.5368	4.8701	6.8701	5.5368	7.8701	8.2035	6.5368	7.5368	6.5368	11.537	6.5368	8.5368	11.87	8.5368	11.203	8.5368	11.203	11.537	7.8701	8.2035	9.2035	6.8701	8.5368	4.8701	3.5368	5.2035	6.5368	5.8701	8.8701	12.87	9.5368	13.537	11.537	8.8701	7.5368	9.8701	6.2035	4.8701
21.87	20.87	18.87	19.87	17.87	18.537	11.87	9.8701	7.8701	6.2035	6.8701	4.2035	2.2035	1.8701	1.2035	0.87013	-0.12987	2.2035	0.20347	0.87013	0.20347	3.2035	0.87013	2.5368	2.2035	0.20347	2.5368	1.5368	1.5368	1.2035	2.2035	2.8701	0.5368	1.8701	1.2035	1.5368	2.5368	1.5368	1.2035	4.2035	1.8701	2.5368	2.2035	2.2035	3.2035	1.5368	3.5368	2.8701	1.2035	1.8701
18.537	19.203	21.87	19.203	14.87	12.537	12.203	12.87	11.87	10.537	7.8701	10.87	9.5368	7.5368	7.5368	5.5368	6.8701	4.8701	11.203	9.5368	8.2035	10.87	11.537	9.5368	8.8701	7.2035	7.2035	6.2035	10.87	8.2035	5.8701	5.8701	4.2035	4.5368	2.2035	3.2035	3.5368	1.5368	3.8701	3.2035	3.5368	4.2035	3.5368	4.2035	2.2035	2.2035	2.8701	1.5368	3.5368	0.5368
31.894	28.227	26.894	28.894	25.227	22.894	23.227	17.561	17.227	17.227	15.561	12.894	9.2275	11.227	10.227	10.561	6.5608	8.8941	6.2275	7.2275	4.5608	6.5608	9.5608	6.2275	8.2275	7.5608	5.5608	4.8942	3.8942	4.2275	1.8942	2.2275	3.8942	5.5608	3.8942	3.2275	2.8942	3.5608	4.8942	3.5608	4.2275	4.5608	2.5608	5.5608	5.5608	6.8942	5.5608	3.8942	5.5608	5.2275
23.894	27.561	24.894	26.227	26.227	28.227	23.894	18.561	16.227	15.227	12.227	13.561	7.2275	7.5608	5.8942	1.2275	4.5608	3.2275	3.5608	3.2275	1.8942	2.5608	3.5608	5.8942	3.8942	5.8942	9.8941	6.8942	8.8941	6.8942	5.5608	6.8942	4.2275	5.5608	3.8942	2.2275	4.2275	2.2275	2.2275	2.5608	2.2275	2.8942	-0.77249	-0.43916	-0.10583	-0.77249	-0.10583	0.56083	-0.10583	0.2275
55.227	64.56	50.227	45.56	41.227	28.227	26.227	19.894	14.894	16.894	10.561	10.227	6.8942	7.5608	8.5608	7.5608	7.8942	6.5608	7.8942	7.5608	10.227	4.5608	2.5608	1.8942	3.2275	0.2275	1.2275	0.89417	-0.43916	1.8942	0.56083	1.2275	0.56083	0.89417	0.2275	0.56084	-0.43916	0.56083	-0.10583	1.8942	0.89417	0.56083	-0.10583	0.2275	-0.43916	0.2275	-0.10583	0.89417	1.8942	1.8942
13.227	24.227	20.561	19.561	23.894	22.561	18.227	16.894	11.561	10.894	8.8941	8.8941	12.894	8.8941	11.561	9.5608	11.561	9.5608	9.8941	11.561	6.2275	5.8942	7.5608	6.8942	7.8942	6.5608	7.2275	7.2275	5.8942	4.8942	5.5608	5.8942	2.8942	3.2275	2.5608	3.8942	2.2275	2.5608	5.2275	3.2275	4.5608	3.5608	2.8942	1.8942	2.5608	0.56084	2.8942	1.8942	4.8942	3.8942
18.561	21.561	19.227	14.894	18.561	11.894	11.227	8.5608	5.2275	0.89417	1.8942	0.2275	0.56084	-0.43916	-1.1058	-1.1058	-1.4392	-1.1058	-1.1058	-1.4392	-1.4392	-1.4392	-1.4392	-1.1058	-1.4392	-1.4392	-1.4392	-1.4392	-0.7725	-0.77249	-1.1058	-1.1058	-1.1058	-1.4392	-0.7725	0.2275	0.56084	0.56083	0.56083	-1.1058	-1.1058	-1.1058	-0.43916	-1.4392	-0.77249	-1.1058	-1.1058	-0.43916	-1.1058	-0.77249
61.893	59.56	53.894	36.227	23.561	12.894	5.5608	1.5608	0.56084	-0.10583	-0.10583	-0.43916	-1.1058	-0.43916	-1.1058	-1.1058	-1.4392	-1.4392	-1.1058	-1.4392	-1.1058	-1.4392	-1.1058	-1.1058	-1.4392	-0.77249	-1.4392	-1.4392	-0.77249	-0.10583	-1.1058	0.2275	-0.10583	-1.1058	1.2275	-0.10583	0.89417	0.89417	-0.10583	-0.77249	-1.1058	-0.43916	-0.43916	-0.10583	0.56084	1.2275	0.56084	0.89417	0.89416	-0.10583
17.894	17.894	19.894	21.227	18.227	18.894	12.561	12.894	6.8942	8.8941	6.2275	7.8941	3.5608	0.89417	1.5608	2.2275	0.2275	0.56083	-0.10583	0.89417	-0.10583	0.2275	0.56083	-0.43916	-0.43916	-0.43916	-0.77249	-0.10583	-1.1058	-1.1058	-0.77249	-1.4392	-0.43916	-1.1058	-1.4392	-1.4392	-1.1058	-1.1058	-1.4392	-1.1058	-1.4392	-1.4392	-0.7725	-1.4392	-1.4392	-1.4392	-1.4392	-0.7725	-1.1058	-1.4392
53.227	51.893	45.894	44.56	34.561	27.894	24.894	18.894	18.561	13.561	13.227	7.2275	5.8942	3.5608	4.2275	3.2275	4.5608	4.8942	3.5608	3.8942	5.2275	4.8942	6.2275	3.5608	4.5608	5.8942	4.5608	2.5608	1.5608	1.2275	1.5608	-0.43916	0.89417	0.56084	-0.43916	-0.43916	0.2275	0.89417	-1.1058	-0.77249	-1.4392	-0.77249	-0.43916	-0.43916	-1.1058	0.56083	0.22751	-0.10583	-0.43916	-1.4392
23.894	22.227	22.561	19.227	15.561	11.227	5.8942	10.227	10.561	7.8941	8.5608	6.2275	5.5608	2.8942	2.8942	1.5608	0.89417	0.22751	0.89417	0.89417	0.89417	1.2275	0.2275	0.2275	1.5608	1.2275	0.89417	3.2275	2.8942	2.8942	2.2275	5.8942	3.5608	4.2275	3.2275	2.8942	2.8942	2.8942	2.8942	0.89417	1.8942	0.89417	0.56084	1.2275	0.56084	2.2275	3.5608	3.2275	2.5608	1.8942
22.561	28.561	25.561	21.227	16.227	10.894	9.8941	8.8942	5.5608	5.5608	6.8942	3.8942	1.8942	1.2275	0.89417	-0.10583	0.89417	-0.10583	1.2275	2.2275	0.56084	3.5608	4.5608	3.5608	4.5608	3.5608	6.8942	4.2275	4.5608	3.5608	2.5608	2.8942	4.5608	2.5608	4.8941	5.2275	2.5608	4.5608	3.8942	1.8942	3.5608	3.8942	2.8942	2.2275	3.5608	4.8942	1.8942	3.5608	0.89416	0.56084
18.561	16.561	19.227	17.561	16.227	14.561	14.227	12.561	9.8941	9.2275	7.5608	4.8941	3.5608	1.8942	2.8942	4.2275	3.5608	1.8942	3.8942	2.5608	5.5608	6.8941	4.8942	3.8942	2.2275	1.8942	2.2275	0.2275	3.2275	1.5608	2.2275	2.2275	3.5608	3.5608	1.8942	0.56084	2.5608	2.2275	2.5608	4.8941	3.2275	4.2275	1.2275	0.56084	-0.10583	-0.10583	0.2275	0.56083	1.5608	0.2275
12.561	15.561	11.561	11.894	12.894	11.894	13.894	16.561	14.894	14.894	14.561	13.894	14.227	11.227	12.227	11.894	8.8941	7.8941	8.5608	7.2275	8.2275	10.894	6.2275	8.2275	9.2275	8.2275	7.8941	5.5608	7.2275	9.5608	6.8941	9.5608	7.8942	10.894	12.227	9.5608	9.5608	8.8941	13.561	9.8941	9.5608	7.8941	8.2275	5.8941	10.894	8.5608	9.2275	9.2275	10.561	9.2275
91.227	89.56	73.56	62.227	39.227	30.227	20.561	10.561	6.2275	3.2275	2.8942	3.5608	1.8942	3.2275	2.2275	1.8942	1.2275	3.2275	2.8942	4.5608	4.2275	3.2275	4.2275	4.8942	2.8942	2.5608	2.2275	0.89417	1.5608	-0.77249	1.2275	1.8942	-0.10583	1.5608	0.89417	0.56083	0.22751	1.2275	-0.10583	0.2275	0.89417	0.2275	0.89417	1.2275	1.2275	3.2275	2.2275	1.2275	2.8942	4.5608
42.56	40.56	33.227	24.561	18.561	11.227	10.894	6.2275	2.5608	5.2275	2.5608	3.8942	1.8942	2.5608	0.56083	0.89417	2.8942	0.56084	1.2275	2.5608	0.2275	1.8942	0.89417	3.2275	1.2275	1.5608	0.89417	0.56084	1.8942	-1.4392	-0.77249	-1.1058	-0.43916	0.2275	-0.43916	-1.1058	-0.77249	-0.43916	-0.10583	0.22751	-1.1058	-0.77249	-0.43916	-0.43916	-0.7725	-1.1058	-1.1058	-1.4392	-1.1058	-1.4392
13.227	14.561	15.894	17.894	15.894	15.561	16.894	11.227	11.561	11.894	10.894	8.2275	8.2275	5.2275	6.5608	1.2275	3.8942	4.5608	3.8942	3.8942	3.8942	4.5608	1.5608	0.56083	-0.10583	0.56083	0.2275	0.2275	0.22751	0.89417	-0.77249	-0.43916	-0.43916	1.5608	1.2275	-1.4392	-0.43916	0.22751	1.5608	1.5608	0.89417	1.5608	0.89417	2.2275	2.2275	2.2275	3.2275	0.89417	2.5608	2.8942
23.227	20.894	17.894	19.561	15.894	13.561	12.894	5.8941	5.8941	3.5608	1.2275	0.89417	-0.10583	-0.10583	-1.1058	-1.4392	-1.1058	-1.4392	-1.4392	-1.4392	-1.4392	-1.1058	-1.4392	-1.4392	-1.4392	-1.1058	-1.1058	-1.4392	-1.1058	-0.7725	-1.1058	-1.1058	-0.43916	-0.43916	-0.77249	-0.10583	-1.4392	-1.1058	-1.1058	-0.77249	-1.1058	-0.7725	0.56083	-0.43916	-1.1058	-1.1058	-0.43916	-1.1058	-1.1058	-1.4392
20.561	18.894	16.561	17.561	11.561	8.2275	10.227	7.2275	5.5608	6.5608	3.8942	4.2275	1.2275	0.56084	-0.43916	-0.43916	0.89417	0.56083	0.2275	-0.43916	-0.10583	-0.10583	0.2275	-0.43916	-1.4392	-1.1058	-1.1058	-0.77249	-1.4392	-1.4392	-1.1058	-0.77249	-1.4392	-0.77249	-1.1058	-0.43916	-1.1058	-1.4392	-1.4392	-0.10583	-0.77249	-1.4392	-0.43916	-0.43916	-0.43916	-0.43916	-1.4392	-0.77249	-0.43916	-0.7725
25.227	22.894	20.561	20.561	21.894	18.561	13.894	8.8941	8.5608	3.8942	3.5608	5.5608	3.8942	1.5608	-0.10583	-0.43916	0.56084	-0.43916	-1.4392	-0.43916	-0.43916	-0.77249	-1.4392	-0.77249	-1.1058	-0.77249	-1.1058	-1.1058	-1.4392	-1.4392	-1.4392	-1.4392	-1.4392	-1.4392	-1.4392	-1.4392	-1.4392	-1.4392	-1.4392	-1.4392	-1.4392	-1.4392	-1.4392	-1.4392	-1.4392	-1.4392	-1.4392	-1.4392	-1.4392	-1.4392
17.894	22.894	18.894	18.227	14.227	12.561	9.2275	9.2275	6.2275	4.8942	2.8942	4.2275	3.2275	1.5608	2.8942	0.89417	2.2275	1.2275	1.5608	4.5608	3.2275	3.8942	3.5608	4.5608	4.5608	2.8942	2.2275	1.5608	1.2275	1.2275	0.2275	1.2275	2.5608	2.2275	1.2275	2.5608	2.2275	1.8942	1.2275	2.2275	1.2275	1.2275	0.89417	1.8942	-1.1058	-0.43916	-0.43916	-1.1058	-0.43916	-0.10583
33.227	27.894	28.894	24.894	17.227	16.561	12.561	5.8942	8.8941	7.2275	3.8942	3.2275	3.2275	3.2275	2.8942	1.8942	2.2275	1.8942	1.2275	1.5608	2.2275	0.89417	-0.77249	-0.43916	-0.43916	0.56084	-0.77249	-0.43916	0.89417	0.22751	-0.77249	0.89417	-0.10583	0.2275	-1.1058	1.8942	-0.77249	1.2275	-0.10583	-0.43916	1.2275	2.5608	2.2275	2.2275	4.2275	2.5608	2.8942	3.5608	2.8942	2.8942
35.894	35.56	32.894	33.227	32.561	31.561	27.561	28.894	21.227	21.227	17.561	17.894	11.894	7.5608	3.8942	3.5608	4.8941	2.8942	3.5608	3.2275	0.56084	1.5608	0.89417	2.8942	0.89417	1.2275	0.2275	2.2275	0.56083	1.5608	0.2275	2.2275	1.5608	1.8942	1.2275	0.2275	-0.43916	0.22751	0.56084	0.56083	0.56084	1.5608	0.56084	1.8942	0.2275	-0.43916	0.89417	2.2275	0.56084	0.2275
151.89	152.56	138.23	112.23	83.56	55.56	38.56	24.561	14.561	6.2275	3.2275	4.5608	2.2275	2.5608	-0.10583	-0.7725	-0.10583	0.56084	-0.7725	0.56083	0.56084	0.22751	1.5608	0.2275	0.56083	0.89417	0.2275	0.56083	0.22751	0.2275	-0.10583	0.56084	0.89417	-0.43916	-0.43916	0.89417	-1.1058	0.2275	-0.43916	-0.10583	-0.10583	0.56084	-0.43916	0.56084	0.2275	-0.10583	0.22751	-0.77249	0.2275	-0.10583
30.561	26.227	24.894	22.227	22.894	17.894	17.561	15.561	18.227	15.561	10.894	9.8941	10.561	6.5608	4.8942	4.5608	3.5608	0.89417	0.2275	0.56084	1.2275	-0.77249	0.2275	1.5608	0.89417	1.2275	1.5608	0.2275	0.56084	1.2275	0.89417	-0.10583	0.89417	-0.77249	0.56084	-1.4392	-0.10583	-0.77249	0.2275	0.56083	0.89417	-0.10583	2.2275	1.5608	1.8942	2.5608	3.8942	1.5608	4.2275	3.2275
23.894	25.894	20.894	22.227	23.894	23.227	17.227	8.2275	4.5608	6.5608	1.8942	3.2275	1.5608	1.8942	0.89416	0.89417	0.2275	0.89417	1.2275	0.56083	0.56083	-0.10583	-0.43916	0.22751	0.2275	0.22751	-0.7725	-1.4392	-0.43916	-0.43916	-0.43916	-0.10583	0.2275	0.56084	1.5608	0.2275	-0.43916	0.22751	0.56083	-0.77249	-0.77249	-0.77249	-1.1058	-1.4392	-0.43916	-0.10583	-0.10583	-0.77249	0.22751	-1.1058
30.561	25.894	25.227	26.894	18.227	13.227	11.227	6.2275	2.8942	2.5608	1.5608	0.22751	-0.43916	0.2275	-1.1058	-0.77249	-0.43916	-0.43916	-1.4392	-0.77249	-1.1058	-0.77249	-0.7725	-1.1058	-1.1058	-1.1058	-1.1058	-1.1058	-1.1058	-0.77249	-1.1058	-0.43916	-1.1058	-1.4392	-0.43916	-0.77249	-0.77249	-0.77249	-1.1058	-1.1058	-1.1058	-0.77249	-1.1058	-1.4392	-1.1058	-1.4392	-1.1058	-1.4392	-1.4392	-1.1058
65.227	59.893	47.227	30.894	20.227	16.561	9.8941	6.2275	1.2275	2.2275	2.8942	2.8942	3.8942	2.2275	0.56084	2.8942	4.2275	3.2275	1.8942	2.5608	1.5608	2.8942	1.5608	3.2275	3.8942	2.8942	0.2275	-0.10583	-0.77249	-0.77249	-0.43916	-1.4392	-0.77249	-0.10583	0.56084	-0.10583	-0.10583	0.56083	-0.43916	-0.10583	-0.43916	0.2275	0.56084	-0.43916	-1.1058	-0.77249	-0.77249	-0.43916	-0.77249	-1.1058
12.561	12.227	13.227	14.894	16.561	14.894	13.227	12.894	15.894	14.894	14.227	14.227	15.894	12.561	16.561	15.894	13.227	10.894	10.894	12.894	7.8941	7.5608	10.227	8.5608	9.2275	10.561	7.8941	9.8941	7.2275	7.8941	6.2275	8.5608	2.2275	6.2275	7.2275	6.5608	6.5608	5.5608	5.5608	4.2275	3.2275	6.2275	3.8942	7.5608	8.2275	8.5608	5.8942	5.2275	3.2275	3.8942
63.893	54.893	50.227	35.894	31.894	16.561	12.227	10.227	5.5608	3.2275	1.2275	2.2275	0.89417	0.56084	0.22751	0.89417	2.5608	1.8942	0.89417	1.8942	1.2275	0.56084	1.5608	0.22751	0.89417	1.5608	1.8942	-0.10583	0.22751	-0.77249	1.8942	-0.10583	-0.43916	1.5608	0.56084	-0.10583	3.8942	2.2275	1.8942	1.5608	4.5608	6.2275	5.2275	4.8941	2.2275	4.5608	3.2275	2.5608	3.2275	3.8942
21.894	24.227	23.894	20.894	19.561	13.894	10.561	9.5608	11.561	5.2275	4.5608	4.2275	4.8942	3.2275	3.2275	4.2275	0.89417	1.2275	0.56083	-0.43916	-0.77249	-0.77249	-1.1058	-0.7725	-1.4392	-0.77249	-0.77249	-0.43916	-1.1058	-1.1058	-1.4392	-1.4392	-1.4392	-1.4392	-1.1058	-1.4392	-1.4392	-1.4392	-1.4392	-1.1058	-1.4392	-1.4392	-1.4392	-1.4392	-1.4392	-1.4392	-1.4392	-1.4392	-1.4392	-1.4392
11.227	16.227	15.227	19.894	19.561	16.561	18.227	12.227	12.227	8.2275	6.2275	5.2275	6.8942	3.5608	2.2275	0.89417	1.8942	0.89417	0.2275	-0.43916	-1.4392	-1.4392	-1.1058	-0.10583	-1.1058	-1.4392	-1.4392	-1.1058	-1.4392	-1.4392	-1.4392	-0.43916	-1.1058	-1.1058	-0.7725	-1.4392	-1.4392	-1.1058	-0.77249	-0.77249	-1.1058	-1.1058	-1.1058	-1.4392	-1.4392	-1.4392	-1.1058	-1.1058	-0.43916	-1.1058
24.561	37.227	32.894	27.894	21.894	14.227	15.894	12.227	7.8941	6.5608	6.2275	4.5608	4.5608	5.2275	2.2275	2.8942	-0.43916	1.5608	0.89417	1.2275	-0.77249	-0.43916	0.2275	-0.77249	-0.43916	0.2275	0.2275	1.2275	-0.10583	-0.43916	0.2275	0.89417	0.22751	2.5608	1.5608	1.5608	1.2275	0.56083	0.56083	1.5608	1.2275	2.2275	1.8942	1.8942	2.8942	3.8942	5.8942	6.2275	3.8942	1.8942
22.561	19.561	16.894	17.227	16.561	13.227	7.5608	7.2275	3.8942	4.2275	2.8942	1.8942	0.56083	1.8942	0.2275	1.5608	0.22751	0.56083	2.2275	0.89417	0.89417	1.2275	1.8942	1.2275	1.5608	1.2275	0.56084	1.2275	0.56084	-0.10583	0.2275	-0.10583	-0.43916	0.56084	-0.43916	1.5608	1.2275	1.5608	1.2275	1.8942	1.2275	2.8942	0.56084	1.5608	-0.10583	0.2275	-1.1058	0.89417	0.56084	0.89417
27.227	24.561	26.227	24.894	21.227	18.561	16.561	18.561	12.894	12.894	8.8941	10.227	10.227	10.227	6.2275	7.2275	7.2275	7.5608	6.2275	4.8941	8.2275	8.2275	12.227	9.2275	11.227	7.5608	5.8942	6.8942	5.5608	2.2275	1.2275	3.2275	0.89417	4.8942	0.56084	2.5608	1.2275	1.8942	3.5608	1.8942	2.2275	1.5608	3.5608	3.2275	3.8942	3.2275	5.8942	3.8942	5.8942	6.8942
53.893	55.893	48.227	37.894	26.561	18.894	12.561	8.5608	7.2275	3.5608	0.56084	2.2275	0.89417	1.5608	0.89417	1.8942	1.8942	2.2275	2.2275	5.2275	4.8942	5.5608	6.5608	9.5608	5.5608	6.8942	5.5608	4.2275	6.2275	2.5608	4.2275	4.8942	4.8942	3.5608	2.2275	2.8942	2.5608	2.5608	3.8942	3.5608	4.2275	3.8942	3.5608	2.2275	2.8942	1.5608	1.2275	-0.77249	0.89417	0.89417
27.382	24.715	27.382	26.382	22.049	16.715	15.382	15.049	15.049	18.049	13.715	11.715	15.049	13.715	8.0487	6.7154	5.3821	3.0487	3.382	1.0487	2.0487	1.7154	1.0487	0.7154	-1.9513	-0.95128	-1.2846	-2.6179	0.38212	-1.6179	-3.2847	-3.618	-2.9513	-4.2847	-4.2847	-3.618	-3.2846	-3.9513	-4.2847	-3.2846	-3.618	-4.2847	-4.2847	-3.9513	-3.618	-4.2847	-3.9513	-4.2847	-4.618	-3.9513
30.716	32.049	28.382	27.382	27.049	26.382	18.382	19.382	14.715	8.3821	7.0487	8.382	5.0487	3.7154	4.0487	6.0487	2.7154	2.3821	3.0487	4.7154	6.0487	9.3821	9.0487	8.382	8.382	10.382	7.3821	6.382	8.0487	4.7154	3.0488	4.3821	3.7154	4.7154	2.0487	5.7154	5.0487	5.7154	3.0487	6.0487	8.3821	9.3821	7.0487	6.7154	7.7154	3.3821	5.7154	4.0487	6.7154	4.0487
29.382	30.382	29.383	29.382	25.382	17.715	20.049	13.715	13.715	9.0487	11.049	4.3821	2.3821	6.3821	7.3821	5.0487	1.7154	0.38209	1.7154	2.7154	2.382	1.0487	3.0487	2.7154	3.3821	5.3821	2.7154	2.0487	1.7154	0.71541	0.71541	-0.95128	0.048747	-2.2846	-1.6179	-2.6179	-1.9512	-3.2846	-0.95129	-1.9513	-2.2846	-3.2847	-2.9513	-2.9513	-3.2846	-3.9513	-3.618	-3.9513	-4.2847	-3.618
21.382	20.049	24.715	23.382	23.715	20.382	17.382	16.715	11.382	12.382	8.382	9.382	4.7154	-0.2846	2.0487	-1.2846	-1.9513	-2.2846	-0.28459	-3.2846	-2.6179	-2.2846	-2.2846	-2.2846	-2.2846	-3.9513	-3.2846	-2.9513	-3.2846	-2.9513	-1.9513	-3.618	-3.2846	-1.9513	-3.2846	-2.2847	-2.2846	-1.618	-2.9513	-2.2846	-0.95129	-2.6179	0.71537	-3.618	-2.2846	-1.618	-2.9513	-2.618	-3.2846	-3.618
30.049	36.049	27.382	28.049	30.715	25.049	16.715	19.049	11.715	10.049	12.382	8.382	4.3821	9.382	5.7154	3.3821	2.3821	2.7154	5.0487	3.7154	3.0487	1.382	3.0487	0.71537	1.0487	5.0487	1.7154	2.0487	2.382	0.04872	2.3821	0.38204	-0.95129	2.382	-2.618	-1.6179	-2.6179	-2.2846	-3.9513	-3.9513	-2.618	-4.2847	-0.95128	-3.618	-3.618	-2.618	-3.9513	-3.618	-4.618	-4.618
26.715	27.049	30.716	29.715	25.049	18.049	22.049	20.382	15.049	12.715	7.3821	5.3821	2.3821	2.3821	4.3821	-0.61793	-1.6179	-2.2846	-1.9513	-1.9513	-2.9513	-2.6179	-3.618	-4.2847	-3.9513	-4.618	-4.2847	-4.618	-4.618	-4.2847	-3.9513	-4.2847	-4.618	-4.618	-4.618	-4.618	-4.618	-4.618	-4.618	-4.618	-4.618	-4.618	-4.618	-4.618	-4.618	-4.2847	-4.618	-4.618	-4.618	-4.618
29.382	30.382	30.382	26.716	21.382	19.382	19.049	14.382	10.715	11.715	3.3821	3.0487	3.7154	2.0487	0.38208	0.38204	1.7154	1.0487	1.7154	0.71545	1.0487	0.38203	-1.9513	-0.28464	-0.95129	0.71543	0.048707	-0.61792	-1.2847	-2.618	-1.9513	-1.9513	-3.2846	-1.6179	-2.618	-3.2846	-3.9513	-2.9513	-3.9513	-4.618	-4.618	-2.9513	-2.618	-2.618	-0.95132	-2.2846	-0.95131	1.0487	1.0487	3.7153
38.716	38.383	34.715	29.049	29.049	24.049	24.382	17.049	13.382	11.715	12.382	10.382	7.7154	8.3821	3.7154	3.7154	0.38207	-0.61791	-0.95128	-1.9513	-1.2846	-1.6179	-3.618	-3.9513	-2.2846	-3.9513	-2.618	-2.2846	-2.618	-3.2846	-4.2847	-4.2847	-3.9513	-3.2846	-2.9513	-4.618	-4.2847	-3.618	-2.2846	-2.9513	-1.2847	-2.618	-2.9513	-3.2846	-4.2847	-4.618	-4.618	-4.2847	-4.618	-3.9513
44.049	41.383	33.383	39.716	32.383	35.716	29.049	21.049	12.049	10.715	9.3821	7.0487	5.7154	4.0487	4.7154	4.382	2.3821	1.7154	1.3821	2.3821	1.0487	0.048747	-0.2846	-0.61795	0.71537	-0.61792	-0.95125	-1.2846	0.38205	-2.2846	-2.2846	-0.28465	-0.28464	1.7154	-1.2846	0.048693	-0.28465	-0.61796	1.0487	0.71536	0.38201	-1.2846	-1.618	-2.2846	-2.2846	-1.9513	-0.95132	-1.9513	-1.9513	-1.618
27.382	37.049	33.382	38.049	32.383	29.383	31.383	26.716	22.715	17.715	12.382	12.049	3.7154	6.382	4.0487	5.3821	3.0487	4.0487	1.7154	1.0487	-0.61792	1.0487	-1.2846	-1.9513	-2.2846	-3.9513	-2.6179	-1.6179	-0.28463	-2.6179	-1.6179	0.048707	-1.6179	2.0487	-0.28461	2.0487	2.382	0.38204	3.382	3.7154	5.0487	6.3822	3.0487	2.0487	2.0487	0.71539	1.0487	0.38201	0.38203	1.0487
24.715	26.049	32.049	29.382	27.382	23.049	23.382	14.049	14.715	10.715	12.382	10.382	10.716	9.7154	2.7154	4.7154	4.7154	5.3821	4.382	3.0487	3.7154	5.7154	5.0487	6.0487	7.0487	6.0487	6.382	8.0487	4.7153	8.0487	8.382	12.382	10.382	8.3822	9.3822	6.0489	5.3821	6.0489	1.382	0.71541	-0.28461	2.0487	-0.95129	3.382	0.71541	-1.618	0.048733	1.7153	6.0487	5.382
140.05	137.38	119.72	90.051	63.717	37.049	22.382	8.0487	-0.95125	-0.61788	-2.6179	-3.618	-4.2847	-3.618	-4.618	-3.9513	-4.2847	-3.9513	-4.618	-4.618	-4.618	-4.618	-4.618	-4.618	-4.618	-4.618	-4.2847	-4.2847	-4.618	-4.618	-4.618	-4.618	-4.618	-4.618	-4.618	-4.618	-4.618	-4.618	-4.618	-4.618	-4.618	-4.618	-4.618	-4.618	-4.618	-4.618	-4.618	-4.618	-4.618	-4.618
38.716	36.382	33.049	33.049	30.382	28.049	21.715	20.049	11.382	7.7154	7.7154	6.382	3.0487	1.3821	0.71541	2.0487	-0.95127	0.38205	-0.95128	0.048733	-1.2846	1.0487	0.048707	-0.95129	-1.9513	-0.95128	-1.9513	-2.2846	-2.2846	-1.9513	-0.95131	-0.95127	-2.2846	-1.9513	-2.6179	-0.95125	-0.61797	-2.2846	-1.6179	-1.9513	-2.9513	-2.6179	-3.618	-3.2846	-3.618	-3.618	-3.9513	-2.9513	-2.6179	-2.9513
33.382	28.049	27.716	25.049	23.049	18.715	18.715	13.715	8.3821	8.0487	5.7154	5.7153	5.382	4.382	2.382	5.382	3.0487	5.7153	3.7153	6.7153	7.0487	5.0487	6.0487	6.7154	4.382	5.0487	1.3821	0.71535	3.0487	3.0487	-0.95128	2.0488	0.38207	0.71541	3.0488	4.0487	3.7154	2.0487	1.7154	0.7154	1.0487	0.04872	1.3821	1.0488	-0.95124	0.38213	3.7154	3.0487	5.7154	5.382
46.05	44.383	42.717	36.383	32.049	26.716	20.715	10.382	11.715	11.382	5.7154	5.7154	5.0487	5.0487	6.0487	5.0487	5.3821	1.7154	5.3821	7.3821	4.7154	4.3821	8.0487	10.715	13.382	16.382	16.716	11.715	10.382	16.049	12.049	11.049	12.716	13.383	9.7156	11.049	12.049	15.383	10.049	8.3821	12.382	10.382	12.716	11.049	11.382	12.382	15.049	10.049	8.3822	8.7154
26.715	22.715	27.049	23.715	23.382	20.715	16.382	18.715	11.049	8.3821	9.7154	9.7154	8.7154	7.382	8.3821	9.0487	7.7154	4.7154	3.7154	6.7154	3.0488	1.0487	2.3821	0.71539	6.0487	0.71537	2.7154	0.38207	-0.95129	-1.6179	0.38204	0.048693	-1.6179	0.38205	1.0487	1.0487	2.0487	3.382	1.382	0.048707	0.71539	-0.28461	1.0487	1.0487	2.0487	1.0487	-0.28464	3.3821	-0.61792	1.0487
32.715	31.049	34.382	26.382	22.049	23.049	19.715	18.715	16.715	15.715	16.382	14.715	12.049	6.0487	6.7154	3.382	5.3821	6.7154	7.7154	4.7154	6.7154	6.0487	5.7154	3.7154	2.3821	-0.95124	-0.95125	-1.9513	0.048787	-0.61793	-1.9513	-1.9513	-2.6179	-2.9513	-3.9513	-4.2847	-3.618	-3.9513	-3.2846	-4.618	-3.618	-4.618	-3.9513	-3.9513	-3.9513	-2.9513	-1.9513	-3.618	-1.6179	-3.2847
20.715	27.715	22.049	22.382	22.382	19.715	17.715	17.049	12.049	8.7154	10.382	5.7154	5.3821	9.0487	4.0488	3.7154	4.7154	3.0487	-0.95125	0.04872	1.7154	1.7154	0.38204	1.0487	1.7154	3.382	2.382	2.7154	4.382	4.382	5.0487	1.382	5.7154	4.7153	6.382	7.7153	8.3822	7.0487	5.7153	9.382	8.382	9.7154	6.7154	8.382	11.049	9.0487	11.382	11.049	12.049	12.382
36.049	33.716	29.383	28.382	28.716	27.049	25.049	19.715	23.715	17.382	13.049	12.715	12.049	13.049	11.715	3.0487	5.3821	3.7154	7.7154	7.0487	5.7154	3.382	4.0488	2.3821	3.3821	6.7154	6.0487	6.7154	3.0487	5.0487	3.382	2.382	2.3821	2.0487	1.382	2.0487	1.3821	1.0487	0.38212	1.7154	0.048787	3.0487	2.7154	1.3821	1.3821	1.0487	0.048733	-0.28461	0.38211	0.7154
22.049	25.382	28.715	24.715	22.715	21.715	19.049	24.382	21.049	18.715	16.715	15.715	10.715	10.715	13.049	12.382	9.0487	9.382	8.7153	8.0487	8.7154	9.382	5.0487	3.7154	5.3821	5.382	7.0487	3.382	6.382	3.3821	3.0487	2.3821	4.7154	3.382	1.382	3.382	5.3821	4.382	6.382	6.7154	6.0487	7.0487	4.3821	6.382	6.0487	4.382	6.382	4.7154	1.0488	5.382
55.384	46.05	45.05	36.383	36.049	25.049	24.049	19.382	15.049	16.049	12.715	8.7154	7.0487	9.7154	9.0487	12.715	11.715	14.382	11.715	12.382	8.3821	11.715	11.715	8.0487	8.7154	8.0487	10.382	9.3821	9.7154	14.382	12.382	11.382	7.0487	10.049	12.049	11.715	9.7154	12.382	9.0487	10.049	11.382	11.049	10.049	8.0487	6.3821	4.0487	4.382	1.3821	1.3821	1.3821
27.382	29.049	21.049	25.715	24.715	21.049	17.382	15.715	13.382	9.0487	10.715	9.3821	7.7154	5.0487	9.382	9.7153	9.0487	8.7153	9.382	10.382	12.049	9.7154	10.382	9.7154	5.7154	8.7154	7.3821	4.7154	5.0487	4.0487	3.0487	2.7154	2.7154	2.0487	1.7154	2.0487	1.7154	1.3821	3.0487	-0.95129	5.3821	5.3821	1.7154	1.3821	3.0487	2.3821	3.7154	2.3821	0.71544	0.38212
67.384	56.383	57.383	56.383	41.383	32.716	30.716	28.049	29.049	23.715	17.715	19.715	13.049	11.382	7.0487	5.3821	4.0488	1.3821	2.3821	2.3821	-0.61792	1.0487	-0.61793	-0.28463	1.382	1.7153	1.382	0.38205	0.04868	-0.95131	-0.95133	-1.9513	0.048707	-1.6179	-2.618	0.048693	-1.2846	-1.6179	0.048747	1.0487	-0.2846	1.0487	3.0487	2.0487	2.0487	5.0487	6.3821	7.382	6.7153	4.382
24.715	22.049	29.049	25.049	22.049	20.715	12.715	13.382	14.049	12.715	12.382	9.7154	7.7154	7.0487	9.3821	8.7154	7.3821	5.7153	5.0487	6.0487	3.7154	4.7154	3.3821	4.382	4.382	1.7154	-1.6179	1.3821	1.0487	2.0487	2.3821	2.3821	2.7153	4.3821	4.7154	4.3821	5.7154	4.3821	2.3821	1.0487	4.3821	2.7154	1.0487	3.7155	7.3821	3.3821	4.3821	4.0487	4.0488	5.382
34.716	42.383	39.383	34.049	21.715	22.715	14.049	11.715	7.382	3.3821	1.3821	1.7154	-0.28456	-1.6179	-0.95123	-2.2846	-1.2846	-2.9513	-2.9513	-1.6179	-3.2846	-3.618	-2.2846	-3.618	-3.2846	-3.2846	-3.2846	-2.9513	-3.9513	-4.2847	-3.618	-3.2846	-3.2846	-2.6179	-4.2847	-2.618	-4.618	-2.6179	-3.2846	-0.95124	-1.6179	-1.6179	-1.6179	-0.95129	2.7154	0.38203	0.71537	1.382	3.7153	4.0487
228.05	223.72	202.38	177.05	155.05	125.38	96.383	70.716	55.383	32.716	23.715	15.715	7.3821	5.7154	3.0487	2.7154	-1.2846	-1.9513	0.382	0.38203	-0.61797	2.382	-0.95133	0.38203	-0.95132	-0.95132	-2.618	-0.95129	-2.2846	-1.618	-1.6179	-1.9513	-1.9513	-2.2846	-3.618	-3.2846	-2.6179	-3.9513	-2.9513	-2.2846	-2.618	-1.9513	-1.6179	-3.618	-2.618	-2.6179	-3.2846	-1.9513	-3.2846	-0.61792
51.383	42.716	47.05	32.383	33.049	24.716	14.049	10.382	9.3821	1.7154	1.3821	0.04876	0.048773	1.0488	1.0488	0.38205	1.3821	0.048813	1.3821	4.0488	4.3821	3.3821	4.3821	2.7155	7.0487	6.7154	6.7154	8.3822	10.382	9.3822	8.382	7.7154	6.0487	3.7154	1.382	4.0487	1.0487	1.0487	2.0487	1.3821	-1.2846	-3.2846	-0.28463	-1.9513	-0.61793	-1.9513	-0.28463	-1.9513	-2.9513	-0.61796
26.715	26.049	29.049	24.049	25.382	21.382	14.382	11.049	9.382	11.715	7.7154	8.0487	9.382	8.7154	9.382	12.382	8.7154	6.382	7.0487	7.0487	6.3821	7.0487	6.3821	10.382	9.0487	4.7154	11.049	9.7154	10.049	11.382	9.382	6.382	7.0487	9.7154	6.3821	7.0487	8.3821	6.0487	5.7154	5.382	2.7154	5.7154	5.0487	4.0487	5.382	2.382	4.3821	4.382	4.0487	6.382
23.382	18.049	20.715	16.715	21.049	21.382	22.715	23.049	21.382	20.382	18.382	13.715	11.049	10.382	11.715	7.3821	7.3821	3.0487	3.7154	1.7155	3.0487	-1.2846	0.38204	1.0488	-0.95127	0.38211	-0.28459	-0.28461	-1.6179	-0.28461	-2.2846	-2.2846	-2.6179	-1.6179	-2.6179	0.048747	-2.9513	-2.2846	-3.2847	-2.2846	-3.618	-2.2846	-2.9513	-3.618	-2.618	-2.618	-3.2846	-2.6179	-2.9513	-3.618
18.715	23.382	19.382	23.715	26.715	22.382	24.715	20.715	15.715	16.715	17.049	10.715	11.382	14.382	15.049	14.049	9.3821	14.382	10.382	12.382	9.0487	10.382	10.715	11.049	9.7154	9.0487	10.049	5.7154	3.7154	5.7154	8.7154	10.715	8.382	8.7154	8.0487	5.7154	5.382	10.049	12.049	10.382	9.7156	8.0487	9.0489	9.0487	5.7154	3.0487	4.7153	2.382	-0.61791	2.382
10.715	18.715	19.049	21.049	19.049	21.382	23.049	21.049	24.382	16.715	20.049	15.715	16.049	4.7154	11.382	5.3821	10.049	7.382	9.7154	7.3821	7.3821	11.382	9.0487	9.7154	8.7154	11.715	10.382	5.7154	7.7154	9.7154	5.3821	8.0487	7.7154	8.0487	11.382	9.7154	11.049	9.382	13.715	14.382	11.049	8.0487	9.3821	7.382	9.0487	14.382	10.382	9.382	9.7153	7.0487
34.049	31.716	28.382	25.382	26.049	20.382	16.382	11.715	10.715	2.7154	-0.28463	2.0487	-3.2846	0.048667	-1.9513	-3.2846	-3.618	-3.2846	-1.2847	-2.9513	-2.618	-3.2846	-2.618	-2.9513	-2.2846	-3.9513	-3.618	-2.9513	-3.9513	-4.2847	-4.2847	-4.618	-3.9513	-4.618	-4.618	-4.618	-3.9513	-4.618	-4.618	-4.618	-4.618	-4.2847	-4.618	-4.2847	-4.618	-4.2847	-4.2847	-4.618	-4.2847	-3.618
76.717	77.384	67.05	54.05	46.716	36.716	26.049	18.049	8.3821	7.0487	0.7154	-0.28457	-1.2846	-2.618	-3.2846	-2.9513	-3.2846	-2.6179	-1.6179	-1.2846	-2.618	1.0487	-1.6179	-1.9513	0.38208	1.7154	4.3821	4.7154	5.0487	3.7154	3.7154	6.0487	6.0487	4.7154	3.7154	4.0487	0.048707	2.0487	1.7154	1.382	0.38204	0.048707	-1.2846	-1.6179	-1.6179	-1.618	-1.9513	-1.9513	-3.2846	-1.6179
24.716	30.715	23.049	26.049	28.382	25.382	18.049	18.382	15.715	17.715	12.049	12.049	9.382	9.0487	8.382	7.3821	7.3821	5.382	5.7154	7.7154	6.0487	7.3821	2.0487	2.7154	1.0487	5.7154	2.7154	3.382	3.382	3.382	5.0487	3.0487	4.0487	2.7154	3.0487	8.0487	6.0487	4.7153	5.382	5.0487	3.0487	3.0487	3.0487	2.7153	2.7153	2.0487	4.0487	3.7154	6.7153	7.0489
31.382	31.382	31.049	29.382	24.715	20.049	17.049	14.049	16.382	9.7154	10.049	7.3821	3.7154	3.3821	2.0487	3.3821	0.38208	0.048747	-0.61791	-2.6179	-0.95125	-1.6179	-1.2846	-1.6179	-0.95123	-1.6179	-2.2846	-1.6179	-0.95125	-0.61793	-2.9513	-1.2846	-0.95125	-2.2846	-1.2846	-0.95127	-2.6179	-2.9513	-1.9513	-2.9513	-1.2846	-3.9513	-3.618	-2.6179	-2.9513	-2.6179	-3.9513	-4.2847	-3.618	-4.618
37.383	33.049	33.049	30.716	28.716	25.715	17.049	15.715	9.7154	10.049	6.3821	1.7155	-0.28461	-1.6179	-2.9513	-3.2846	-3.2846	-4.2847	-3.9513	-4.618	-3.618	-3.618	-3.618	-3.618	-3.2846	-4.2847	-3.9513	-4.2847	-3.9513	-4.2847	-3.9513	-3.618	-3.9513	-2.9513	-3.618	-3.9513	-4.2847	-4.2847	-4.618	-4.2847	-4.618	-4.618	-4.2847	-3.9513	-3.2846	-3.9513	-2.9513	-3.2846	-3.618	-2.9513
24.049	29.716	31.716	27.382	24.715	17.382	17.049	20.049	13.715	10.049	9.0487	8.3821	7.0487	3.7154	3.3821	4.0487	5.0487	3.0487	-0.61789	1.7154	2.0488	1.3821	1.0487	-1.9513	-1.2846	-0.95129	-1.6179	1.0487	-0.61793	-0.2846	1.3821	-0.95128	-1.2846	-2.618	-2.9513	-2.9513	-3.618	-1.9513	-2.2847	-2.6179	-1.6179	0.71539	-0.28465	0.382	-0.95132	-1.2846	-2.2846	-1.618	-2.6179	-2.6179
28.715	26.382	24.715	21.382	24.049	24.049	22.715	22.715	21.382	18.382	15.049	13.715	12.049	10.049	8.3821	9.382	5.3821	5.0487	11.049	10.049	10.715	8.0487	6.7154	6.3821	5.382	6.0487	6.382	7.3821	7.0487	8.382	7.0487	6.7154	9.382	4.0487	6.7154	4.7154	7.3821	7.0487	4.3821	6.3821	5.7154	9.0488	10.049	5.7153	6.7154	6.0487	10.049	9.0487	6.3821	8.7153
33.382	31.049	33.049	31.382	27.049	19.382	18.715	17.715	17.049	14.715	15.382	14.382	9.7154	9.7154	8.0487	9.7154	5.7154	3.0487	6.0487	5.7154	5.7153	5.0487	4.0487	6.3821	4.382	5.382	5.3821	4.0487	5.0487	6.0487	4.7154	7.382	6.382	1.3821	2.3821	1.7154	4.0487	4.7154	4.0487	2.7154	1.7155	3.0487	4.3821	4.0487	3.3821	5.7154	7.3821	8.3821	7.0487	8.382
27.382	31.382	26.715	26.715	29.382	24.382	22.382	17.049	17.382	16.715	13.382	11.049	12.049	13.049	11.715	13.715	8.7154	14.049	11.382	12.049	10.049	10.049	7.7154	4.0487	5.382	2.3821	2.3821	2.3821	1.7154	2.3821	1.0487	0.38204	-0.61799	0.04868	-2.2846	-2.6179	-2.6179	-3.2846	-3.618	-2.618	-2.9513	-1.9513	-1.9513	-4.2847	-3.2846	-2.618	-2.2846	-2.9513	-1.618	-1.618
27.382	26.382	23.382	20.715	19.049	20.382	16.049	21.049	15.049	16.382	14.049	9.7154	9.3821	9.382	5.7154	6.7154	4.3821	3.7154	2.7154	1.3821	1.7154	3.7154	4.3821	7.382	2.382	7.0487	9.7154	6.7153	11.049	10.382	6.382	8.7154	8.382	3.7154	3.382	6.0487	6.7154	5.7153	2.3821	3.0487	0.048733	2.7154	-0.95127	0.71536	0.71539	1.7153	1.382	-0.28464	1.0487	0.38204
23.382	27.049	28.382	22.382	20.049	20.049	21.382	15.715	14.382	12.715	14.382	11.049	13.049	12.715	16.049	9.0487	11.382	13.049	11.382	6.3821	5.0488	8.0487	6.3821	5.0487	6.0487	5.7154	8.0487	4.0487	4.0488	5.0488	4.0488	4.3821	4.0487	3.0487	3.3821	4.7154	3.7154	1.3821	6.382	1.7154	4.7154	3.7154	1.7154	0.71541	0.38209	2.0488	4.0487	3.0488	3.7154	4.0488
18.715	20.715	22.049	19.382	22.049	21.715	17.049	18.382	17.049	17.715	14.382	9.7154	12.049	11.382	9.0487	7.3821	5.3821	3.0488	5.7154	4.7154	3.3821	5.3821	9.0487	6.7154	9.7154	6.7154	6.3821	4.3821	6.3821	6.0487	7.7154	8.7153	6.7154	7.0487	6.0487	8.3821	7.0487	13.382	8.3821	13.382	13.049	11.049	12.382	13.715	12.382	8.7154	16.715	12.715	14.382	10.382
20.049	25.049	27.382	23.382	28.382	22.049	19.382	20.715	15.715	16.715	15.715	11.382	16.049	12.049	11.049	10.049	5.7154	4.0488	6.3821	2.0488	5.0487	2.3821	1.0487	1.382	2.3821	2.382	3.0487	2.0487	2.0487	3.3821	1.382	2.0487	2.7154	2.0487	3.7153	2.0487	2.7153	-0.61797	0.38203	0.04872	0.048667	-0.28467	1.0487	-1.2847	0.048667	1.382	-0.95132	-0.61797	-2.2846	-1.618
12.715	16.715	18.715	23.382	17.382	22.049	19.382	16.382	13.382	8.7153	12.049	9.7154	5.7154	3.0487	2.0487	1.382	0.38201	-1.618	-2.2846	-1.9513	-2.9513	-2.2846	-3.618	-3.2846	-4.2847	-3.9513	-3.618	-3.618	-4.2847	-4.618	-4.2847	-3.9513	-3.618	-4.618	-4.2847	-4.2847	-4.618	-4.618	-4.2847	-4.618	-4.618	-4.2847	-3.9513	-3.2846	-2.2846	-1.6179	-2.2846	-2.2847	-2.9513	0.71539
30.049	33.715	29.382	29.716	25.382	23.049	19.049	15.715	12.715	13.382	7.7154	12.715	7.0487	10.049	7.0487	4.3821	3.0487	1.3821	3.0487	4.0487	2.0487	2.7154	0.048707	2.0487	2.382	0.71537	-0.95124	-0.2846	-2.9513	-0.95123	-1.9513	-2.9513	-2.6179	-3.618	-3.618	-3.618	-3.9513	-4.2847	-3.618	-3.618	-3.618	-3.2846	-3.2847	-3.9513	-4.618	-4.2847	-4.618	-4.618	-4.618	-4.618
54.05	48.717	45.05	41.05	32.049	21.049	14.049	8.382	8.0487	0.71541	0.38211	-0.2846	-0.95123	-1.6179	-0.28457	-0.28457	1.3821	0.048733	0.71543	1.3821	2.0488	3.7154	3.3821	1.0488	3.0487	2.3821	2.0487	1.7154	2.7154	3.0487	3.7154	3.0487	2.3821	3.0487	2.7155	1.7154	1.3821	4.3821	4.0488	1.0487	1.7154	-0.95132	1.7154	2.0487	0.38207	1.3821	-0.95125	-0.2846	-1.2846	-0.95127
29.382	30.715	26.715	25.382	22.715	19.715	15.049	16.382	14.382	12.382	10.382	10.049	5.7154	2.0487	4.7154	2.7154	1.3821	-0.28457	3.0487	-0.95125	3.7153	3.0487	3.0487	4.0487	2.382	2.382	1.382	-1.9513	-0.61795	-3.618	-3.9513	-4.618	-3.9513	-3.9513	-3.9513	-3.9513	-4.2847	-3.618	-4.2847	-3.9513	-1.9513	-2.2846	-1.9513	-0.618	1.0487	1.382	-0.28464	0.38201	2.0487	-1.9513
55.384	58.05	50.384	51.05	38.716	32.716	24.382	15.715	8.7154	7.3821	6.3821	4.7154	4.7154	2.0487	3.0487	-0.28457	0.71536	-1.2846	-0.95128	-0.2846	-0.61795	0.71537	-0.95129	4.0487	0.71539	0.048707	1.382	0.04876	0.048707	-1.2846	0.048693	-2.2846	-0.28459	-0.95127	-0.28457	-3.2846	-1.6179	-1.2846	-1.2846	0.71537	1.7154	3.7154	2.382	3.0487	5.0487	4.0487	4.0487	4.382	4.7154	3.7153
90.051	89.717	91.717	85.383	83.383	75.716	61.716	43.05	38.05	24.049	19.716	14.382	8.0487	7.7154	5.7154	2.7154	0.38212	0.38207	-2.618	-2.9513	-3.2846	-2.9513	-3.9513	-4.2847	-2.9513	-3.9513	-3.2847	-4.2847	-3.2846	-4.2847	-4.2847	-3.9513	-4.2847	-4.618	-3.9513	-3.9513	-3.2846	-3.618	-1.9513	-1.9513	-1.2846	-2.2847	-2.2846	-2.618	-2.618	-4.2847	-3.618	-3.9513	-3.9513	-4.618
27.382	34.383	27.715	27.382	28.382	22.049	17.382	15.049	8.7154	6.3821	4.0488	6.3821	3.3821	3.382	3.0487	4.0487	4.0487	3.382	1.0487	0.38209	0.048733	-0.2846	-1.2846	-1.2846	-1.2846	-2.2846	-1.6179	-3.2846	-1.2846	-2.618	-2.6179	-3.9513	-2.9513	-2.9513	-4.618	-3.9513	-3.9513	-4.2847	-4.618	-4.2847	-4.618	-3.9513	-3.9513	-3.2846	-0.95132	-3.2847	-2.618	-1.618	-2.618	-1.9513
32.716	30.715	32.382	32.716	30.716	23.382	17.382	18.049	17.049	14.715	12.049	7.7154	7.3821	5.3821	4.0487	6.0487	7.0487	6.0487	5.7154	4.7154	2.3821	1.3821	4.3821	8.0487	6.7154	6.7154	6.7154	9.382	8.3821	6.3821	6.0488	8.3821	5.7154	5.0488	6.0487	8.3821	8.3821	8.3821	4.3821	7.7154	6.0488	10.716	8.0488	8.7154	6.7155	7.0487	11.382	7.3821	6.7154	10.382
60.051	49.384	44.716	39.383	33.049	27.383	19.049	18.382	15.382	13.382	10.049	5.7154	5.3821	5.7154	3.3821	3.3821	1.7154	-0.28463	-0.28455	-0.28457	-1.2846	0.048747	0.048747	0.048747	-1.9513	0.38209	0.38207	-0.95123	3.0488	1.3821	2.3821	3.3821	3.0488	4.7154	7.0487	3.0488	2.0488	3.0487	4.382	4.382	7.0487	2.3821	5.7154	3.7154	6.0487	6.7154	6.7154	4.3821	2.0487	1.3821
30.049	34.049	29.716	30.049	22.049	24.049	17.049	16.715	11.382	11.715	9.0487	6.7154	5.0487	2.382	3.3821	-0.61793	0.71543	2.3821	-0.61792	-0.95127	-1.2846	-2.6179	-1.9513	-3.618	-1.9513	-2.9513	-2.2846	-2.9513	-3.618	-4.618	-3.9513	-3.9513	-2.9513	-3.9513	-3.9513	-2.6179	-3.618	-3.618	-2.6179	-2.2846	-2.9513	-1.618	-0.61795	-1.6179	-0.61796	-1.9513	-0.95128	-1.2846	-1.9513	-2.2846
50.05	50.717	54.384	45.383	41.383	36.716	31.383	22.382	21.382	12.382	15.382	8.382	7.3821	6.7154	5.0487	5.0487	7.7154	6.0487	6.382	7.7154	9.0487	8.382	10.382	8.0487	13.715	8.0487	5.7154	6.0487	7.0487	4.3821	4.7154	4.382	7.0487	6.3821	6.3821	6.0487	8.3821	5.3821	6.7154	3.382	3.7154	6.7154	7.3822	7.0487	3.7154	4.7154	4.7155	5.7154	8.3822	11.716
40.049	39.383	38.049	34.382	36.716	30.383	28.382	23.049	23.049	21.716	15.382	9.382	8.3821	6.382	3.0487	0.38208	-0.61793	-0.28459	-0.95127	-2.2846	-3.2846	-3.2846	-3.2847	-2.2846	-3.618	-3.2846	-3.2846	-0.61797	-1.618	-1.2846	-0.61793	-1.9513	-2.6179	-2.618	-3.2846	-2.2846	-3.618	-3.2847	-3.618	-3.9513	-3.2846	-3.618	-3.618	-3.2846	-2.9513	-2.9513	-1.9513	-0.95129	-2.6179	-1.6179
33.382	37.716	37.716	38.716	31.716	28.382	25.382	23.382	22.715	16.049	15.049	12.049	5.3821	8.3821	6.7154	5.7154	7.0487	1.382	1.7154	3.382	4.0487	4.382	3.7154	3.0488	3.3821	3.7154	6.0487	4.7154	8.0487	6.0487	8.0487	8.7154	6.0487	6.0487	5.7154	3.0487	2.7154	5.0487	3.3821	2.3821	4.0487	5.0487	5.3821	5.7154	7.7154	3.3821	6.0487	5.3821	4.3821	5.0487
32.049	29.715	28.715	29.715	26.049	22.715	23.049	18.715	19.049	10.049	8.0487	8.0487	4.7154	0.71539	0.048733	0.048747	-1.618	-2.6179	-3.2847	-3.618	-3.2846	-2.6179	-3.2846	-3.9513	-3.9513	-4.2847	-4.618	-3.9513	-4.618	-4.618	-4.618	-4.618	-4.618	-4.618	-4.618	-4.618	-4.618	-4.618	-4.618	-4.618	-4.618	-4.618	-4.618	-4.618	-4.618	-4.618	-4.618	-4.618	-4.618	-4.618
30.715	33.716	32.716	33.716	23.715	24.715	21.382	19.382	14.049	8.7154	6.0487	4.3821	0.7154	-0.61792	-3.2846	-3.2846	-3.2846	-3.2846	-3.2846	-3.9513	-4.2847	-4.618	-3.618	-4.618	-4.618	-4.618	-4.618	-4.618	-4.618	-4.618	-4.2847	-4.618	-4.618	-4.618	-4.2847	-4.618	-4.618	-4.618	-4.2847	-4.618	-4.2847	-4.618	-4.618	-4.618	-4.618	-4.618	-4.618	-4.618	-4.618	-4.618
157.38	149.05	124.72	96.051	68.383	48.716	28.383	16.382	6.0487	5.0487	0.38204	-1.618	-0.61792	-1.2846	-2.9513	-3.9513	-3.2846	-3.2846	-2.6179	-3.9513	-4.2847	-3.9513	-4.2847	-4.2847	-4.618	-4.2847	-4.2847	-3.9513	-3.9513	-4.2847	-4.618	-4.2847	-3.9513	-3.9513	-3.9513	-2.9513	-4.2847	-3.618	-4.618	-2.9513	-3.2846	-1.9513	-1.618	-2.618	0.71537	-1.9513	-0.95129	0.38204	0.38203	0.04868
26.049	27.382	27.049	23.715	20.715	17.049	15.049	9.3821	7.382	3.7154	1.7154	2.3821	-0.61797	0.04872	-0.618	0.048707	0.38204	-1.2846	-2.6179	-2.618	-2.9513	-3.9513	-3.9513	-4.2847	-3.2847	-4.2847	-3.2846	-3.2846	-3.618	-3.9513	-3.2846	-3.618	-2.2846	-2.2846	-0.61791	-1.9513	-1.9513	-2.2846	-0.61793	-0.28463	0.38205	3.0487	2.7154	2.7153	3.382	3.382	5.0487	4.7154	2.7153	1.7154
171.38	167.05	148.38	120.72	98.717	65.717	52.383	30.383	20.715	17.382	9.0487	14.382	10.382	8.3821	8.3821	5.7154	5.0487	5.0487	4.3821	2.3821	1.0488	-0.95121	-0.61795	-0.28456	-1.2846	-2.2846	0.048747	0.71541	1.3821	1.7154	0.04872	2.3821	2.7154	2.0487	2.0487	1.7154	-0.2846	-0.95129	-1.6179	-0.61791	-0.61795	-1.9513	-1.9513	-1.2846	-1.9513	-0.618	-1.2846	-2.9513	-2.618	-2.9513
60.717	55.717	60.384	56.717	53.716	45.716	47.049	33.383	33.716	23.383	14.049	8.7154	9.382	6.3821	3.7154	5.3821	5.7154	4.0487	4.0487	4.0487	1.382	5.382	2.382	3.7153	2.7154	2.0487	4.7155	3.7154	2.382	1.0487	2.0487	-1.2846	-1.9513	-0.61795	-1.9513	-0.61797	-0.95129	-2.2846	-3.618	-2.6179	-0.28464	-3.2846	-2.6179	-0.95132	-1.9513	-3.2846	-1.618	-1.618	-1.9513	-1.2846
24.715	22.382	17.049	14.382	13.715	16.382	17.382	14.715	12.715	10.715	8.382	12.715	8.0487	10.715	8.382	5.7154	8.0487	3.7154	0.38209	2.0488	1.0487	1.0488	2.0488	-0.95125	1.3821	-0.95129	1.3821	1.7154	0.048747	-1.2846	0.048733	-1.6179	-0.95123	-3.2846	-2.2846	-2.9513	-2.618	-2.9513	-3.618	-1.9513	-2.9513	-3.2846	-2.9513	-3.2846	-3.618	-3.618	-3.9513	-4.2847	-3.618	-4.2847
24.715	31.715	25.049	28.382	29.049	24.715	25.382	22.049	20.382	17.715	17.715	14.382	10.049	7.382	7.0488	4.7154	6.0487	2.0487	1.3821	2.382	0.71536	1.0487	0.38207	-0.95124	0.71541	0.04876	-0.95127	-2.6179	-2.2846	-0.28459	-2.2846	-2.9513	-3.2847	-1.6179	0.048707	1.0487	0.04868	0.71535	0.04872	2.3821	1.382	1.7154	0.38207	5.382	3.7154	5.7154	4.0487	2.7154	5.382	3.382
30.049	38.05	35.05	31.382	30.383	19.382	18.382	17.049	15.382	10.049	10.382	6.382	7.3821	4.0487	1.7154	1.0488	2.3821	1.0487	-0.95124	-1.6179	-1.2846	-2.2846	-3.2846	-3.2846	-2.6179	-2.2846	-2.2846	-3.2846	-2.618	-2.9513	-3.2846	-1.618	-4.2847	-3.2846	-4.618	-4.2847	-4.618	-4.2847	-4.2847	-4.2847	-4.618	-4.618	-4.618	-4.2847	-4.2847	-4.2847	-3.9513	-4.618	-4.618	-3.618
27.382	27.715	25.382	27.049	26.049	26.049	17.382	16.382	17.049	14.049	9.382	9.0487	5.0487	6.7154	2.7154	4.3821	0.048787	0.38209	-0.95128	0.71544	-0.95128	3.7154	0.38209	-0.61793	0.048733	0.38204	-1.2846	-1.2846	-1.618	-0.61796	-3.2846	-2.618	-2.9513	-1.618	-2.9513	-3.618	-4.2847	-2.2846	-3.618	-2.9513	-2.618	-2.9513	-2.618	-2.2847	-2.9513	-2.9513	-3.618	-2.2846	-3.618	-3.618
39.383	40.716	34.716	39.716	30.716	33.382	27.716	28.715	22.049	17.715	16.382	10.382	8.7154	8.7154	6.7154	8.7154	10.049	8.0487	4.7154	6.0487	5.7154	6.7154	6.0487	9.3821	4.7154	5.3821	4.382	4.0487	3.0487	4.7154	1.0487	1.382	4.0487	2.3821	2.0487	2.7154	-0.2846	1.0487	1.3821	-0.95129	-0.28461	-0.61795	1.382	0.04868	-1.2846	0.71535	1.7153	0.71536	2.382	2.0487
20.049	20.049	21.715	19.382	18.715	17.715	18.715	11.382	13.049	14.049	12.382	6.7154	12.049	12.715	13.049	15.049	19.715	17.049	17.049	14.715	15.382	9.7154	10.715	11.382	13.382	13.382	16.382	13.715	16.715	13.049	9.7154	10.715	12.715	9.382	11.715	6.3821	8.7154	14.382	11.049	10.382	10.715	9.7154	9.3821	8.7154	5.382	6.7153	5.0487	6.0487	2.7154	3.382
50.05	51.05	56.05	51.383	46.049	42.716	37.716	33.383	25.716	20.716	8.7154	8.7154	4.7154	2.7154	3.0487	-0.2846	-2.618	-2.2846	-1.6179	-4.2847	-3.9513	-3.618	-3.9513	-4.2847	-4.618	-4.618	-4.2847	-4.618	-4.618	-3.9513	-4.618	-4.618	-3.9513	-4.2847	-4.618	-3.618	-3.618	-3.9513	-3.2846	-3.9513	-2.618	-2.2846	-3.618	-3.618	-3.618	-3.2846	-3.9513	-2.2846	-2.9513	-3.9513
32.049	32.049	26.715	26.382	27.716	23.715	27.382	24.049	19.715	19.715	14.382	11.715	11.715	15.049	12.049	10.715	8.0487	9.0487	8.7154	5.0487	5.0487	5.3821	4.7154	3.3821	4.0488	4.3821	2.3821	0.048707	1.7154	1.382	1.7154	1.7154	1.0487	1.382	0.71537	0.71536	-0.61795	1.7154	-0.95129	-0.28459	0.38203	0.38204	1.0487	-0.95131	0.38205	-1.9513	0.048693	-0.28465	0.38205	1.7154
57.384	57.384	49.717	41.716	42.383	35.716	33.382	31.049	25.715	25.716	20.382	18.049	14.715	13.382	7.0487	7.0487	3.7154	2.3821	1.3821	-0.61792	-1.618	0.38204	1.3821	-0.28459	1.0487	0.38204	-0.61797	-1.6179	-1.6179	-2.6179	-4.2847	-3.618	-2.2846	-2.9513	-2.6179	-3.9513	-3.618	-4.2847	-4.2847	-4.2847	-2.9513	-4.618	-3.2846	-3.9513	-3.2846	-3.618	-3.618	-3.9513	-4.2847	-3.9513
30.715	33.382	29.715	27.382	26.049	22.382	18.382	21.049	19.382	18.049	11.049	15.049	11.049	11.382	9.382	7.0487	6.3821	7.0487	9.382	9.7154	7.7154	7.7153	7.3821	7.0487	4.0488	4.3821	5.7154	3.7154	6.7154	5.0487	5.7154	6.382	7.0487	6.382	9.0487	13.049	16.382	16.049	20.716	19.049	25.383	24.383	21.716	17.382	20.049	17.382	16.716	20.049	17.049	15.715
28.049	27.715	28.049	23.715	22.382	19.382	15.382	15.049	11.382	11.382	8.3821	4.3821	1.7154	3.3821	1.0487	-0.2846	2.7154	1.3821	-1.2846	0.38204	0.7154	0.048707	-0.61797	-1.2846	-2.9513	-1.9513	-0.28456	0.04876	-1.6179	0.38211	1.0488	2.0488	1.0487	2.7154	-1.2846	-0.95128	-0.61792	-1.6179	-0.61793	-1.6179	-3.2846	-1.2846	-1.6179	-0.95127	-1.9513	-1.618	-1.6179	-0.95132	-2.2847	-2.2846
27.382	33.716	31.049	33.049	27.382	28.049	30.049	25.049	23.715	17.049	16.049	11.715	14.049	8.7154	6.7153	4.3821	6.0487	3.0487	2.3821	0.38204	2.382	2.382	-1.2846	-1.2846	-2.618	-1.9513	-0.95129	-1.2846	1.0487	-0.2846	-0.61799	4.382	1.7154	2.382	2.7154	0.71537	1.3821	1.7154	1.7154	-0.28459	0.71544	0.048773	1.0487	-0.95125	-1.9513	-0.2846	-2.6179	-2.6179	-2.2846	-2.2846
36.049	34.382	37.383	30.716	33.383	33.049	28.715	33.382	27.716	23.049	22.382	16.715	20.049	20.715	16.715	14.715	14.382	12.715	11.382	7.7154	8.7154	6.7154	8.7154	9.0487	6.3821	6.3821	12.715	9.0487	9.7154	13.049	12.382	7.382	7.382	9.0487	5.3821	8.382	10.049	5.0487	9.3821	6.3821	5.7154	5.7154	7.3821	6.7154	5.7154	5.7154	3.3821	5.3821	4.3821	2.3821
22.049	22.049	20.715	26.715	20.715	18.049	13.382	12.382	13.715	11.049	9.382	6.3821	6.0488	2.0487	1.0488	-0.61793	1.7154	-0.61793	0.38204	-0.95127	0.38207	-1.2846	0.38211	-1.6179	-1.9513	-1.9513	-1.9513	-2.2846	-2.618	-2.2846	-2.9513	-1.9513	-2.6179	-3.618	-3.2846	-1.9513	-3.618	-3.2846	-4.2847	-3.618	-3.618	-3.9513	-3.2846	-3.2846	-4.618	-4.2847	-4.618	-4.2847	-4.618	-4.2847
26.049	26.049	25.715	29.049	24.382	18.382	16.715	15.049	12.049	12.049	10.382	14.715	12.382	13.715	13.382	9.0487	11.382	12.715	12.382	14.715	13.049	17.715	17.382	19.049	19.715	20.382	21.382	21.049	18.049	17.382	18.382	17.716	11.382	18.382	17.049	17.382	18.716	16.049	18.382	17.382	18.382	12.382	14.382	11.715	13.049	11.382	8.0487	10.382	9.382	6.0487
21.382	20.049	23.049	21.049	18.382	14.715	14.382	9.382	9.382	11.715	8.0487	8.7154	9.3821	5.7154	5.0487	4.3821	5.7154	4.0487	3.382	4.382	6.7154	5.382	1.382	0.048707	2.382	1.7154	1.0487	2.0487	0.048733	0.048707	1.382	2.382	0.38204	1.7154	2.3821	3.382	1.7153	2.7154	4.0487	3.382	1.0487	4.7154	3.382	2.7154	5.7154	3.7153	1.382	1.7154	0.048707	3.0487
26.715	25.715	25.049	31.715	28.049	27.382	18.716	20.715	12.049	11.715	19.049	4.7154	9.0487	4.3821	3.7154	-0.61796	-1.2846	-0.95129	-2.2846	-2.6179	-0.95128	-2.2846	-2.6179	-2.9513	-2.618	-2.9513	-2.618	-2.9513	-2.2847	-2.2846	-1.6179	-0.95132	-1.9513	0.048693	-0.28465	-0.61799	-0.61797	0.71536	1.7154	0.71537	0.71537	2.7154	1.0487	1.382	0.71537	1.0487	3.382	3.7153	1.7154	0.048707
23.382	27.049	26.049	23.715	21.715	19.715	16.715	15.715	16.049	15.049	16.049	8.7154	12.716	9.7154	13.715	8.0487	9.0487	6.7154	8.0487	6.7153	7.7153	6.0487	4.382	3.0487	6.0487	2.382	0.7154	1.7154	1.0487	1.382	1.3821	0.71536	0.38204	0.71537	3.3821	0.38204	2.7154	3.0487	0.71536	0.71535	1.7154	0.71537	-1.2846	-1.9513	-2.2846	-2.2846	-2.9513	-4.2847	-3.618	-3.618
41.383	44.05	39.383	30.049	29.382	22.715	20.715	18.049	13.049	11.382	10.049	8.0487	6.0487	5.3821	2.7154	6.7154	2.0488	1.7154	-0.28455	0.38207	-0.28463	2.0488	1.0488	2.3821	3.3821	3.0487	6.7154	2.3821	4.7154	3.7154	0.048787	2.0487	2.0488	-0.95128	-1.9513	-1.2846	-0.61795	1.7154	3.0488	2.3821	4.3821	1.3821	2.3821	3.7154	3.3821	-0.28464	5.0487	2.7154	6.7154	5.0487
20.049	19.382	24.382	22.049	18.715	20.049	17.049	12.715	12.382	8.3821	10.382	6.382	5.3821	2.0487	2.7154	1.0488	-0.61791	-1.9513	-0.61792	0.048707	0.38205	-2.6179	-1.9513	-2.2846	-3.2846	-2.9513	-2.2846	-2.6179	-1.9513	-1.6179	-1.9513	-2.2846	-1.6179	-1.9513	-2.6179	-2.9513	-2.2846	-3.2846	-1.9513	-1.2846	-3.2846	-2.9513	-3.618	-3.2846	-1.9512	-2.9513	-2.2846	-3.9513	-2.6179	-2.2846
22.049	25.382	25.382	24.715	23.049	21.382	18.382	17.382	13.049	16.715	13.716	9.382	9.0487	6.0487	4.7154	3.7154	4.382	0.71535	0.048693	-0.28464	0.71539	-1.2847	-2.618	-1.2847	-2.6179	-0.61796	-3.2847	-2.2846	-4.2847	-3.9513	-3.2846	-4.618	-4.618	-4.2847	-4.2847	-4.2847	-4.618	-3.9513	-3.2846	-4.2847	-3.618	-1.9513	-3.618	-3.2846	-3.2846	-3.618	-3.618	-3.9513	-4.618	-4.618
34.716	39.383	37.382	31.382	26.049	23.049	13.382	8.3821	9.7154	5.7154	3.0487	3.7154	2.0487	0.048773	0.71541	-0.61795	1.0487	-0.9512	1.0487	0.71539	0.048747	1.7154	2.7154	0.048707	-1.2846	-1.6179	-1.9513	-0.61796	-1.6179	0.71537	1.7154	2.0487	1.7154	3.0487	4.0487	3.0487	4.0487	6.3822	4.382	4.0487	3.7154	6.3822	4.7155	3.0487	2.0487	1.0487	1.382	2.0487	-0.95132	-1.2847
43.383	44.05	46.717	36.716	32.716	25.715	21.049	14.382	11.715	13.049	7.0487	10.382	9.3821	12.049	8.7154	10.382	11.715	12.049	12.382	18.049	14.382	16.715	16.049	13.382	14.049	10.715	11.715	9.3821	10.049	6.7154	9.382	10.382	8.3821	12.049	9.0487	10.715	10.715	7.7154	11.049	12.382	9.0487	10.049	9.7154	11.049	7.0487	7.0487	11.716	11.049	7.7154	8.0487
36.049	39.049	42.383	30.382	27.382	20.049	16.049	13.715	11.715	7.7154	8.0487	5.7154	7.7154	5.3821	10.382	10.382	13.382	14.715	14.049	12.382	9.3821	11.715	9.3821	13.715	10.049	10.382	9.7154	10.382	8.7154	7.7154	7.7154	10.382	6.0487	8.7154	8.0487	12.715	12.382	15.049	18.716	15.716	12.382	12.049	12.715	13.049	11.715	9.0487	9.382	14.716	11.715	12.049
25.382	23.715	22.715	22.715	20.049	21.049	19.382	18.715	18.049	18.049	14.049	13.715	14.715	11.382	10.382	12.049	7.7154	11.382	9.7154	9.0487	10.382	12.382	10.715	9.0487	10.049	6.7154	10.382	5.7154	4.7154	5.7154	6.0487	2.7154	3.3821	5.7154	4.0488	6.3821	6.3821	3.3821	2.0487	1.7154	3.7155	2.3821	3.0487	1.3821	-1.2846	2.0487	-0.61795	0.048747	0.71541	0.048707
44.05	44.049	38.049	31.716	30.382	26.049	24.049	16.382	15.382	15.049	9.7154	8.7154	10.382	10.715	9.7154	9.7154	7.7154	8.7154	8.0487	8.3821	7.3821	6.7154	6.7154	10.715	10.382	13.382	13.715	12.715	15.382	10.049	9.0487	13.049	10.049	7.7154	9.3821	6.0487	5.3821	3.7154	8.3821	4.7154	4.3821	7.7154	5.7154	5.0487	2.382	4.7154	5.0487	2.7154	1.382	4.0487
84.051	78.051	74.051	64.717	56.716	45.716	35.383	26.716	21.715	14.715	11.715	6.7154	7.0487	3.3821	5.7154	3.0487	5.0487	1.7154	5.3821	5.0487	3.7154	3.3821	2.0487	0.38204	1.0487	2.0487	2.382	3.3821	6.3821	5.7154	7.3821	5.0487	3.7155	3.7154	4.0487	4.7154	3.0488	2.3821	2.3821	2.3821	3.0487	0.71536	0.7154	2.3821	2.0487	4.3821	5.0488	4.7154	4.7154	4.0488
34.716	33.382	31.716	28.049	25.715	21.715	19.382	17.049	12.382	10.382	9.7154	6.3821	4.7154	6.7154	4.3821	2.3821	2.3821	2.3821	0.7154	1.7154	-0.61792	-2.6179	-1.618	-2.6179	-2.2846	-2.2846	-4.618	-2.6179	-2.9513	-2.618	-3.618	-2.9513	-3.9513	-3.2846	-2.9513	-2.9513	-2.6179	-2.9513	-4.618	-2.2846	-3.618	-1.2846	-1.9513	-1.9513	-1.6179	-1.9513	-1.9513	-1.2847	-1.2846	-1.9513
35.383	35.383	36.382	38.716	32.049	35.049	27.049	23.049	24.382	19.049	17.049	13.049	9.7154	8.0487	6.0487	6.0487	3.3821	3.7154	3.0487	0.71539	-0.61796	1.0487	-0.95129	-1.2846	-2.2846	-3.618	-2.618	-3.9513	-2.9513	-4.2847	-3.9513	-4.2847	-4.618	-4.618	-4.618	-4.618	-4.618	-4.618	-4.618	-4.618	-4.618	-4.618	-4.2847	-4.618	-4.618	-4.618	-4.618	-4.618	-3.9513	-4.618
31.383	29.715	31.716	21.715	23.715	17.715	15.715	19.715	13.049	10.049	8.0487	4.7154	4.7154	2.3821	4.3821	3.0488	3.0487	1.382	4.0487	0.048733	2.0487	-0.61793	1.3821	-0.28461	1.0487	0.71541	-0.28461	1.7154	1.0487	1.0488	1.7154	2.382	-0.2846	-0.95131	1.7153	-0.61797	3.382	2.7154	4.0487	2.7153	2.382	1.0487	-1.618	0.71535	-0.95132	-1.618	-1.9513	-3.2846	-2.2846	-2.2846
24.715	25.382	19.715	19.715	19.049	14.049	11.715	9.3821	12.382	10.715	6.0487	6.0487	7.0487	3.3821	2.7154	2.0487	3.0487	2.3821	2.7154	-1.9513	-0.61793	-0.95129	-3.618	-0.28464	-3.618	-0.95124	-4.2847	-2.6179	-2.6179	-2.9513	-1.9512	-1.6179	-1.9513	1.0487	-1.2846	0.71539	-1.2846	-1.6179	-1.9513	-2.9513	-2.2846	-3.2847	-3.618	-2.618	-3.2846	-4.2847	-3.618	-2.9513	-3.9513	-3.9513
67.384	66.384	59.717	57.717	44.05	44.383	31.049	25.049	14.382	6.3821	5.0487	6.7154	4.3821	7.0487	6.382	4.0487	4.0487	2.7154	3.7154	-0.28464	-0.28464	2.382	1.0487	2.382	2.7154	0.04872	3.7153	6.7153	8.7153	8.7155	9.382	11.715	10.049	11.049	8.7153	8.7153	3.382	4.382	3.0487	4.0487	3.0487	2.382	2.0487	4.382	2.7154	2.382	0.71537	-0.61797	0.048707	-1.9513
27.382	24.715	27.382	26.382	22.049	16.715	15.382	15.049	15.049	18.049	13.715	11.715	15.049	13.715	8.0487	6.7154	5.3821	3.0487	3.382	1.0487	2.0487	1.7154	1.0487	0.7154	-1.9513	-0.95128	-1.2846	-2.6179	0.38212	-1.6179	-3.2847	-3.618	-2.9513	-4.2847	-4.2847	-3.618	-3.2846	-3.9513	-4.2847	-3.2846	-3.618	-4.2847	-4.2847	-3.9513	-3.618	-4.2847	-3.9513	-4.2847	-4.618	-3.9513
30.716	32.049	28.382	27.382	27.049	26.382	18.382	19.382	14.715	8.3821	7.0487	8.382	5.0487	3.7154	4.0487	6.0487	2.7154	2.3821	3.0487	4.7154	6.0487	9.3821	9.0487	8.382	8.382	10.382	7.3821	6.382	8.0487	4.7154	3.0488	4.3821	3.7154	4.7154	2.0487	5.7154	5.0487	5.7154	3.0487	6.0487	8.3821	9.3821	7.0487	6.7154	7.7154	3.3821	5.7154	4.0487	6.7154	4.0487
29.382	30.382	29.383	29.382	25.382	17.715	20.049	13.715	13.715	9.0487	11.049	4.3821	2.3821	6.3821	7.3821	5.0487	1.7154	0.38209	1.7154	2.7154	2.382	1.0487	3.0487	2.7154	3.3821	5.3821	2.7154	2.0487	1.7154	0.71541	0.71541	-0.95128	0.048747	-2.2846	-1.6179	-2.6179	-1.9512	-3.2846	-0.95129	-1.9513	-2.2846	-3.2847	-2.9513	-2.9513	-3.2846	-3.9513	-3.618	-3.9513	-4.2847	-3.618
21.382	20.049	24.715	23.382	23.715	20.382	17.382	16.715	11.382	12.382	8.382	9.382	4.7154	-0.2846	2.0487	-1.2846	-1.9513	-2.2846	-0.28459	-3.2846	-2.6179	-2.2846	-2.2846	-2.2846	-2.2846	-3.9513	-3.2846	-2.9513	-3.2846	-2.9513	-1.9513	-3.618	-3.2846	-1.9513	-3.2846	-2.2847	-2.2846	-1.618	-2.9513	-2.2846	-0.95129	-2.6179	0.71537	-3.618	-2.2846	-1.618	-2.9513	-2.618	-3.2846	-3.618
30.049	36.049	27.382	28.049	30.715	25.049	16.715	19.049	11.715	10.049	12.382	8.382	4.3821	9.382	5.7154	3.3821	2.3821	2.7154	5.0487	3.7154	3.0487	1.382	3.0487	0.71537	1.0487	5.0487	1.7154	2.0487	2.382	0.04872	2.3821	0.38204	-0.95129	2.382	-2.618	-1.6179	-2.6179	-2.2846	-3.9513	-3.9513	-2.618	-4.2847	-0.95128	-3.618	-3.618	-2.618	-3.9513	-3.618	-4.618	-4.618
26.715	27.049	30.716	29.715	25.049	18.049	22.049	20.382	15.049	12.715	7.3821	5.3821	2.3821	2.3821	4.3821	-0.61793	-1.6179	-2.2846	-1.9513	-1.9513	-2.9513	-2.6179	-3.618	-4.2847	-3.9513	-4.618	-4.2847	-4.618	-4.618	-4.2847	-3.9513	-4.2847	-4.618	-4.618	-4.618	-4.618	-4.618	-4.618	-4.618	-4.618	-4.618	-4.618	-4.618	-4.618	-4.618	-4.2847	-4.618	-4.618	-4.618	-4.618
29.382	30.382	30.382	26.716	21.382	19.382	19.049	14.382	10.715	11.715	3.3821	3.0487	3.7154	2.0487	0.38208	0.38204	1.7154	1.0487	1.7154	0.71545	1.0487	0.38203	-1.9513	-0.28464	-0.95129	0.71543	0.048707	-0.61792	-1.2847	-2.618	-1.9513	-1.9513	-3.2846	-1.6179	-2.618	-3.2846	-3.9513	-2.9513	-3.9513	-4.618	-4.618	-2.9513	-2.618	-2.618	-0.95132	-2.2846	-0.95131	1.0487	1.0487	3.7153
38.716	38.383	34.715	29.049	29.049	24.049	24.382	17.049	13.382	11.715	12.382	10.382	7.7154	8.3821	3.7154	3.7154	0.38207	-0.61791	-0.95128	-1.9513	-1.2846	-1.6179	-3.618	-3.9513	-2.2846	-3.9513	-2.618	-2.2846	-2.618	-3.2846	-4.2847	-4.2847	-3.9513	-3.2846	-2.9513	-4.618	-4.2847	-3.618	-2.2846	-2.9513	-1.2847	-2.618	-2.9513	-3.2846	-4.2847	-4.618	-4.618	-4.2847	-4.618	-3.9513
44.049	41.383	33.383	39.716	32.383	35.716	29.049	21.049	12.049	10.715	9.3821	7.0487	5.7154	4.0487	4.7154	4.382	2.3821	1.7154	1.3821	2.3821	1.0487	0.048747	-0.2846	-0.61795	0.71537	-0.61792	-0.95125	-1.2846	0.38205	-2.2846	-2.2846	-0.28465	-0.28464	1.7154	-1.2846	0.048693	-0.28465	-0.61796	1.0487	0.71536	0.38201	-1.2846	-1.618	-2.2846	-2.2846	-1.9513	-0.95132	-1.9513	-1.9513	-1.618
27.382	37.049	33.382	38.049	32.383	29.383	31.383	26.716	22.715	17.715	12.382	12.049	3.7154	6.382	4.0487	5.3821	3.0487	4.0487	1.7154	1.0487	-0.61792	1.0487	-1.2846	-1.9513	-2.2846	-3.9513	-2.6179	-1.6179	-0.28463	-2.6179	-1.6179	0.048707	-1.6179	2.0487	-0.28461	2.0487	2.382	0.38204	3.382	3.7154	5.0487	6.3822	3.0487	2.0487	2.0487	0.71539	1.0487	0.38201	0.38203	1.0487
24.715	26.049	32.049	29.382	27.382	23.049	23.382	14.049	14.715	10.715	12.382	10.382	10.716	9.7154	2.7154	4.7154	4.7154	5.3821	4.382	3.0487	3.7154	5.7154	5.0487	6.0487	7.0487	6.0487	6.382	8.0487	4.7153	8.0487	8.382	12.382	10.382	8.3822	9.3822	6.0489	5.3821	6.0489	1.382	0.71541	-0.28461	2.0487	-0.95129	3.382	0.71541	-1.618	0.048733	1.7153	6.0487	5.382
140.05	137.38	119.72	90.051	63.717	37.049	22.382	8.0487	-0.95125	-0.61788	-2.6179	-3.618	-4.2847	-3.618	-4.618	-3.9513	-4.2847	-3.9513	-4.618	-4.618	-4.618	-4.618	-4.618	-4.618	-4.618	-4.618	-4.2847	-4.2847	-4.618	-4.618	-4.618	-4.618	-4.618	-4.618	-4.618	-4.618	-4.618	-4.618	-4.618	-4.618	-4.618	-4.618	-4.618	-4.618	-4.618	-4.618	-4.618	-4.618	-4.618	-4.618
38.716	36.382	33.049	33.049	30.382	28.049	21.715	20.049	11.382	7.7154	7.7154	6.382	3.0487	1.3821	0.71541	2.0487	-0.95127	0.38205	-0.95128	0.048733	-1.2846	1.0487	0.048707	-0.95129	-1.9513	-0.95128	-1.9513	-2.2846	-2.2846	-1.9513	-0.95131	-0.95127	-2.2846	-1.9513	-2.6179	-0.95125	-0.61797	-2.2846	-1.6179	-1.9513	-2.9513	-2.6179	-3.618	-3.2846	-3.618	-3.618	-3.9513	-2.9513	-2.6179	-2.9513
33.382	28.049	27.716	25.049	23.049	18.715	18.715	13.715	8.3821	8.0487	5.7154	5.7153	5.382	4.382	2.382	5.382	3.0487	5.7153	3.7153	6.7153	7.0487	5.0487	6.0487	6.7154	4.382	5.0487	1.3821	0.71535	3.0487	3.0487	-0.95128	2.0488	0.38207	0.71541	3.0488	4.0487	3.7154	2.0487	1.7154	0.7154	1.0487	0.04872	1.3821	1.0488	-0.95124	0.38213	3.7154	3.0487	5.7154	5.382
46.05	44.383	42.717	36.383	32.049	26.716	20.715	10.382	11.715	11.382	5.7154	5.7154	5.0487	5.0487	6.0487	5.0487	5.3821	1.7154	5.3821	7.3821	4.7154	4.3821	8.0487	10.715	13.382	16.382	16.716	11.715	10.382	16.049	12.049	11.049	12.716	13.383	9.7156	11.049	12.049	15.383	10.049	8.3821	12.382	10.382	12.716	11.049	11.382	12.382	15.049	10.049	8.3822	8.7154
26.715	22.715	27.049	23.715	23.382	20.715	16.382	18.715	11.049	8.3821	9.7154	9.7154	8.7154	7.382	8.3821	9.0487	7.7154	4.7154	3.7154	6.7154	3.0488	1.0487	2.3821	0.71539	6.0487	0.71537	2.7154	0.38207	-0.95129	-1.6179	0.38204	0.048693	-1.6179	0.38205	1.0487	1.0487	2.0487	3.382	1.382	0.048707	0.71539	-0.28461	1.0487	1.0487	2.0487	1.0487	-0.28464	3.3821	-0.61792	1.0487
32.715	31.049	34.382	26.382	22.049	23.049	19.715	18.715	16.715	15.715	16.382	14.715	12.049	6.0487	6.7154	3.382	5.3821	6.7154	7.7154	4.7154	6.7154	6.0487	5.7154	3.7154	2.3821	-0.95124	-0.95125	-1.9513	0.048787	-0.61793	-1.9513	-1.9513	-2.6179	-2.9513	-3.9513	-4.2847	-3.618	-3.9513	-3.2846	-4.618	-3.618	-4.618	-3.9513	-3.9513	-3.9513	-2.9513	-1.9513	-3.618	-1.6179	-3.2847
20.715	27.715	22.049	22.382	22.382	19.715	17.715	17.049	12.049	8.7154	10.382	5.7154	5.3821	9.0487	4.0488	3.7154	4.7154	3.0487	-0.95125	0.04872	1.7154	1.7154	0.38204	1.0487	1.7154	3.382	2.382	2.7154	4.382	4.382	5.0487	1.382	5.7154	4.7153	6.382	7.7153	8.3822	7.0487	5.7153	9.382	8.382	9.7154	6.7154	8.382	11.049	9.0487	11.382	11.049	12.049	12.382
36.049	33.716	29.383	28.382	28.716	27.049	25.049	19.715	23.715	17.382	13.049	12.715	12.049	13.049	11.715	3.0487	5.3821	3.7154	7.7154	7.0487	5.7154	3.382	4.0488	2.3821	3.3821	6.7154	6.0487	6.7154	3.0487	5.0487	3.382	2.382	2.3821	2.0487	1.382	2.0487	1.3821	1.0487	0.38212	1.7154	0.048787	3.0487	2.7154	1.3821	1.3821	1.0487	0.048733	-0.28461	0.38211	0.7154
22.049	25.382	28.715	24.715	22.715	21.715	19.049	24.382	21.049	18.715	16.715	15.715	10.715	10.715	13.049	12.382	9.0487	9.382	8.7153	8.0487	8.7154	9.382	5.0487	3.7154	5.3821	5.382	7.0487	3.382	6.382	3.3821	3.0487	2.3821	4.7154	3.382	1.382	3.382	5.3821	4.382	6.382	6.7154	6.0487	7.0487	4.3821	6.382	6.0487	4.382	6.382	4.7154	1.0488	5.382
55.384	46.05	45.05	36.383	36.049	25.049	24.049	19.382	15.049	16.049	12.715	8.7154	7.0487	9.7154	9.0487	12.715	11.715	14.382	11.715	12.382	8.3821	11.715	11.715	8.0487	8.7154	8.0487	10.382	9.3821	9.7154	14.382	12.382	11.382	7.0487	10.049	12.049	11.715	9.7154	12.382	9.0487	10.049	11.382	11.049	10.049	8.0487	6.3821	4.0487	4.382	1.3821	1.3821	1.3821
27.382	29.049	21.049	25.715	24.715	21.049	17.382	15.715	13.382	9.0487	10.715	9.3821	7.7154	5.0487	9.382	9.7153	9.0487	8.7153	9.382	10.382	12.049	9.7154	10.382	9.7154	5.7154	8.7154	7.3821	4.7154	5.0487	4.0487	3.0487	2.7154	2.7154	2.0487	1.7154	2.0487	1.7154	1.3821	3.0487	-0.95129	5.3821	5.3821	1.7154	1.3821	3.0487	2.3821	3.7154	2.3821	0.71544	0.38212
67.384	56.383	57.383	56.383	41.383	32.716	30.716	28.049	29.049	23.715	17.715	19.715	13.049	11.382	7.0487	5.3821	4.0488	1.3821	2.3821	2.3821	-0.61792	1.0487	-0.61793	-0.28463	1.382	1.7153	1.382	0.38205	0.04868	-0.95131	-0.95133	-1.9513	0.048707	-1.6179	-2.618	0.048693	-1.2846	-1.6179	0.048747	1.0487	-0.2846	1.0487	3.0487	2.0487	2.0487	5.0487	6.3821	7.382	6.7153	4.382
24.715	22.049	29.049	25.049	22.049	20.715	12.715	13.382	14.049	12.715	12.382	9.7154	7.7154	7.0487	9.3821	8.7154	7.3821	5.7153	5.0487	6.0487	3.7154	4.7154	3.3821	4.382	4.382	1.7154	-1.6179	1.3821	1.0487	2.0487	2.3821	2.3821	2.7153	4.3821	4.7154	4.3821	5.7154	4.3821	2.3821	1.0487	4.3821	2.7154	1.0487	3.7155	7.3821	3.3821	4.3821	4.0487	4.0488	5.382
34.716	42.383	39.383	34.049	21.715	22.715	14.049	11.715	7.382	3.3821	1.3821	1.7154	-0.28456	-1.6179	-0.95123	-2.2846	-1.2846	-2.9513	-2.9513	-1.6179	-3.2846	-3.618	-2.2846	-3.618	-3.2846	-3.2846	-3.2846	-2.9513	-3.9513	-4.2847	-3.618	-3.2846	-3.2846	-2.6179	-4.2847	-2.618	-4.618	-2.6179	-3.2846	-0.95124	-1.6179	-1.6179	-1.6179	-0.95129	2.7154	0.38203	0.71537	1.382	3.7153	4.0487
228.05	223.72	202.38	177.05	155.05	125.38	96.383	70.716	55.383	32.716	23.715	15.715	7.3821	5.7154	3.0487	2.7154	-1.2846	-1.9513	0.382	0.38203	-0.61797	2.382	-0.95133	0.38203	-0.95132	-0.95132	-2.618	-0.95129	-2.2846	-1.618	-1.6179	-1.9513	-1.9513	-2.2846	-3.618	-3.2846	-2.6179	-3.9513	-2.9513	-2.2846	-2.618	-1.9513	-1.6179	-3.618	-2.618	-2.6179	-3.2846	-1.9513	-3.2846	-0.61792
51.383	42.716	47.05	32.383	33.049	24.716	14.049	10.382	9.3821	1.7154	1.3821	0.04876	0.048773	1.0488	1.0488	0.38205	1.3821	0.048813	1.3821	4.0488	4.3821	3.3821	4.3821	2.7155	7.0487	6.7154	6.7154	8.3822	10.382	9.3822	8.382	7.7154	6.0487	3.7154	1.382	4.0487	1.0487	1.0487	2.0487	1.3821	-1.2846	-3.2846	-0.28463	-1.9513	-0.61793	-1.9513	-0.28463	-1.9513	-2.9513	-0.61796
26.715	26.049	29.049	24.049	25.382	21.382	14.382	11.049	9.382	11.715	7.7154	8.0487	9.382	8.7154	9.382	12.382	8.7154	6.382	7.0487	7.0487	6.3821	7.0487	6.3821	10.382	9.0487	4.7154	11.049	9.7154	10.049	11.382	9.382	6.382	7.0487	9.7154	6.3821	7.0487	8.3821	6.0487	5.7154	5.382	2.7154	5.7154	5.0487	4.0487	5.382	2.382	4.3821	4.382	4.0487	6.382
23.382	18.049	20.715	16.715	21.049	21.382	22.715	23.049	21.382	20.382	18.382	13.715	11.049	10.382	11.715	7.3821	7.3821	3.0487	3.7154	1.7155	3.0487	-1.2846	0.38204	1.0488	-0.95127	0.38211	-0.28459	-0.28461	-1.6179	-0.28461	-2.2846	-2.2846	-2.6179	-1.6179	-2.6179	0.048747	-2.9513	-2.2846	-3.2847	-2.2846	-3.618	-2.2846	-2.9513	-3.618	-2.618	-2.618	-3.2846	-2.6179	-2.9513	-3.618
18.715	23.382	19.382	23.715	26.715	22.382	24.715	20.715	15.715	16.715	17.049	10.715	11.382	14.382	15.049	14.049	9.3821	14.382	10.382	12.382	9.0487	10.382	10.715	11.049	9.7154	9.0487	10.049	5.7154	3.7154	5.7154	8.7154	10.715	8.382	8.7154	8.0487	5.7154	5.382	10.049	12.049	10.382	9.7156	8.0487	9.0489	9.0487	5.7154	3.0487	4.7153	2.382	-0.61791	2.382
10.715	18.715	19.049	21.049	19.049	21.382	23.049	21.049	24.382	16.715	20.049	15.715	16.049	4.7154	11.382	5.3821	10.049	7.382	9.7154	7.3821	7.3821	11.382	9.0487	9.7154	8.7154	11.715	10.382	5.7154	7.7154	9.7154	5.3821	8.0487	7.7154	8.0487	11.382	9.7154	11.049	9.382	13.715	14.382	11.049	8.0487	9.3821	7.382	9.0487	14.382	10.382	9.382	9.7153	7.0487
34.049	31.716	28.382	25.382	26.049	20.382	16.382	11.715	10.715	2.7154	-0.28463	2.0487	-3.2846	0.048667	-1.9513	-3.2846	-3.618	-3.2846	-1.2847	-2.9513	-2.618	-3.2846	-2.618	-2.9513	-2.2846	-3.9513	-3.618	-2.9513	-3.9513	-4.2847	-4.2847	-4.618	-3.9513	-4.618	-4.618	-4.618	-3.9513	-4.618	-4.618	-4.618	-4.618	-4.2847	-4.618	-4.2847	-4.618	-4.2847	-4.2847	-4.618	-4.2847	-3.618
76.717	77.384	67.05	54.05	46.716	36.716	26.049	18.049	8.3821	7.0487	0.7154	-0.28457	-1.2846	-2.618	-3.2846	-2.9513	-3.2846	-2.6179	-1.6179	-1.2846	-2.618	1.0487	-1.6179	-1.9513	0.38208	1.7154	4.3821	4.7154	5.0487	3.7154	3.7154	6.0487	6.0487	4.7154	3.7154	4.0487	0.048707	2.0487	1.7154	1.382	0.38204	0.048707	-1.2846	-1.6179	-1.6179	-1.618	-1.9513	-1.9513	-3.2846	-1.6179
24.716	30.715	23.049	26.049	28.382	25.382	18.049	18.382	15.715	17.715	12.049	12.049	9.382	9.0487	8.382	7.3821	7.3821	5.382	5.7154	7.7154	6.0487	7.3821	2.0487	2.7154	1.0487	5.7154	2.7154	3.382	3.382	3.382	5.0487	3.0487	4.0487	2.7154	3.0487	8.0487	6.0487	4.7153	5.382	5.0487	3.0487	3.0487	3.0487	2.7153	2.7153	2.0487	4.0487	3.7154	6.7153	7.0489
31.382	31.382	31.049	29.382	24.715	20.049	17.049	14.049	16.382	9.7154	10.049	7.3821	3.7154	3.3821	2.0487	3.3821	0.38208	0.048747	-0.61791	-2.6179	-0.95125	-1.6179	-1.2846	-1.6179	-0.95123	-1.6179	-2.2846	-1.6179	-0.95125	-0.61793	-2.9513	-1.2846	-0.95125	-2.2846	-1.2846	-0.95127	-2.6179	-2.9513	-1.9513	-2.9513	-1.2846	-3.9513	-3.618	-2.6179	-2.9513	-2.6179	-3.9513	-4.2847	-3.618	-4.618
37.383	33.049	33.049	30.716	28.716	25.715	17.049	15.715	9.7154	10.049	6.3821	1.7155	-0.28461	-1.6179	-2.9513	-3.2846	-3.2846	-4.2847	-3.9513	-4.618	-3.618	-3.618	-3.618	-3.618	-3.2846	-4.2847	-3.9513	-4.2847	-3.9513	-4.2847	-3.9513	-3.618	-3.9513	-2.9513	-3.618	-3.9513	-4.2847	-4.2847	-4.618	-4.2847	-4.618	-4.618	-4.2847	-3.9513	-3.2846	-3.9513	-2.9513	-3.2846	-3.618	-2.9513
24.049	29.716	31.716	27.382	24.715	17.382	17.049	20.049	13.715	10.049	9.0487	8.3821	7.0487	3.7154	3.3821	4.0487	5.0487	3.0487	-0.61789	1.7154	2.0488	1.3821	1.0487	-1.9513	-1.2846	-0.95129	-1.6179	1.0487	-0.61793	-0.2846	1.3821	-0.95128	-1.2846	-2.618	-2.9513	-2.9513	-3.618	-1.9513	-2.2847	-2.6179	-1.6179	0.71539	-0.28465	0.382	-0.95132	-1.2846	-2.2846	-1.618	-2.6179	-2.6179
28.715	26.382	24.715	21.382	24.049	24.049	22.715	22.715	21.382	18.382	15.049	13.715	12.049	10.049	8.3821	9.382	5.3821	5.0487	11.049	10.049	10.715	8.0487	6.7154	6.3821	5.382	6.0487	6.382	7.3821	7.0487	8.382	7.0487	6.7154	9.382	4.0487	6.7154	4.7154	7.3821	7.0487	4.3821	6.3821	5.7154	9.0488	10.049	5.7153	6.7154	6.0487	10.049	9.0487	6.3821	8.7153
33.382	31.049	33.049	31.382	27.049	19.382	18.715	17.715	17.049	14.715	15.382	14.382	9.7154	9.7154	8.0487	9.7154	5.7154	3.0487	6.0487	5.7154	5.7153	5.0487	4.0487	6.3821	4.382	5.382	5.3821	4.0487	5.0487	6.0487	4.7154	7.382	6.382	1.3821	2.3821	1.7154	4.0487	4.7154	4.0487	2.7154	1.7155	3.0487	4.3821	4.0487	3.3821	5.7154	7.3821	8.3821	7.0487	8.382
27.382	31.382	26.715	26.715	29.382	24.382	22.382	17.049	17.382	16.715	13.382	11.049	12.049	13.049	11.715	13.715	8.7154	14.049	11.382	12.049	10.049	10.049	7.7154	4.0487	5.382	2.3821	2.3821	2.3821	1.7154	2.3821	1.0487	0.38204	-0.61799	0.04868	-2.2846	-2.6179	-2.6179	-3.2846	-3.618	-2.618	-2.9513	-1.9513	-1.9513	-4.2847	-3.2846	-2.618	-2.2846	-2.9513	-1.618	-1.618
27.382	26.382	23.382	20.715	19.049	20.382	16.049	21.049	15.049	16.382	14.049	9.7154	9.3821	9.382	5.7154	6.7154	4.3821	3.7154	2.7154	1.3821	1.7154	3.7154	4.3821	7.382	2.382	7.0487	9.7154	6.7153	11.049	10.382	6.382	8.7154	8.382	3.7154	3.382	6.0487	6.7154	5.7153	2.3821	3.0487	0.048733	2.7154	-0.95127	0.71536	0.71539	1.7153	1.382	-0.28464	1.0487	0.38204
23.382	27.049	28.382	22.382	20.049	20.049	21.382	15.715	14.382	12.715	14.382	11.049	13.049	12.715	16.049	9.0487	11.382	13.049	11.382	6.3821	5.0488	8.0487	6.3821	5.0487	6.0487	5.7154	8.0487	4.0487	4.0488	5.0488	4.0488	4.3821	4.0487	3.0487	3.3821	4.7154	3.7154	1.3821	6.382	1.7154	4.7154	3.7154	1.7154	0.71541	0.38209	2.0488	4.0487	3.0488	3.7154	4.0488
18.715	20.715	22.049	19.382	22.049	21.715	17.049	18.382	17.049	17.715	14.382	9.7154	12.049	11.382	9.0487	7.3821	5.3821	3.0488	5.7154	4.7154	3.3821	5.3821	9.0487	6.7154	9.7154	6.7154	6.3821	4.3821	6.3821	6.0487	7.7154	8.7153	6.7154	7.0487	6.0487	8.3821	7.0487	13.382	8.3821	13.382	13.049	11.049	12.382	13.715	12.382	8.7154	16.715	12.715	14.382	10.382
20.049	25.049	27.382	23.382	28.382	22.049	19.382	20.715	15.715	16.715	15.715	11.382	16.049	12.049	11.049	10.049	5.7154	4.0488	6.3821	2.0488	5.0487	2.3821	1.0487	1.382	2.3821	2.382	3.0487	2.0487	2.0487	3.3821	1.382	2.0487	2.7154	2.0487	3.7153	2.0487	2.7153	-0.61797	0.38203	0.04872	0.048667	-0.28467	1.0487	-1.2847	0.048667	1.382	-0.95132	-0.61797	-2.2846	-1.618
12.715	16.715	18.715	23.382	17.382	22.049	19.382	16.382	13.382	8.7153	12.049	9.7154	5.7154	3.0487	2.0487	1.382	0.38201	-1.618	-2.2846	-1.9513	-2.9513	-2.2846	-3.618	-3.2846	-4.2847	-3.9513	-3.618	-3.618	-4.2847	-4.618	-4.2847	-3.9513	-3.618	-4.618	-4.2847	-4.2847	-4.618	-4.618	-4.2847	-4.618	-4.618	-4.2847	-3.9513	-3.2846	-2.2846	-1.6179	-2.2846	-2.2847	-2.9513	0.71539
30.049	33.715	29.382	29.716	25.382	23.049	19.049	15.715	12.715	13.382	7.7154	12.715	7.0487	10.049	7.0487	4.3821	3.0487	1.3821	3.0487	4.0487	2.0487	2.7154	0.048707	2.0487	2.382	0.71537	-0.95124	-0.2846	-2.9513	-0.95123	-1.9513	-2.9513	-2.6179	-3.618	-3.618	-3.618	-3.9513	-4.2847	-3.618	-3.618	-3.618	-3.2846	-3.2847	-3.9513	-4.618	-4.2847	-4.618	-4.618	-4.618	-4.618
54.05	48.717	45.05	41.05	32.049	21.049	14.049	8.382	8.0487	0.71541	0.38211	-0.2846	-0.95123	-1.6179	-0.28457	-0.28457	1.3821	0.048733	0.71543	1.3821	2.0488	3.7154	3.3821	1.0488	3.0487	2.3821	2.0487	1.7154	2.7154	3.0487	3.7154	3.0487	2.3821	3.0487	2.7155	1.7154	1.3821	4.3821	4.0488	1.0487	1.7154	-0.95132	1.7154	2.0487	0.38207	1.3821	-0.95125	-0.2846	-1.2846	-0.95127
29.382	30.715	26.715	25.382	22.715	19.715	15.049	16.382	14.382	12.382	10.382	10.049	5.7154	2.0487	4.7154	2.7154	1.3821	-0.28457	3.0487	-0.95125	3.7153	3.0487	3.0487	4.0487	2.382	2.382	1.382	-1.9513	-0.61795	-3.618	-3.9513	-4.618	-3.9513	-3.9513	-3.9513	-3.9513	-4.2847	-3.618	-4.2847	-3.9513	-1.9513	-2.2846	-1.9513	-0.618	1.0487	1.382	-0.28464	0.38201	2.0487	-1.9513
55.384	58.05	50.384	51.05	38.716	32.716	24.382	15.715	8.7154	7.3821	6.3821	4.7154	4.7154	2.0487	3.0487	-0.28457	0.71536	-1.2846	-0.95128	-0.2846	-0.61795	0.71537	-0.95129	4.0487	0.71539	0.048707	1.382	0.04876	0.048707	-1.2846	0.048693	-2.2846	-0.28459	-0.95127	-0.28457	-3.2846	-1.6179	-1.2846	-1.2846	0.71537	1.7154	3.7154	2.382	3.0487	5.0487	4.0487	4.0487	4.382	4.7154	3.7153
90.051	89.717	91.717	85.383	83.383	75.716	61.716	43.05	38.05	24.049	19.716	14.382	8.0487	7.7154	5.7154	2.7154	0.38212	0.38207	-2.618	-2.9513	-3.2846	-2.9513	-3.9513	-4.2847	-2.9513	-3.9513	-3.2847	-4.2847	-3.2846	-4.2847	-4.2847	-3.9513	-4.2847	-4.618	-3.9513	-3.9513	-3.2846	-3.618	-1.9513	-1.9513	-1.2846	-2.2847	-2.2846	-2.618	-2.618	-4.2847	-3.618	-3.9513	-3.9513	-4.618
27.382	34.383	27.715	27.382	28.382	22.049	17.382	15.049	8.7154	6.3821	4.0488	6.3821	3.3821	3.382	3.0487	4.0487	4.0487	3.382	1.0487	0.38209	0.048733	-0.2846	-1.2846	-1.2846	-1.2846	-2.2846	-1.6179	-3.2846	-1.2846	-2.618	-2.6179	-3.9513	-2.9513	-2.9513	-4.618	-3.9513	-3.9513	-4.2847	-4.618	-4.2847	-4.618	-3.9513	-3.9513	-3.2846	-0.95132	-3.2847	-2.618	-1.618	-2.618	-1.9513
32.716	30.715	32.382	32.716	30.716	23.382	17.382	18.049	17.049	14.715	12.049	7.7154	7.3821	5.3821	4.0487	6.0487	7.0487	6.0487	5.7154	4.7154	2.3821	1.3821	4.3821	8.0487	6.7154	6.7154	6.7154	9.382	8.3821	6.3821	6.0488	8.3821	5.7154	5.0488	6.0487	8.3821	8.3821	8.3821	4.3821	7.7154	6.0488	10.716	8.0488	8.7154	6.7155	7.0487	11.382	7.3821	6.7154	10.382
60.051	49.384	44.716	39.383	33.049	27.383	19.049	18.382	15.382	13.382	10.049	5.7154	5.3821	5.7154	3.3821	3.3821	1.7154	-0.28463	-0.28455	-0.28457	-1.2846	0.048747	0.048747	0.048747	-1.9513	0.38209	0.38207	-0.95123	3.0488	1.3821	2.3821	3.3821	3.0488	4.7154	7.0487	3.0488	2.0488	3.0487	4.382	4.382	7.0487	2.3821	5.7154	3.7154	6.0487	6.7154	6.7154	4.3821	2.0487	1.3821
30.049	34.049	29.716	30.049	22.049	24.049	17.049	16.715	11.382	11.715	9.0487	6.7154	5.0487	2.382	3.3821	-0.61793	0.71543	2.3821	-0.61792	-0.95127	-1.2846	-2.6179	-1.9513	-3.618	-1.9513	-2.9513	-2.2846	-2.9513	-3.618	-4.618	-3.9513	-3.9513	-2.9513	-3.9513	-3.9513	-2.6179	-3.618	-3.618	-2.6179	-2.2846	-2.9513	-1.618	-0.61795	-1.6179	-0.61796	-1.9513	-0.95128	-1.2846	-1.9513	-2.2846
50.05	50.717	54.384	45.383	41.383	36.716	31.383	22.382	21.382	12.382	15.382	8.382	7.3821	6.7154	5.0487	5.0487	7.7154	6.0487	6.382	7.7154	9.0487	8.382	10.382	8.0487	13.715	8.0487	5.7154	6.0487	7.0487	4.3821	4.7154	4.382	7.0487	6.3821	6.3821	6.0487	8.3821	5.3821	6.7154	3.382	3.7154	6.7154	7.3822	7.0487	3.7154	4.7154	4.7155	5.7154	8.3822	11.716
40.049	39.383	38.049	34.382	36.716	30.383	28.382	23.049	23.049	21.716	15.382	9.382	8.3821	6.382	3.0487	0.38208	-0.61793	-0.28459	-0.95127	-2.2846	-3.2846	-3.2846	-3.2847	-2.2846	-3.618	-3.2846	-3.2846	-0.61797	-1.618	-1.2846	-0.61793	-1.9513	-2.6179	-2.618	-3.2846	-2.2846	-3.618	-3.2847	-3.618	-3.9513	-3.2846	-3.618	-3.618	-3.2846	-2.9513	-2.9513	-1.9513	-0.95129	-2.6179	-1.6179
33.382	37.716	37.716	38.716	31.716	28.382	25.382	23.382	22.715	16.049	15.049	12.049	5.3821	8.3821	6.7154	5.7154	7.0487	1.382	1.7154	3.382	4.0487	4.382	3.7154	3.0488	3.3821	3.7154	6.0487	4.7154	8.0487	6.0487	8.0487	8.7154	6.0487	6.0487	5.7154	3.0487	2.7154	5.0487	3.3821	2.3821	4.0487	5.0487	5.3821	5.7154	7.7154	3.3821	6.0487	5.3821	4.3821	5.0487
32.049	29.715	28.715	29.715	26.049	22.715	23.049	18.715	19.049	10.049	8.0487	8.0487	4.7154	0.71539	0.048733	0.048747	-1.618	-2.6179	-3.2847	-3.618	-3.2846	-2.6179	-3.2846	-3.9513	-3.9513	-4.2847	-4.618	-3.9513	-4.618	-4.618	-4.618	-4.618	-4.618	-4.618	-4.618	-4.618	-4.618	-4.618	-4.618	-4.618	-4.618	-4.618	-4.618	-4.618	-4.618	-4.618	-4.618	-4.618	-4.618	-4.618
30.715	33.716	32.716	33.716	23.715	24.715	21.382	19.382	14.049	8.7154	6.0487	4.3821	0.7154	-0.61792	-3.2846	-3.2846	-3.2846	-3.2846	-3.2846	-3.9513	-4.2847	-4.618	-3.618	-4.618	-4.618	-4.618	-4.618	-4.618	-4.618	-4.618	-4.2847	-4.618	-4.618	-4.618	-4.2847	-4.618	-4.618	-4.618	-4.2847	-4.618	-4.2847	-4.618	-4.618	-4.618	-4.618	-4.618	-4.618	-4.618	-4.618	-4.618
157.38	149.05	124.72	96.051	68.383	48.716	28.383	16.382	6.0487	5.0487	0.38204	-1.618	-0.61792	-1.2846	-2.9513	-3.9513	-3.2846	-3.2846	-2.6179	-3.9513	-4.2847	-3.9513	-4.2847	-4.2847	-4.618	-4.2847	-4.2847	-3.9513	-3.9513	-4.2847	-4.618	-4.2847	-3.9513	-3.9513	-3.9513	-2.9513	-4.2847	-3.618	-4.618	-2.9513	-3.2846	-1.9513	-1.618	-2.618	0.71537	-1.9513	-0.95129	0.38204	0.38203	0.04868
26.049	27.382	27.049	23.715	20.715	17.049	15.049	9.3821	7.382	3.7154	1.7154	2.3821	-0.61797	0.04872	-0.618	0.048707	0.38204	-1.2846	-2.6179	-2.618	-2.9513	-3.9513	-3.9513	-4.2847	-3.2847	-4.2847	-3.2846	-3.2846	-3.618	-3.9513	-3.2846	-3.618	-2.2846	-2.2846	-0.61791	-1.9513	-1.9513	-2.2846	-0.61793	-0.28463	0.38205	3.0487	2.7154	2.7153	3.382	3.382	5.0487	4.7154	2.7153	1.7154
171.38	167.05	148.38	120.72	98.717	65.717	52.383	30.383	20.715	17.382	9.0487	14.382	10.382	8.3821	8.3821	5.7154	5.0487	5.0487	4.3821	2.3821	1.0488	-0.95121	-0.61795	-0.28456	-1.2846	-2.2846	0.048747	0.71541	1.3821	1.7154	0.04872	2.3821	2.7154	2.0487	2.0487	1.7154	-0.2846	-0.95129	-1.6179	-0.61791	-0.61795	-1.9513	-1.9513	-1.2846	-1.9513	-0.618	-1.2846	-2.9513	-2.618	-2.9513
60.717	55.717	60.384	56.717	53.716	45.716	47.049	33.383	33.716	23.383	14.049	8.7154	9.382	6.3821	3.7154	5.3821	5.7154	4.0487	4.0487	4.0487	1.382	5.382	2.382	3.7153	2.7154	2.0487	4.7155	3.7154	2.382	1.0487	2.0487	-1.2846	-1.9513	-0.61795	-1.9513	-0.61797	-0.95129	-2.2846	-3.618	-2.6179	-0.28464	-3.2846	-2.6179	-0.95132	-1.9513	-3.2846	-1.618	-1.618	-1.9513	-1.2846
24.715	22.382	17.049	14.382	13.715	16.382	17.382	14.715	12.715	10.715	8.382	12.715	8.0487	10.715	8.382	5.7154	8.0487	3.7154	0.38209	2.0488	1.0487	1.0488	2.0488	-0.95125	1.3821	-0.95129	1.3821	1.7154	0.048747	-1.2846	0.048733	-1.6179	-0.95123	-3.2846	-2.2846	-2.9513	-2.618	-2.9513	-3.618	-1.9513	-2.9513	-3.2846	-2.9513	-3.2846	-3.618	-3.618	-3.9513	-4.2847	-3.618	-4.2847
24.715	31.715	25.049	28.382	29.049	24.715	25.382	22.049	20.382	17.715	17.715	14.382	10.049	7.382	7.0488	4.7154	6.0487	2.0487	1.3821	2.382	0.71536	1.0487	0.38207	-0.95124	0.71541	0.04876	-0.95127	-2.6179	-2.2846	-0.28459	-2.2846	-2.9513	-3.2847	-1.6179	0.048707	1.0487	0.04868	0.71535	0.04872	2.3821	1.382	1.7154	0.38207	5.382	3.7154	5.7154	4.0487	2.7154	5.382	3.382
30.049	38.05	35.05	31.382	30.383	19.382	18.382	17.049	15.382	10.049	10.382	6.382	7.3821	4.0487	1.7154	1.0488	2.3821	1.0487	-0.95124	-1.6179	-1.2846	-2.2846	-3.2846	-3.2846	-2.6179	-2.2846	-2.2846	-3.2846	-2.618	-2.9513	-3.2846	-1.618	-4.2847	-3.2846	-4.618	-4.2847	-4.618	-4.2847	-4.2847	-4.2847	-4.618	-4.618	-4.618	-4.2847	-4.2847	-4.2847	-3.9513	-4.618	-4.618	-3.618
27.382	27.715	25.382	27.049	26.049	26.049	17.382	16.382	17.049	14.049	9.382	9.0487	5.0487	6.7154	2.7154	4.3821	0.048787	0.38209	-0.95128	0.71544	-0.95128	3.7154	0.38209	-0.61793	0.048733	0.38204	-1.2846	-1.2846	-1.618	-0.61796	-3.2846	-2.618	-2.9513	-1.618	-2.9513	-3.618	-4.2847	-2.2846	-3.618	-2.9513	-2.618	-2.9513	-2.618	-2.2847	-2.9513	-2.9513	-3.618	-2.2846	-3.618	-3.618
39.383	40.716	34.716	39.716	30.716	33.382	27.716	28.715	22.049	17.715	16.382	10.382	8.7154	8.7154	6.7154	8.7154	10.049	8.0487	4.7154	6.0487	5.7154	6.7154	6.0487	9.3821	4.7154	5.3821	4.382	4.0487	3.0487	4.7154	1.0487	1.382	4.0487	2.3821	2.0487	2.7154	-0.2846	1.0487	1.3821	-0.95129	-0.28461	-0.61795	1.382	0.04868	-1.2846	0.71535	1.7153	0.71536	2.382	2.0487
20.049	20.049	21.715	19.382	18.715	17.715	18.715	11.382	13.049	14.049	12.382	6.7154	12.049	12.715	13.049	15.049	19.715	17.049	17.049	14.715	15.382	9.7154	10.715	11.382	13.382	13.382	16.382	13.715	16.715	13.049	9.7154	10.715	12.715	9.382	11.715	6.3821	8.7154	14.382	11.049	10.382	10.715	9.7154	9.3821	8.7154	5.382	6.7153	5.0487	6.0487	2.7154	3.382
50.05	51.05	56.05	51.383	46.049	42.716	37.716	33.383	25.716	20.716	8.7154	8.7154	4.7154	2.7154	3.0487	-0.2846	-2.618	-2.2846	-1.6179	-4.2847	-3.9513	-3.618	-3.9513	-4.2847	-4.618	-4.618	-4.2847	-4.618	-4.618	-3.9513	-4.618	-4.618	-3.9513	-4.2847	-4.618	-3.618	-3.618	-3.9513	-3.2846	-3.9513	-2.618	-2.2846	-3.618	-3.618	-3.618	-3.2846	-3.9513	-2.2846	-2.9513	-3.9513
32.049	32.049	26.715	26.382	27.716	23.715	27.382	24.049	19.715	19.715	14.382	11.715	11.715	15.049	12.049	10.715	8.0487	9.0487	8.7154	5.0487	5.0487	5.3821	4.7154	3.3821	4.0488	4.3821	2.3821	0.048707	1.7154	1.382	1.7154	1.7154	1.0487	1.382	0.71537	0.71536	-0.61795	1.7154	-0.95129	-0.28459	0.38203	0.38204	1.0487	-0.95131	0.38205	-1.9513	0.048693	-0.28465	0.38205	1.7154
57.384	57.384	49.717	41.716	42.383	35.716	33.382	31.049	25.715	25.716	20.382	18.049	14.715	13.382	7.0487	7.0487	3.7154	2.3821	1.3821	-0.61792	-1.618	0.38204	1.3821	-0.28459	1.0487	0.38204	-0.61797	-1.6179	-1.6179	-2.6179	-4.2847	-3.618	-2.2846	-2.9513	-2.6179	-3.9513	-3.618	-4.2847	-4.2847	-4.2847	-2.9513	-4.618	-3.2846	-3.9513	-3.2846	-3.618	-3.618	-3.9513	-4.2847	-3.9513
30.715	33.382	29.715	27.382	26.049	22.382	18.382	21.049	19.382	18.049	11.049	15.049	11.049	11.382	9.382	7.0487	6.3821	7.0487	9.382	9.7154	7.7154	7.7153	7.3821	7.0487	4.0488	4.3821	5.7154	3.7154	6.7154	5.0487	5.7154	6.382	7.0487	6.382	9.0487	13.049	16.382	16.049	20.716	19.049	25.383	24.383	21.716	17.382	20.049	17.382	16.716	20.049	17.049	15.715
28.049	27.715	28.049	23.715	22.382	19.382	15.382	15.049	11.382	11.382	8.3821	4.3821	1.7154	3.3821	1.0487	-0.2846	2.7154	1.3821	-1.2846	0.38204	0.7154	0.048707	-0.61797	-1.2846	-2.9513	-1.9513	-0.28456	0.04876	-1.6179	0.38211	1.0488	2.0488	1.0487	2.7154	-1.2846	-0.95128	-0.61792	-1.6179	-0.61793	-1.6179	-3.2846	-1.2846	-1.6179	-0.95127	-1.9513	-1.618	-1.6179	-0.95132	-2.2847	-2.2846
27.382	33.716	31.049	33.049	27.382	28.049	30.049	25.049	23.715	17.049	16.049	11.715	14.049	8.7154	6.7153	4.3821	6.0487	3.0487	2.3821	0.38204	2.382	2.382	-1.2846	-1.2846	-2.618	-1.9513	-0.95129	-1.2846	1.0487	-0.2846	-0.61799	4.382	1.7154	2.382	2.7154	0.71537	1.3821	1.7154	1.7154	-0.28459	0.71544	0.048773	1.0487	-0.95125	-1.9513	-0.2846	-2.6179	-2.6179	-2.2846	-2.2846
36.049	34.382	37.383	30.716	33.383	33.049	28.715	33.382	27.716	23.049	22.382	16.715	20.049	20.715	16.715	14.715	14.382	12.715	11.382	7.7154	8.7154	6.7154	8.7154	9.0487	6.3821	6.3821	12.715	9.0487	9.7154	13.049	12.382	7.382	7.382	9.0487	5.3821	8.382	10.049	5.0487	9.3821	6.3821	5.7154	5.7154	7.3821	6.7154	5.7154	5.7154	3.3821	5.3821	4.3821	2.3821
22.049	22.049	20.715	26.715	20.715	18.049	13.382	12.382	13.715	11.049	9.382	6.3821	6.0488	2.0487	1.0488	-0.61793	1.7154	-0.61793	0.38204	-0.95127	0.38207	-1.2846	0.38211	-1.6179	-1.9513	-1.9513	-1.9513	-2.2846	-2.618	-2.2846	-2.9513	-1.9513	-2.6179	-3.618	-3.2846	-1.9513	-3.618	-3.2846	-4.2847	-3.618	-3.618	-3.9513	-3.2846	-3.2846	-4.618	-4.2847	-4.618	-4.2847	-4.618	-4.2847
26.049	26.049	25.715	29.049	24.382	18.382	16.715	15.049	12.049	12.049	10.382	14.715	12.382	13.715	13.382	9.0487	11.382	12.715	12.382	14.715	13.049	17.715	17.382	19.049	19.715	20.382	21.382	21.049	18.049	17.382	18.382	17.716	11.382	18.382	17.049	17.382	18.716	16.049	18.382	17.382	18.382	12.382	14.382	11.715	13.049	11.382	8.0487	10.382	9.382	6.0487
21.382	20.049	23.049	21.049	18.382	14.715	14.382	9.382	9.382	11.715	8.0487	8.7154	9.3821	5.7154	5.0487	4.3821	5.7154	4.0487	3.382	4.382	6.7154	5.382	1.382	0.048707	2.382	1.7154	1.0487	2.0487	0.048733	0.048707	1.382	2.382	0.38204	1.7154	2.3821	3.382	1.7153	2.7154	4.0487	3.382	1.0487	4.7154	3.382	2.7154	5.7154	3.7153	1.382	1.7154	0.048707	3.0487
26.715	25.715	25.049	31.715	28.049	27.382	18.716	20.715	12.049	11.715	19.049	4.7154	9.0487	4.3821	3.7154	-0.61796	-1.2846	-0.95129	-2.2846	-2.6179	-0.95128	-2.2846	-2.6179	-2.9513	-2.618	-2.9513	-2.618	-2.9513	-2.2847	-2.2846	-1.6179	-0.95132	-1.9513	0.048693	-0.28465	-0.61799	-0.61797	0.71536	1.7154	0.71537	0.71537	2.7154	1.0487	1.382	0.71537	1.0487	3.382	3.7153	1.7154	0.048707
23.382	27.049	26.049	23.715	21.715	19.715	16.715	15.715	16.049	15.049	16.049	8.7154	12.716	9.7154	13.715	8.0487	9.0487	6.7154	8.0487	6.7153	7.7153	6.0487	4.382	3.0487	6.0487	2.382	0.7154	1.7154	1.0487	1.382	1.3821	0.71536	0.38204	0.71537	3.3821	0.38204	2.7154	3.0487	0.71536	0.71535	1.7154	0.71537	-1.2846	-1.9513	-2.2846	-2.2846	-2.9513	-4.2847	-3.618	-3.618
41.383	44.05	39.383	30.049	29.382	22.715	20.715	18.049	13.049	11.382	10.049	8.0487	6.0487	5.3821	2.7154	6.7154	2.0488	1.7154	-0.28455	0.38207	-0.28463	2.0488	1.0488	2.3821	3.3821	3.0487	6.7154	2.3821	4.7154	3.7154	0.048787	2.0487	2.0488	-0.95128	-1.9513	-1.2846	-0.61795	1.7154	3.0488	2.3821	4.3821	1.3821	2.3821	3.7154	3.3821	-0.28464	5.0487	2.7154	6.7154	5.0487
20.049	19.382	24.382	22.049	18.715	20.049	17.049	12.715	12.382	8.3821	10.382	6.382	5.3821	2.0487	2.7154	1.0488	-0.61791	-1.9513	-0.61792	0.048707	0.38205	-2.6179	-1.9513	-2.2846	-3.2846	-2.9513	-2.2846	-2.6179	-1.9513	-1.6179	-1.9513	-2.2846	-1.6179	-1.9513	-2.6179	-2.9513	-2.2846	-3.2846	-1.9513	-1.2846	-3.2846	-2.9513	-3.618	-3.2846	-1.9512	-2.9513	-2.2846	-3.9513	-2.6179	-2.2846
22.049	25.382	25.382	24.715	23.049	21.382	18.382	17.382	13.049	16.715	13.716	9.382	9.0487	6.0487	4.7154	3.7154	4.382	0.71535	0.048693	-0.28464	0.71539	-1.2847	-2.618	-1.2847	-2.6179	-0.61796	-3.2847	-2.2846	-4.2847	-3.9513	-3.2846	-4.618	-4.618	-4.2847	-4.2847	-4.2847	-4.618	-3.9513	-3.2846	-4.2847	-3.618	-1.9513	-3.618	-3.2846	-3.2846	-3.618	-3.618	-3.9513	-4.618	-4.618
34.716	39.383	37.382	31.382	26.049	23.049	13.382	8.3821	9.7154	5.7154	3.0487	3.7154	2.0487	0.048773	0.71541	-0.61795	1.0487	-0.9512	1.0487	0.71539	0.048747	1.7154	2.7154	0.048707	-1.2846	-1.6179	-1.9513	-0.61796	-1.6179	0.71537	1.7154	2.0487	1.7154	3.0487	4.0487	3.0487	4.0487	6.3822	4.382	4.0487	3.7154	6.3822	4.7155	3.0487	2.0487	1.0487	1.382	2.0487	-0.95132	-1.2847
43.383	44.05	46.717	36.716	32.716	25.715	21.049	14.382	11.715	13.049	7.0487	10.382	9.3821	12.049	8.7154	10.382	11.715	12.049	12.382	18.049	14.382	16.715	16.049	13.382	14.049	10.715	11.715	9.3821	10.049	6.7154	9.382	10.382	8.3821	12.049	9.0487	10.715	10.715	7.7154	11.049	12.382	9.0487	10.049	9.7154	11.049	7.0487	7.0487	11.716	11.049	7.7154	8.0487
36.049	39.049	42.383	30.382	27.382	20.049	16.049	13.715	11.715	7.7154	8.0487	5.7154	7.7154	5.3821	10.382	10.382	13.382	14.715	14.049	12.382	9.3821	11.715	9.3821	13.715	10.049	10.382	9.7154	10.382	8.7154	7.7154	7.7154	10.382	6.0487	8.7154	8.0487	12.715	12.382	15.049	18.716	15.716	12.382	12.049	12.715	13.049	11.715	9.0487	9.382	14.716	11.715	12.049
25.382	23.715	22.715	22.715	20.049	21.049	19.382	18.715	18.049	18.049	14.049	13.715	14.715	11.382	10.382	12.049	7.7154	11.382	9.7154	9.0487	10.382	12.382	10.715	9.0487	10.049	6.7154	10.382	5.7154	4.7154	5.7154	6.0487	2.7154	3.3821	5.7154	4.0488	6.3821	6.3821	3.3821	2.0487	1.7154	3.7155	2.3821	3.0487	1.3821	-1.2846	2.0487	-0.61795	0.048747	0.71541	0.048707
44.05	44.049	38.049	31.716	30.382	26.049	24.049	16.382	15.382	15.049	9.7154	8.7154	10.382	10.715	9.7154	9.7154	7.7154	8.7154	8.0487	8.3821	7.3821	6.7154	6.7154	10.715	10.382	13.382	13.715	12.715	15.382	10.049	9.0487	13.049	10.049	7.7154	9.3821	6.0487	5.3821	3.7154	8.3821	4.7154	4.3821	7.7154	5.7154	5.0487	2.382	4.7154	5.0487	2.7154	1.382	4.0487
84.051	78.051	74.051	64.717	56.716	45.716	35.383	26.716	21.715	14.715	11.715	6.7154	7.0487	3.3821	5.7154	3.0487	5.0487	1.7154	5.3821	5.0487	3.7154	3.3821	2.0487	0.38204	1.0487	2.0487	2.382	3.3821	6.3821	5.7154	7.3821	5.0487	3.7155	3.7154	4.0487	4.7154	3.0488	2.3821	2.3821	2.3821	3.0487	0.71536	0.7154	2.3821	2.0487	4.3821	5.0488	4.7154	4.7154	4.0488
34.716	33.382	31.716	28.049	25.715	21.715	19.382	17.049	12.382	10.382	9.7154	6.3821	4.7154	6.7154	4.3821	2.3821	2.3821	2.3821	0.7154	1.7154	-0.61792	-2.6179	-1.618	-2.6179	-2.2846	-2.2846	-4.618	-2.6179	-2.9513	-2.618	-3.618	-2.9513	-3.9513	-3.2846	-2.9513	-2.9513	-2.6179	-2.9513	-4.618	-2.2846	-3.618	-1.2846	-1.9513	-1.9513	-1.6179	-1.9513	-1.9513	-1.2847	-1.2846	-1.9513
35.383	35.383	36.382	38.716	32.049	35.049	27.049	23.049	24.382	19.049	17.049	13.049	9.7154	8.0487	6.0487	6.0487	3.3821	3.7154	3.0487	0.71539	-0.61796	1.0487	-0.95129	-1.2846	-2.2846	-3.618	-2.618	-3.9513	-2.9513	-4.2847	-3.9513	-4.2847	-4.618	-4.618	-4.618	-4.618	-4.618	-4.618	-4.618	-4.618	-4.618	-4.618	-4.2847	-4.618	-4.618	-4.618	-4.618	-4.618	-3.9513	-4.618
31.383	29.715	31.716	21.715	23.715	17.715	15.715	19.715	13.049	10.049	8.0487	4.7154	4.7154	2.3821	4.3821	3.0488	3.0487	1.382	4.0487	0.048733	2.0487	-0.61793	1.3821	-0.28461	1.0487	0.71541	-0.28461	1.7154	1.0487	1.0488	1.7154	2.382	-0.2846	-0.95131	1.7153	-0.61797	3.382	2.7154	4.0487	2.7153	2.382	1.0487	-1.618	0.71535	-0.95132	-1.618	-1.9513	-3.2846	-2.2846	-2.2846
24.715	25.382	19.715	19.715	19.049	14.049	11.715	9.3821	12.382	10.715	6.0487	6.0487	7.0487	3.3821	2.7154	2.0487	3.0487	2.3821	2.7154	-1.9513	-0.61793	-0.95129	-3.618	-0.28464	-3.618	-0.95124	-4.2847	-2.6179	-2.6179	-2.9513	-1.9512	-1.6179	-1.9513	1.0487	-1.2846	0.71539	-1.2846	-1.6179	-1.9513	-2.9513	-2.2846	-3.2847	-3.618	-2.618	-3.2846	-4.2847	-3.618	-2.9513	-3.9513	-3.9513
67.384	66.384	59.717	57.717	44.05	44.383	31.049	25.049	14.382	6.3821	5.0487	6.7154	4.3821	7.0487	6.382	4.0487	4.0487	2.7154	3.7154	-0.28464	-0.28464	2.382	1.0487	2.382	2.7154	0.04872	3.7153	6.7153	8.7153	8.7155	9.382	11.715	10.049	11.049	8.7153	8.7153	3.382	4.382	3.0487	4.0487	3.0487	2.382	2.0487	4.382	2.7154	2.382	0.71537	-0.61797	0.048707	-1.9513
19.354	19.687	25.687	24.687	26.354	25.354	18.354	19.687	14.687	9.0206	13.687	11.354	7.354	9.6873	8.0206	5.354	4.0206	5.6873	4.0206	4.0206	0.35393	-0.31275	0.68727	-0.31274	0.68727	-1.9794	-0.31273	-0.31273	-1.6461	-0.64607	-0.9794	-1.3127	-0.64607	-2.3127	-2.3127	-1.6461	-1.3127	-1.6461	-1.9794	-2.3127	-1.9794	-1.3127	-1.3127	-2.3127	-1.6461	-1.3127	-1.6461	-1.3127	-1.6461	-0.64606
11.354	7.6873	9.6873	10.687	11.021	11.021	13.354	11.687	19.354	14.021	15.354	13.687	13.021	11.021	10.021	7.0206	7.354	4.6873	3.3539	2.3539	3.0206	3.0206	-0.31273	0.35393	-0.97941	-0.31273	0.0206	1.0206	1.0206	-0.64607	0.68727	-0.31273	0.020607	2.3539	1.0206	3.6873	0.68727	3.6873	1.6873	3.0206	1.3539	2.6873	2.3539	0.35394	2.6871	-0.31273	1.6873	1.6873	0.68727	1.3539
26.687	22.354	26.021	21.687	26.354	24.687	21.687	19.021	17.354	15.354	11.354	10.687	6.6873	7.354	1.6873	5.354	1.3539	2.6873	4.354	3.0206	2.6873	2.3539	3.0206	3.6873	2.0206	0.68727	-0.64608	2.0206	1.3539	-0.31273	-1.3127	1.3539	0.68728	0.35393	-0.31274	-0.31273	2.0206	-0.31274	2.0206	0.020593	4.6873	0.68727	1.3539	2.3539	3.0206	1.0206	3.0206	3.354	1.0206	2.0206
48.686	39.353	40.353	36.353	27.687	24.354	20.354	17.354	18.687	12.021	11.021	10.354	6.6873	6.6873	7.0206	7.354	3.354	3.6873	-0.31273	0.35393	0.35393	-0.64608	0.020593	-1.9794	-0.97941	-0.64607	0.35393	0.020593	1.3539	-0.97941	0.0206	-0.31274	1.0206	0.68727	4.3539	4.6873	3.354	5.0206	1.0206	3.0206	1.0206	1.3539	2.0206	1.0206	2.6873	0.0206	0.35393	-0.64607	-0.64607	-2.3127
18.687	20.687	23.021	21.687	20.021	18.687	14.354	20.021	18.354	17.021	14.354	15.354	16.687	12.687	11.021	6.6873	10.354	7.6873	9.6873	3.354	3.354	4.6873	1.6873	2.3539	2.0206	0.68728	1.0206	0.68727	0.35393	2.3539	1.3539	-0.31274	1.0206	1.6873	2.0206	0.35393	-0.31273	0.68727	0.35393	1.6873	0.68727	1.6873	0.35394	-1.3127	0.68727	0.68727	1.3539	0.68727	-0.9794	1.0206
50.019	47.686	47.352	36.353	32.687	29.02	23.687	23.02	16.354	14.687	7.354	9.354	4.6873	4.6873	2.6873	3.3539	2.0206	3.6873	0.68727	-1.3127	-0.31274	-0.97941	-1.6461	-0.64607	-0.64607	0.68727	-0.9794	-1.3127	-1.6461	-1.6461	-1.6461	-2.6461	-2.3127	-2.3127	-1.6461	-1.9794	-2.6461	-2.6461	-2.6461	-2.3127	-1.6461	-2.3127	-1.9794	-2.3127	-1.9794	-1.9794	-1.9794	-2.3127	-0.9794	-2.3127
42.02	41.353	36.687	30.354	25.354	25.02	13.687	8.0206	7.6873	4.354	5.354	4.0206	1.3539	4.6873	1.3539	2.0206	2.0206	1.3539	-0.31274	0.020593	0.35393	0.0206	1.6873	-0.64607	0.35394	2.0206	1.6873	2.3539	2.0206	3.0206	2.3539	2.0206	-0.31273	0.35394	1.0206	-0.64608	0.35393	1.3539	-0.31274	0.35393	0.35393	2.3539	-0.64607	1.3539	-1.3127	0.0206	-0.31273	0.68728	-0.97941	-1.3127
30.687	26.687	26.353	27.02	19.354	15.354	14.687	12.354	5.6873	6.354	2.6873	2.6873	-0.31273	-0.64607	-0.31273	-1.3127	-0.97941	-0.64606	-0.9794	0.35393	0.020607	0.35393	-0.9794	-0.64607	0.0206	-0.9794	-0.9794	-1.6461	-0.97941	-2.3127	-2.3127	-2.3127	-1.9794	-1.9794	-2.3127	-2.6461	-2.6461	-2.3127	-2.3127	-2.6461	-2.3127	-2.3127	-1.9794	-1.9794	-1.9794	-1.9794	-2.3127	-2.3127	-1.6461	-1.9794
84.685	84.352	66.019	64.352	50.352	42.019	30.354	18.354	15.687	12.354	7.0206	2.354	-0.31273	1.3539	-0.64607	-1.3127	-0.97941	-1.3127	-1.6461	-0.64607	-0.31273	-1.9794	-0.97941	-1.9794	-1.9794	-2.6461	-2.3127	-1.9794	-1.9794	-1.9794	-2.3127	-2.3127	-1.9794	-1.6461	-0.9794	-2.3127	-1.6461	-1.9794	-0.64607	-2.6461	-1.6461	-1.3127	-1.6461	-1.9794	-1.3127	-1.3127	-2.3127	-2.3127	-2.6461	-2.6461
24.687	26.021	27.02	24.687	26.02	23.354	21.687	21.354	16.687	14.687	11.021	8.6873	4.0206	7.0206	4.6873	6.0206	7.354	4.6873	4.0206	3.6873	7.0206	5.354	6.0206	3.6873	5.0206	7.354	4.6873	5.354	4.0206	3.3539	0.35393	2.0206	2.6873	3.6873	3.0206	1.6873	2.0206	0.0206	0.68727	2.6873	2.6873	2.3539	2.6873	4.3539	5.3539	6.6871	4.0206	2.3539	0.68727	1.6873
24.021	28.021	25.354	22.687	21.687	18.021	13.021	13.021	14.021	11.687	8.6873	9.0207	7.354	8.6873	9.6873	6.0206	9.0206	6.6873	6.0206	6.6873	5.354	5.6873	4.6873	5.354	5.6873	6.354	9.0206	8.0206	12.687	9.354	9.6873	11.021	8.0206	5.6873	4.354	7.6873	9.0206	7.6873	6.0206	8.0207	6.0206	9.354	9.6873	7.0206	6.0206	2.6873	5.354	5.6873	1.6873	3.6873
26.687	22.021	26.354	21.354	18.687	20.02	14.021	14.687	16.687	11.354	9.6873	9.354	12.687	6.354	7.354	6.0206	7.0207	4.0206	3.0206	5.354	1.0206	0.68727	0.35394	3.0206	0.35393	3.0206	-0.31274	-1.3127	-1.3127	-2.3127	-1.6461	-0.64607	-1.6461	-1.9794	-1.3127	-1.6461	-2.3127	-2.3127	-2.3127	-2.3127	-1.6461	-2.3127	-1.6461	-2.3127	-2.3127	-0.31273	-0.31273	-1.3127	-1.3127	-2.3127
32.687	29.353	31.687	24.354	24.02	21.02	19.02	9.6871	10.021	7.0206	5.0206	0.68728	1.6873	0.0206	0.020607	0.0206	-0.31273	-1.6461	-1.6461	-1.9794	-1.9794	-1.3127	-2.3127	-1.9794	-1.6461	-2.3127	-1.9794	-2.6461	-1.9794	-2.3127	-0.64607	-2.3127	-1.6461	0.68727	-1.6461	-1.3127	-0.9794	-0.64607	-1.3127	0.35393	-0.97941	-0.97941	-0.9794	-2.3127	-0.64607	-2.3127	-2.6461	-2.6461	-2.6461	-2.3127
33.353	31.687	31.687	27.687	23.354	21.354	18.354	19.354	12.687	12.354	13.354	10.354	7.6873	8.354	7.0206	11.354	11.687	4.6873	9.6873	7.6873	9.354	6.6873	10.354	11.021	9.354	9.0207	9.6873	8.354	6.0206	5.354	6.0206	7.6873	7.0206	8.0206	5.0206	7.0206	4.0206	9.6873	8.6873	5.0206	10.354	8.6873	8.0207	8.354	7.6873	9.354	9.0206	7.6873	12.687	9.6873
23.354	22.687	23.021	24.354	24.687	16.687	16.354	16.354	12.687	12.687	9.6873	8.354	6.354	6.0206	7.6873	7.0206	7.0206	6.354	8.354	9.354	7.354	9.0206	9.6873	8.6873	9.0206	9.6873	7.0206	7.6873	7.354	8.6873	8.6873	8.6873	7.6873	7.354	5.6873	6.0206	3.6873	6.0206	5.354	5.0206	4.0206	4.354	1.3539	5.354	2.3539	3.354	0.35393	1.0206	0.020607	2.6873
72.685	69.685	65.685	50.685	33.353	29.02	19.02	11.021	5.6873	5.6873	5.354	4.0206	1.3539	0.35393	2.3539	0.35393	1.3539	2.3539	0.68726	1.3539	-0.64607	0.68728	1.0206	0.68727	1.3539	2.6873	1.0206	1.6873	1.6873	0.35394	1.0206	-0.97941	1.0206	-0.31273	3.354	2.0206	1.0206	0.68727	1.3539	-0.97941	1.3539	0.68727	1.0206	-0.64607	1.6873	1.0206	1.3539	-0.31274	0.0206	-0.31274
27.354	24.354	23.021	29.021	24.354	24.354	16.687	14.687	15.687	15.354	14.354	12.021	11.021	12.687	10.687	9.354	7.6873	7.0206	7.0207	8.6873	9.6873	7.6873	9.0207	12.02	9.0206	8.354	9.354	6.6873	6.0206	8.354	4.0206	3.0206	2.6873	2.354	1.0206	2.0206	2.0206	1.0206	0.020607	0.020607	-1.3127	-0.97941	3.354	0.68727	2.6873	4.0206	3.354	1.3539	3.0206	0.35393
48.686	50.019	51.352	49.685	50.352	46.686	41.353	40.353	36.686	26.02	25.687	16.687	10.354	9.6873	7.354	5.0206	5.0206	3.6873	1.3539	0.68727	1.0206	3.354	3.6873	1.6873	1.6873	1.3539	1.6873	-0.31273	-1.6461	-1.3127	-1.6461	-1.6461	-1.3127	-1.6461	-1.6461	-1.9794	-1.9794	-2.3127	-1.3127	-0.64607	-2.3127	-0.31274	-0.97941	-0.31273	1.0206	0.35393	1.6873	-0.31273	-0.31273	-0.97941
33.353	34.687	32.02	34.02	29.02	23.021	21.021	13.354	8.6873	4.6873	3.354	2.6873	-0.64607	2.354	1.6873	-0.64608	-0.97941	-0.97941	-0.97941	-1.3127	-1.3127	1.3539	0.0206	-0.64607	-1.3127	-0.64607	-0.97941	-0.64607	2.3539	0.68727	1.0206	-1.6461	-0.64607	-0.64607	-0.31274	-1.6461	-2.3127	-1.3127	0.35394	0.35393	0.0206	0.020607	1.354	-0.64607	-0.31273	0.68727	0.35394	-0.97941	1.3539	-1.3127
38.686	41.686	35.353	27.687	28.02	25.021	19.354	15.687	15.021	9.354	12.354	5.0206	4.354	2.6873	4.0206	2.0206	2.6873	3.0206	2.3539	-0.31274	3.354	5.0206	5.6873	6.0206	7.6873	7.354	6.6873	2.6873	0.68727	4.354	1.3539	1.6873	1.6873	1.0206	1.6873	3.0206	1.3539	3.6873	1.6873	-0.97941	0.020593	0.35394	-0.97941	-0.64607	0.020593	0.68727	-1.6461	0.35393	-0.31273	-1.3127
44.686	37.02	35.02	33.02	28.354	22.02	12.021	10.687	6.354	6.354	5.354	6.0206	7.0206	5.0206	3.0206	3.6873	4.6873	3.0206	2.6873	2.0206	4.0206	5.0206	3.0206	3.0206	0.68727	0.68727	2.354	1.3539	3.6873	4.0206	4.354	-0.31273	0.0206	0.68727	1.3539	-0.64607	0.68727	0.68727	-1.3127	-1.6461	-0.97941	-1.3127	-1.6461	-1.9794	-1.9794	-1.9794	-1.6461	-1.9794	-1.3127	-0.31273
28.687	30.02	29.687	25.021	22.687	19.354	17.021	17.687	12.354	11.354	7.6873	10.354	7.6873	6.354	6.354	6.0206	4.6873	4.354	6.354	2.6873	3.6873	4.6873	2.354	0.68728	2.0206	2.0206	0.35393	-1.6461	-1.6461	-1.6461	-2.3127	-2.6461	-2.3127	-2.6461	-2.3127	-2.3127	-2.3127	-2.6461	-2.3127	-2.6461	-2.6461	-2.6461	-2.3127	-2.6461	-2.3127	-2.3127	-2.3127	-2.6461	-0.97941	-1.9794
81.352	79.686	67.352	57.686	44.353	32.02	27.354	23.354	14.687	14.354	7.0206	7.6873	5.6873	5.0206	7.6873	3.3539	0.68727	1.6873	1.0206	0.68727	0.020593	0.35394	1.3539	0.020593	2.0206	0.68727	-0.31273	-0.31273	1.0206	0.35394	0.020593	-0.31274	1.0206	1.0206	-0.97941	1.6873	2.0206	5.3539	4.3539	5.0206	9.3538	8.0204	8.6869	5.3538	3.6873	5.0204	3.3539	1.6873	0.68727	0.68727
90.019	87.352	72.352	57.686	38.687	32.687	19.687	14.021	10.021	5.6873	6.0206	7.0206	3.354	3.0206	1.3539	2.0206	3.6873	0.35394	2.6873	1.3539	2.6873	2.3539	2.0206	1.0206	1.6873	0.35394	2.0206	0.68727	2.0206	2.6873	3.6873	3.0206	3.354	4.354	7.0206	7.354	11.021	11.687	16.354	10.354	21.687	15.02	13.02	15.02	10.021	7.6873	6.6873	4.354	2.6873	1.6873
26.021	24.354	25.021	18.687	22.687	13.687	11.354	11.687	9.6873	11.021	9.0206	11.687	8.0206	6.0206	9.0206	11.021	9.354	7.6873	3.6873	5.0206	4.354	5.0206	5.6873	8.0206	6.0206	5.6873	3.0206	5.0206	5.6873	4.6873	2.354	3.354	2.354	2.354	0.35393	0.020593	3.0206	2.6873	1.6873	1.3539	2.3539	3.0206	4.354	5.354	4.6873	5.6873	5.354	5.6873	5.354	3.6873
32.021	26.687	25.687	28.354	27.354	24.687	21.354	19.354	19.354	12.354	14.021	15.021	12.687	7.354	10.021	5.354	5.0206	7.6873	4.3539	4.354	5.3539	2.6873	2.0206	2.6873	2.6873	1.3539	2.0206	0.0206	-0.31275	-1.3127	-0.31274	-0.97941	-1.3127	-2.3127	-1.9794	-1.9794	-1.9794	-2.6461	-2.6461	-1.9794	-2.3127	-2.6461	-2.6461	-2.3127	-2.6461	-2.6461	-2.6461	-2.6461	-2.6461	-2.6461
23.354	31.02	27.354	24.02	26.354	18.021	11.021	10.687	8.354	3.354	3.0206	1.3539	1.3539	-0.31273	1.3539	-0.97941	-0.64607	-1.9794	-1.6461	-1.6461	-2.3127	-1.9794	-2.3127	-1.6461	-2.6461	-2.3127	-1.9794	-2.3127	-2.3127	-0.97941	-0.97941	-2.6461	-0.97941	-2.3127	-1.3127	-1.6461	-0.31274	2.6873	0.35393	1.6873	2.3539	1.3539	5.3539	2.6873	3.6873	4.354	3.0206	3.354	1.6873	1.6873
82.685	67.352	69.019	59.019	47.686	39.353	26.354	23.687	14.687	12.021	11.021	10.354	8.0207	8.0207	10.354	9.354	7.6873	8.6873	7.6873	7.0206	7.354	6.0206	8.0206	7.354	4.0206	6.0206	3.354	4.0206	4.6873	6.354	4.354	2.0206	5.6873	7.0206	5.0206	8.6873	5.6873	6.0206	6.354	7.0206	6.6873	8.354	7.6871	11.02	9.0206	10.354	12.021	11.354	10.354	13.021
20.687	31.354	25.687	28.354	28.354	28.687	23.021	21.354	26.353	21.02	19.02	13.021	13.687	12.354	9.6873	8.6873	6.0206	5.6873	3.6873	4.0206	2.6873	3.0206	6.0206	7.354	6.6873	5.0206	2.6873	4.6873	5.6873	5.0206	5.6873	5.354	1.0206	2.6873	1.6873	1.6873	0.35393	2.0206	0.35393	1.0206	1.3539	1.0206	-0.64607	2.0206	3.0206	2.0206	3.0206	2.0206	0.0206	-0.64607
30.021	31.354	27.354	27.02	20.687	21.021	21.687	12.354	16.354	13.354	15.354	9.0207	8.6873	7.6873	8.6873	3.354	5.354	5.0206	4.6873	5.354	5.354	2.0206	4.354	4.0206	5.0206	3.6873	4.0206	5.0206	6.0206	3.6873	4.354	4.354	4.6873	3.354	5.354	2.6873	2.6873	4.354	1.3539	-0.64608	4.354	3.3539	2.0206	1.6873	2.0206	1.3539	-0.31273	1.3539	2.6873	1.6873
68.019	66.686	49.019	37.02	28.354	10.021	6.6873	1.6873	-1.3127	-1.9794	-2.3127	-0.97941	-2.3127	-1.6461	-2.6461	-2.3127	-1.3127	-2.3127	-1.6461	-2.3127	-1.3127	-0.64607	-0.97941	-1.9794	-1.3127	0.020607	1.0206	-0.31273	-0.64608	-0.31273	-1.9794	-1.6461	-2.3127	-0.97941	-1.6461	-1.6461	-1.6461	-0.97941	-1.3127	-1.9794	-1.3127	-1.9794	-1.9794	-1.6461	-1.9794	-1.3127	0.35393	-0.64607	1.3539	3.3539
31.354	34.02	29.353	39.686	29.354	23.354	24.354	17.687	11.687	4.6873	5.6873	0.35393	3.354	2.6873	2.0206	2.6873	1.0206	-0.64607	0.35393	0.68727	-0.97941	1.0206	-0.64607	-0.97941	-0.64607	-1.6461	-0.97941	-0.31273	0.020593	0.35394	0.35394	1.6873	3.3539	2.3539	-0.97941	0.020607	1.0206	-0.97941	0.68727	1.0206	0.0206	0.020607	1.0206	-0.31273	0.68727	-0.97941	1.0206	0.35394	1.0206	0.68727
72.019	68.685	60.352	48.352	29.02	23.354	17.687	12.354	10.687	8.6873	5.6873	4.354	5.354	4.0206	8.0206	5.6873	10.021	8.354	9.354	6.354	5.0206	3.6873	4.0206	8.354	8.354	8.354	7.6873	6.0206	11.021	8.354	5.0206	9.0206	8.354	6.6873	9.354	4.6873	8.3538	7.354	8.6873	8.0206	9.354	8.6871	12.687	9.354	11.021	12.021	10.687	13.021	11.021	6.3539
24.021	27.354	28.02	28.687	30.02	24.354	27.687	20.354	21.354	21.687	20.021	19.354	13.021	16.687	10.021	12.687	9.354	9.0206	6.354	7.354	7.6873	6.6873	7.354	5.6873	6.6873	5.0206	6.354	5.6873	7.0206	7.6873	6.6873	7.0206	5.6873	6.354	4.0206	5.354	8.0205	6.3539	8.354	7.0204	6.3539	8.0206	3.6873	3.354	5.0206	7.0206	7.0206	8.354	8.354	7.6873
36.02	32.687	28.02	25.687	23.021	22.687	19.021	13.687	12.354	11.354	9.6873	9.6873	6.354	5.354	1.6873	2.354	0.68727	1.0206	-0.64607	-1.6461	-1.9794	-0.97941	-0.64606	-1.3127	-1.3127	-1.3127	-1.3127	0.020593	-0.97941	-0.31275	-1.3127	-1.6461	0.68727	-1.3127	-0.9794	-0.9794	-0.64607	-0.64607	-0.64607	-0.31273	-0.64607	1.0206	-0.64607	0.68728	-1.6461	-0.97941	-0.9794	0.35394	-0.64607	-1.9794
48.686	47.353	49.02	48.02	39.353	40.353	24.354	17.687	10.354	5.6873	3.6873	5.354	2.6873	4.0206	4.354	4.354	4.354	6.354	9.0206	9.0205	13.02	15.687	12.02	14.02	10.354	7.354	8.0206	8.0206	5.6873	4.0206	1.0206	-0.31273	0.68727	-0.31273	2.6873	2.0206	3.0206	3.3539	4.0206	3.6873	4.3539	1.0206	0.020607	1.6873	1.3539	-0.64607	-1.3127	-0.9794	-1.6461	0.0206
36.686	35.02	31.353	26.687	33.687	28.354	29.687	21.354	16.687	21.021	19.021	9.6873	13.021	7.0207	8.354	8.0206	5.6873	6.0206	6.0207	3.354	5.0206	2.354	5.354	5.0206	4.354	6.0206	4.354	3.6873	3.0206	4.6873	5.0206	4.6873	6.6873	5.6873	4.354	2.3539	5.6873	3.3539	3.354	3.6873	3.0206	1.3539	5.354	2.6873	2.354	2.6873	2.6873	2.0206	3.6873	4.6873
12.687	15.687	10.021	19.354	14.021	17.021	20.021	18.021	21.687	16.021	18.687	12.354	10.687	8.6873	11.354	6.6873	9.6873	7.6873	6.354	7.0206	7.6873	6.0206	6.354	8.0206	7.0206	6.354	7.354	9.354	10.021	8.0206	7.354	9.354	8.6871	10.354	7.0206	7.0206	5.6873	8.0206	13.021	10.687	14.02	14.021	15.687	15.02	13.354	16.687	16.02	16.354	12.02	16.353
28.021	31.354	31.354	28.687	21.021	20.354	14.354	8.6873	6.354	1.0206	0.0206	0.35393	-1.3127	-0.97941	-1.6461	-1.6461	-1.9794	-0.9794	-0.64607	-0.31274	0.35393	-1.3127	-0.97941	-0.97941	-1.3127	-2.3127	-1.9794	-1.3127	-0.9794	-1.9794	-1.9794	-1.3127	-1.3127	-0.31273	0.020607	-1.9794	-2.3127	-1.3127	-2.3127	-1.3127	-2.3127	-2.6461	-2.6461	-2.3127	-1.3127	-2.3127	-2.3127	-1.3127	-1.3127	-2.3127
23.354	24.354	26.02	18.687	19.687	16.354	11.687	8.354	13.687	12.687	10.021	7.6873	4.354	6.354	3.0206	4.0206	1.0206	1.3539	2.354	1.6873	1.3539	1.0206	0.0206	3.6873	2.0206	3.6873	6.354	9.0206	9.354	8.0206	6.354	3.6873	5.0206	7.0206	6.354	4.6873	5.354	3.6873	4.0206	5.6873	4.354	2.0206	1.6873	3.0206	0.35394	0.68727	1.6873	-0.31274	0.68727	-0.64607
37.353	30.687	27.354	25.687	24.687	20.354	13.021	15.354	10.021	8.6873	4.0206	4.0206	1.6873	1.3539	0.68727	-0.97941	0.68727	0.0206	2.3539	2.0206	4.0206	3.0206	4.0206	6.0206	4.354	5.354	8.354	5.6873	9.0206	8.6873	7.0206	6.0206	5.6873	4.0206	2.3539	1.6873	0.35394	5.0206	3.0206	2.0206	3.3539	0.35393	1.3539	-0.9794	2.0206	1.0206	1.0206	0.0206	1.0206	-0.97941
29.354	27.354	28.354	22.687	19.354	20.021	13.354	12.021	14.021	10.687	10.021	7.354	3.354	5.354	5.0206	1.354	1.6873	0.68727	0.68727	1.6873	0.020607	0.35394	0.35394	-1.6461	-0.9794	-1.6461	-0.64607	-2.6461	-1.9794	-1.9794	-1.6461	-2.3127	-2.6461	-1.9794	-2.6461	-2.6461	-1.6461	-2.3127	-1.9794	-2.6461	-1.6461	-2.6461	-2.3127	-1.9794	-1.3127	-1.3127	-0.64607	-0.64607	-0.64607	-0.31274
52.019	55.019	51.686	53.353	43.02	36.687	32.687	26.02	18.354	15.687	9.0206	6.0206	2.6873	2.0206	0.68727	-1.3127	1.6873	1.3539	0.68727	-0.31273	1.3539	0.68727	2.6873	1.6873	3.0206	3.354	4.354	2.0206	2.3539	1.3539	1.3539	3.354	2.0206	2.0206	0.020593	1.3539	2.3539	0.68726	-0.31273	-0.31273	0.35393	-0.97941	1.0206	2.6873	0.68727	1.3539	0.68727	-0.31274	0.35393	-1.6461
33.353	40.02	31.687	33.353	31.687	29.687	28.354	22.687	18.687	22.687	20.687	18.02	12.354	14.021	9.354	10.687	8.6873	7.6873	6.0206	2.3539	3.0206	3.0206	2.3539	4.0206	2.3539	4.6873	3.3539	2.3539	0.35393	1.6873	1.6873	2.0206	0.68727	2.0206	2.0206	-1.6461	1.3539	-0.64607	0.35393	1.0206	2.3539	4.3539	3.3539	4.0206	3.0206	3.6873	3.3539	2.0206	3.6873	4.6873
23.354	25.354	19.354	19.354	19.021	15.687	14.687	11.021	11.021	6.0206	5.0206	4.354	1.0206	1.3539	-0.64607	0.35394	-1.9794	0.35393	-0.31273	-0.31274	-1.3127	-0.31274	-0.9794	-0.9794	-0.9794	-1.6461	-1.6461	-1.3127	-1.3127	-1.9794	-0.31273	-0.64607	0.0206	-0.31273	0.35393	-0.64607	0.35393	-0.9794	-0.64607	-1.3127	-0.97941	-1.9794	-2.3127	-1.9794	-2.3127	-1.6461	-2.3127	-1.6461	-1.9794	-1.9794
22.021	22.354	22.687	23.354	17.687	17.354	8.354	8.354	8.0206	6.6873	4.0206	1.3539	1.354	0.020607	0.68727	0.35394	0.35393	-1.9794	-0.31273	-1.6461	-2.3127	-0.97941	-1.9794	-0.9794	-1.3127	-0.97941	0.0206	0.68727	0.35394	1.6873	2.3539	4.6873	5.354	10.354	12.354	14.687	13.354	17.687	9.0205	10.354	9.3538	6.0206	6.0206	3.6873	4.0206	3.6873	4.354	2.6873	4.354	2.0206
41.353	36.353	38.687	36.353	31.354	24.687	21.687	14.687	12.021	13.687	7.6873	6.6873	8.0206	7.0206	6.6873	3.354	6.354	4.354	3.6873	0.35394	1.3539	1.3539	1.0206	3.6873	4.0206	3.0206	3.354	5.354	4.354	6.6873	7.0206	9.0206	11.687	11.354	13.687	12.02	14.687	19.02	15.687	14.354	14.354	13.687	13.687	14.354	11.354	13.02	13.354	14.687	10.021	11.354
16.021	24.354	25.687	19.354	20.021	20.021	15.021	12.021	9.0206	13.021	9.6873	10.687	13.021	14.687	13.687	14.021	16.354	12.687	10.687	11.687	9.6873	8.354	6.0206	2.6873	2.354	4.354	3.3539	1.354	2.6873	1.6873	4.354	2.3539	4.6873	3.6873	2.3539	2.6873	3.6873	6.354	3.0206	3.0206	4.6873	7.6873	4.0206	3.354	5.0206	3.354	3.3539	4.3539	4.0206	4.354
36.687	29.02	29.354	30.687	21.021	15.354	9.6873	5.6873	3.3539	3.0206	2.6873	-1.3127	0.0206	1.3539	-1.3127	-0.64607	-1.3127	-0.31274	1.0206	0.68727	1.0206	0.68727	3.0206	3.0206	3.0206	3.354	2.3539	2.0206	1.3539	-0.64607	-0.31273	-1.6461	0.0206	-0.31273	0.68727	-0.64607	2.3539	1.3539	1.6873	2.0206	1.0206	2.6873	3.354	3.3539	2.6873	2.6873	3.3539	6.354	4.6873	7.354
27.354	29.687	31.354	31.02	25.02	19.021	18.687	16.354	13.021	13.021	10.021	8.354	9.6873	7.354	6.0206	6.0206	10.021	10.354	8.354	8.0206	11.021	10.687	9.0206	12.354	11.687	12.687	13.354	14.354	15.02	13.354	13.687	15.687	16.687	15.02	18.02	11.354	14.354	16.02	9.6871	14.687	11.354	10.687	14.354	13.02	12.354	11.354	11.687	11.687	9.6873	10.021
28.02	30.02	26.354	24.354	18.021	13.687	14.354	9.6873	9.6873	8.0206	5.354	5.0206	7.354	0.68727	1.3539	-0.31274	0.35394	2.0206	-0.64607	2.0206	2.0206	1.3539	1.6873	0.68727	-0.31273	1.3539	1.6873	0.020607	0.68728	0.020607	-0.97941	-1.6461	-1.3127	-0.64607	-0.97941	-1.6461	-2.3127	-0.97941	0.020593	0.68727	-2.3127	-1.9794	-0.9794	-0.97941	-0.97941	-0.64607	-0.97941	-0.97941	0.68727	-0.97941
31.354	28.354	27.021	29.354	24.687	22.687	19.687	15.687	12.354	7.6873	6.6873	4.0206	3.6873	1.3539	-1.3127	-0.97941	-0.64607	0.35393	-1.6461	-0.31273	0.35393	-1.3127	0.020587	0.020607	1.0206	-1.9794	0.0206	2.0206	2.0206	1.0206	2.6873	2.3539	3.6873	1.6873	1.6873	4.0206	4.3539	2.3539	3.0206	2.3539	0.35393	1.3539	3.6873	0.35393	1.3539	2.0206	1.6873	-1.3127	-1.9794	-1.3127
14.687	16.021	17.021	19.021	12.354	12.687	12.021	11.021	12.021	11.687	11.021	10.687	10.687	8.354	9.0206	8.354	9.0206	8.6873	7.6873	7.6873	7.0206	6.0206	8.0206	5.0206	6.0206	3.6873	2.6873	2.6873	1.6873	0.68727	0.020593	4.354	4.354	4.0206	3.6873	4.6873	0.35394	1.3539	1.6873	0.0206	4.354	5.0206	4.6873	3.6873	1.0206	2.6873	2.3539	2.3539	2.6873	5.6873
35.353	39.686	39.02	30.02	27.687	23.687	19.021	17.021	15.687	19.687	18.687	11.687	12.021	9.354	9.6873	8.354	7.354	7.0206	7.0206	10.021	11.021	7.6873	9.0206	13.687	10.354	12.021	6.6873	9.354	10.021	13.687	9.0207	12.021	11.687	10.687	6.0206	10.354	7.6873	8.354	8.0206	7.0206	6.6873	11.354	7.354	11.687	8.354	10.354	10.354	7.354	8.354	7.354
61.352	62.019	55.686	46.353	34.687	16.02	9.354	3.0206	1.6873	-0.97941	-0.31274	-1.3127	0.68727	-0.64608	-1.3127	-1.9794	-1.9794	-2.3127	-1.9794	-2.6461	-2.6461	-2.6461	-1.6461	-1.9794	-1.6461	-2.6461	-1.3127	-2.6461	-1.9794	-2.3127	-2.3127	-2.6461	-2.3127	-2.6461	-1.6461	-2.3127	-2.6461	-2.3127	-2.3127	-2.6461	-2.3127	-2.6461	-2.6461	-2.6461	-2.6461	-2.6461	-2.6461	-2.6461	-2.6461	-2.6461
31.354	27.354	20.687	19.687	15.021	10.687	9.6873	4.6873	4.0206	4.3539	3.3539	2.0206	1.0206	0.35393	-1.3127	-1.3127	-0.64607	0.020593	-0.31273	-0.31273	-1.6461	-1.3127	-0.97941	-1.3127	-1.9794	-0.97941	-0.31273	-0.9794	-0.64607	-0.31273	-1.6461	-1.3127	-1.6461	-1.6461	-1.9794	-2.6461	-1.9794	-1.3127	-1.9794	-2.3127	-1.9794	-1.9794	-2.3127	-2.3127	-1.9794	-1.9794	-1.9794	-1.3127	-1.9794	-2.3127
74.685	83.019	62.019	62.019	42.686	34.02	26.354	18.687	17.354	14.687	13.021	15.354	9.0206	9.6873	10.687	7.354	10.687	7.354	11.687	10.021	8.0206	6.6873	6.6873	6.0206	2.6873	4.0206	3.0206	4.6873	4.0206	1.6873	1.0206	1.6873	2.0206	0.68727	0.35393	3.0206	-1.9794	0.0206	-0.31273	-0.9794	0.0206	-1.6461	-0.97941	-1.3127	-0.97941	0.35393	-0.31274	0.020607	-1.3127	-1.3127
40.02	34.354	31.354	28.021	25.354	19.354	14.354	9.6873	6.354	7.0206	6.6873	5.0206	7.0206	4.354	5.0206	6.354	8.0206	6.354	3.6873	6.6873	7.354	3.0206	7.0206	4.354	2.6873	2.354	2.354	2.6873	0.68727	2.6873	-0.64607	2.6873	2.3539	0.020587	-0.31273	0.0206	1.3539	-0.64607	-0.31274	0.35393	-0.97941	-1.6461	-1.3127	-0.64607	-1.9794	1.0206	1.3539	2.0206	3.0206	2.0206
61.352	62.352	59.019	59.352	55.019	39.353	32.02	29.354	19.354	14.021	15.687	11.354	6.0206	6.354	6.354	7.354	3.6873	6.6873	4.0206	5.6873	7.0206	7.354	3.354	4.0206	6.0206	3.6873	4.0206	6.0206	1.3539	4.0206	6.6873	7.0206	5.354	4.0206	6.6873	4.3539	7.354	3.0206	6.354	5.0206	4.0206	4.6873	4.0206	6.6873	4.6873	7.0206	7.0206	3.3539	6.6873	5.354
13.354	17.021	18.687	19.354	18.354	19.021	16.021	14.02	12.354	10.687	8.0206	7.6873	11.687	5.6873	7.354	6.0206	8.0206	6.0206	4.6873	7.0206	6.0206	7.354	4.354	1.6873	4.0206	0.68727	0.35394	-0.64607	-0.31273	-0.31274	-0.64608	-0.31273	0.0206	-0.97941	-1.3127	-0.97941	-0.64607	-0.64607	-0.64607	-0.31273	-0.97941	0.0206	1.6873	0.35394	0.35395	2.6873	3.0206	3.6873	1.6873	0.68727
33.354	41.686	35.353	30.354	25.354	22.354	14.687	14.687	14.354	9.6873	7.354	5.6873	4.6873	6.0206	6.0206	11.021	3.6873	6.0206	3.354	5.6873	2.6873	4.0206	2.3539	3.0206	0.68727	3.6873	4.354	3.6873	3.354	0.68727	2.6873	4.0206	4.6873	3.6873	6.0206	3.6873	6.354	7.354	5.6873	7.354	6.6873	6.6873	4.6873	4.6873	5.6873	6.6873	7.6873	7.6873	10.021	8.0206
64.685	62.019	52.019	37.687	25.687	21.021	10.021	4.6873	2.354	2.3539	1.6873	1.3539	3.3539	-0.64607	2.3539	0.35393	1.0206	0.68727	2.0206	3.0206	3.3539	2.6873	4.0206	2.6873	2.6873	5.6873	1.3539	1.6873	2.6873	2.6873	4.0206	3.0206	3.0206	3.6873	4.354	4.0206	3.6873	3.6873	4.354	5.354	1.3539	1.6873	1.6873	3.6873	3.0206	4.354	0.68727	1.6873	3.3539	1.3539
28.687	38.02	33.686	35.353	31.687	31.02	29.687	19.354	16.02	10.687	8.354	3.0206	6.0206	5.354	2.6873	2.6873	4.354	6.0206	3.354	2.0206	4.6873	3.0206	3.354	1.3539	3.354	4.0206	6.0206	2.3539	3.0206	1.3539	3.6873	1.0206	1.6873	2.0206	2.0206	1.3539	2.0206	0.68727	4.0206	2.6873	3.354	2.6873	2.3539	5.0206	2.6873	2.6873	6.0206	3.6873	2.6873	2.6873
34.02	27.02	28.687	26.354	22.354	17.687	20.021	16.354	17.687	13.687	13.354	11.354	12.354	12.021	9.0206	8.354	7.354	9.354	9.0206	6.0206	6.0206	8.6873	9.0206	7.0206	7.0206	6.6873	8.354	6.354	5.6873	5.6873	7.354	5.3539	4.0206	3.0206	5.6873	2.0206	3.6873	4.354	3.6873	7.354	7.0206	7.0206	6.0206	8.354	3.6873	4.3539	4.354	5.6873	1.6873	2.6873
13.354	16.687	17.021	20.687	15.687	15.354	14.687	14.354	13.354	9.354	10.687	9.354	5.6873	4.6873	4.0206	2.6873	4.6873	1.3539	-0.31274	1.0206	3.0206	2.354	0.0206	0.35393	-1.6461	1.6873	1.3539	-0.97941	1.0206	0.35393	0.68729	0.0206	-0.64607	-0.97941	0.0206	1.3539	2.6873	2.6873	4.0206	5.354	5.0206	1.6873	8.0206	5.354	7.3538	8.0206	9.354	7.6873	4.0206	6.354
26.687	25.687	24.021	23.687	27.021	28.02	19.354	21.354	14.021	14.687	10.687	10.021	8.0206	10.354	8.354	7.354	7.6873	4.6873	6.0206	6.354	6.0206	6.0206	3.354	5.6873	6.0206	1.6873	5.6873	8.6873	7.0206	9.6873	12.021	13.021	11.354	10.354	15.02	9.6873	9.354	9.0206	11.687	15.02	13.02	9.354	13.021	7.0206	11.02	10.02	7.354	11.687	11.687	9.0206
129.35	121.69	105.02	76.019	58.019	37.353	21.687	14.021	5.6873	4.0206	3.6873	1.6873	0.68727	0.35393	-0.97941	-2.3127	-0.64607	-0.97941	-0.31273	-1.6461	-0.64607	-0.97941	-2.6461	-1.3127	-2.3127	-1.9794	-0.97941	-1.9794	-1.9794	-1.6461	-0.64607	-1.9794	-1.9794	-1.3127	-1.3127	-1.6461	-2.3127	-1.9794	-2.3127	-0.97941	-1.9794	-1.9794	-1.9794	-1.9794	-2.6461	-1.9794	-2.3127	-2.3127	-2.6461	-2.6461
56.019	51.019	49.686	40.353	29.02	22.687	13.021	7.0206	2.3539	-0.64607	0.020593	-1.6461	0.020607	-0.97941	-1.9794	-1.9794	-1.6461	-2.3127	-1.9794	-2.3127	-2.6461	-1.9794	-1.6461	-2.3127	-2.3127	-1.3127	-1.6461	-0.64607	-2.3127	-2.3127	-2.6461	-2.3127	-0.97941	-2.3127	-2.3127	-1.3127	-2.3127	-0.97941	-1.3127	-1.9794	-2.3127	-1.6461	-1.9794	-1.3127	-1.3127	-1.3127	-2.6461	-2.3127	-0.31273	-0.64607
24.687	31.687	27.687	28.02	23.021	17.687	16.354	11.354	7.6873	5.354	4.0206	2.6873	2.6873	3.0206	0.35393	3.354	1.3539	-0.31273	2.0206	1.0206	2.0206	0.35394	2.354	0.35393	2.3539	0.020607	0.68727	2.3539	1.0206	2.6873	1.3539	2.6873	3.0206	2.0206	1.6873	1.0206	1.6873	1.6873	0.68727	1.3539	1.0206	4.0206	0.35394	1.3539	1.3539	3.3539	4.354	4.3539	2.3539	5.6873
25.354	22.021	31.02	27.354	19.687	20.354	17.354	15.687	14.354	8.0206	9.6873	10.021	6.6873	10.687	7.0206	8.0206	5.354	4.0206	1.6873	1.0206	1.3539	2.6873	0.35393	0.020593	1.3539	-0.97941	0.020593	-1.9794	0.020607	-1.6461	-0.31273	-0.64607	-1.6461	-1.6461	-0.9794	-0.31274	-1.6461	-0.31273	-0.31273	-0.97941	-1.6461	-0.64607	-0.31273	0.020593	-1.6461	-1.3127	-2.3127	-1.3127	-1.9794	-1.9794
28.021	26.354	23.021	25.021	21.354	19.021	15.021	12.687	15.354	12.687	10.021	8.6873	6.6873	7.0206	7.354	6.354	7.0206	10.021	7.354	5.6873	8.354	6.354	5.354	6.6873	6.354	2.0206	8.0206	4.354	4.6873	5.354	2.6873	4.354	5.354	4.6873	3.0206	4.6873	4.3539	2.6873	1.3539	4.0206	6.0206	3.3539	3.6873	4.0206	3.354	1.6873	3.0206	2.0206	4.354	0.68727
17.354	23.021	20.354	20.021	18.687	21.021	17.021	16.687	15.021	16.021	17.021	13.687	12.021	11.021	8.6873	12.021	8.6873	7.354	8.0206	7.354	7.0206	8.0206	8.6873	9.354	8.0206	5.0206	8.0206	6.0206	8.6873	5.6873	5.6873	7.6873	5.6873	6.6873	5.0206	8.354	10.354	6.0206	5.3539	7.3539	5.6873	6.6873	5.354	5.0206	5.0206	6.6873	5.6873	5.354	8.0206	7.6873
81.352	80.019	67.352	53.352	36.353	17.021	10.687	7.6873	2.3539	1.6873	0.68727	-0.97941	-0.31273	0.35393	-1.6461	-0.31273	0.020593	-0.97941	1.6873	1.0206	0.35393	1.3539	0.020607	-0.64607	0.020607	-0.97941	-0.97941	-0.64608	-1.3127	-1.6461	-1.6461	-0.97941	0.35393	-1.3127	-1.9794	-1.3127	0.020607	0.35394	-0.64607	0.0206	0.0206	-1.3127	0.0206	-0.31273	1.0206	1.0206	2.0206	0.35394	1.6873	0.0206
136.02	123.69	121.02	99.685	82.352	52.02	37.02	21.354	14.354	3.6873	3.0206	1.3539	-1.3127	-0.97941	-0.31273	-1.3127	1.0206	-0.64607	-0.64607	-0.31273	-2.3127	-1.6461	-2.3127	-1.9794	-1.3127	-1.6461	-2.3127	-2.3127	-1.6461	-2.3127	-2.3127	-1.9794	-2.6461	-0.97941	-1.3127	-1.6461	-1.3127	-1.9794	-1.6461	-1.6461	-1.9794	-2.3127	-2.6461	-2.3127	-2.3127	-1.9794	-2.3127	-2.3127	-1.9794	-2.3127
72.019	59.686	53.685	45.686	37.686	20.354	11.021	9.6873	7.0206	2.0206	5.354	2.354	2.6873	1.6873	0.0206	1.0206	0.68727	1.3539	0.35393	-0.31273	1.3539	0.68727	0.0206	0.0206	-0.64607	-1.3127	-0.31273	-1.3127	0.35394	-0.64607	-1.6461	-0.64607	-0.97941	0.0206	-0.9794	-0.31274	0.0206	0.68727	-0.31273	1.0206	-0.31273	-0.64607	-0.31274	0.35393	0.35393	0.35393	1.0206	0.68726	0.68727	2.0206
74.019	70.019	58.352	46.353	39.353	26.687	19.02	19.021	18.021	10.687	7.354	7.354	8.354	6.0206	6.354	3.6873	4.354	3.354	4.6873	4.0206	3.6873	0.35393	1.0206	2.6873	1.0206	2.3539	3.0206	4.6873	2.6873	1.3539	2.3539	2.354	2.0206	2.6873	-0.31274	2.3539	0.68727	0.0206	0.35393	-0.97941	-1.9794	-1.3127	-0.31273	0.0206	-0.64607	-0.31274	0.68727	-1.9794	-1.6461	-0.9794
23.354	24.687	20.687	19.021	17.354	14.687	16.021	14.021	13.687	15.354	16.354	14.354	15.687	17.687	10.021	11.354	9.6873	8.354	13.354	13.02	11.021	12.02	13.354	11.687	5.0206	9.354	7.354	10.354	6.0206	7.354	6.6873	7.354	4.0206	4.0206	1.0206	5.0206	3.0206	2.0206	3.354	-0.31274	0.68727	1.3539	0.020593	-0.97941	-0.97941	0.35393	-1.3127	-0.64607	-1.3127	-0.97941
118.02	122.35	111.69	96.019	73.686	61.686	44.686	26.687	14.687	8.0206	4.3539	1.3539	2.6873	1.3539	-0.31273	0.020593	-1.3127	0.35393	-1.3127	-1.3127	-2.3127	-1.9794	-1.9794	-1.9794	-1.9794	-1.9794	-1.9794	-2.6461	-2.6461	-1.9794	-1.6461	-0.97941	-1.9794	-1.6461	-2.3127	-1.6461	-1.9794	-1.3127	-1.6461	-1.9794	0.68727	1.0206	-0.31274	-0.31275	2.6873	3.3539	2.6873	2.3539	-0.97941	4.0206
28.687	21.687	23.687	23.354	24.687	23.687	20.354	18.687	17.354	17.687	16.354	16.021	15.354	13.354	15.687	16.021	15.021	14.687	13.354	12.021	11.687	6.0206	8.0206	4.6873	3.6873	8.354	2.6873	4.0206	5.354	6.6873	6.354	6.6873	10.354	8.0206	8.0206	8.6873	13.02	11.687	13.02	14.687	15.02	16.687	15.02	18.02	17.687	17.353	16.353	15.353	15.687	16.687
55.352	53.019	53.019	39.687	40.686	33.687	25.02	23.353	19.02	14.687	11.687	11.354	8.3538	9.0206	6.6873	4.0206	5.6873	0.0206	1.3539	3.0206	0.0206	2.6873	2.3539	2.6873	1.6873	1.6873	0.68727	2.0206	3.0206	2.0206	3.6873	1.3539	2.0206	3.6873	0.68727	2.3539	1.6873	3.3539	2.0206	2.0206	0.68727	1.0206	2.0206	2.3539	0.68727	1.6873	0.35393	2.0206	0.35393	4.0206
132.02	122.02	107.69	87.019	68.019	52.353	29.02	22.354	13.354	15.354	10.687	6.6873	8.6873	4.354	5.0206	7.0206	6.0206	10.021	6.0206	8.354	9.0206	6.354	7.6873	12.354	11.687	16.02	13.02	10.354	9.6873	4.6873	5.0206	5.354	2.0206	3.6873	1.6873	3.354	1.3539	1.3539	0.020593	0.35393	1.6873	0.68727	2.0206	1.3539	1.3539	0.020593	-0.31273	1.6873	0.68727	-0.64607
162.69	161.35	154.02	139.02	118.69	90.019	73.019	49.02	30.02	22.354	12.354	10.021	6.354	6.354	5.354	4.6873	6.354	2.6873	3.0206	0.68727	1.0206	0.020607	0.0206	0.35394	1.3539	1.6873	0.35393	0.68727	2.0206	1.0206	0.35394	0.68728	3.3539	2.3539	4.6873	4.0206	4.6873	3.6873	3.0206	2.0206	1.6873	1.0206	0.68727	0.68727	0.68727	0.35393	-0.64607	0.0206	-0.64607	-0.97941
62.019	63.686	59.353	46.02	37.02	23.687	18.021	10.687	8.0206	4.354	2.6873	4.354	2.3539	2.3539	1.0206	0.020607	2.0206	-0.31273	-0.31274	1.3539	1.3539	2.3539	0.0206	0.35393	1.6873	0.68727	1.3539	1.0206	-0.97941	-1.9794	-0.97941	-0.64607	-1.6461	-1.6461	0.020607	-0.97941	-1.3127	0.35394	-1.3127	-1.9794	-0.31274	-1.9794	-1.6461	0.020593	0.68726	0.68727	0.35394	1.6873	0.68727	0.020593
23.354	19.021	18.021	21.021	20.021	16.687	15.687	13.354	12.354	10.687	6.354	7.0206	10.354	9.354	12.021	9.354	11.021	11.354	9.6873	9.6873	7.0206	5.0206	7.0207	4.0206	2.3539	3.0206	3.6873	3.6873	5.354	4.0206	2.3539	5.0206	5.6873	6.0206	7.0206	7.354	5.6873	7.354	4.6873	1.3539	2.0206	4.354	2.6873	4.0206	3.6873	2.0206	3.354	2.3539	4.0206	4.0206
160.69	161.02	137.35	109.69	87.686	54.02	33.687	22.354	12.687	11.687	8.354	9.354	5.0206	6.354	5.6873	2.3539	2.3539	4.6873	1.6873	5.6873	3.0206	2.6873	5.354	3.6873	2.0206	2.3539	3.0206	1.3539	4.0206	-0.64607	4.6873	-0.31273	-0.64608	-1.6461	0.0206	-1.3127	1.3539	0.35394	-0.64607	-0.31273	-1.6461	1.0206	0.020593	0.68727	3.6873	0.68727	0.0206	0.68728	3.354	0.68727
26.687	23.354	25.354	24.02	22.354	19.354	16.354	18.354	14.687	13.354	10.354	13.021	9.0206	13.021	13.021	11.021	8.6873	10.021	9.354	7.6873	6.6873	7.354	9.6873	5.0206	5.354	4.0206	3.0206	3.0206	5.354	2.3539	1.3539	1.6873	3.6873	4.354	1.3539	5.354	4.354	2.6873	2.354	0.68727	0.0206	0.68727	0.35393	2.3539	0.68727	1.6873	2.6873	0.68727	1.6873	2.6873
46.686	41.687	47.686	45.019	45.02	41.353	33.02	36.02	25.687	24.02	18.354	12.687	8.354	10.354	9.0206	9.354	11.021	9.6873	8.0207	8.6873	10.021	7.0206	7.6873	6.354	10.687	9.6873	6.6873	4.0206	8.0206	5.354	8.0206	8.0206	6.0206	10.354	8.0207	11.354	6.354	6.6873	8.0206	9.354	8.6873	7.6873	4.6873	6.354	2.6873	4.354	5.0206	3.354	3.0206	3.6873
29.353	26.687	28.687	25.687	19.354	13.354	10.354	13.354	13.354	12.021	9.354	7.354	9.6873	8.354	6.354	9.0206	6.354	4.0206	3.3539	3.3539	5.0204	4.0206	5.0206	4.6873	3.3539	2.6873	-0.64607	1.0206	2.6873	2.6873	0.68727	0.020607	-0.64607	0.35394	1.3539	-1.3127	0.0206	-0.31274	-1.6461	-0.31273	-0.64607	0.68728	0.35394	-1.3127	-0.64607	0.35393	0.35394	1.0206	-0.64607	0.0206
50.019	48.019	38.353	34.353	24.354	15.354	12.021	7.6873	3.6873	1.3539	2.3539	-0.64607	-0.97941	-0.97941	-1.9794	-1.6461	-1.6461	-0.97941	-0.64608	-0.64607	0.020607	-0.64608	-1.9794	-2.6461	1.0206	-0.31273	0.68727	-0.97941	0.0206	-0.64608	-0.64607	-0.97941	-0.97941	-0.31273	0.68727	0.35393	0.35393	1.0206	0.35394	0.68727	0.68728	0.68727	0.0206	0.0206	-1.9794	-1.3127	0.0206	-0.64608	-0.97941	-0.64607
66.019	64.019	52.352	36.02	23.687	15.354	8.0206	4.0206	3.0206	3.6873	1.6873	1.0206	2.0206	-0.97941	-0.64607	2.3539	0.0206	-0.97941	-0.9794	-0.31273	-0.64607	-0.31274	-0.9794	0.35394	0.35393	-0.31274	-0.31273	0.35393	0.35393	-1.3127	-0.9794	1.0206	2.0206	0.35393	-0.31273	2.0206	2.0206	2.6873	2.0206	2.6873	1.0206	2.0206	3.0206	4.0206	3.3539	5.3539	1.3539	2.6873	2.0206	1.3539
64.685	56.352	50.686	36.687	30.687	21.354	16.687	13.687	13.354	8.0206	11.354	12.687	8.354	9.0207	12.687	13.021	7.354	7.6873	5.0206	4.6873	2.354	1.3539	4.6873	1.6873	1.6873	1.3539	3.0206	2.3539	2.6873	3.354	3.6873	5.354	0.68726	3.354	1.6873	2.6873	6.6873	4.6873	3.0206	2.354	2.3539	2.6873	1.6873	1.0206	2.0206	0.35393	-0.31273	-0.31274	1.3539	-0.64607
7.354	9.354	13.021	10.687	14.021	13.021	15.02	17.02	14.354	15.354	16.02	12.687	10.687	12.687	11.354	9.354	7.354	5.6873	4.354	3.0206	3.6873	4.0206	3.6873	4.0206	2.6873	2.354	3.3539	5.6873	3.6873	3.354	6.0206	3.3539	3.6873	5.6873	8.0206	3.6873	5.354	4.6873	4.3539	3.3539	0.35395	1.0206	1.0206	0.35393	-0.31274	-0.31275	-0.64607	-0.31274	-0.64608	-0.97941
45.352	52.686	46.02	50.687	49.354	46.353	33.353	28.687	14.354	12.021	8.0207	4.6873	2.0206	1.0206	2.0206	0.68727	1.6873	1.0206	2.6873	1.3539	1.6873	1.0206	1.354	2.3539	2.354	-0.31274	0.35394	-0.97941	0.35394	-0.31273	-0.64607	-1.3127	-0.64607	0.35394	-0.31273	2.0206	0.68727	0.68727	1.3539	-0.97941	0.0206	-1.3127	-0.31273	-0.97941	-0.31273	2.6873	0.35394	-1.3127	1.0206	1.6873
42.02	39.353	38.686	39.353	28.021	26.354	25.021	21.687	16.02	15.021	11.354	9.354	6.6873	5.6873	6.0206	4.354	5.0206	4.6873	5.0206	4.6873	9.0206	5.6873	7.354	9.0206	6.0206	5.0206	7.354	6.0206	5.354	5.6873	6.0206	3.0206	4.6873	5.0206	3.0206	5.6873	5.0206	4.6873	8.6873	7.0206	8.6873	6.0206	5.6873	2.354	2.354	2.0206	4.0206	4.354	5.354	3.0206
16.687	16.687	16.354	19.354	20.021	11.687	8.354	10.687	7.0206	5.6873	5.6873	4.6873	7.354	7.354	9.0206	4.0206	6.0206	5.354	5.0206	3.0206	3.0206	0.020607	-0.97941	-0.31273	-1.3127	-0.9794	-0.9794	-0.31274	0.68727	-1.3127	-0.31273	-1.3127	2.0206	2.0206	0.68728	-0.97941	-0.64607	1.6873	3.6873	1.6873	1.6873	2.6873	2.0206	2.6873	1.6873	1.6873	-0.31275	1.0206	1.3539	0.68727
21.354	25.687	23.354	19.021	17.687	16.687	12.687	15.021	10.687	15.687	11.021	6.6873	6.6873	6.6873	9.0207	9.354	5.354	4.0206	6.354	5.354	5.6873	5.354	4.0206	5.0206	3.6873	4.354	3.0206	4.354	3.0206	2.6873	3.6873	2.6873	2.354	3.354	1.0206	3.0206	6.0206	3.3539	4.0206	4.3539	5.354	4.0206	6.0206	3.354	3.0206	4.0206	5.0206	3.354	3.6873	3.6873
46.686	44.019	35.02	43.686	36.02	39.019	34.353	30.02	30.02	28.687	25.354	24.02	20.687	13.687	9.354	10.687	7.0206	8.0206	8.0206	9.0206	10.021	6.6873	7.6873	7.354	5.354	2.3539	2.354	2.0206	4.0206	1.0206	2.6873	1.0206	0.35393	1.3539	0.68727	1.0206	0.0206	1.0206	1.3539	-1.9794	2.354	2.0206	-0.97941	1.3539	1.0206	-0.64607	-0.97941	-1.9794	-0.64607	-1.3127
37.353	30.687	31.02	25.687	26.354	22.354	17.021	18.687	12.687	11.021	9.354	8.0207	8.354	4.0206	5.6873	4.0206	4.6873	4.0206	2.0206	2.0206	3.0206	4.354	3.0206	0.68727	1.354	2.6873	2.0206	0.68727	0.68728	0.68727	0.35394	1.6873	1.3539	-0.64607	0.0206	-1.6461	0.020607	0.35393	1.6873	1.6873	1.0206	0.35393	2.0206	1.6873	1.3539	0.35393	2.6873	4.0206	-0.64607	2.3539
11.734	13.734	14.401	12.068	9.401	10.734	4.401	4.7343	4.0676	6.7343	3.4009	5.7343	4.0676	2.4009	1.7342	0.40088	0.40088	0.067544	1.0675	0.73421	0.40088	0.40088	0.73421	0.73421	0.40088	0.067544	0.067544	0.40088	-0.26579	0.40088	-0.26579	0.067544	-0.26579	0.73421	0.40088	-0.26579	-0.26579	-0.26579	-0.26579	-0.26579	-0.26579	0.067544	-0.26579	-0.26579	-0.26579	-0.26579	-0.26579	-0.26579	-0.26579	-0.26579
19.068	22.401	17.401	18.734	15.734	12.068	7.7343	4.7343	5.0676	3.0676	2.4009	1.7342	0.067544	1.4009	0.067544	0.067544	0.73421	0.067544	0.40088	0.40088	0.40088	0.40088	1.0676	0.067544	0.73421	0.73421	1.0676	0.067544	0.73421	1.7342	0.40088	1.4009	0.73421	0.40088	0.40088	0.40088	-0.26579	-0.26579	0.40088	0.73423	1.7342	0.40089	3.0676	1.7342	1.7342	1.4009	2.4009	0.73421	2.0676	0.73423
12.401	13.401	12.401	13.401	14.734	12.734	12.401	11.401	10.401	9.7343	9.7343	7.0676	5.7343	4.7343	7.0677	4.0676	6.7343	3.7343	5.0676	4.7343	4.4009	4.4009	4.4009	4.0676	3.4009	2.7343	4.4009	4.0676	1.7342	2.4009	1.7342	1.7342	1.0675	1.7342	2.0675	1.0675	0.73421	0.73421	0.73423	1.7342	0.73421	0.067544	0.40088	0.40088	0.73421	-0.26579	0.067544	0.067544	0.067544	0.067544
11.734	13.734	12.401	9.0677	10.401	11.734	9.0677	8.0677	7.0676	9.0677	5.7343	3.4009	4.0676	4.0676	3.7343	5.0676	3.0676	1.7342	3.0676	3.0676	1.4009	1.0675	3.7343	1.4009	2.4009	1.7342	2.0676	2.7342	3.0676	3.0676	2.0676	1.7342	1.7342	1.7342	3.0676	1.7342	2.0676	0.73423	0.067544	1.0675	1.0675	1.0676	1.0675	0.73421	1.4009	1.4009	1.7342	2.4009	2.4009	1.7342
8.401	9.7343	8.401	9.7344	10.734	6.0677	8.401	5.7343	3.7343	6.7343	5.401	4.7343	3.0676	5.401	4.0676	3.0676	3.7343	1.7342	1.4009	1.4009	0.40088	0.40088	1.7342	1.0675	1.4009	0.067544	0.40089	0.067544	0.40088	0.067544	0.067544	-0.26579	0.067544	0.067544	0.40088	1.0675	1.0676	0.067544	-0.26579	0.067544	0.067544	0.067544	-0.26579	0.067544	0.067544	0.40088	0.067544	-0.26579	0.067544	0.40088
11.068	11.068	13.401	11.401	12.068	9.401	9.401	10.734	10.068	8.401	7.0677	4.4009	6.0676	2.4009	1.4009	3.0676	2.0676	4.0676	3.7342	2.4009	2.4009	2.7343	1.7342	1.4009	2.0676	1.4009	2.0676	1.7342	1.7342	1.0676	1.4009	2.0676	1.7342	0.40088	0.40088	0.40088	1.4009	1.0676	0.40088	0.067544	1.4009	-0.26579	0.067544	0.40088	0.067544	1.0676	0.73423	-0.26579	1.7342	0.067544
9.7343	9.401	12.401	12.734	15.068	12.068	10.401	9.7343	6.401	6.401	8.0677	4.7342	6.4009	6.0676	5.0676	3.0676	3.7343	1.4009	2.7342	1.0675	1.0676	3.0676	4.0676	3.0676	3.0676	2.0676	2.0676	2.0676	2.4009	2.7342	4.401	2.7342	5.0676	3.7343	3.4009	5.4009	2.7343	3.4009	1.4009	4.0676	0.73423	0.40088	2.4009	1.7342	1.4009	2.4009	2.4009	2.7342	4.4009	4.7343
17.068	13.734	14.734	10.401	11.401	7.0677	5.4009	8.7343	5.7343	7.401	5.0676	7.401	6.7343	4.7343	5.401	5.7343	5.401	5.401	7.401	5.7343	6.0676	4.4009	5.401	2.4009	2.4009	0.73421	3.0676	2.0676	1.7342	2.4009	2.7343	3.7343	3.4009	3.0676	3.4009	2.4009	4.0676	2.4009	2.4009	2.7342	3.7343	2.4009	2.7342	2.0676	2.0676	0.73423	1.0675	1.0675	2.0676	0.067544
9.0677	9.7344	11.068	9.401	6.7343	7.0677	5.7343	7.7343	7.401	5.4009	6.401	5.401	5.4009	8.401	6.7343	7.401	4.4009	4.7343	4.4009	4.0676	1.7342	4.7343	3.0676	3.0676	4.7343	3.4009	3.7343	4.7343	4.4009	5.401	4.0676	4.401	3.0676	3.0676	1.0676	3.7343	1.4009	3.7343	1.0675	4.0676	2.7343	2.7343	2.7343	5.401	4.7343	3.4009	4.7343	4.4009	1.0676	1.7342
7.7343	9.7344	12.401	11.068	11.068	11.734	10.734	7.401	9.401	8.401	6.7343	5.401	4.0676	2.7342	6.401	5.4009	2.0676	1.0676	2.4009	0.73421	1.4009	1.0675	0.40088	0.40088	-0.26579	0.067544	0.73421	0.73423	0.73421	-0.26579	-0.26579	-0.26579	-0.26579	0.067544	-0.26579	-0.26579	-0.26579	-0.26579	-0.26579	-0.26579	-0.26579	-0.26579	-0.26579	-0.26579	-0.26579	-0.26579	0.067544	0.40089	0.067544	0.40088
5.7343	7.7343	7.7343	11.068	8.401	7.7344	12.068	11.734	11.068	11.401	8.0677	10.401	10.734	10.068	10.068	8.0677	8.7344	6.7343	7.0677	8.7343	7.0677	4.7343	5.0676	5.0676	4.4009	4.7343	6.0676	3.7343	4.401	4.401	4.4009	3.0676	4.4009	2.4009	3.0676	2.0676	2.4009	2.0675	2.0676	1.0676	0.40088	3.0676	0.73421	1.7342	2.4009	1.4009	1.0676	0.73421	1.4009	1.4009
15.068	13.068	11.734	13.401	11.401	9.0677	8.401	5.401	6.0676	5.401	4.401	5.7343	5.0676	3.0676	1.7342	3.0676	0.73423	0.73423	0.40088	0.73421	0.067544	-0.26579	0.067544	0.067544	-0.26579	0.73421	0.067544	-0.26579	0.067544	-0.26579	-0.26579	-0.26579	0.067544	-0.26579	0.067544	-0.26579	-0.26579	-0.26579	-0.26579	-0.26579	-0.26579	-0.26579	-0.26579	-0.26579	0.067544	-0.26579	-0.26579	-0.26579	0.067544	-0.26579
42.402	38.735	31.068	23.401	10.734	5.401	2.7342	1.0676	-0.26579	0.73423	0.067544	1.0675	-0.26579	-0.26579	-0.26579	-0.26579	0.067544	-0.26579	0.067544	-0.26579	0.067544	-0.26579	0.067544	-0.26579	0.067544	-0.26579	-0.26579	0.40088	0.40088	0.067544	0.067544	-0.26579	-0.26579	-0.26579	-0.26579	-0.26579	0.067544	-0.26579	-0.26579	-0.26579	-0.26579	-0.26579	-0.26579	-0.26579	0.067544	-0.26579	-0.26579	-0.26579	-0.26579	-0.26579
15.734	16.734	14.068	12.068	7.401	8.7343	6.401	6.0676	4.4009	3.7343	3.0676	5.0676	2.4009	2.0676	1.4009	1.0676	2.4009	1.0676	2.0676	0.73421	0.40088	0.067544	0.73423	0.067544	-0.26579	0.067544	0.067544	-0.26579	-0.26579	0.067544	-0.26579	-0.26579	-0.26579	-0.26579	-0.26579	-0.26579	-0.26579	-0.26579	-0.26579	-0.26579	-0.26579	-0.26579	-0.26579	-0.26579	-0.26579	-0.26579	-0.26579	-0.26579	-0.26579	-0.26579
13.068	11.734	13.068	10.401	10.068	6.0676	4.401	4.4009	5.0676	5.0676	2.4009	3.7343	3.0676	2.4009	0.40088	1.7342	0.40088	0.40088	0.067544	0.40088	-0.26579	-0.26579	-0.26579	-0.26579	-0.26579	-0.26579	-0.26579	-0.26579	-0.26579	-0.26579	-0.26579	-0.26579	-0.26579	-0.26579	-0.26579	-0.26579	-0.26579	-0.26579	0.067544	-0.26579	0.067544	-0.26579	-0.26579	-0.26579	-0.26579	-0.26579	-0.26579	-0.26579	-0.26579	-0.26579
11.734	11.068	14.068	9.7344	10.401	10.734	6.0676	5.0676	3.4009	3.0676	3.4009	4.4009	5.0676	3.7343	4.7343	2.4009	2.0676	3.7343	1.0676	2.4009	1.4009	3.0676	2.7342	2.0676	2.7342	2.4009	2.0676	1.0676	1.0676	0.067544	0.73423	0.40088	0.40088	1.0676	1.0676	0.40088	1.0676	2.0676	1.4009	2.0676	1.0676	2.4009	1.4009	1.0676	1.4009	1.7342	0.73421	0.40088	0.067544	0.067544
12.401	12.401	10.734	10.401	10.401	7.0676	8.401	8.0677	9.401	5.7343	3.4009	5.7343	4.4009	5.401	3.0676	5.0676	4.0676	3.7343	3.4009	3.4009	2.4009	1.7342	2.0676	2.4009	1.4009	2.0676	1.0675	2.7342	1.7342	2.4009	0.73421	0.067544	0.73423	2.0676	0.73421	0.067544	0.40089	1.0676	1.7342	1.0676	2.0676	2.0676	2.0676	1.0676	3.7343	1.7342	0.73423	0.40088	1.0676	2.0676
15.068	13.401	15.401	13.068	11.401	8.0677	11.068	8.401	6.7343	6.7343	6.7343	5.401	6.7343	5.7343	3.0676	4.0676	2.0676	1.0675	3.4009	2.7343	1.0676	2.7343	2.0676	1.4009	3.0676	2.0676	2.0676	1.7342	0.067544	2.0676	0.40088	0.067544	1.4009	0.067544	0.067544	0.067544	0.40088	0.73423	0.067544	1.0676	0.067544	0.40089	0.40089	-0.26579	0.40089	0.73421	0.73423	0.067544	-0.26579	0.40088
12.401	12.401	12.734	10.401	10.401	9.7344	12.734	10.401	7.7343	9.401	7.7343	6.7343	1.7342	3.7343	3.7343	3.0676	4.4009	3.7343	5.401	2.0676	1.4009	5.4009	4.4009	3.4009	1.7342	2.4009	2.0676	4.7343	2.4009	2.7343	1.4009	1.0675	1.4009	0.73423	0.73421	1.4009	2.0676	1.7342	2.0676	0.40088	4.0676	2.0676	2.4009	3.0676	4.0676	4.4009	4.7343	4.4009	5.4009	3.0676
																								146.33	1064.2			181.433	882.767
																												136.636	626.854
																								104.33	927.49			179.272	748.218
																												170.641	994.859
																								146.33	1198.4			182.559	1015.84
																												143.161	1119.94
																								112.39	1341.1			175.547	1165.55
																												155.573	1180.83
																								127.72	1031.1			200.371	830.729
																								1406.3	4.7538			1190.77	-1186.02
[truncated: 158 more columns]

## Sheet: Extended Data Figure 6i
#Source data for Extended Data Figure 6i: GFP intensity at HOMER1 puncta in co-cultures of SCLC cells with nodose ganglia
Homer 1	GFP			Predicted	Residuals
	2.7474	homer	52.1655	138.644	-135.896
106.81	-0.58593	GFP	0.809645	142.425	-143.011
111.48	0.080747			100.322	-100.241
59.478	2.7474			250.917	-248.17
				144.044	-142.63
113.48	2.0807			93.3043	-91.2236
50.811	-2.5859			180.211	-182.797
				101.942	-99.8609
61.479	100.08			99.7823	0.297695
58.812	98.083			87.9072	10.1758
44.145	1.4141			111.117	-109.703
72.812	0.74739			178.592	-177.844
				101.941	10.1392
61.478	76.749			75.4922	1.25685
28.811	89.416			105.719	-16.3034
66.145	77.416			85.7479	-8.33192
41.478	66.749			81.9693	-15.2203
36.811	170.75			73.8729	96.8771
26.811	-1.2526			173.191	-174.444
149.48	69.416			97.623	-28.207
56.145	54.082			86.828	-32.746
42.812	44.081			75.4922	-31.4112
28.811	20.081			85.2079	-65.1269
40.811	64.083			76.5722	-12.4892
30.145	2.0807			103.561	-101.48
63.479	1.4141			92.7651	-91.351
50.145	0.74741			113.276	-112.528
75.478	0.080747			113.276	-113.195
75.478	1.4141			101.941	-100.527
61.478	0.7474			101.402	-100.654
60.812	4.0807			115.435	-111.354
78.145	-1.2526			107.879	-109.131
68.812	5.414			115.975	-110.561
78.812	-0.58593			141.348	-141.934
110.15	0.74739			146.206	-145.458
116.15	6.7474			289.78	-283.033
				173.734	-172.32
				119.214	-105.133
82.812	0.7474			162.399	-161.651
136.15	16.081			88.9873	-72.9063
45.479	-0.58592			79.8108	-80.3967
34.145	1.4141			75.4922	-74.0781
28.811	22.748			89.5265	-66.7785
46.145	8.7473			94.3844	-85.6371
52.145	3.4141			110.038	-106.624
71.479	2.0807			90.0658	-87.9851
46.811	2.0807			87.3672	-85.2865
43.478	2.7474			106.799	-104.052
67.479	1.4141			114.896	-113.482
77.479	1.4141			91.685	-90.2709
48.811	8.0807			134.871	-126.79
102.15	12.747			71.1735	-58.4265
23.477	8.0807			117.594	-109.514
80.812	6.7474			93.3043	-86.5569
50.811	8.0807			130.549	-122.468
96.812	0.080747			160.779	-160.699
134.15	4.7474			96.5437	-91.7963
54.812	1.4141			77.1114	-75.6973
30.811	4.7474			114.895	-110.148
77.478	24.747			288.703	-263.956
				215.293	-213.879
				75.4322	33.1678
28.737	240.6			64.6372	175.963
15.404	95.932			75.9715	19.9605
29.403	277.93			68.9551	208.975
20.737	247.27			80.8293	166.441
35.403	317.93			68.9551	248.975
20.737	233.27			71.6536	161.616
24.07	100.6			81.9094	18.6906
36.737	77.265			81.3694	-4.10436
36.07	285.93			83.5279	202.402
38.736	-1.4002			101.34	-102.74
60.736	278.6			87.3065	191.294
43.403	281.27			79.7501	201.52
34.07	-2.7335			69.4943	-72.2278
21.403	-0.73357			70.0343	-70.7679
22.07	-6.7335			80.8293	-87.5628
35.403	-1.4002			195.262	-196.662
				114.294	-118.361
76.736	-4.0669			76.5115	-80.5784
30.07	-3.4002			119.692	-123.092
83.403	-4.0669			118.073	-122.14
81.403	-1.4002			224.409	-225.81
				110.516	-115.916
72.069	35.933			82.9887	-47.0557
38.07	13.933			91.0843	-77.1513
48.069	-4.7335			90.5451	-95.2786
47.403	-4.0668			132.647	-136.713
99.403	-6.7335			123.47	-130.204
88.069	0.59976			125.089	-124.49
90.069	1.2664			111.596	-110.329
73.403	13.933			75.4322	-61.4992
28.737	-2.7335			82.9887	-85.7222
38.07	2.5999			86.2272	-83.6273
42.07	73.932			78.1308	-4.19878
32.07	97.932			79.21	18.722
33.403	96.599			72.7329	23.8661
25.403	0.99567			67.9616	-66.966
19.51	0.32901			86.3139	-85.9849
42.177	2.9957			102.507	-99.5111
62.177	-0.33765			147.849	-148.187
118.18	14.996			79.8367	-64.8407
34.177	4.329			79.8367	-75.5077
34.177	0.99568			94.4103	-93.4146
52.177	2.9957			73.3595	-70.3638
26.177	0.329			74.4388	-74.1098
27.51	-1.0043			76.5981	-77.6024
30.177	2.9956			153.242	-150.246
124.84	2.9957			110.064	-107.068
71.511	0.99568			85.2346	-84.2389
40.844	2.9957			74.4388	-71.4431
27.51	2.9957			77.6774	-74.6817
31.51	0.329			67.9616	-67.6326
19.51	-0.33765			82.5353	-82.8729
37.51	0.32901			63.1038	-62.7748
13.51	2.9957			72.2803	-69.2846
24.844	2.329			153.784	-151.455
125.51	0.99568			73.3595	-72.3639
26.177	2.329			75.5189	-73.1899
28.844	0.99568			86.8539	-85.8582
42.844	0.99567			66.3424	-65.3467
17.51	2.329			77.1382	-74.8092
30.844	2.9957			74.4388	-71.4431
27.51	2.329			80.916	-78.587
35.51	0.329			94.9503	-94.6213
52.844	0.32901			71.7403	-71.4112
24.177	2.9957			123.558	-120.562
88.177	6.3289			192.104	-185.776
				80.916	-79.9203
35.51	2.329			76.5981	-74.2691
30.177	9.1269			156.853	-147.726
129.3	1.7937			85.6022	-83.8085
41.298	0.46043			83.9829	-83.5225
39.298	99.792			76.9665	22.8255
30.632	0.4604			126.084	-125.623
91.297	95.792			71.5686	24.2234
23.965	-0.20627			82.9036	-83.1099
37.965	1.7937			102.334	-100.541
61.964	3.127			167.103	-163.976
141.96	77.792			93.6986	-15.9066
51.298	-2.2062			78.0458	-80.252
31.965	-1.5396			89.3808	-90.9204
45.965	2.4603			83.9829	-81.5226
39.298	3.7937			272.899	-269.105
				95.3179	-89.5242
53.298	1.7937			216.224	-214.43
				106.652	-104.192
67.297	2.4604			127.703	-125.243
93.297	7.127			135.802	-128.675
103.3	36.46			88.3007	-51.8407
44.631	7.127			96.9372	-89.8102
55.298	-0.20624			90.4601	-90.6663
47.298	11.794			100.715	-88.921
59.964	3.1271			303.123	-299.996
				100.176	-99.0487
59.298	9.127			242.675	-233.548
				143.356	-136.895
112.63	-2.2062			92.6186	-94.8248
49.964	9.127			323.097	-313.97
				85.6022	-81.8085
41.298	-0.20624			86.1422	-86.3485
41.965	0.4604			113.129	-112.669
75.297	-0.20624			87.7615	-87.9677
43.965	-0.20627			116.908	-117.114
79.964	1.7937			94.7779	-92.9842
52.631	-1.5396			82.9036	-84.4432
37.965	2.4603			241.056	-238.595
				128.783	-129.656
94.631	3.1043			88.9541	-85.8498
45.438	-0.8956			81.3977	-82.2933
36.105	1.771			77.0791	-75.3081
30.771	-3.5622			75.9998	-79.562
29.438	2.4377			78.1591	-75.7214
32.105	2.4377			98.669	-96.2313
57.437	53.103			172.074	-118.971
148.1	1.771			83.0162	-81.2452
38.104	-1.5622			82.477	-84.0392
37.438	102.44			74.9205	27.5195
28.105	3.771			86.2548	-82.4838
42.104	201.77			108.385	93.3852
69.437	133.77			72.2212	61.5488
24.771	101.1			88.4141	12.6859
44.771	3.1043			110.004	-106.9
71.437	171.1			80.3176	90.7824
34.771	151.77			80.3176	71.4524
34.771	4.4377			91.6527	-87.215
48.771	1.771			92.1919	-90.4209
49.437	-0.89563			146.708	-147.603
116.77	-0.22896			83.5562	-83.7852
38.771	-0.8956			80.8577	-81.7533
35.438	5.1043			438.73	-433.626
				86.7948	-90.357
42.771	143.1			75.4598	67.6402
28.771	96.436			98.1298	-1.69382
56.771	161.77			81.3969	80.3731
36.104	142.44			86.2548	56.1852
42.104	138.44			81.3977	57.0423
36.105	149.77			98.1298	51.6402
56.771	-2.2289			81.9369	-84.1658
36.771	-1.5622			107.306	-108.868
68.104	-1.5623			212.022	-213.584
				80.8577	-76.42
35.438	4.4377			106.765	-102.328
67.437	-0.22893			91.6527	-91.8816
48.771	-2.8956			81.9369	-84.8325
36.771	0.43773			103.527	-103.089
63.437	1.1044			80.8577	-79.7533
35.438	1.1043			101.368	-100.264
60.771	1.1043			163.977	-162.873
138.1	-0.8956			88.4141	-89.3097
44.771	78.263			108.837	-30.5736
69.995	46.263			99.1208	-52.8578
57.995	116.93			82.3879	34.5421
37.328	72.263			79.1493	-6.88632
33.328	20.93			102.899	-81.9686
62.661	93.596			103.979	-10.3827
63.995	-0.40327			127.188	-127.591
92.661	26.263			92.6437	-66.3807
49.995	0.2634			98.5808	-98.3174
57.328	-2.4033			160.65	-163.053
133.99	6.9301			270.761	-263.831
				80.7686	-80.7686
35.328	1.5967			98.0408	-96.4441
56.661	2.2634			80.2286	-77.9652
34.661	1.5967			89.4051	-87.8084
45.995	0.26341			90.4843	-90.2209
47.328	-1.7366			176.308	-178.045
				124.489	-123.559
89.328	2.9301			105.598	-102.668
65.995	0.2634			96.9615	-96.6981
55.328	10.263			87.2458	-76.9828
43.328	9.5968			93.7229	-84.1261
51.328	5.5968			94.8022	-89.2054
52.661	2.9301			87.7858	-84.8557
43.995	4.2634			105.598	-101.335
65.995	2.9301			82.9279	-79.9978
37.995	4.2634			93.7229	-89.4595
51.328	2.2634			72.1321	-69.8687
24.661	2.9301			95.3422	-92.4121
53.328	4.9301			75.3707	-70.4406
28.661	2.2634			98.0408	-95.7774
56.661	0.93005			82.9279	-81.9979
37.995	2.9301			100.74	-97.81
59.995	3.5968			217.867	-214.271
	2.2634			91.0244	-88.761
47.995	3.5967			95.8822	-92.2855
53.995	5.5968			80.7686	-75.1718
35.328	5.5968			88.325	-82.7282
44.661	4.2634			435.387	-431.123
				95.8822	-87.6187
53.995	4.9301			100.2	-95.27
59.328	0.26339			126.649	-126.385
91.995	2.2634			92.1036	-89.8402
49.328	2.9301			176.308	-173.378
				113.154	-110.891
75.328	2.9301			126.649	-123.719
91.995	2.2634			115.314	-113.05
77.995	1.5967			85.0864	-83.4897
40.661	3.5968			103.439	-99.8419
63.328	-0.40328			90.4843	-90.8876
47.328	7.5968			96.9615	-89.3647
55.328	2.2634			95.3422	-93.0788
53.328	-1.0699			136.36	-137.43
103.99	3.5967			152.019	-148.422
123.33	2.2634			214.086	-211.823
				120.711	-121.781
84.661	2.2634			303.69	-301.426
				132.046	-129.116
98.661	0.26341			88.325	-88.0616
44.661	6.9301			101.819	-94.8893
61.328	-0.40327			94.8022	-95.2054
52.661	3.5967			92.1036	-88.5069
49.328	2.9301			119.632	-116.701
83.328	2.9301			131.507	-128.577
97.995	0.93007			112.614	-111.684
74.661	2.2634			101.279	-99.0159
60.661	2.9301			105.058	-102.128
65.328	0.2634			175.223	-174.96
				95.3422	-92.4121
53.328	-0.40327			146.619	-147.022
116.66	3.5967			156.334	-152.738
128.66	-0.40327			189.797	-190.2
	1.5967			88.8651	-87.2684
45.328	12.93			191.416	-178.486
				132.586	-127.656
99.328	1.5967			119.632	-118.035
83.328	2.9301			107.217	-104.287
67.995	0.93008			81.3086	-80.3786
35.995	3.5967			89.9443	-86.3476
46.661	0.93007			143.38	-142.45
112.66	2.9301			88.325	-85.3949
44.661	0.93008			96.9615	-96.0314
55.328	6.9301			94.263	-87.3329
51.995	2.9301			84.5472	-81.6171
39.995	0.93007			94.8022	-93.8721
52.661	1.5967			106.137	-104.541
66.661	0.2634			84.5472	-84.2838
39.995	0.2634			92.6437	-92.3803
49.995	2.9301			73.2122	-70.2821
25.995	10.263			141.218	-130.955
109.99	1.5967			121.251	-119.654
85.328	101.6			119.092	-17.4915
82.661	78.263			108.837	-30.5736
69.995	46.263			99.1208	-52.8578
57.995	116.93			82.3879	34.5421
37.328	72.263			79.1493	-6.88632
33.328	20.93			102.899	-81.9686
62.661	93.596			103.979	-10.3827
63.995	-0.40327			127.188	-127.591
92.661	26.263			92.6437	-66.3807
49.995	0.2634			98.5808	-98.3174
57.328	-2.4033			160.65	-163.053
133.99	6.9301			270.761	-263.831
				80.7686	-80.7686
35.328	1.5967			98.0408	-96.4441
56.661	2.2634			80.2286	-77.9652
34.661	1.5967			89.4051	-87.8084
45.995	0.26341			90.4843	-90.2209
47.328	-1.7366			176.308	-178.045
				124.489	-123.559
89.328	2.9301			105.598	-102.668
65.995	0.2634			96.9615	-96.6981
55.328	10.263			87.2458	-76.9828
43.328	9.5968			93.7229	-84.1261
51.328	5.5968			94.8022	-89.2054
52.661	2.9301			87.7858	-84.8557
43.995	4.2634			105.598	-101.335
65.995	2.9301			82.9279	-79.9978
37.995	4.2634			93.7229	-89.4595
51.328	2.2634			72.1321	-69.8687
24.661	2.9301			95.3422	-92.4121
53.328	4.9301			75.3707	-70.4406
28.661	2.2634			98.0408	-95.7774
56.661	0.93005			82.9279	-81.9979
37.995	2.9301			100.74	-97.81
59.995	3.5968			217.867	-214.271
	2.2634			91.0244	-88.761
47.995	3.5967			95.8822	-92.2855
53.995	5.5968			80.7686	-75.1718
35.328	5.5968			88.325	-82.7282
44.661	4.2634			435.387	-431.123
				95.8822	-87.6187
53.995	4.9301			100.2	-95.27
59.328	0.26339			126.649	-126.385
91.995	2.2634			92.1036	-89.8402
49.328	2.9301			176.308	-173.378
				113.154	-110.891
75.328	2.9301			126.649	-123.719
91.995	2.2634			115.314	-113.05
77.995	1.5967			85.0864	-83.4897
40.661	3.5968			103.439	-99.8419
63.328	-0.40328			90.4843	-90.8876
47.328	7.5968			96.9615	-89.3647
55.328	2.2634			95.3422	-93.0788
53.328	-1.0699			136.36	-137.43
103.99	3.5967			152.019	-148.422
123.33	2.2634			214.086	-211.823
				120.711	-121.781
84.661	2.2634			303.69	-301.426
				132.046	-129.116
98.661	0.26341			88.325	-88.0616
44.661	6.9301			101.819	-94.8893
61.328	-0.40327			94.8022	-95.2054
52.661	3.5967			92.1036	-88.5069
49.328	2.9301			119.632	-116.701
83.328	2.9301			131.507	-128.577
97.995	0.93007			112.614	-111.684
74.661	2.2634			101.279	-99.0159
60.661	2.9301			105.058	-102.128
65.328	0.2634			175.223	-174.96
				95.3422	-92.4121
53.328	-0.40327			146.619	-147.022
116.66	3.5967			156.334	-152.738
128.66	-0.40327			189.797	-190.2
	1.5967			88.8651	-87.2684
45.328	12.93			191.416	-178.486
				132.586	-127.656
99.328	1.5967			119.632	-118.035
83.328	2.9301			107.217	-104.287
67.995	0.93008			81.3086	-80.3786
35.995	3.5967			89.9443	-86.3476
46.661	0.93007			143.38	-142.45
112.66	2.9301			88.325	-85.3949
44.661	0.93008			96.9615	-96.0314
55.328	6.9301			94.263	-87.3329
51.995	2.9301			84.5472	-81.6171
39.995	0.93007			94.8022	-93.8721
52.661	1.5967			106.137	-104.541
66.661	0.2634			84.5472	-84.2838
39.995	0.2634			92.6437	-92.3803
49.995	2.9301			73.2122	-70.2821
25.995	10.263			141.218	-130.955
109.99	1.5967			121.251	-119.654
85.328	101.6			119.092	-17.4915
82.661	-3.1231			106.276	-109.399
66.832	-4.4564			119.23	-123.686
82.832	-1.1231			104.116	-105.239
64.165	-1.1231			109.514	-110.637
70.832	-0.45642			90.6228	-91.0792
47.499	-1.1231			180.227	-181.35
				132.724	-134.514
99.499	-1.7898			109.514	-111.304
70.832	-2.4564			83.0656	-85.522
38.165	-1.7898			115.451	-117.241
78.165	-2.4564			108.974	-111.431
70.165	1.5436			127.326	-125.783
92.832	-0.45641			106.816	-107.272
67.499	2.2102			86.8442	-84.634
42.832	57.544			101.958	-44.4138
61.499	-1.7897			78.7477	-80.5374
32.832	301.55			81.4463	220.104
36.165	2.8769			107.895	-105.018
68.832	0.87691			80.367	-79.4901
34.832	281.54			78.7477	202.792
32.832	-1.1231			135.964	-137.087
103.5	279.54			74.4299	205.11
27.499	-1.1231			91.162	-92.2851
48.165	4.2102			78.7477	-74.5375
32.832	0.21025			85.2249	-85.0146
40.832	2.2102			79.827	-77.6168
34.165	2.2102			168.892	-166.682
144.17	-3.7897			98.7192	-102.509
57.499	-0.45642			137.041	-137.497
104.83	-3.7897			103.577	-107.367
63.499	0.21024			82.5263	-82.3161
37.499	-2.4564			196.42	-198.876
				112.753	-114.543
74.832	0.21025			105.736	-105.525
66.165	-1.1231			103.037	-104.16
62.832	0.87691			92.2421	-91.3652
49.499	-3.7897			105.736	-109.525
66.165	2.8769			94.4006	-91.5237
52.165	-0.45643			379.934	-380.39
	-3.1231			126.786	-129.909
92.165	-0.45641			106.816	-107.272
67.499	0.21026			172.131	-171.92
148.17	2.2103			101.418	-99.2075
60.832	0.87693			159.176	-158.299
132.17	-0.45642			89.5427	-89.9991
46.165	-1.1231			91.162	-92.2851
48.165	0.87691			117.071	-116.194
80.165	-0.4564			164.034	-164.49
138.17	2.2102			92.2421	-90.0319
49.499	2.8769			157.014	-154.138
129.5	0.21023			113.832	-113.622
76.165	-2.4564			90.6228	-93.0792
47.499	2.2102			148.918	-146.708
119.5	-1.7898			94.9406	-96.7304
52.832	-3.7897			190.477	-194.267
				113.832	-113.622
76.165	6.2102			212.07	-205.86
				83.0656	-86.1887
38.165	-3.7897			91.702	-95.4917
48.832	-1.1231			112.213	-113.336
74.165	-4.4564			119.23	-123.686
82.832	-0.45643			138.125	-138.582
106.17	-0.45644			90.6228	-91.0792
47.499	1.5436			77.6685	-76.1249
31.499	2.2102			81.9863	-79.7761
36.832	-2.4564			90.6228	-93.0792
47.499	-1.1231			95.4807	-96.6038
53.499	-4.4564			136.506	-140.963
104.17	14.21			108.435	-94.225
69.499	-3.3863			84.2436	-87.6299
39.62	-2.053			71.8293	-73.8823
24.287	-0.71964			74.5287	-75.2483
27.621	-2.053			63.1936	-65.2466
13.621	-2.7196			81.5451	-84.2647
36.287	-2.7197			146.319	-149.039
116.29	-4.0146			67.5503	-71.5649
19.002	-3.3479			84.8241	-88.172
40.337	-4.0145			82.1248	-86.1393
37.003	-3.3479			89.682	-93.0299
46.337	-5.3479			99.9378	-105.286
59.004	-4.0146			75.6476	-79.6622
29.003	-4.0146			129.625	-133.64
95.671	-3.3479			197.092	-200.44
				135.559	-140.24
103	-2.6812			84.2833	-86.9645
39.669	-6.6812			70.7889	-77.4701
23.002	-4.0146			122.068	-126.082
86.337	-0.68123			118.829	-119.51
82.337	-6.0145			63.7725	-69.787
14.336	-4.0146			96.1591	-100.174
54.337	-4.0146			126.386	-130.401
91.671	-4.0146			106.955	-110.97
67.671	-2.6813			149.056	-151.737
119.67	0.65212			98.8577	-98.2056
57.67	-6.6812			67.0111	-73.6923
18.336	-2.6813			130.704	-133.386
97.004	4.1776			82.2268	-78.0492
37.129	5.511			80.0675	-74.5565
34.462	0.84423			69.2725	-68.4282
21.129	2.1776			78.9882	-76.8106
33.129	2.8443			74.1303	-71.286
27.129	4.1776			82.766	-78.5884
37.795	3.511			76.2897	-72.7787
29.796	0.8442			67.1139	-66.2697
18.463	2.1776			81.1467	-78.9691
35.795	4.8443			63.8754	-59.0311
14.463	2.1776			69.2725	-67.0949
21.129	7.511			79.5282	-72.0172
33.796	0.17753			77.3689	-77.1914
31.129	2.1776			66.0339	-63.8563
17.129	4.1776			80.0675	-75.8899
34.462	4.1776			76.8289	-72.6513
30.462	5.5109			139.98	-134.469
108.46	-0.48913			66.0339	-66.523
17.129	7.511			68.7332	-61.2222
20.463	0.84423			78.9882	-78.144
33.129	5.511			70.3525	-64.8415
22.463	-0.48913			76.2897	-76.7788
29.796	6.8443			71.4318	-64.5875
23.796	2.1776			76.2897	-74.1121
29.796	566.17			195.035	371.135
				132.424	-131.58
99.128	2.1776			66.0339	-63.8563
17.129	0.17753			77.9089	-77.7314
31.796	0.84423			183.7	-182.856
				73.5903	-74.0794
26.462	4.1776			88.1639	-83.9863
44.462	96.177			76.2897	19.8873
29.796	0.84423			76.2897	-75.4454
29.796	107.51			74.6704	32.8396
27.796	2.1776			93.561	-91.3834
51.128	0.17753			69.8125	-69.635
21.796	3.5109			79.5282	-76.0173
33.796	-0.48913			75.2096	-75.6987
28.462	4.8442			80.6075	-75.7633
35.129	-7.8197			124.51	-132.329
89.353	-9.8197			79.1696	-88.9893
33.353	-8.4864			82.4081	-90.8945
37.353	-7.153			81.3289	-88.4819
36.02	-5.8197			132.067	-137.887
98.687	-8.4864			79.1696	-87.656
33.353	-7.153			115.874	-123.027
78.687	-8.4864			77.5503	-86.0367
31.353	-6.4864			108.317	-114.803
69.353	-7.153			71.0731	-78.2261
23.353	-7.8197			91.0446	-98.8643
48.02	-5.8197			65.136	-70.9557
16.02	-6.4863			101.3	-107.787
60.687	-9.1531			121.811	-130.964
86.02	114.85			82.4081	32.4419
37.353	-5.8197			343.111	-348.931
				140.7	-149.187
109.35	178.85			68.9138	109.936
20.686	3.5136			105.078	-101.565
65.353	239.51			95.9025	143.608
54.02	-5.153			117.493	-122.646
80.687	26.847			82.4081	-55.5611
37.353	214.85			77.0102	137.84
30.686	229.51			86.726	142.784
42.686	207.51			77.0102	130.5
30.686	22.18			95.3625	-73.1825
53.353	30.847			100.22	-69.3733
59.353	201.51			105.618	95.8918
66.02	187.51			86.726	100.784
42.686	2.1804			82.9482	-80.7678
38.02	178.18			73.7717	104.408
26.686	-6.4863			91.0446	-97.5309
48.02	169.51			81.8681	87.6419
36.686	114.18			72.1524	42.0276
24.686	245.51			88.3453	157.165
44.686	162.18			81.3289	80.8511
36.02	102.18			74.3117	27.8683
27.353	112.85			78.6295	34.2205
32.686	7.5136			120.732	-113.218
84.687	78.179			74.8517	3.32728
28.02	114.85			78.6295	36.2205
32.686	166.85			73.7717	93.0783
26.686	-8.4864			92.1239	-100.61
49.353	165.51			72.1524	93.3576
24.686	186.85			75.3909	111.459
28.686	182.18			92.1239	90.0561
49.353	192.85			82.9482	109.902
38.02	166.85			89.4253	77.4247
46.02	87.512			80.2496	7.26238
34.687	97.512			78.0903	19.4217
32.02	67.512			82.4081	-14.8961
37.353	124.85			112.635	12.2146
74.687	84.179			76.471	7.70799
30.02	-6.4863			112.095	-118.582
74.02	71.512			87.266	-15.754
43.353	-7.8197			128.288	-136.108
94.02	-3.8197			147.177	-150.997
117.35	-5.153			89.4253	-94.5783
46.02	-7.8197			90.5046	-98.3243
47.353	-6.4864			128.828	-135.315
94.687	-3.8196			119.652	-123.471
83.353	216.85			68.2483	148.602
19.864	189.52			73.6462	115.874
26.531	190.85			68.2483	122.602
19.864	0.85259			74.1862	-73.3336
27.198	170.19			76.8847	93.3053
30.531	196.85			69.8675	126.982
21.864	214.19			76.8847	137.305
30.531	181.52			79.5841	101.936
33.865	192.85			71.4868	121.363
23.864	-5.8141			95.2378	-101.052
53.199	217.52			76.3447	141.175
29.864	-2.4807			174.584	-177.064
				74.1854	82.6646
27.197	9.5192			79.5833	-70.0641
33.864	182.85			72.0269	110.823
24.531	-2.4808			70.9468	-73.4276
23.197	-4.4807			63.3904	-67.8711
13.864	7.5192			79.5841	-72.0649
33.865	-4.4808			72.5661	-77.0469
25.197	1.5193			78.504	-76.9847
32.531	-4.4807			137.883	-142.363
105.87	-5.8141			92.5384	-98.3525
49.865	-1.1474			86.6005	-87.7479
42.531	-4.4807			70.9468	-75.4275
23.197	-3.8141			82.2826	-86.0967
37.198	-3.8141			94.1577	-97.9718
51.865	-2.4807			73.6462	-76.1269
26.531	0.18591			109.811	-109.625
71.198	-3.8141			75.2655	-79.0796
28.531	-3.1474			87.6805	-90.8279
43.865	-3.8141			80.6634	-84.4775
35.198	-5.8141			80.1233	-85.9374
34.531	9.5192			81.7426	-72.2234
36.531	-3.1474			90.9191	-94.0665
47.865	0.18595			108.731	-108.545
69.865	40.186			66.0889	-25.9029
17.197	64.853			75.2655	-10.4125
28.531	50.186			69.3275	-19.1415
21.197	50.186			73.6462	-23.4602
26.531	68.853			82.8219	-13.9689
37.864	-5.1474			75.8055	-80.9529
29.198	215.52			75.8055	139.715
29.198	-1.1474			89.2998	-90.4472
45.865	2.1859			102.254	-100.068
61.865	-5.8141			86.6013	-92.4154
42.532	62.186			74.7254	-12.5394
27.864	-2.4807			67.169	-69.6497
18.531	-3.8141			121.686	-125.5
85.865	209.52			75.2655	134.255
28.531	179.52			89.8399	89.6801
46.532	214.85			68.2483	146.602
19.864	-9.4923			77.968	-87.4603
31.869	-8.159			109.275	-117.434
70.536	66.508			111.973	-45.4651
73.869	-12.826			118.99	-131.816
82.536	-14.159			64.4737	-78.6327
15.202	325.84			78.5081	247.332
32.536	297.84			77.428	220.412
31.202	393.85			70.9509	322.899
23.202	-12.159			74.1894	-86.3484
27.202	-8.8257			68.2523	-77.078
19.869	230.51			72.5701	157.94
25.202	200.51			73.6502	126.86
26.536	327.17			72.5701	254.6
25.202	327.84			77.428	250.412
31.202	224.51			89.8431	134.667
46.536	263.17			69.8716	193.298
21.869	5.841			76.3488	-70.5078
29.869	5.1743			72.5701	-67.3958
25.202	-13.492			67.7123	-81.2043
19.202	-10.826			83.3659	-94.1919
38.536	-4.8257			77.968	-82.7937
31.869	-10.159			70.9509	-81.1099
23.202	91.841			76.3488	15.4922
29.869	5.841			104.417	-98.5757
64.536	-10.159			136.263	-146.422
103.87	-11.492			104.957	-116.449
65.203	-1.4923			87.1437	-88.636
43.202	-8.8257			76.8888	-85.7145
30.536	-9.4924			76.3488	-85.8412
29.869	-11.492			74.7295	-86.2215
27.869	-12.159			137.883	-150.042
105.87	211.84			69.8716	141.968
21.869	237.84			82.2859	155.554
37.202	48.508			72.0309	-23.5229
24.536	186.51			78.5081	108.002
32.536	181.17			70.9509	110.219
23.202	209.84			67.1731	142.667
18.536	160.51			69.3316	91.1784
21.202	253.84			79.5873	174.253
33.869	193.17			68.2523	124.918
19.869	72.508			114.672	-42.1645
77.203	88.508			116.831	-28.323
79.869	99.175			75.8087	23.3663
29.202	139.84			83.906	55.934
39.203	187.84			68.7923	119.048
20.536	124.51			71.4909	53.0191
23.869	119.84			66.093	53.747
17.202	-12.159			74.1894	-86.3484
27.202	239.17			72.5701	166.6
25.202	38.508			104.957	-66.4487
65.203	-12.159			95.241	-107.4
53.203	-10.826			103.877	-114.703
63.869	212.51			86.0645	126.446
41.869	154.51			70.9509	83.5591
23.202	179.17			65.5538	113.616
16.536	-10.826			110.354	-121.18
71.869	234.51			84.9852	149.525
40.536	230.51			77.968	152.542
31.869	226.51			79.0473	147.463
33.202	78.263			108.837	-30.5736
69.995	46.263			99.1208	-52.8578
57.995	116.93			82.3879	34.5421
37.328	72.263			79.1493	-6.88632
33.328	20.93			102.899	-81.9686
62.661	93.596			103.979	-10.3827
63.995	-0.40327			127.188	-127.591
92.661	26.263			92.6437	-66.3807
49.995	0.2634			98.5808	-98.3174
57.328	-2.4033			160.65	-163.053
133.99	6.9301			270.761	-263.831
				80.7686	-80.7686
35.328	1.5967			98.0408	-96.4441
56.661	2.2634			80.2286	-77.9652
34.661	1.5967			89.4051	-87.8084
45.995	0.26341			90.4843	-90.2209
47.328	-1.7366			176.308	-178.045
				124.489	-123.559
89.328	2.9301			105.598	-102.668
65.995	0.2634			96.9615	-96.6981
55.328	10.263			87.2458	-76.9828
43.328	9.5968			93.7229	-84.1261
51.328	5.5968			94.8022	-89.2054
52.661	2.9301			87.7858	-84.8557
43.995	4.2634			105.598	-101.335
65.995	2.9301			82.9279	-79.9978
37.995	4.2634			93.7229	-89.4595
51.328	2.2634			72.1321	-69.8687
24.661	2.9301			95.3422	-92.4121
53.328	4.9301			75.3707	-70.4406
28.661	2.2634			98.0408	-95.7774
56.661	0.93005			82.9279	-81.9979
37.995	2.9301			100.74	-97.81
59.995	3.5968			217.867	-214.271
				91.0244	-88.761
47.995	3.5967			95.8822	-92.2855
53.995	5.5968			80.7686	-75.1718
35.328	5.5968			88.325	-82.7282
44.661	4.2634			435.387	-431.123
	8.2635			95.8822	-87.6187
53.995	4.9301			100.2	-95.27
59.328	0.26339			126.649	-126.385
91.995	2.2634			92.1036	-89.8402
49.328	2.9301			176.308	-173.378
				113.154	-110.891
75.328	2.9301			126.649	-123.719
91.995	2.2634			115.314	-113.05
77.995	1.5967			85.0864	-83.4897
40.661	3.5968			103.439	-99.8419
63.328	-0.40328			90.4843	-90.8876
47.328	7.5968			96.9615	-89.3647
55.328	2.2634			95.3422	-93.0788
53.328	-1.0699			136.36	-137.43
103.99	3.5967			152.019	-148.422
123.33	2.2634			214.086	-211.823
				120.711	-121.781
84.661	2.2634			303.69	-301.426
				132.046	-129.116
98.661	0.26341			88.325	-88.0616
44.661	6.9301			101.819	-94.8893
61.328	-0.40327			94.8022	-95.2054
52.661	3.5967			92.1036	-88.5069
49.328	2.9301			119.632	-116.701
83.328	2.9301			131.507	-128.577
97.995	0.93007			112.614	-111.684
74.661	2.2634			101.279	-99.0159
60.661	2.9301			105.058	-102.128
65.328	0.2634			175.223	-174.96
				95.3422	-92.4121
53.328	-0.40327			146.619	-147.022
116.66	3.5967			156.334	-152.738
128.66	-0.40327			189.797	-190.2
				88.8651	-87.2684
45.328	12.93			191.416	-178.486
				132.586	-127.656
99.328	1.5967			119.632	-118.035
83.328	2.9301			107.217	-104.287
67.995	0.93008			81.3086	-80.3786
35.995	3.5967			89.9443	-86.3476
46.661	0.93007			143.38	-142.45
112.66	2.9301			88.325	-85.3949
44.661	0.93008			96.9615	-96.0314
55.328	6.9301			94.263	-87.3329
51.995	2.9301			84.5472	-81.6171
39.995	0.93007			94.8022	-93.8721
52.661	1.5967			106.137	-104.541
66.661	0.2634			84.5472	-84.2838
39.995	0.2634			92.6437	-92.3803
49.995	2.9301			73.2122	-70.2821
25.995	10.263			141.218	-130.955
109.99	1.5967			121.251	-119.654
85.328	101.6			119.092	-17.4915
82.661	1.6308			81.2325	-79.6017
35.901	0.96413			91.4875	-90.5234
48.567	33.631			95.2653	-61.6343
53.233	1.7705			81.6625	-79.892
36.432	0.43713			112.428	-111.991
74.431	3.7705			125.922	-122.151
91.097	-0.8962			108.11	-109.007
69.098	-3.3863			84.2436	-87.6299
39.62	-2.053			71.8293	-73.8823
24.287	-0.71964			74.5287	-75.2483
27.621	-2.053			63.1936	-65.2466
13.621	-2.7196			81.5451	-84.2647
36.287	-2.7197			146.319	-149.039
116.29	1286.3			177.677	1108.62
				167.427	1624.87
142.36	-73.689			163.645	-237.334
137.69	1432.3			186.316	1245.98
				185.239	1172.36
				150.149	1360.15
121.02	477.64			128.02	349.62
93.689	1293.6			182	1111.6
				151.768	1111.23
123.02	1428.3			163.645	1264.65
137.69	2898.6			197.489	2701.11
				182.915	2767.68
				159.168	2455.43
132.16	3029.3			251.468	2777.83
				155.387	2980.51
127.49	3401.9			132.176	3269.72
98.822	3027.9			160.787	2867.11
134.16	3257.9			141.89	3116.01
110.82	1274.2			189.465	1084.73
				127.394	880.806
92.916	1270.9			134.409	1136.49
101.58	1270.2			130.633	1139.57
96.916	1024.9			130.093	894.807
96.249	2087.6			130.093	1957.51
96.249	1428.2			136.028	1292.17
103.58	982.83			131.235	851.595
97.659	998.16			145.267	852.893
114.99	1190.8			160.383	1030.42
133.66	1166.8			145.267	1021.53
114.99	1008.8			174.414	834.386
				180.357	332.473
				156.602	384.228
128.99	506.16			185.749	320.411
				185.214	664.946
				148.505	572.985
118.99	760.83			144.19	616.64
