# Supplementary material for: Functional synapses between neurons and small cell lung cancer
Source: Nature. 2025 Sep 10;646(8087):1243–53. doi: 10.1038/s41586-025-09434-9 (PMC12571904; doi:10.1038/s41586-025-09434-9)
Supplement: Supplementary file 13 — Source Data Extended Data Fig. 7 [file 41586_2025_9434_MOESM13_ESM.xlsx]

## Sheet: Extended Data Figure 7c
#Source data for Extended Data Figure 7c: correlation between HOMER1 and VGluT1 intensities in the lungs of SCLC bearing mice
Non-averaged scans
Homer 1 line scans
370.25	410.92	399.92	383.59	373.25	314.25	308.92	296.25	294.92	254.25	223.59	190.25	189.59	164.59	135.59	129.92	141.92	141.25	142.25	135.59	152.25	179.25	182.25	192.25	166.59	171.25	202.92	194.25	204.59	162.59	142.59	139.25	141.25	145.92	112.59	121.25	120.25	115.92	121.59	108.92	111.59	120.92	117.25	109.92	102.25	101.25	87.92	94.92	88.587	67.921
453.59	380.92	423.59	381.25	322.25	314.59	300.25	259.25	234.25	215.25	210.25	219.25	187.92	173.25	185.59	182.59	188.92	232.59	223.92	236.59	216.25	254.92	236.59	255.92	246.25	262.59	253.92	195.25	198.92	249.59	204.59	192.59	182.92	155.59	175.92	172.25	173.25	158.25	134.25	117.59	144.59	128.92	136.59	139.92	150.59	152.59	138.59	147.92	138.59	153.59
370.25	297.59	266.92	242.59	275.59	282.59	320.59	286.25	299.25	257.59	241.92	239.92	234.92	226.25	192.92	159.92	167.59	188.59	150.25	133.25	162.92	171.59	197.92	194.59	226.92	172.92	182.25	156.25	180.92	151.25	124.92	126.25	112.59	99.254	107.92	119.59	75.92	127.92	103.25	112.25	111.59	151.92	138.25	105.59	144.25	155.59	132.59	146.92	114.92	123.92
410.92	396.25	398.59	390.92	346.25	303.92	229.25	269.59	255.25	207.25	181.59	178.92	156.25	180.25	189.25	192.92	131.59	163.92	144.59	156.25	186.59	200.25	198.59	179.92	144.25	156.59	133.92	170.25	165.59	117.25	113.59	84.587	127.92	126.59	123.25	125.25	122.59	113.92	103.92	111.92	139.25	145.92	138.92	123.25	117.92	123.92	109.92	152.25	139.92	95.587
422.25	372.92	452.25	428.92	391.59	341.59	325.92	248.25	252.92	260.59	230.59	196.92	201.92	200.59	178.59	203.25	196.59	159.25	173.92	175.59	138.25	161.59	163.59	173.59	138.92	149.59	143.59	133.25	115.92	139.59	93.254	149.59	122.59	108.59	99.92	102.25	98.587	73.254	79.254	90.587	94.254	105.59	111.25	104.25	82.254	101.59	98.254	107.25	89.921	115.59
326.46	315.45	311.45	284.45	349.45	302.45	270.12	297.12	269.12	256.46	257.12	183.79	200.79	204.79	169.46	158.12	151.12	164.46	119.12	120.79	87.456	86.456	80.123	69.79	74.456	81.456	84.79	90.79	74.79	66.456	78.457	95.789	84.123	69.457	88.123	74.457	73.79	75.456	68.123	50.79	44.457	67.456	44.457	34.457	52.457	28.79	51.457	44.457	53.457	42.79
313.75	272.09	282.09	270.42	315.75	277.09	228.75	220.75	240.42	200.42	194.75	180.09	213.42	217.75	181.75	201.42	185.09	182.75	181.75	143.09	126.42	117.42	167.75	160.42	179.09	173.42	180.42	140.42	171.09	180.09	213.09	157.42	197.75	210.09	229.09	204.75	215.42	193.75	187.75	224.75	200.42	175.42	198.75	161.75	174.75	188.75	140.09	176.42	144.42	196.42
414.42	394.76	337.75	383.76	304.75	367.09	304.09	293.42	305.75	279.75	294.09	232.75	190.42	249.09	187.09	205.09	166.42	178.42	189.09	170.42	151.09	169.09	159.42	122.42	137.09	120.75	129.75	138.09	132.09	130.42	98.085	85.752	86.752	88.086	88.086	68.419	77.753	72.086	88.085	91.752	93.086	95.086	98.753	100.75	112.09	132.75	114.42	124.75	106.75	117.09
299.09	312.09	299.42	286.42	343.42	326.75	323.42	315.09	288.42	262.75	261.42	247.75	260.75	251.09	300.75	229.42	214.09	239.42	249.42	234.42	196.42	202.75	164.42	187.75	173.42	165.75	149.75	169.09	151.75	150.42	159.75	158.75	140.09	153.42	128.75	139.09	150.42	150.75	145.75	147.42	137.75	136.09	102.42	116.42	126.42	111.75	119.09	105.42	104.75	128.42
471.76	431.42	426.42	363.42	399.76	391.09	378.09	360.75	391.76	375.42	334.42	320.09	321.75	304.75	314.09	286.09	227.09	262.09	195.09	249.42	229.09	186.09	185.75	211.09	217.42	198.09	225.09	246.42	233.09	213.42	198.09	175.09	191.42	166.09	143.75	156.09	135.75	159.42	164.09	200.09	197.42	186.09	175.42	193.09	160.42	202.42	224.09	163.75	174.75	173.42
249.09	233.42	279.75	221.09	305.42	244.75	310.09	289.09	297.42	281.09	277.42	285.42	278.42	271.09	278.09	251.09	256.09	254.75	257.42	280.09	264.75	284.75	266.75	245.75	253.75	222.75	214.09	180.75	225.42	194.42	214.42	219.42	201.75	198.09	186.42	207.42	201.09	169.75	215.09	213.42	219.09	243.09	190.42	203.42	243.42	210.42	206.75	200.42	240.09	234.75
242.42	272.42	283.42	354.75	338.75	319.42	317.09	248.42	275.75	289.75	234.42	251.09	216.09	220.09	226.75	227.75	219.42	210.42	248.75	216.09	222.75	239.09	190.09	195.09	168.09	185.42	196.42	182.75	197.75	168.75	182.42	218.42	135.09	178.42	173.75	178.75	175.09	203.42	159.75	173.42	181.09	166.09	210.75	188.09	186.42	166.75	159.09	204.09	191.42	173.75
317.75	339.42	355.09	345.42	305.42	301.42	264.42	273.42	255.09	277.42	228.09	195.42	251.09	222.42	216.09	189.42	160.09	190.75	185.42	142.42	166.42	148.42	133.42	123.42	81.752	83.752	68.753	57.086	56.753	51.753	58.086	41.419	43.42	38.753	28.42	21.086	14.42	17.087	24.753	32.42	11.42	15.087	21.087	-6.9133	6.42	0.41996	21.753	31.753	7.0868	-2.247
323.04	304.37	286.04	318.04	317.37	336.04	274.04	296.7	279.37	236.04	242.37	233.04	201.37	172.7	161.7	131.7	167.04	115.7	119.7	115.7	121.04	113.04	116.7	106.04	102.7	96.369	120.7	110.7	95.036	80.702	86.702	85.369	102.7	81.036	88.036	80.702	68.036	65.369	88.702	94.036	103.7	100.04	103.04	72.702	100.37	84.036	107.7	115.7	111.7	110.7
262.37	244.37	250.7	231.7	240.37	249.37	216.7	210.04	234.7	208.37	188.37	175.7	207.04	200.7	171.37	151.37	144.37	142.7	119.7	146.04	130.7	132.7	118.7	91.369	86.369	81.036	75.036	73.369	61.369	52.702	52.369	32.035	46.369	53.702	37.702	30.369	36.369	40.035	34.702	26.035	18.702	25.702	22.702	12.368	26.369	25.369	16.702	20.702	10.035	30.702
231.7	298.7	284.37	283.7	271.04	294.7	326.37	288.04	252.37	244.7	219.7	201.37	215.37	185.37	176.37	176.37	153.37	144.7	129.37	117.37	123.04	140.7	129.37	118.04	98.036	128.37	140.04	128.37	109.7	111.04	102.04	93.702	101.37	89.703	108.37	113.04	93.369	95.702	100.37	67.702	75.036	77.702	77.036	94.369	80.369	60.035	72.369	26.368	40.369	48.035
415.04	359.7	357.04	331.7	340.04	309.37	348.04	324.37	261.04	283.37	253.37	231.37	195.04	236.7	185.37	174.37	197.7	174.7	131.37	133.37	102.37	110.04	95.703	123.04	93.702	101.37	93.036	84.036	89.036	58.369	53.369	55.036	64.702	70.369	68.702	89.035	45.035	79.369	61.702	68.369	54.702	70.702	63.702	67.369	54.702	62.035	53.702	50.035	46.702	64.369
206.37	202.37	247.7	228.7	245.04	230.7	195.04	196.37	186.7	165.04	173.04	171.7	189.7	153.04	168.04	161.7	124.37	115.37	119.7	132.7	118.37	109.7	101.37	107.37	92.369	100.7	101.37	83.702	102.04	102.37	105.04	94.036	79.036	107.7	85.702	79.035	82.369	75.702	57.702	71.035	66.369	45.035	57.702	60.702	91.702	86.702	63.702	65.036	65.035	75.702
313.7	315.37	317.37	310.7	335.37	274.37	290.7	206.04	176.7	157.7	139.37	168.37	132.7	129.37	131.04	123.04	107.04	112.37	99.702	124.7	129.37	135.37	127.04	131.37	105.7	80.702	89.369	104.04	114.04	74.702	100.7	81.035	113.37	108.7	115.04	98.369	108.37	123.04	106.37	113.7	112.7	103.37	94.369	95.702	101.7	92.369	83.035	97.702	88.702	75.702
173.04	163.7	197.37	170.7	182.37	163.04	176.7	175.7	196.04	200.04	219.04	197.37	230.04	233.37	265.7	302.7	271.04	274.04	259.7	271.37	196.04	222.7	211.04	198.04	182.37	185.37	161.37	156.7	149.7	145.7	132.37	150.7	121.04	132.04	123.7	105.7	108.7	123.37	128.04	152.37	157.37	146.7	108.04	128.37	125.37	117.37	107.37	74.702	61.702	52.036
395.7	396.37	369.7	331.37	293.37	251.37	208.37	196.37	177.37	172.7	164.37	148.37	148.37	155.04	155.37	138.04	132.04	133.37	156.7	147.04	135.37	144.37	151.37	150.7	176.04	185.04	186.04	174.37	175.37	170.04	172.04	135.7	164.04	164.7	182.37	133.7	156.37	177.04	161.37	179.04	183.37	152.7	145.7	137.37	91.702	110.37	96.702	113.04	88.369	123.7
439.7	415.04	378.04	350.7	282.7	246.04	222.04	217.04	168.04	161.04	139.37	156.37	126.04	112.37	109.7	98.703	88.702	112.04	88.702	85.702	96.702	61.369	60.369	51.702	73.702	64.036	74.369	49.035	43.369	46.369	43.035	52.702	45.036	41.702	45.369	30.702	31.702	42.369	46.702	58.035	43.702	56.702	48.702	48.702	64.368	72.369	76.702	77.369	94.369	118.37
341.04	345.04	300.37	290.7	276.37	286.04	252.7	226.04	214.04	170.04	147.37	140.04	149.04	114.37	120.7	124.7	129.37	123.7	126.7	137.37	115.37	104.7	121.37	89.036	86.036	103.04	90.036	115.04	106.37	119.7	102.04	95.369	109.7	105.04	115.7	110.37	116.04	110.7	111.7	115.7	123.04	90.702	116.04	117.37	111.7	104.04	119.04	127.04	125.37	122.04
266.64	295.31	333.98	326.98	280.64	247.31	244.64	226.64	206.98	192.64	170.98	151.98	166.64	152.64	151.31	164.31	130.98	119.64	117.98	89.311	134.64	115.64	118.64	135.98	117.31	180.98	144.64	131.98	144.64	140.98	138.98	159.31	145.31	129.64	122.98	105.64	102.64	120.98	97.644	121.31	129.98	99.31	131.64	145.98	149.64	124.31	147.31	155.31	131.31	144.31
491.97	489.64	454.31	375.98	326.64	307.64	279.98	248.31	210.64	186.31	186.31	171.98	153.98	193.64	204.98	173.98	193.98	180.98	133.31	168.98	164.31	155.64	142.98	149.98	136.64	128.31	115.64	140.64	87.977	76.644	78.977	84.31	96.644	88.31	98.644	86.977	125.98	90.977	114.64	72.644	77.311	100.31	69.644	62.977	69.31	50.644	81.644	46.643	83.31	57.977
255.31	271.98	271.31	286.64	251.64	247.31	239.98	226.31	238.64	229.64	241.98	265.98	219.64	181.31	202.31	177.64	164.31	152.31	161.98	143.64	175.31	160.98	154.98	199.98	194.31	165.98	141.31	129.64	141.98	149.98	118.64	130.98	147.64	144.64	134.98	134.64	179.31	155.98	170.98	181.98	148.31	142.64	132.98	154.64	113.31	87.977	96.31	109.64	96.644	119.98
608.64	551.64	559.97	534.31	531.64	459.97	523.64	533.31	519.97	486.97	424.64	477.97	426.64	408.64	420.98	366.98	373.64	353.98	319.31	318.98	317.98	271.98	282.98	214.98	221.64	234.98	254.64	242.98	225.64	249.31	168.98	170.64	156.31	149.98	155.64	166.98	147.64	181.31	132.98	145.31	106.31	131.31	92.31	115.31	122.98	143.98	126.98	114.64	118.31	103.64
289.98	286.31	327.64	312.31	317.98	278.31	231.31	186.98	237.98	263.31	250.64	186.98	170.98	165.98	167.64	154.98	164.98	153.31	115.31	101.31	80.977	86.977	84.977	75.31	84.977	46.31	31.31	31.643	33.644	35.31	49.977	29.31	43.31	34.977	39.644	50.31	48.977	61.644	30.643	66.31	83.311	50.644	76.31	54.977	50.644	68.977	91.644	70.31	53.977	60.31
501.74	419.4	455.07	458.4	440.07	406.74	403.74	380.74	359.07	336.07	297.07	346.07	313.41	343.74	310.74	304.07	279.07	255.74	270.41	310.74	236.74	240.07	241.07	258.41	243.74	257.74	255.07	232.41	215.74	238.74	258.07	242.74	245.74	247.74	274.74	242.07	271.74	295.74	304.74	323.07	268.74	254.41	296.07	282.07	258.07	259.74	261.74	262.74	244.41	265.74
426.4	435.73	388.41	356.74	364.74	378.07	353.4	304.74	320.07	311.74	309.74	269.07	303.07	279.07	269.07	269.74	239.74	247.41	275.07	251.74	313.07	274.41	312.41	304.74	322.07	352.74	368.74	326.41	352.07	367.41	346.07	320.41	309.74	299.07	330.74	313.41	289.41	331.41	259.74	293.07	240.07	233.07	258.41	217.41	230.07	216.74	273.74	252.07	268.07	268.74
441.07	393.41	410.74	433.4	378.74	335.74	356.41	366.07	312.41	330.07	302.41	309.07	274.74	277.07	324.41	273.41	239.74	254.41	230.74	227.74	186.41	219.07	223.07	192.41	224.07	207.74	196.74	271.07	235.07	228.07	244.41	217.07	189.74	265.41	246.74	280.41	230.74	253.74	204.41	257.74	284.74	227.07	208.07	246.41	243.41	258.41	206.74	232.41	240.41	239.07
551.07	565.73	533.4	418.07	387.07	412.07	435.74	358.41	312.41	244.07	286.74	304.07	256.41	239.74	231.74	243.41	245.07	267.07	229.74	253.41	276.07	265.41	235.41	241.07	259.74	256.07	274.74	218.41	258.41	235.41	285.74	317.07	330.07	289.74	232.07	224.07	229.74	295.74	257.41	257.07	220.07	258.07	235.41	219.74	214.41	216.07	210.41	190.41	260.74	240.07
467.73	421.07	357.41	382.4	355.4	346.74	392.74	373.74	345.07	367.07	357.4	346.07	311.74	291.41	282.07	279.07	284.41	259.41	305.41	306.41	337.07	327.07	321.07	314.41	320.74	306.74	292.74	272.41	271.07	297.07	251.41	223.74	243.07	168.41	207.74	268.07	275.07	253.07	254.41	226.41	247.74	268.74	230.41	235.74	239.07	206.74	220.07	213.07	202.74	185.07
372.41	342.41	348.4	377.74	389.74	428.4	404.4	412.74	402.07	415.07	414.07	395.74	397.07	374.07	295.41	302.41	277.74	309.74	307.74	260.74	240.41	273.74	296.07	246.07	290.41	265.74	306.41	235.74	223.07	187.07	231.07	196.74	212.41	274.74	252.74	240.07	248.41	198.41	237.07	179.07	182.41	195.74	183.74	188.74	178.74	193.74	182.07	168.41	206.41	220.74
409.73	407.74	397.74	390.07	338.74	319.41	334.07	361.07	287.41	280.41	229.07	200.41	201.74	145.41	145.07	143.41	162.41	133.07	168.07	163.07	127.07	114.74	114.07	90.075	94.408	106.74	75.408	80.408	63.075	75.075	70.742	68.075	50.075	93.742	98.408	76.408	61.075	66.408	55.075	93.742	73.075	61.075	56.409	78.742	77.409	73.075	31.742	53.742	54.409	51.408
352.41	318.07	378.07	340.41	380.07	317.07	277.07	278.41	270.74	268.74	231.74	243.74	244.41	276.07	227.41	270.07	277.41	274.41	244.41	241.74	238.41	252.74	278.07	268.74	294.07	270.74	297.74	319.74	239.07	296.41	235.07	242.41	262.74	285.74	242.41	232.74	261.07	254.07	314.41	282.74	240.07	294.41	282.41	314.07	261.41	258.74	228.74	196.07	224.74	230.74
319.74	290.07	312.41	336.74	370.4	271.07	272.74	347.74	378.4	339.07	365.4	403.07	365.07	398.07	410.74	353.4	398.07	382.74	346.07	360.07	355.74	396.07	396.74	303.74	274.41	268.07	233.74	246.74	231.41	208.07	190.07	212.07	239.74	197.07	203.07	201.74	217.74	243.07	178.74	196.74	210.07	234.07	233.07	237.07	201.74	216.07	206.41	206.07	249.74	263.07
250.97	248.3	275.97	274.97	261.3	243.3	222.64	234.64	234.97	205.3	232.97	215.97	154.97	182.64	214.3	250.64	186.64	199.64	185.97	182.3	179.97	190.97	195.64	180.64	178.64	228.97	260.3	228.97	201.97	173.3	172.3	159.97	196.3	200.64	199.64	170.3	212.64	200.97	181.64	158.3	156.97	149.3	152.97	196.64	165.3	220.3	203.3	155.97	174.64	218.3
252.3	284.64	245.97	269.97	272.31	286.97	281.3	285.3	278.31	278.64	283.64	218.3	241.64	216.3	196.97	189.3	219.64	207.64	195.97	183.97	185.97	152.64	181.3	166.97	135.97	142.64	144.3	168.64	185.3	192.97	174.97	154.97	169.97	170.3	172.3	178.3	156.64	153.64	153.3	130.64	142.64	142.64	132.3	144.97	136.64	149.64	178.64	123.64	122.64	140.3
282.97	268.97	282.97	246.97	240.3	257.64	212.97	211.97	237.3	195.64	192.64	186.3	184.3	208.3	225.64	226.97	180.97	205.3	164.3	196.3	198.64	210.97	185.3	195.64	185.64	146.64	166.3	173.97	198.97	187.97	172.64	160.97	156.64	152.64	141.64	132.3	139.97	132.3	142.64	115.3	129.97	116.3	105.64	132.64	166.64	98.637	129.64	127.64	110.64	135.97
208.97	277.97	263.97	256.3	274.64	265.64	208.97	256.97	258.97	258.97	228.3	210.97	231.64	230.3	179.64	211.97	202.3	165.3	203.64	189.64	154.97	190.3	196.3	182.64	190.3	193.64	197.3	196.97	168.97	168.64	201.3	238.64	155.3	133.3	162.64	153.64	170.64	170.3	152.3	134.97	126.97	158.64	139.64	166.3	166.64	181.64	178.64	190.3	205.3	190.3
2224	2223.7	2129	1919	1843	1678.7	1688	1611.7	1616	1490.7	1478.7	1322	1260.7	1050.3	1042	915.99	765.98	753.65	606.32	475.99	354.32	301.32	281.98	271.65	282.32	247.32	250.98	249.32	198.65	243.98	220.32	167.32	167.32	130.32	156.65	139.65	148.98	209.32	183.32	106.32	69.982	86.983	60.649	56.316	51.316	65.316	89.316	57.649	89.982	94.982
373.94	346.94	328.27	332.61	305.27	327.27	310.27	323.27	301.61	279.27	283.27	273.94	260.61	214.94	207.94	213.94	194.94	190.61	178.27	214.94	197.94	212.27	247.61	217.27	220.94	216.94	206.27	173.61	218.94	210.27	194.61	206.94	196.94	197.61	183.27	160.27	122.61	154.27	139.61	117.61	133.94	119.61	128.94	112.27	148.27	129.27	145.94	160.27	147.94	149.94
301.27	317.27	294.61	342.27	335.61	350.94	383.61	339.61	343.94	339.61	325.94	312.94	330.94	324.94	357.94	383.94	389.94	402.61	396.94	416.61	426.94	378.27	389.27	377.61	403.27	379.61	392.61	373.94	369.28	355.27	346.27	337.61	346.61	357.61	338.27	329.27	328.94	302.27	280.27	251.27	251.94	215.94	205.27	194.94	243.27	227.94	228.27	197.27	171.94	191.61
378.61	385.27	423.28	454.61	462.28	445.28	456.94	410.61	370.28	320.27	273.61	218.27	251.94	265.61	260.94	247.94	225.94	196.27	186.27	154.61	146.61	110.61	117.27	89.272	92.939	84.939	113.94	78.272	88.272	68.606	68.606	56.939	83.606	76.273	78.939	67.605	48.606	72.939	77.606	89.272	72.272	69.939	62.273	86.939	79.272	68.939	55.273	72.273	64.939	77.939
371.27	352.61	356.27	370.61	354.27	345.61	392.94	368.61	420.61	401.28	391.28	387.28	347.61	348.61	339.94	349.61	354.61	361.61	358.94	319.94	282.94	318.94	306.27	318.61	296.27	268.61	241.27	257.61	229.61	200.94	202.27	211.94	214.94	235.27	251.61	248.28	219.61	197.61	194.61	193.61	221.61	229.61	227.27	217.61	219.27	234.27	223.94	220.27	193.61	190.61
543.28	571.61	566.95	632.28	592.95	584.95	582.61	549.95	497.61	520.28	489.95	515.61	501.61	451.94	397.94	407.28	379.94	343.94	349.27	349.94	322.94	313.61	281.61	244.61	209.27	189.94	188.27	157.27	154.27	125.94	102.94	79.939	47.939	49.606	45.94	19.606	34.939	21.606	18.273	-0.39349	24.607	0.60639	4.94	3.2733	26.273	22.94	5.6065	12.606	-5.3936	-2.7271
353.27	360.61	312.61	284.27	278.27	278.27	266.61	288.61	280.94	288.94	282.27	274.94	258.61	241.61	228.61	235.94	225.61	220.27	199.27	173.61	163.61	173.27	150.61	154.94	153.94	141.94	147.27	136.61	156.94	132.27	113.61	129.61	115.61	113.61	121.94	129.61	119.61	111.94	120.27	107.94	97.606	95.273	88.939	99.273	85.273	96.939	62.939	68.273	67.606	69.606
413.94	381.27	353.94	381.28	338.61	350.94	347.61	303.94	310.61	315.61	315.27	296.94	265.94	229.27	229.94	216.27	223.61	197.27	208.61	190.61	198.94	201.94	181.94	157.94	174.61	185.94	162.94	171.94	144.61	167.27	167.27	158.94	180.94	198.27	163.27	181.61	164.27	169.61	161.61	158.27	161.94	165.94	188.61	178.94	171.94	168.27	139.27	147.61	137.61	154.61
680.16	617.16	621.83	608.83	571.83	543.5	480.16	478.16	450.49	435.16	443.16	413.5	400.16	388.16	386.5	371.16	401.5	352.5	325.5	292.17	268.5	272.83	283.17	273.17	262.17	259.83	251.5	252.17	223.17	254.5	265.5	233.83	228.17	199.17	176.17	206.5	208.5	219.17	191.17	209.17	231.17	190.5	224.17	210.5	223.5	209.17	228.83	232.83	182.5	160.5
412.17	423.5	400.5	385.16	382.16	401.16	403.5	395.83	419.5	396.16	402.83	390.5	412.17	426.17	385.17	438.5	415.16	400.5	374.16	370.16	350.17	361.17	364.83	329.17	302.17	260.17	254.17	225.17	200.83	115.17	112.5	100.83	88.835	110.17	94.502	64.502	71.835	63.168	57.502	64.835	46.835	47.168	45.168	60.502	74.835	66.168	86.835	52.502	88.502	67.835
246.83	245.83	262.83	254.83	272.17	238.17	244.83	209.83	207.5	202.83	214.17	206.83	183.83	159.83	118.83	122.17	146.5	140.5	127.17	117.5	112.5	103.83	89.168	76.835	85.501	79.502	62.835	75.168	82.168	79.835	53.502	59.168	65.502	45.502	67.168	69.502	99.502	62.502	46.835	62.502	80.502	56.835	30.502	22.502	49.168	35.169	48.169	42.169	38.168	60.169
286.83	314.5	367.83	334.83	316.5	335.83	361.5	350.5	333.83	349.17	359.83	325.17	316.5	283.17	276.83	255.83	276.83	222.5	180.5	190.17	184.5	163.83	187.83	191.5	192.5	165.5	144.17	183.5	125.5	124.17	125.5	92.835	137.83	139.5	120.83	137.17	174.17	170.83	177.5	183.83	161.5	189.83	178.83	159.17	167.17	168.17	180.5	149.83	142.83	134.83
424.16	446.16	454.49	418.16	407.16	404.83	351.17	369.83	300.83	320.17	293.17	274.5	235.83	267.17	287.83	292.83	254.5	247.5	242.83	223.17	166.83	200.83	192.17	170.5	134.17	143.5	133.17	107.5	150.83	141.83	161.5	172.5	165.5	146.83	116.17	140.5	168.83	166.5	160.83	173.5	201.5	212.83	189.5	159.17	153.17	159.5	138.5	141.83	134.5	125.84
270.17	284.83	308.17	298.5	272.17	259.5	187.83	167.83	155.5	139.17	166.17	162.83	184.5	169.83	203.83	189.17	198.83	179.83	150.5	120.83	104.83	109.5	84.835	106.17	83.835	95.168	92.835	97.168	93.835	100.17	100.17	123.83	96.835	95.835	104.5	85.502	83.168	43.835	33.502	25.835	28.502	42.835	62.168	75.502	75.502	79.835	59.835	81.502	93.502	59.169
178.83	192.5	170.5	223.83	226.83	212.83	231.17	256.83	315.5	345.83	331.17	306.5	282.5	259.83	236.17	222.17	232.83	190.17	185.5	156.5	180.17	175.5	157.17	187.83	161.83	177.5	188.83	146.5	147.17	152.83	155.5	141.5	185.83	176.5	150.5	144.17	137.17	158.83	172.83	158.83	170.17	145.17	185.17	205.17	188.83	165.17	190.83	182.5	154.83	128.83
290.17	256.83	252.5	278.17	275.17	258.17	270.17	225.83	252.83	250.17	257.83	246.5	251.5	264.5	291.83	260.83	248.83	241.5	231.5	216.83	190.83	184.83	152.83	168.83	149.83	158.5	175.5	160.17	178.5	163.17	158.17	165.17	152.17	140.5	150.5	139.17	110.17	104.17	154.17	127.17	158.5	168.83	152.5	141.17	153.17	104.83	100.5	91.502	90.835	65.835
351.5	340.17	341.5	334.17	365.83	310.83	309.83	276.83	270.17	238.5	221.17	204.17	200.5	168.5	233.5	259.5	225.17	252.17	228.83	270.83	218.5	243.17	221.83	209.83	276.5	223.17	209.83	188.83	246.5	201.83	197.5	214.5	190.5	196.17	208.17	211.17	238.17	225.83	263.17	256.83	243.5	220.17	213.83	194.83	211.5	202.83	188.5	201.17	171.17	171.83
508.83	477.83	473.83	486.49	465.16	437.5	430.5	434.5	369.83	322.83	336.5	356.5	365.5	404.83	382.17	311.5	354.83	387.5	317.5	278.83	258.17	259.17	208.83	220.17	214.5	232.83	195.5	196.5	165.83	175.17	186.5	156.83	162.83	119.84	127.17	134.83	159.17	128.83	168.83	161.83	122.83	132.83	127.5	152.17	171.17	149.83	179.17	133.17	186.83	163.17
381.5	341.83	353.5	325.83	341.17	295.5	281.5	222.17	258.5	292.17	279.83	252.5	290.83	285.17	264.17	236.17	227.17	219.83	218.17	227.5	232.83	220.83	235.5	260.5	234.5	204.17	212.5	213.5	170.17	176.17	142.5	174.17	133.17	139.17	157.5	192.5	199.83	164.83	198.83	150.5	144.17	188.5	168.83	184.5	137.83	171.17	124.17	118.5	120.5	116.83
660.83	653.16	575.83	550.16	540.49	525.49	540.83	451.5	482.16	473.83	493.83	488.83	506.83	406.83	429.5	382.83	336.83	347.17	333.5	324.83	276.5	281.17	270.17	278.83	272.5	258.5	277.17	279.83	258.5	296.5	271.5	224.83	196.83	172.83	200.83	235.83	189.17	172.17	139.5	146.17	145.83	151.5	151.17	152.5	136.83	184.17	164.17	172.84	183.83	165.83
356.17	352.17	353.17	303.17	307.83	285.5	270.83	208.83	223.17	178.83	142.17	160.17	132.17	159.5	177.5	143.5	166.17	131.5	131.5	179.83	200.5	155.5	158.83	135.5	112.83	132.17	115.5	106.84	135.5	125.83	132.83	78.835	90.502	80.169	88.835	88.502	49.502	89.168	101.83	86.502	137.83	145.17	126.17	133.17	137.83	123.5	105.84	108.83	72.502	82.502
392.83	419.83	404.83	436.83	422.5	433.83	379.5	391.83	380.83	329.5	306.5	261.17	220.5	240.83	217.83	213.83	210.83	167.5	173.83	184.5	169.5	171.83	163.5	128.83	137.5	160.5	109.17	106.5	88.835	79.168	97.168	113.17	120.83	121.5	138.17	135.83	117.5	108.83	86.835	98.502	71.502	92.835	104.83	88.502	60.168	82.502	94.501	72.502	72.502	65.835
386.17	401.83	362.83	354.5	311.5	299.5	330.17	321.5	261.5	255.5	239.5	215.5	192.17	168.5	209.5	182.83	189.5	179.5	185.83	192.17	148.5	164.83	154.5	146.83	120.83	105.83	123.5	93.835	88.835	138.5	106.84	108.17	93.835	118.5	90.835	81.168	76.502	92.502	67.835	44.502	48.835	74.502	99.501	61.835	64.502	53.502	59.168	59.502	74.835	90.835
417.5	385.83	418.5	381.83	349.5	330.83	316.83	249.5	265.5	198.83	169.5	121.83	123.83	109.83	108.17	101.17	61.502	60.502	56.502	49.502	48.169	37.169	52.168	59.502	34.169	39.835	59.169	34.169	33.169	24.835	21.169	14.169	24.502	8.5021	3.1688	7.502	6.1689	6.1687	26.169	13.835	13.169	20.169	38.835	11.835	28.502	26.835	34.502	38.502	66.502	54.835
470.16	510.83	492.83	530.49	526.16	498.16	489.83	447.16	408.5	350.5	322.83	228.17	220.17	206.17	184.5	169.5	142.83	126.83	135.83	121.5	131.17	66.502	56.835	67.168	55.835	32.169	63.835	50.169	46.502	56.168	57.835	44.502	53.835	68.168	24.835	4.5021	28.835	13.169	-11.831	1.5024	13.169	-6.4982	-8.8311	-6.8311	0.50213	-4.4977	-11.831	20.835	5.5023	7.502
439.49	420.16	392.5	347.83	309.17	283.17	234.5	191.83	168.17	164.17	111.17	102.5	131.5	118.83	143.83	152.83	163.5	126.17	113.83	101.83	115.5	88.502	94.168	113.83	128.17	104.17	103.17	89.835	94.835	83.835	96.835	97.168	71.502	89.502	83.835	59.169	80.835	61.169	49.502	50.169	50.835	29.836	31.168	36.502	43.835	63.835	58.168	62.169	54.835	81.835
397.12	377.12	369.45	375.45	330.45	306.12	317.79	307.45	294.79	258.79	253.46	259.12	224.46	262.12	260.79	236.79	270.45	264.45	236.12	261.79	280.12	271.12	255.45	274.79	228.79	185.46	194.46	161.12	186.46	196.79	208.79	201.46	174.79	173.12	190.79	192.79	216.79	163.46	197.12	180.46	197.46	184.79	184.79	204.46	214.12	214.45	205.12	187.79	203.12	221.45
406.45	442.11	412.78	386.11	368.78	324.79	321.45	278.79	272.79	271.46	240.12	237.12	209.46	227.46	206.79	226.79	229.12	241.45	217.45	213.12	201.46	237.46	264.12	217.79	252.12	233.12	212.46	210.79	217.79	210.46	195.46	201.79	216.45	267.45	287.79	285.79	255.46	213.12	233.79	244.79	270.79	271.12	263.12	253.12	235.46	223.46	254.46	203.79	210.46	224.12
449.78	432.78	383.11	370.78	327.79	298.12	275.79	270.45	279.46	276.12	289.79	285.46	287.12	278.12	243.79	291.45	293.45	257.45	283.79	280.79	257.45	244.79	253.79	235.12	272.46	245.12	265.12	248.79	252.46	225.79	218.46	174.46	160.79	193.12	191.79	205.79	172.12	163.12	164.46	183.79	171.79	196.79	177.46	169.12	162.46	155.79	161.12	160.79	148.12	212.46
449.11	432.78	473.11	415.78	406.11	424.11	403.45	414.78	434.78	431.78	443.11	494.11	491.78	483.44	431.45	436.78	415.78	384.78	336.78	315.12	291.79	248.45	283.45	328.79	353.79	391.79	397.12	422.78	422.45	443.11	408.45	370.45	360.12	327.46	351.12	362.78	374.12	360.45	391.11	373.78	362.78	362.12	312.12	275.12	287.12	298.79	305.78	284.46	277.12	267.79
427.78	421.78	408.12	396.12	374.45	392.12	379.45	378.79	310.45	263.46	266.12	278.12	278.46	259.46	282.12	283.12	258.46	288.45	234.12	234.79	203.46	238.46	201.12	211.12	233.79	199.12	210.79	236.12	229.12	183.12	234.46	182.46	194.46	205.45	196.46	180.46	172.79	180.12	161.12	184.12	166.46	158.46	165.46	160.79	141.12	167.79	137.79	116.46	147.12	151.79
362.45	286.46	325.12	330.12	324.12	334.45	330.79	295.12	290.79	269.79	278.12	281.46	285.12	269.12	253.79	228.79	202.12	202.12	201.46	207.12	187.46	181.79	180.46	167.79	186.46	151.79	209.79	141.12	161.12	162.79	161.79	136.12	169.45	142.12	152.79	142.45	145.79	137.46	154.79	167.45	151.12	154.79	130.79	141.46	144.46	107.79	98.456	132.46	109.79	120.79
289.12	320.45	329.79	338.79	334.45	324.79	303.79	321.12	291.12	253.46	256.79	192.79	219.79	201.46	191.46	177.12	201.79	200.46	198.12	199.12	219.79	233.46	221.46	216.79	209.79	205.12	213.46	220.46	215.12	206.12	193.12	179.46	187.45	170.46	159.12	171.45	170.12	177.46	197.12	154.79	152.79	160.46	145.46	147.46	142.12	123.79	148.79	170.46	194.79	190.12
417.15	391.81	415.15	441.81	428.48	448.15	460.15	424.81	403.15	363.81	342.15	308.15	266.15	246.15	186.81	176.48	164.15	165.15	162.81	156.15	139.15	134.15	138.48	130.15	123.48	111.48	100.81	108.81	107.15	107.81	93.48	102.15	85.48	102.81	110.15	105.15	102.81	109.81	102.48	95.813	101.48	88.813	89.813	90.813	110.15	103.15	109.15	118.81	125.15	139.48
301.81	264.15	295.48	277.81	237.15	260.81	195.48	198.81	175.48	162.48	147.15	157.15	147.15	151.48	142.48	157.48	159.48	154.48	156.48	138.81	128.15	135.81	110.48	124.81	166.81	142.81	151.48	158.15	151.48	155.81	154.48	142.15	155.48	148.48	156.81	155.48	146.48	149.15	153.15	176.15	191.81	186.48	178.81	158.48	141.15	134.48	133.81	130.81	122.81	101.15
179.81	203.15	226.81	227.48	241.48	262.15	225.81	230.48	213.15	218.48	244.81	250.48	269.15	277.48	230.48	238.81	252.81	226.81	212.15	229.81	231.81	254.81	278.81	270.81	262.48	257.15	263.48	236.81	226.81	202.81	205.48	203.48	246.15	226.15	226.15	233.48	235.48	213.15	211.48	225.48	228.15	277.81	260.48	244.48	211.15	217.81	184.81	185.81	211.48	231.48
457.81	458.48	435.48	411.81	442.15	372.15	316.81	262.81	201.81	188.81	165.15	196.48	181.48	173.48	174.15	133.15	139.15	133.48	148.81	171.15	161.15	153.48	151.48	132.48	129.81	114.81	142.15	114.81	110.15	105.15	128.81	125.15	123.15	137.15	147.15	129.15	139.48	113.81	100.15	109.15	147.15	122.48	140.81	128.15	130.81	124.48	118.48	127.15	123.15	148.81
347.81	308.48	276.15	268.48	245.81	263.81	279.15	288.15	262.48	243.15	230.48	214.81	213.81	214.15	185.48	206.15	186.48	214.81	191.15	189.15	180.81	206.15	216.81	218.48	202.81	190.15	171.81	159.48	160.48	173.81	195.48	207.15	224.48	208.15	218.48	176.48	182.48	189.15	206.81	160.81	153.15	159.15	162.48	184.81	186.48	187.81	161.81	168.15	150.81	151.48
782.48	739.81	625.48	611.81	565.15	543.81	434.48	386.81	359.81	343.15	377.15	314.81	268.81	246.48	199.48	186.81	178.48	182.15	190.48	211.48	156.81	143.15	142.48	160.81	156.48	164.81	142.15	135.15	121.48	113.48	111.48	144.15	132.81	119.48	122.15	118.15	119.15	158.48	165.15	146.15	135.81	127.81	127.48	112.48	106.48	98.147	110.48	131.48	119.81	113.15
345.15	330.15	267.48	252.48	227.15	244.15	252.81	236.81	232.15	219.15	240.15	208.48	246.15	252.48	247.81	252.15	239.15	234.15	242.15	175.81	183.48	189.15	169.48	169.81	142.15	155.48	159.48	156.48	166.81	156.48	128.48	123.48	141.15	146.81	149.15	143.15	135.15	139.15	126.48	118.48	132.15	157.48	126.48	99.48	117.81	108.48	136.81	162.15	133.81	117.81
283.81	261.81	252.81	253.15	234.81	245.81	252.15	261.48	237.48	180.15	184.48	210.48	205.81	213.15	204.48	195.15	208.81	201.81	182.48	173.81	159.48	162.81	143.48	163.81	143.48	138.81	122.81	128.48	122.48	122.48	137.48	136.81	122.15	120.81	105.48	107.48	108.15	129.48	120.15	125.81	110.48	104.48	101.48	91.147	67.48	75.48	72.147	88.147	107.48	69.48
229.04	245.71	248.71	220.71	220.37	206.37	194.37	136.37	146.04	141.71	129.71	107.04	101.04	99.707	120.04	145.71	125.37	96.707	94.707	101.37	90.707	107.04	79.373	86.707	75.374	79.707	80.707	81.04	56.707	75.707	48.707	67.707	63.374	55.374	74.707	62.04	64.04	62.707	79.04	61.707	71.707	56.374	57.04	79.373	77.04	76.373	90.04	77.707	65.374	71.04
195.04	208.04	213.04	199.71	212.04	201.37	176.37	183.71	176.71	179.04	158.71	168.04	168.71	136.71	138.71	120.04	104.04	104.04	101.37	88.707	84.707	83.04	118.04	100.04	121.04	108.37	126.04	136.71	114.04	122.37	118.04	131.04	133.71	118.37	110.37	122.71	109.04	123.04	127.71	139.04	138.71	138.04	137.37	123.37	131.71	95.04	99.373	102.37	112.37	97.373
186.37	196.37	186.37	191.04	191.71	218.37	186.37	173.04	172.37	164.04	176.37	202.37	204.04	191.37	175.37	151.37	186.37	198.37	215.37	189.37	215.71	241.37	208.37	216.37	209.71	235.04	215.37	227.37	226.04	203.04	186.37	173.71	194.71	194.71	202.04	179.71	200.71	187.37	170.71	163.04	148.37	133.37	148.71	130.71	159.37	126.71	149.37	160.37	169.04	148.71
251.71	203.71	229.37	205.37	215.04	216.37	206.04	201.71	180.37	150.37	160.37	148.37	150.04	150.04	160.04	148.37	167.04	147.37	154.04	111.71	146.04	130.71	122.37	139.37	140.71	140.37	154.04	130.04	161.37	136.04	156.37	131.71	124.37	152.04	152.04	150.37	140.71	153.71	151.71	131.04	132.04	145.71	152.71	141.04	121.37	118.71	132.37	127.37	130.37	129.37
207.71	229.37	229.37	236.04	266.04	258.04	220.04	204.37	207.04	202.37	207.71	197.04	220.37	242.37	234.04	222.37	211.04	215.37	233.04	223.71	231.04	241.71	197.04	202.04	210.04	207.37	212.37	217.71	224.71	212.71	194.04	211.71	218.37	211.37	191.37	183.71	174.71	161.04	161.04	122.71	159.04	141.04	148.71	153.71	152.37	147.71	146.04	143.37	121.71	114.04
158.37	147.37	155.37	172.04	158.37	172.04	175.04	172.04	160.71	164.04	166.37	131.04	142.71	131.37	133.71	141.71	110.37	103.04	112.04	98.04	89.04	92.707	98.374	88.707	102.04	94.374	83.04	73.04	64.707	73.04	75.374	80.04	105.04	78.707	87.707	84.707	102.37	108.71	115.37	95.04	108.04	91.707	86.04	67.04	92.374	83.707	65.04	75.04	57.707	84.707
268.37	282.04	273.37	282.37	314.37	271.04	276.71	274.37	287.71	269.37	242.04	257.71	243.04	200.37	196.04	191.37	217.04	220.04	199.37	172.04	187.04	174.71	158.04	145.04	145.04	106.71	114.37	114.04	82.04	99.04	91.04	113.04	112.04	108.04	102.71	79.373	89.04	70.04	126.04	77.707	100.37	89.707	94.707	82.04	74.373	81.373	80.373	63.374	87.04	72.04
175.04	179.04	192.71	201.71	212.04	202.71	205.71	148.71	176.71	177.71	189.37	158.04	177.71	160.71	175.04	162.71	170.71	178.37	166.37	152.71	146.37	124.71	125.37	130.71	129.04	148.71	147.04	112.04	116.04	149.04	111.37	123.37	94.04	110.04	82.374	69.707	106.71	95.373	93.707	101.71	120.71	97.04	104.71	86.373	82.373	81.374	78.04	83.04	84.04	89.707
537.71	461.71	410.37	350.04	330.71	314.71	298.37	236.71	200.37	150.71	137.04	103.37	78.04	63.707	60.04	48.374	45.374	48.374	52.707	56.04	59.374	56.707	57.374	53.707	66.04	60.04	40.374	57.374	61.707	50.374	68.374	81.374	79.04	74.04	66.374	70.707	43.707	62.04	41.707	37.04	32.374	33.374	34.04	21.374	32.707	19.374	19.707	25.707	23.041	30.374
237.04	260.37	247.37	200.04	185.04	155.04	137.37	116.04	80.04	82.373	60.04	48.04	47.04	46.04	54.374	54.707	55.374	68.04	48.707	54.707	64.707	45.374	43.374	59.04	47.04	56.04	36.707	40.707	33.374	38.374	29.374	41.374	61.04	55.707	63.707	54.707	47.04	58.374	48.707	46.707	31.04	42.04	21.041	37.041	49.707	58.374	34.041	39.707	39.374	56.374
204.37	202.04	200.04	186.04	185.37	177.04	184.04	163.37	146.04	112.37	106.37	114.71	102.04	112.71	111.37	115.71	132.37	122.04	99.707	111.04	112.04	134.37	151.04	135.04	140.04	151.71	142.71	136.37	149.04	150.37	138.37	138.37	137.71	130.04	123.37	107.71	91.707	102.37	80.04	82.707	107.04	98.707	103.37	84.374	99.707	74.04	69.04	104.71	104.71	79.04
281.04	268.37	261.04	222.71	188.71	149.71	130.04	96.707	79.04	64.707	75.373	88.707	73.04	90.04	92.373	96.707	96.04	93.707	112.37	89.373	94.04	83.04	101.71	113.71	141.37	154.71	152.71	173.71	175.37	183.37	192.04	192.37	195.37	218.04	196.71	215.04	188.37	182.37	189.37	180.37	174.37	177.04	155.04	144.04	167.37	148.04	178.37	179.04	168.37	160.71
213.71	212.04	208.71	224.71	226.04	250.71	243.71	214.71	220.71	179.37	188.04	186.37	181.71	192.37	180.37	200.04	204.37	200.37	174.71	168.71	167.37	167.04	149.37	146.04	153.37	143.37	127.04	122.37	129.71	106.37	107.37	93.04	92.707	103.04	85.707	100.71	113.37	112.71	109.04	113.37	107.04	115.37	126.37	117.37	131.37	132.71	121.37	126.04	125.71	144.04
265.04	248.04	243.71	243.04	201.04	193.37	164.04	127.71	127.71	96.04	91.707	92.373	103.37	75.707	83.707	95.707	109.71	112.37	116.71	113.37	119.71	110.37	94.04	107.71	83.707	70.04	70.374	79.707	86.04	81.374	109.71	92.707	83.707	88.374	109.37	93.373	98.374	70.374	72.04	97.374	64.04	88.04	91.04	100.37	112.37	113.04	126.71	125.37	112.04	102.71
130.37	148.71	154.71	169.37	179.71	188.71	198.37	174.04	188.71	180.71	174.37	181.71	188.04	154.71	174.04	154.04	145.04	159.71	168.04	165.71	163.37	168.04	159.71	152.37	144.04	132.04	109.37	134.04	135.04	101.37	123.71	110.71	109.37	103.04	95.373	92.04	101.37	98.04	90.373	106.37	91.373	89.707	105.37	107.04	88.373	109.37	87.373	110.37	98.707	129.04
248.37	220.04	250.37	259.71	223.71	225.04	262.04	252.37	241.04	223.71	202.71	198.37	205.37	194.71	202.71	190.71	185.04	164.37	164.37	179.37	162.71	142.04	143.71	167.71	132.71	130.37	126.71	134.37	133.37	148.04	130.71	136.71	136.37	144.04	171.37	192.37	194.71	193.37	223.37	230.71	219.04	233.71	185.04	180.04	163.37	166.71	175.37	172.37	200.04	197.37
232.67	226	222.67	220.34	185	203.67	217	235	235.67	259.67	261	242.67	231	234.67	216.67	209.67	182.34	189.67	172.34	185.67	188.34	175	173.34	148	143	158.34	121.67	119	100	122	145	125	117.34	106.67	112.34	110.67	118.67	127.67	93.004	117.67	125.34	110.34	111.34	109.67	104	94.004	101.67	105.34	108.67	104.67
196	196.67	195	227.67	238.67	219.34	234.67	242.34	288.34	327	346.67	415	393.67	438	421	410.67	413	426.67	403	409	398	389.34	388	403	364	356.67	273.67	289.34	272	255.67	270	283	274	287.34	257.34	281	235	244.34	243.34	206	200.34	183.67	174	191.34	175.34	161.67	152.34	157.34	142	136.34
329.34	338.34	339	352.34	333.34	308.67	298.34	283.67	241.34	253.67	274	284	262.34	235.67	211.67	216.67	214.34	230	228	245.67	221.67	239.34	237.34	252.34	199	190.67	182.67	196	173.67	161	178.34	187	183.34	168	174.67	182.34	163.67	164	134.34	156.34	146	126.34	130.67	106	114.34	120.67	130.34	137.67	141	143.34
248.67	278	281.67	282.34	262.67	269.67	258.67	283.67	317	310	315.67	297	305.34	297.34	288.67	256.67	268.67	263.34	249.34	260.67	215.34	217.67	203.34	200.67	196.67	171	161.34	146.34	128.34	148	134.34	133.67	153.67	143.67	129	139.67	135.67	151.34	147.34	112	132	141.67	142.34	146	143.67	132.67	164	124	178.34	155.34
298	289.67	273.34	263.67	270.67	274	238.34	257.34	246.67	236	234	235.34	221	227.34	219	223.67	227.34	233	252.34	227.34	228	211	209.67	223.67	215.67	207.67	192.67	204	196	185	198	189	205	182.34	188.67	169	195.34	187.67	207	188	189.34	195.67	219.67	205.34	224	220	204.34	199.34	200	198
238.67	243.34	260	240.67	212	216.67	211.67	247.34	241.34	236	195.34	216.67	207.34	206	187	181.34	193	194	160.67	153.67	145	160.34	154.67	148.34	135	164.34	116.67	137	135.67	159	141.67	164.67	136.34	128	132	152	117	143	124	114.34	98.671	134.34	148	126	164.67	126.34	139.67	117	89.671	96.671
234.67	242	244	218.67	215.67	231	234	239.67	230.67	204	210.34	222.67	215.67	210.34	212.34	208.67	184	187.67	142.34	135	153.67	149.67	130.34	112.34	125	120	103.34	106	107	85.004	85.004	110.67	119.34	91.337	72.004	88.671	97.004	102.67	101	110.67	97.671	86.004	75.337	89.671	81.337	70.337	70.671	63.004	69.004	79.004
206	210	202.67	226.34	219.34	244	269.34	272.67	287.34	278	290	261	245.34	253.67	229.67	281.34	281.34	279.67	258	258.67	248.34	276.34	243.67	236.67	252.34	262.34	262.34	250.34	270.67	279.34	280	307.34	288.34	309	290.34	277	259.34	239.67	232	220.67	198.67	173	184.67	182.67	198.67	203.67	177.67	182	159.67	163.34
222.67	277.67	276	324.67	296	295.67	316.34	308.34	303	314	292.34	264.67	255.34	221	205.67	215.67	191.67	188.67	185	179.67	177.67	193.34	209.34	222	198.34	178	194.67	226	218.34	210.34	183.67	172.34	201	171.34	164.34	161	165.67	147.67	162.34	164.67	153	187	168.34	141.34	150.34	149.67	152	156	153.67	160.67
291.3	284.63	249.3	267.29	248.63	256.3	311.3	304.29	289.63	279.96	272.96	271.3	257.63	248.96	256.3	219.63	220.96	199.96	239.96	233.3	206.96	216.3	218.3	198.3	198.63	190.63	197.63	200.3	174.63	191.63	197.63	198.63	194.96	203.63	190.63	206.63	213.63	184.63	207.3	182.96	152.63	172.63	177.96	160.3	203.3	207.63	205.3	171.3	173.96	178.3
389.29	390.62	374.29	409.29	413.29	357.96	343.96	353.96	381.96	392.62	391.95	362.29	325.29	336.29	370.96	372.29	349.63	351.29	338.63	325.96	369.29	349.96	364.96	332.29	333.96	321.29	295.96	336.29	333.29	309.63	278.96	269.96	229.63	271.29	259.96	228.63	216.96	202.96	213.3	194.3	194.96	172.3	135.63	145.96	127.3	117.63	115.3	107.3	130.3	130.63
286.63	310.29	308.96	311.96	294.63	262.96	240.63	202.63	199.63	192.3	174.96	169.63	133.3	142.3	145.96	169.96	170.63	149.3	139.96	109.63	118.96	115.63	135.3	134.63	112.96	96.963	109.96	127.96	122.3	116.96	115.96	111.96	132.96	140.63	124.96	109.3	100.63	101.3	86.629	90.963	114.96	113.63	115.96	117.3	136.96	100.96	107.96	114.96	98.296	97.629
327.96	324.96	301.3	278.63	277.63	298.3	285.63	268.63	226.96	211.3	183.96	169.63	205.96	205.96	230.96	255.29	233.63	232.3	216.63	213.96	217.96	222.3	223.63	189.3	156.3	157.3	165.96	133.3	158.96	151.63	133.3	153.96	152.3	140.63	161.3	165.63	136.3	140.63	134.63	163.3	160.63	148.63	144.63	149.63	140.96	159.96	166.96	163.3	134.3	108.96
408.62	386.96	360.96	314.29	328.96	327.29	305.3	281.3	261.96	219.3	226.63	202.63	232.96	209.3	218.63	191.3	179.96	188.63	181.3	186.3	177.63	173.63	187.63	166.63	193.96	148.63	156.63	148.63	148.63	167.63	159.63	146.63	137.96	121.3	110.63	125.96	121.3	127.63	120.63	124.63	129.63	114.3	114.63	118.63	119.3	119.3	115.3	119.96	111.63	121.63
317.3	320.29	337.96	323.96	291.63	288.63	260.96	234.63	210.96	188.96	154.63	149.96	149.3	139.96	132.63	133.96	145.3	145.63	135.96	139.3	109.96	105.96	104.96	138.3	140.96	126.3	153.96	145.3	174.63	142.96	159.3	135.96	113.63	95.63	90.963	74.963	76.296	77.963	83.963	71.963	87.963	70.296	69.963	82.63	67.963	76.963	44.63	88.297	73.297	78.63
411.95	399.29	396.62	361.29	309.63	272.63	291.63	251.63	242.3	209.3	222.96	206.3	202.3	223.63	202.63	214.63	226.96	181.63	205.3	211.3	200.96	179.3	180.3	175.63	187.63	178.3	186.63	199.3	194.63	206.3	203.3	199.96	202.96	215.96	195.96	196.63	214.29	198.63	196.63	160.3	170.3	183.96	187.3	199.96	152.63	171.3	189.96	201.3	216.3	200.96
328.63	352.96	337.63	339.63	336.3	368.29	347.63	326.63	331.29	335.63	318.96	302.63	333.96	289.96	317.96	278.96	255.3	294.63	313.96	304.96	317.29	291.96	270.29	271.63	269.63	278.63	280.29	279.63	275.96	262.29	225.29	233.63	241.63	249.29	247.63	247.63	234.29	218.63	235.63	242.63	266.3	238.3	223.96	215.63	228.96	246.3	268.3	256.96	252.63	245.63
395.29	404.29	386.29	353.29	327.96	278.96	303.63	310.96	307.96	279.3	231.96	241.96	259.3	258.63	251.96	259.3	249.63	243.3	213.3	209.3	229.63	240.63	233.63	220.63	206.3	248.3	239.63	237.63	225.96	231.3	205.63	242.3	216.63	198.63	223.96	219.3	196.96	190.3	212.96	215.3	209.63	216.63	243.63	222.96	200.3	206.63	212.63	220.96	203.3	194.63
254.63	277.3	309.3	315.3	324.29	300.96	339.96	326.29	297.96	305.63	258.29	257.63	213.96	221.96	189.63	193.63	203.63	196.3	207.3	221.96	207.96	204.96	190.96	172.96	180.3	190.63	146.3	186.63	193.63	182.3	167.63	146.96	147.63	152.3	173.63	193.3	196.96	199.3	196.63	158.96	149.3	152.3	150.3	163.3	189.63	192.63	150.96	161.3	162.96	165.96
181.82	194.82	201.82	246.49	281.15	303.15	330.49	298.49	312.82	267.82	238.49	206.49	167.15	153.82	128.49	106.15	82.154	87.154	88.821	101.15	90.821	122.49	133.49	161.15	168.15	184.15	223.15	226.49	242.15	258.15	295.49	266.15	272.82	262.49	258.49	227.82	247.49	227.15	156.49	153.15	139.15	151.15	129.49	137.49	143.15	145.82	159.49	147.82	182.49	164.49
960.48	889.15	937.81	856.81	746.81	705.81	625.48	565.48	512.81	457.15	428.82	358.48	297.49	290.49	270.15	239.49	231.82	233.49	221.15	211.15	189.15	155.15	138.15	149.15	156.49	117.82	93.821	127.15	121.15	137.49	118.49	133.15	162.82	158.82	188.15	181.15	187.82	214.82	218.15	212.82	223.82	202.49	173.49	174.15	157.15	134.49	136.15	149.15	162.49	145.15
512.48	509.15	492.81	475.81	464.15	411.82	359.48	281.82	250.49	204.49	191.49	131.82	131.15	95.155	74.154	70.821	72.488	68.154	72.488	81.488	114.49	113.49	139.82	126.15	109.82	110.49	111.82	112.82	148.15	142.15	156.82	178.15	204.15	220.49	237.49	268.49	249.82	273.82	294.15	307.15	310.49	287.49	239.82	222.15	202.49	209.49	197.15	192.15	196.82	200.15
296.49	340.15	281.49	279.15	271.49	249.15	258.49	224.82	247.15	223.15	207.49	203.49	206.82	183.15	198.82	154.82	137.49	122.15	127.49	125.15	113.82	96.488	96.155	84.821	114.15	105.15	87.155	99.488	104.15	87.155	93.488	86.488	91.488	92.821	84.488	77.155	69.154	75.821	75.821	77.155	76.155	81.488	68.154	89.821	56.821	63.821	81.821	72.154	78.154	74.821
505.81	527.15	491.15	493.48	464.48	445.15	369.82	355.82	331.49	328.48	346.82	340.49	350.49	313.15	306.82	302.15	295.15	275.82	286.15	274.82	265.15	266.49	256.82	268.15	212.49	216.82	202.82	197.49	175.82	196.49	200.82	238.82	224.15	257.82	238.82	215.82	207.49	186.82	151.49	160.49	142.15	162.15	153.49	178.49	180.49	180.49	168.15	183.15	154.15	146.15
318.49	326.82	329.82	317.49	323.49	336.82	294.49	269.49	230.82	191.49	205.49	227.15	205.15	224.49	226.15	212.15	196.49	215.82	221.82	204.15	205.49	193.49	200.15	203.15	178.49	172.82	209.82	217.49	224.49	236.82	203.49	227.82	234.82	243.82	227.49	234.49	229.15	218.15	207.15	220.49	209.15	200.49	188.15	207.82	212.82	211.15	228.15	211.82	263.15	250.15
325.15	295.15	277.15	288.82	275.15	325.82	298.49	271.82	238.82	258.15	254.15	263.49	239.49	233.15	262.49	276.15	260.82	257.49	259.49	214.15	246.49	209.49	220.82	230.49	211.15	206.15	175.82	174.82	193.49	191.49	185.15	175.82	181.82	188.82	182.15	223.49	219.49	240.49	235.15	246.49	239.49	231.15	234.15	213.49	261.49	260.49	251.15	258.49	237.49	223.15
459.15	421.82	442.15	430.82	421.15	409.15	438.15	381.82	400.82	377.82	376.49	389.82	357.15	408.15	394.15	408.49	438.82	403.82	364.49	355.49	341.15	316.15	279.82	258.49	242.82	235.49	236.82	245.49	246.82	252.82	256.82	280.15	278.49	271.49	272.15	283.49	281.82	245.49	241.49	248.49	273.15	226.49	249.49	225.15	213.15	203.15	211.82	177.49	170.82	153.15
470.48	401.48	367.49	363.15	360.82	326.15	250.49	262.49	246.82	211.82	201.15	183.49	179.82	179.15	164.15	173.15	179.15	186.82	176.15	204.49	169.49	173.82	174.15	165.49	171.49	158.15	171.49	153.49	157.49	142.49	167.15	155.82	173.82	155.49	152.49	150.49	151.15	158.49	163.15	154.49	171.82	170.82	150.82	145.82	144.82	133.15	163.49	162.15	170.15	175.49
481.3	528.97	417.3	420.63	347.29	361.29	329.62	270.95	221.29	209.62	184.95	158.62	136.29	171.62	144.95	130.29	163.62	118.62	135.29	115.95	161.95	178.29	145.95	131.95	107.29	96.287	88.621	76.62	89.953	69.287	81.62	100.29	123.95	130.29	124.29	137.62	144.29	117.29	135.29	123.95	128.95	113.95	150.29	154.95	161.95	142.62	133.95	138.29	124.95	119.62
348.62	369.29	335.62	256.29	269.96	217.62	168.62	152.62	144.95	122.29	101.95	111.62	86.954	106.29	92.287	79.621	79.621	57.287	86.954	108.29	96.954	79.287	101.62	74.621	60.287	74.621	50.954	55.287	90.954	85.287	88.954	99.953	66.954	96.62	96.954	79.954	84.62	113.95	84.621	89.287	93.287	67.621	84.953	70.954	60.287	68.621	55.621	65.621	74.287	62.954
317.95	306.29	313.29	343.96	301.29	314.62	277.62	253.29	233.62	202.62	216.62	174.62	178.95	187.95	154.62	141.29	138.29	118.29	111.62	136.62	134.29	119.29	104.62	100.29	108.95	116.29	116.95	128.95	113.29	116.62	113.29	131.62	138.62	150.29	149.29	164.62	166.62	170.95	200.95	180.29	176.29	164.62	155.29	157.62	153.29	140.29	136.29	156.29	142.29	122.62
341.29	335.96	314.62	278.95	280.29	195.62	193.62	189.62	190.29	172.62	154.29	137.29	123.29	148.62	121.95	151.29	132.95	125.29	166.62	146.29	120.29	148.62	146.95	144.29	169.29	164.62	136.95	198.62	177.29	205.29	178.29	193.62	172.96	154.62	138.95	110.62	96.953	92.62	91.62	78.954	86.954	82.954	66.287	100.95	80.287	85.954	75.954	72.62	65.287	78.62
361.12	382.12	392.45	415.45	410.78	380.12	417.45	387.45	391.45	363.12	370.79	357.45	318.46	341.12	329.79	290.79	270.12	274.46	230.79	220.46	214.79	215.46	191.46	186.79	154.79	184.46	160.79	168.12	161.46	130.12	134.12	128.46	102.12	103.79	95.456	78.122	64.789	74.789	81.122	61.456	81.122	85.789	66.789	49.789	46.789	69.122	51.122	59.122	63.122	53.789
301.79	320.45	322.12	326.79	307.45	303.79	308.79	290.12	321.12	254.79	224.45	243.45	186.79	220.79	198.46	179.46	145.46	133.12	162.79	131.12	120.79	111.79	106.46	118.79	111.79	109.46	109.79	83.122	107.12	125.12	85.456	101.12	108.12	126.46	116.46	125.46	97.789	114.79	106.79	66.455	95.789	104.79	105.12	103.46	72.789	76.122	81.123	67.455	57.122	78.456
247.12	264.12	266.46	301.46	302.45	299.79	273.79	276.79	264.46	269.79	258.45	250.12	255.46	274.79	276.79	300.12	260.12	237.12	266.45	256.12	200.46	245.79	218.79	206.12	214.12	193.79	233.46	230.12	258.12	236.79	265.12	273.79	255.79	230.79	214.79	230.79	271.79	229.46	235.12	223.12	223.46	202.12	205.46	220.46	185.46	170.79	184.46	156.46	153.12	139.79
423.11	455.45	375.11	355.12	355.12	366.12	377.45	409.11	435.11	408.11	382.12	341.45	353.45	311.12	296.45	319.12	298.79	320.79	303.12	298.12	316.45	327.45	266.12	290.79	266.79	305.79	304.45	295.12	270.12	237.46	210.12	222.46	200.46	216.46	223.79	193.12	215.79	207.45	177.79	181.79	181.12	206.46	197.79	231.12	214.79	190.12	196.12	197.12	212.46	190.46
527.77	519.77	501.77	503.77	519.44	511.11	505.78	515.77	495.78	510.44	471.11	460.11	417.45	401.12	362.12	391.78	424.78	426.78	377.45	339.45	362.45	354.45	356.45	364.78	306.45	315.78	302.45	308.12	262.45	241.12	244.12	209.46	188.46	171.46	146.46	145.12	126.79	128.79	145.12	137.79	121.46	101.46	103.46	104.46	99.123	95.456	77.123	93.123	95.789	100.46
324.45	360.45	360.78	329.79	347.12	340.79	340.45	306.46	265.46	266.12	257.46	209.12	217.12	219.46	192.46	188.79	164.46	161.46	115.12	114.12	84.789	102.46	111.46	91.456	117.79	105.79	85.789	102.46	88.456	82.122	95.789	63.789	85.789	75.456	63.456	79.122	85.789	76.122	49.122	63.456	58.789	64.122	56.122	36.455	61.789	49.789	51.789	46.455	53.789	60.789
264.72	263.38	265.72	261.72	234.05	217.05	159.38	167.72	119.38	105.38	101.72	67.383	75.049	77.716	57.049	41.049	67.716	73.383	73.049	66.716	63.716	81.716	52.716	70.716	59.383	47.382	53.716	37.716	54.716	50.049	67.383	52.716	37.382	44.716	37.382	36.382	39.049	28.716	40.716	49.716	28.716	37.716	22.049	30.049	29.382	28.049	27.049	36.049	20.049	31.382
170.05	178.72	190.38	199.05	197.05	184.38	177.38	146.38	138.72	127.72	138.72	128.38	141.38	139.72	147.72	152.05	156.72	154.72	143.72	172.38	143.38	109.38	110.38	123.72	123.38	104.05	93.049	83.049	95.716	104.38	99.383	106.72	118.72	97.716	114.05	112.38	121.38	124.05	126.38	136.72	121.38	119.72	112.72	100.72	111.38	106.05	108.05	112.38	90.716	111.05
305.38	303.72	321.38	283.05	276.38	254.38	228.05	212.38	192.05	177.05	173.38	169.05	153.38	136.72	91.716	89.049	62.049	58.049	53.383	38.383	65.049	47.049	61.716	51.383	38.382	30.716	29.716	25.049	27.049	33.716	17.049	20.049	32.716	20.049	15.716	25.382	15.716	8.7156	17.382	6.0489	6.7156	21.716	12.716	22.049	14.716	12.049	11.049	23.382	8.7157	5.3823
363.15	367.47	359.81	320.81	316.48	317.81	321.14	326.81	296.48	270.14	255.81	282.81	284.15	267.48	250.81	223.81	227.48	222.81	212.15	220.48	208.48	199.15	185.48	175.15	163.81	149.48	161.15	170.15	152.48	124.48	142.15	147.81	165.81	154.15	161.48	142.81	136.15	134.15	129.81	127.15	112.48	119.48	116.48	111.48	96.479	78.812	81.812	98.812	99.812	65.146
193.15	201.48	166.81	183.81	207.48	203.81	217.81	200.15	193.48	191.15	187.48	217.15	224.48	223.81	204.15	208.48	193.15	193.81	224.48	211.48	185.15	149.81	181.48	210.15	187.48	221.15	188.48	180.81	182.15	148.48	142.81	146.48	163.48	140.81	152.81	118.48	119.48	133.81	116.15	140.48	136.15	160.48	103.48	113.81	139.81	116.15	128.48	164.81	143.48	117.81
211.15	190.48	222.48	191.81	182.15	182.48	211.81	229.15	217.48	196.48	208.81	221.15	239.15	234.81	257.48	253.81	257.81	260.81	271.15	276.15	287.14	251.15	284.81	292.81	252.15	233.81	247.15	262.48	255.48	240.48	237.48	229.81	258.48	205.81	214.48	213.48	202.48	213.15	271.48	213.15	249.15	212.48	204.15	187.81	193.48	183.48	206.15	169.81	165.48	152.15
204.48	221.48	235.81	250.48	247.15	220.81	205.81	198.48	197.48	172.15	152.15	143.48	118.15	174.48	146.15	169.15	171.48	160.81	140.81	166.81	150.48	160.48	170.15	170.15	173.15	178.48	196.48	186.15	198.81	172.48	184.15	201.81	164.15	190.81	169.48	157.81	212.15	186.15	147.48	173.48	192.48	165.48	155.15	173.15	148.15	156.48	152.48	131.15	158.81	169.48
361.81	329.48	294.81	305.48	279.48	240.81	251.15	241.81	205.48	194.48	185.48	185.81	170.48	162.15	153.48	160.81	151.48	179.81	168.81	170.81	204.81	193.15	211.81	204.15	193.48	204.15	200.81	183.48	166.15	195.48	171.48	166.48	188.48	192.48	194.81	183.81	173.15	195.81	165.15	194.81	191.48	203.15	213.48	225.81	233.15	219.15	178.15	163.48	193.48	186.81
374.47	329.14	345.48	306.15	279.81	249.48	272.15	276.48	239.81	203.81	195.81	223.15	231.81	196.48	194.81	185.48	168.15	155.15	147.15	178.15	195.15	186.15	167.81	154.15	180.15	163.81	170.48	168.15	167.48	161.48	141.15	155.15	138.15	139.81	138.48	168.81	148.48	148.48	147.48	166.48	168.48	174.48	140.15	151.15	165.15	140.48	146.81	127.48	159.48	133.48
251.15	283.81	294.14	345.14	355.47	339.81	305.14	272.48	305.81	328.14	324.48	265.81	265.14	270.81	244.15	252.81	297.14	286.14	283.81	271.81	252.48	232.81	204.81	221.48	222.15	194.15	213.81	180.48	204.15	205.48	213.48	193.15	180.48	193.81	183.48	155.15	152.15	182.81	178.81	160.81	147.81	158.48	157.81	159.81	171.48	146.15	166.15	148.15	156.48	158.15
217.15	227.81	192.81	237.81	198.81	183.81	173.81	173.48	158.15	165.15	164.48	157.15	141.15	160.81	149.81	151.81	175.15	146.48	147.48	175.81	166.48	174.81	186.81	183.48	182.81	190.48	174.81	162.48	175.81	183.48	185.48	197.15	189.81	154.48	175.15	175.48	222.81	190.81	182.81	196.15	212.48	206.48	215.14	209.81	214.15	181.15	180.15	154.81	159.15	185.48
231.81	220.81	252.81	245.15	267.48	281.48	275.81	302.81	281.15	304.14	279.48	314.14	288.81	294.81	269.14	271.81	252.48	250.48	220.81	219.15	195.48	177.81	163.81	175.15	163.81	170.81	173.15	167.15	185.15	185.15	201.81	179.81	152.15	150.48	146.81	155.15	158.48	147.81	127.15	144.15	121.15	125.48	114.48	128.15	119.81	123.81	151.48	92.145	97.812	120.48
399.8	377.14	394.81	365.14	298.15	255.14	244.48	228.81	219.81	170.81	173.15	151.81	139.48	126.48	135.81	131.48	135.15	109.81	155.48	148.15	135.15	123.81	136.15	141.81	135.15	131.81	136.48	115.15	119.81	136.48	121.48	126.48	144.81	158.15	170.81	148.15	165.48	160.15	175.48	168.81	180.15	168.15	196.48	187.15	164.15	184.15	185.48	185.48	161.81	147.15
304.48	272.81	277.81	257.15	237.15	242.81	274.81	248.81	230.81	239.48	198.48	197.48	199.48	194.81	181.15	175.15	168.81	144.81	148.15	149.15	152.81	138.15	196.15	168.15	181.81	202.48	176.81	188.15	173.48	179.48	164.48	157.81	160.15	156.81	199.15	191.81	161.48	148.48	147.48	165.48	204.48	174.15	176.15	160.48	159.15	154.81	148.81	181.15	184.48	168.15
207.81	266.48	246.48	242.15	216.81	215.48	240.81	235.15	227.48	235.15	236.15	195.15	223.15	167.81	173.48	183.48	168.81	172.15	130.81	157.48	168.48	140.48	153.81	115.15	92.479	112.48	124.15	113.48	141.15	136.48	146.48	141.48	143.48	145.15	134.81	178.81	134.48	184.15	154.81	174.81	136.15	129.48	128.81	141.15	138.48	151.48	130.15	142.15	136.81	147.48
242.48	257.81	253.15	264.15	246.48	241.81	219.81	201.81	187.15	182.81	185.81	175.15	160.81	161.48	147.15	147.15	134.48	120.15	121.48	122.15	105.15	130.48	115.48	123.15	99.145	111.15	137.15	137.15	134.48	129.48	143.15	158.48	146.81	164.15	130.15	168.15	157.81	131.48	122.48	134.15	131.15	130.81	130.81	140.48	159.48	110.15	129.81	155.48	133.81	147.15
241.81	256.48	269.48	241.15	263.15	227.48	222.48	216.81	207.81	226.48	219.81	208.15	209.15	189.15	173.48	167.81	175.48	163.15	160.81	172.81	168.15	166.48	167.15	157.15	171.48	138.81	181.15	155.81	194.81	193.81	195.81	187.48	210.81	183.81	189.15	173.81	183.48	230.15	191.81	190.81	165.15	156.48	158.81	165.81	166.48	187.15	184.48	181.48	178.81	191.15
242.29	229.96	244.63	223.29	237.63	210.29	197.63	161.63	187.29	172.96	179.29	157.29	132.96	150.63	132.63	115.63	107.29	133.96	131.63	144.96	133.63	113.96	98.294	124.96	107.29	131.96	97.961	97.294	77.628	85.628	87.628	90.961	92.294	95.628	88.628	113.96	88.295	100.96	89.294	80.294	77.628	88.294	94.294	99.294	117.96	99.628	99.961	91.961	82.294	97.628
271.63	283.96	278.29	290.96	263.29	238.96	191.63	166.63	149.63	118.96	97.628	108.63	116.96	112.29	96.628	115.63	100.29	102.29	87.628	91.628	88.295	59.961	81.961	74.295	83.628	82.295	85.961	85.961	81.295	76.294	82.294	86.295	84.628	94.961	101.96	106.63	119.96	123.96	91.628	105.96	96.961	90.628	108.29	94.961	106.29	113.63	120.29	99.961	132.29	103.96
297.63	291.3	324.3	317.3	281.63	277.29	269.63	258.63	271.96	266.63	232.63	217.63	196.96	196.29	194.63	208.96	186.63	177.63	175.96	167.29	159.63	137.96	169.29	173.63	141.63	138.29	137.29	139.63	137.96	161.63	155.63	120.29	153.63	142.96	140.63	153.63	158.63	179.29	177.96	143.96	153.63	157.29	162.63	192.96	196.63	178.3	157.29	144.63	143.63	141.29
262.96	256.63	220.96	234.63	245.96	260.29	235.96	216.29	199.96	199.29	172.63	182.96	185.96	170.29	169.96	126.29	153.96	162.63	158.29	142.96	164.63	135.29	147.29	127.63	96.294	127.29	93.628	87.961	118.63	118.29	125.63	96.294	87.628	75.961	73.961	95.961	82.627	85.627	92.627	83.294	60.294	57.961	58.961	55.627	78.628	73.628	75.294	53.294	62.628	75.628
430.97	380.63	397.97	375.3	397.97	335.3	315.97	309.63	293.96	254.3	230.63	211.96	204.29	164.63	162.96	146.63	148.96	178.96	170.29	149.96	119.63	142.96	164.29	169.96	143.96	137.29	149.63	120.29	121.63	95.628	99.295	93.295	86.961	96.961	104.29	90.628	100.96	89.961	75.628	112.63	94.294	100.96	76.628	63.294	73.961	85.961	94.628	92.628	103.29	97.961
184.29	201.63	202.96	159.29	156.29	172.96	183.63	204.29	221.63	207.29	224.96	238.96	268.63	284.96	218.29	212.29	183.96	156.63	158.29	156.63	156.63	139.29	165.63	171.63	127.29	125.96	124.96	130.29	125.96	118.96	105.29	123.96	127.96	123.29	107.96	131.96	125.29	116.29	144.29	146.29	126.29	129.29	133.96	95.961	117.63	124.96	103.63	84.628	91.294	99.961
374.66	363.66	355.32	338.66	310.65	288.32	285.32	222.99	165.32	153.99	164.32	127.99	145.32	141.65	123.32	134.32	134.99	125.65	154.32	118.99	111.65	114.66	126.32	91.655	132.99	118.99	109.66	106.32	114.66	125.66	127.32	120.32	108.66	121.32	100.32	112.66	114.99	104.99	103.99	100.32	127.32	98.988	101.32	105.66	88.655	75.322	75.322	54.322	48.656	46.989
335.99	312.99	301.99	295.99	308.66	279.32	275.65	228.65	203.99	174.99	170.99	161.65	176.99	196.65	180.32	148.65	148.99	148.32	118.99	112.99	98.988	121.99	130.32	105.99	131.65	77.988	97.322	90.322	104.65	97.988	118.65	93.655	101.32	116.65	102.99	99.655	95.321	94.655	99.321	99.988	96.655	93.988	105.32	79.321	83.322	89.655	77.655	67.989	75.989	57.322
248.65	267.66	267.99	241.32	259.99	244.99	264.65	243.65	242.65	229.32	223.99	194.32	228.65	184.65	174.99	158.32	161.32	178.99	168.99	178.65	185.32	178.99	158.99	144.65	126.65	138.99	123.65	112.65	107.32	102.65	113.32	104.65	112.99	101.32	110.99	92.655	123.32	106.32	129.99	108.99	113.32	145.32	116.65	98.322	126.32	136.32	126.99	95.321	116.99	115.99
424	401	359.99	308.32	302.99	259.99	261.99	262.32	235.99	211.32	205.32	210.32	157.32	157.99	135.65	158.65	172.99	145.32	152.99	145.32	128.65	132.99	105.65	125.65	122.65	122.65	124.99	114.32	95.988	87.321	127.65	89.988	131.32	124.65	89.655	96.322	114.99	99.321	117.32	91.322	86.322	104.32	117.65	108.32	115.99	120.32	129.66	102.32	114.65	118.99
496.2	503.87	529.2	542.53	594.53	582.53	538.2	527.2	476.2	470.2	445.2	419.2	435.53	401.86	376.2	373.53	331.53	328.2	284.53	301.2	286.86	252.86	243.53	233.2	197.86	180.86	167.53	175.86	174.2	152.86	139.86	128.86	145.86	142.53	124.86	119.2	133.86	130.53	114.86	115.2	104.86	92.196	94.196	101.2	95.196	63.529	94.196	63.863	38.529	37.863
281.53	249.53	247.86	282.2	277.53	221.53	193.2	179.86	191.86	156.86	142.2	152.86	144.53	141.86	125.2	136.53	141.86	150.86	114.2	125.2	96.529	112.2	116.2	135.86	154.86	138.2	137.2	141.53	137.2	143.53	116.86	147.2	148.2	144.86	153.2	136.53	155.2	138.86	126.86	147.53	133.2	125.86	123.86	122.53	151.53	114.86	117.2	85.863	113.2	87.196
308.2	281.2	278.86	277.86	263.86	284.2	296.2	295.2	281.2	241.86	260.53	227.53	203.53	194.86	206.2	181.86	212.86	212.86	219.86	199.53	176.2	166.53	154.53	132.53	155.2	134.86	134.2	133.2	108.86	117.86	131.2	124.53	105.53	87.196	82.196	77.529	76.196	102.2	101.2	124.86	114.86	79.863	94.529	114.2	81.529	92.863	81.863	77.196	68.529	110.53
248.2	238.86	259.86	272.53	236.53	220.53	211.2	181.2	219.53	168.2	170.2	153.86	156.86	173.2	179.86	183.2	182.86	183.86	193.86	194.53	179.53	173.53	172.2	160.86	186.53	186.86	189.2	169.53	196.86	166.2	167.86	168.2	185.53	169.2	202.2	175.2	190.86	188.53	159.53	163.86	144.53	143.2	160.86	141.2	187.86	169.2	131.86	138.53	171.86	149.86
308.2	327.53	282.86	310.2	314.2	303.53	300.2	253.2	246.86	249.86	241.53	219.86	211.53	194.86	201.2	221.2	250.53	224.86	244.53	215.86	190.2	189.86	191.86	169.53	192.86	199.2	205.53	194.86	173.53	170.2	200.53	195.2	203.86	215.86	229.86	215.2	222.53	200.53	205.86	196.86	205.2	244.2	207.86	234.2	194.53	184.53	206.53	180.53	219.2	207.53
284.29	261.62	220.62	243.62	204.29	216.96	181.96	162.96	151.29	130.29	105.62	80.623	81.956	73.956	72.956	53.289	60.289	60.289	56.289	52.623	63.289	57.623	45.956	34.289	40.956	40.956	49.956	63.289	41.956	45.956	70.956	48.289	74.289	68.289	61.289	48.289	48.289	49.623	56.289	57.289	51.289	54.956	35.956	49.289	21.956	30.956	32.956	25.956	38.956	32.956
222.29	216.62	241.29	217.29	236.96	218.96	228.96	230.62	217.62	204.29	186.96	188.62	155.62	151.29	138.29	126.62	128.96	104.29	105.62	104.96	83.289	81.623	82.289	68.289	64.623	73.289	72.956	70.623	51.623	47.623	32.623	32.956	47.289	55.956	37.289	46.623	65.289	60.956	61.289	61.623	52.956	58.623	68.289	65.623	63.289	77.289	82.623	74.623	81.289	85.956
359.62	356.96	377.96	333.62	323.29	269.29	266.96	226.96	212.62	172.29	161.29	121.96	112.62	111.29	103.29	100.29	91.956	85.956	98.623	95.956	69.956	80.956	97.289	93.289	69.289	64.623	65.623	51.956	56.289	62.289	47.623	58.623	70.956	39.623	56.956	76.289	81.956	70.623	57.623	67.289	53.289	48.289	51.956	70.623	60.956	51.956	44.956	55.623	64.956	65.956
306.29	303.96	282.62	290.96	260.62	267.62	250.29	229.96	208.62	185.62	163.62	174.62	161.96	160.96	135.29	106.29	122.96	122.62	109.96	102.62	113.62	93.289	114.29	113.29	103.96	107.62	95.956	97.623	88.623	71.956	66.623	69.289	80.623	85.289	68.956	76.956	76.623	60.623	50.956	50.289	41.956	46.956	32.289	42.289	34.623	41.289	33.623	31.289	44.289	34.289
312.96	305.62	273.96	289.29	263.29	259.62	204.96	185.62	174.62	134.62	137.96	107.62	101.62	112.62	107.29	114.29	112.96	118.62	125.96	114.96	97.289	104.29	98.289	94.623	84.289	63.289	67.623	60.623	54.623	68.956	61.289	51.956	62.289	55.623	39.289	56.623	51.289	57.956	57.289	57.623	55.289	53.956	69.956	62.956	55.289	69.623	47.623	67.956	57.956	59.289
221.62	195.96	207.62	192.62	186.29	185.29	143.29	147.96	151.62	130.96	100.62	97.623	97.623	76.956	62.956	69.289	57.956	66.956	55.289	60.956	61.623	50.956	48.289	49.956	29.289	24.956	28.289	34.956	43.623	28.289	25.289	10.289	22.623	36.956	31.289	31.289	24.623	18.956	17.623	21.623	28.956	20.956	15.289	14.956	13.956	4.2893	17.956	18.623	2.2893	1.956
207.62	238.62	216.62	217.62	225.62	207.29	198.96	144.96	148.29	132.29	109.96	110.62	98.289	75.956	48.623	39.289	43.623	37.956	45.289	56.289	48.289	40.956	55.289	73.289	71.623	61.289	58.623	81.623	63.289	83.623	69.289	46.956	41.623	37.289	42.956	52.956	41.623	55.956	40.289	45.289	38.956	47.623	41.623	38.623	13.623	24.623	11.623	22.289	18.956	26.956
393.8	387.8	347.8	340.47	327.14	329.14	310.8	266.8	226.47	221.47	236.14	211.8	139.8	116.14	107.14	98.471	71.804	92.804	76.471	87.804	50.471	55.804	51.471	66.138	74.137	85.471	99.137	73.138	69.471	43.137	69.137	61.804	68.471	55.804	52.471	48.804	40.804	29.804	34.138	35.804	47.804	44.138	56.471	42.138	35.138	42.471	39.138	42.804	36.804	43.471
275.8	264.8	231.8	235.47	219.8	187.47	190.47	168.14	172.47	139.14	127.8	110.14	89.471	100.14	90.137	76.804	57.804	52.137	64.137	75.804	58.471	45.804	67.137	60.804	63.804	39.471	59.471	34.138	32.471	31.138	40.138	34.471	37.471	18.138	32.138	32.471	18.471	27.471	33.138	30.471	44.138	53.471	44.804	38.138	49.471	43.471	59.138	47.804	56.804	65.804
272.47	265.47	242.14	238.8	241.8	211.14	175.8	149.8	123.8	105.8	90.804	78.137	64.137	28.471	29.804	8.471	9.8043	3.4709	13.138	7.8043	8.8043	14.804	15.138	8.1376	3.8043	5.1377	9.4709	18.804	6.8042	-5.5291	6.1376	31.471	9.4709	22.804	16.138	17.471	21.471	9.8042	3.8043	3.471	5.1376	5.471	10.471	-2.8623	1.8044	-3.1957	-14.862	-14.196	-7.1957	-4.8625
215.8	226.47	221.47	255.8	231.14	202.8	192.8	150.14	151.47	132.47	102.47	90.804	76.804	75.137	59.804	51.804	28.804	22.138	22.471	7.471	16.471	6.1376	10.138	19.471	6.471	9.4709	7.1376	9.8043	16.804	23.138	15.804	11.138	19.471	12.804	-3.529	6.8043	-17.529	-16.196	-13.196	-14.196	-7.1957	-10.862	-15.862	-15.196	-17.529	0.13757	2.4709	2.1376	-4.1959	8.1375
341.8	347.14	352.14	338.8	307.14	272.14	201.14	179.14	127.8	94.804	77.471	61.137	34.804	36.138	19.804	9.1376	9.8043	21.804	13.804	21.138	10.804	28.804	27.138	33.804	12.138	32.804	33.138	31.138	26.471	46.138	47.138	40.471	31.138	42.138	33.471	26.471	32.804	30.138	29.138	29.471	41.138	35.138	20.138	25.804	21.804	10.804	7.471	23.471	15.804	15.804
327.8	326.47	340.14	305.8	293.8	250.47	245.14	189.8	175.14	125.47	115.47	73.471	70.471	53.138	33.804	38.471	22.138	27.804	22.471	10.471	4.1377	33.471	19.804	21.804	26.138	8.8044	26.804	30.138	34.138	50.138	55.804	33.471	46.138	55.138	52.471	55.471	67.804	52.138	65.137	47.471	59.471	51.804	61.804	52.138	51.471	33.471	40.471	30.471	30.804	31.471
263.8	298.47	267.8	281.47	261.47	258.47	271.8	237.14	262.8	249.8	232.47	189.8	193.8	150.47	134.47	107.8	81.804	87.471	65.137	61.804	56.137	47.804	53.804	39.138	32.471	21.804	28.804	39.471	26.471	22.138	14.804	17.471	9.1377	15.138	14.804	14.804	15.471	3.1377	8.8043	19.471	24.471	29.138	34.138	33.471	39.138	46.138	46.804	38.804	49.471	44.471
244.47	249.14	264.8	258.47	242.47	242.8	251.47	216.47	212.47	210.47	198.14	157.14	145.14	151.47	142.8	130.14	122.8	109.47	98.804	86.137	99.471	80.471	65.471	68.804	64.138	51.138	46.804	63.471	52.471	45.138	52.471	43.471	57.804	66.804	64.804	42.804	41.137	45.138	50.471	52.804	49.471	16.804	33.471	23.804	37.471	18.471	28.471	38.804	14.138	28.471
363.14	366.14	342.47	351.14	345.14	325.47	298.14	319.14	261.8	263.14	244.8	232.47	239.47	182.47	160.47	126.14	130.14	114.47	98.471	66.804	61.804	55.471	40.804	45.138	41.804	37.804	43.138	25.138	34.471	26.804	38.138	25.138	26.138	42.804	46.471	45.804	64.471	74.804	62.804	60.138	66.471	62.804	52.804	78.804	56.138	58.138	61.471	60.471	52.804	38.138
341.14	362.47	363.47	334.8	284.47	286.8	219.14	218.8	171.14	136.8	135.47	119.8	80.471	75.804	44.138	27.138	29.138	9.471	19.804	6.1377	10.804	11.138	2.471	13.471	17.804	23.804	22.804	18.804	28.138	8.1377	3.8044	14.471	11.138	18.804	17.471	18.138	14.471	27.471	25.138	14.471	12.471	28.471	25.804	25.471	19.804	31.138	20.471	23.138	28.138	40.138
629.8	591.47	561.8	548.8	498.13	428.14	389.47	346.47	325.8	277.8	253.14	226.8	204.14	155.47	151.8	119.8	111.14	114.8	98.137	82.804	70.804	71.137	74.804	91.137	65.471	41.804	44.471	46.137	42.804	38.138	26.471	28.138	35.471	19.804	18.471	24.138	22.471	18.138	23.804	12.804	6.1377	16.804	10.138	17.138	-2.8623	11.138	6.1377	2.471	17.471	8.8043
322.47	321.47	321.14	282.47	291.14	239.8	201.47	184.14	141.47	117.14	88.804	93.804	86.471	82.804	71.471	53.804	62.137	47.804	21.471	42.804	50.471	39.138	46.138	37.138	42.804	37.471	31.471	38.138	34.138	38.471	36.138	28.138	52.137	21.804	45.804	40.471	39.804	40.471	31.804	40.138	31.471	25.804	26.471	35.138	25.804	20.138	29.138	10.138	-7.5289	4.471
373.14	417.8	408.47	355.14	328.14	292.8	249.8	212.8	184.47	164.8	140.14	116.14	90.137	79.138	57.471	36.471	21.804	7.4709	5.471	7.471	18.471	19.471	7.1376	4.8043	8.1377	-2.8623	2.4711	0.471	-1.1956	3.8044	4.1377	12.804	11.804	21.138	21.138	34.138	32.804	35.471	32.471	28.471	20.471	13.804	23.471	20.471	15.804	15.804	20.804	24.471	23.471	30.471
32.189	29.855	27.522	41.522	55.855	80.855	102.19	131.52	136.19	168.52	178.52	193.52	177.85	205.19	213.86	210.19	221.52	197.52	187.52	188.86	213.19	193.19	190.19	199.86	211.19	174.19	179.19	163.19	172.19	133.19	131.85	105.19	102.52	72.522	93.855	95.522	72.188	75.188	48.522	49.522	65.855	48.522	44.188	61.188	50.855	60.522	51.522	39.855	65.188	52.855
270.19	278.52	274.86	236.19	213.19	194.85	163.19	143.19	145.85	132.19	112.85	62.855	48.188	57.855	73.521	50.522	58.522	57.188	32.855	30.855	39.522	40.855	34.522	25.189	12.522	22.522	44.188	37.855	29.522	37.522	12.855	29.189	28.189	50.855	50.522	41.522	31.188	45.855	38.188	33.855	40.855	28.522	26.188	21.855	18.855	18.522	10.522	17.189	9.5219	12.522
333.52	335.52	331.52	310.19	319.52	289.19	244.85	202.85	186.52	173.19	146.85	119.52	91.188	62.188	60.855	45.522	44.855	44.522	47.855	35.522	24.188	25.189	27.189	40.855	56.855	51.188	55.188	57.188	59.522	91.188	82.522	85.522	84.522	97.188	98.855	112.19	107.85	97.855	80.522	80.188	62.855	60.188	65.855	69.522	59.522	64.855	52.522	50.188	48.189	50.188
294.19	305.19	244.85	227.85	217.19	211.19	194.85	160.52	139.19	119.85	113.52	99.521	90.188	63.855	69.855	56.188	58.522	62.522	73.522	82.855	55.522	57.188	56.522	68.188	67.188	86.855	89.855	99.188	113.52	104.19	116.85	112.19	85.855	112.85	127.19	142.85	126.19	111.52	104.52	128.85	140.85	122.19	112.19	109.52	92.855	83.522	88.188	74.188	79.188	68.855
247.52	264.85	255.52	259.85	231.85	201.85	177.19	139.19	103.85	88.188	84.188	75.188	83.855	55.855	61.855	61.522	89.521	108.19	98.188	99.855	127.19	132.19	130.19	121.85	135.19	124.52	127.85	99.188	99.188	89.855	73.521	53.188	43.855	39.188	29.188	20.855	15.522	22.189	14.522	-0.47806	3.1888	6.5221	19.189	15.189	13.855	15.522	9.1887	12.189	1.8554	36.855
296.19	313.19	253.85	259.52	252.52	222.19	192.52	185.19	153.52	135.52	131.19	116.52	105.19	69.522	71.188	59.855	76.188	90.188	70.521	87.188	73.855	88.188	90.522	64.522	85.855	83.522	86.522	71.522	47.855	57.855	35.522	32.855	20.522	42.188	24.189	25.522	35.188	17.189	44.188	23.188	37.522	27.855	38.855	52.522	57.188	50.522	45.522	52.855	73.188	75.188
265.52	260.85	263.19	230.85	237.19	199.19	187.52	182.52	138.85	146.19	115.52	102.19	111.19	64.522	67.522	58.855	53.188	61.855	71.188	80.522	70.855	74.188	93.188	85.188	95.522	88.855	71.855	74.855	74.522	58.855	49.855	54.855	61.522	57.188	39.188	32.188	42.188	41.188	30.855	21.189	17.522	10.189	5.522	10.855	-5.4779	-4.8113	0.5218	-8.1448	-4.8115	6.522
307.52	287.19	283.85	251.52	220.52	216.19	169.19	172.19	156.85	118.19	120.52	103.52	96.188	74.521	64.521	48.521	34.188	39.522	24.855	42.522	41.855	29.188	42.522	20.188	24.522	17.189	12.855	24.855	12.855	24.855	38.855	38.522	55.522	47.188	38.188	45.188	50.855	40.522	52.855	58.855	39.855	44.188	60.188	43.522	50.855	50.188	59.188	45.522	56.188	56.522
254.85	259.19	257.19	245.85	218.19	183.19	166.85	156.19	112.52	122.85	89.855	68.855	54.522	41.188	42.522	54.188	48.855	48.855	38.188	44.855	38.522	19.522	33.855	28.855	27.522	19.522	25.189	-6.4781	0.85534	-0.1446	16.522	25.855	27.522	27.855	8.1886	20.189	14.855	23.522	24.189	31.522	33.855	28.188	28.522	44.188	21.189	18.522	26.189	38.189	41.855	35.522
248.19	252.85	255.19	276.19	261.19	225.85	243.52	223.19	221.52	179.85	160.52	151.19	110.52	108.85	71.855	66.855	50.855	27.522	22.522	5.5221	0.85534	7.5219	-8.1446	0.18867	6.1887	1.1887	-2.4781	2.1885	19.522	20.855	7.5219	13.855	7.8552	26.855	9.1885	24.522	15.188	31.855	16.855	22.855	30.522	11.522	4.1887	-4.4779	-8.4779	-6.1445	-14.811	-14.811	-25.145	-18.478
195.3	210.63	214.3	242.63	237.3	212.97	216.97	172.3	165.63	141.97	104.97	96.301	113.97	94.302	73.968	53.302	67.968	48.302	42.968	43.635	42.635	29.302	25.635	25.302	25.969	13.969	16.302	7.6354	18.302	29.635	6.3023	19.302	11.302	12.969	5.969	10.969	29.635	20.635	24.302	15.636	30.302	32.635	35.302	55.302	51.635	45.635	60.969	63.969	84.302	85.635
313.3	297.97	290.63	266.3	242.63	256.3	217.63	192.3	181.63	161.97	173.97	156.63	137.97	132.97	136.3	126.63	132.3	125.63	133.3	117.64	117.63	128.3	108.97	102.97	109.63	105.97	99.635	98.968	98.635	79.635	68.635	73.635	71.635	69.968	67.968	68.302	73.635	72.302	76.302	67.302	74.302	80.635	80.302	79.969	86.635	86.969	57.968	64.968	55.968	49.635
292.63	276.97	274.63	245.63	238.63	237.3	199.63	181.3	143.3	122.3	92.968	83.302	59.302	61.302	46.969	47.302	33.302	27.635	34.302	28.969	25.636	21.302	25.636	28.635	38.302	16.302	34.635	37.968	43.635	40.635	47.968	36.302	74.635	71.968	78.301	66.635	105.3	110.63	130.3	97.635	108.3	98.302	113.97	92.968	83.302	88.968	87.968	75.968	58.968	59.635
218.63	246.63	248.3	283.3	250.63	236.3	198.97	181.3	160.3	139.3	139.3	149.63	126.3	94.635	127.97	105.3	99.968	89.635	62.302	57.635	38.969	60.302	51.969	56.635	53.635	34.302	16.969	25.302	9.3021	-5.0311	-14.698	-18.031	-23.365	-18.698	-31.698	-32.698	-37.365	-22.698	-28.698	-25.698	-21.031	-10.031	-19.031	-15.031	-6.0308	5.3023	-1.6974	-8.031	-5.0309	-6.0311
329.97	287.63	289.3	263.97	248.3	207.63	186.97	169.63	149.97	153.63	140.3	126.3	111.3	78.635	53.302	67.635	57.969	35.302	30.968	22.635	15.302	13.969	8.9687	1.6356	13.969	19.636	8.6357	14.636	10.302	12.302	11.302	17.635	13.635	8.3021	21.635	14.302	12.635	20.969	11.302	18.969	13.302	18.635	22.302	21.302	15.302	16.302	14.302	18.969	16.969	13.969
297.97	276.63	249.3	240.97	255.3	259.97	230.63	229.3	214.3	168.3	167.97	164.3	117.97	86.969	77.968	56.969	59.968	44.302	29.635	32.635	23.302	22.302	21.302	34.969	45.969	24.635	30.969	43.969	52.635	61.968	58.635	57.302	66.635	62.635	57.302	65.635	54.635	34.302	43.969	33.635	19.636	25.636	18.635	16.635	6.9691	0.63567	16.302	14.636	14.302	12.302
259.3	284.3	264.63	242.63	239.97	203.3	197.63	170.63	155.63	155.3	140.3	104.97	72.635	76.968	69.968	49.968	56.302	63.635	53.968	51.635	62.635	87.635	79.635	86.968	61.635	66.302	61.635	45.302	57.969	32.302	41.635	22.635	13.302	15.302	8.9691	-3.3641	4.6358	-4.3643	15.302	-5.0311	7.302	22.635	47.968	20.635	31.635	35.302	32.302	33.302	34.302	68.302
202.63	234.63	198.97	201.63	202.3	174.97	188.63	151.63	149.97	100.3	112.3	106.97	105.63	99.635	114.3	95.968	65.968	65.968	66.968	69.302	67.302	88.635	85.635	77.302	77.635	86.302	89.635	88.968	84.635	74.302	71.968	78.635	81.968	72.302	87.635	100.63	92.635	85.302	74.635	85.635	66.635	79.969	72.968	50.969	48.302	41.302	39.635	30.302	42.969	29.636
237.97	237.97	217.3	171.3	191.63	190.97	229.97	228.3	202.3	139.3	114.63	120.97	120.97	100.97	88.302	73.302	79.968	74.635	82.968	78.302	71.969	81.968	78.302	62.635	59.969	60.635	59.302	65.635	65.968	42.968	34.302	14.635	27.969	19.969	10.302	13.635	0.30195	1.9685	-4.3644	1.6354	2.9685	-2.6978	-4.0309	4.969	6.3023	-7.6977	-1.0309	-3.031	-1.6978	7.6356
222.63	230.97	242.97	224.63	271.97	240.3	246.3	218.63	242.63	200.97	186.3	140.3	154.63	144.3	124.3	99.302	73.969	65.635	55.302	51.635	64.302	58.969	59.635	51.969	40.635	52.969	57.968	68.969	67.635	52.969	46.302	48.635	54.635	51.302	68.635	66.302	63.968	55.968	76.968	85.302	87.635	70.635	61.635	49.635	77.635	61.635	56.969	60.302	42.302	47.969
250.06	218.72	217.39	207.72	230.39	229.39	195.06	202.39	179.39	162.39	160.06	150.72	127.06	116.39	112.72	85.391	91.39	71.39	58.057	61.057	53.057	62.056	49.056	36.39	46.056	33.723	39.056	46.723	26.389	21.723	23.723	35.723	41.723	40.056	26.389	16.722	28.056	19.389	35.389	13.722	19.389	29.723	49.056	42.39	56.724	57.057	56.39	51.723	56.057	68.057
165.39	186.06	194.72	210.06	203.06	193.06	164.39	151.72	159.39	130.72	128.06	104.06	98.391	93.724	90.057	93.057	74.724	67.724	67.39	74.057	55.39	55.39	51.057	60.724	56.057	53.39	45.056	42.056	38.056	45.723	47.723	43.389	41.056	21.389	24.056	13.723	9.7228	8.0563	16.056	0.056167	0.7225	14.056	13.39	9.056	12.389	-5.6111	-11.944	-14.944	-8.6111	-11.944
298.72	278.72	333.72	328.72	323.39	336.72	332.39	291.72	278.72	257.39	220.72	220.39	227.72	190.06	178.39	170.72	151.72	152.72	142.72	137.06	117.39	103.39	113.39	116.72	107.39	110.06	129.39	132.39	120.39	142.06	110.06	95.391	66.39	91.39	91.057	98.724	97.057	80.057	70.724	53.057	51.39	43.39	36.723	47.39	52.39	44.39	46.723	33.056	25.056	28.056
256.06	254.06	254.06	240.06	213.06	191.39	161.06	162.39	142.72	141.72	151.06	119.72	99.057	93.057	116.39	85.057	87.057	72.724	77.391	72.39	66.724	62.724	73.724	76.724	71.057	75.057	76.39	84.39	81.39	82.724	68.39	65.057	75.057	86.057	65.724	79.39	77.057	76.057	65.39	67.724	69.724	67.39	78.391	70.723	81.724	61.057	51.39	32.056	42.057	30.723
446.72	432.72	410.72	405.39	395.39	379.39	315.06	272.72	256.06	225.72	222.39	170.72	157.72	117.39	72.057	61.39	50.724	32.389	41.056	23.056	32.723	14.722	22.389	15.389	11.056	6.0555	5.0554	12.389	14.722	9.7222	8.7224	8.7222	9.056	12.056	22.056	20.723	12.056	26.723	15.389	22.39	25.056	22.056	12.056	24.723	20.723	29.057	18.389	24.723	24.39	2.3893
														281.53	35.023
														543.15	35.331
														705.15	35.998
														738.48	35.998
														431.11	36.01
														371.96	36.19
														421.96	36.19
														354.17	36.32
														257.62	37.019
														296.49	37.331
														350.66	37.429
														248.65	37.429
														374.47	38.39
														207.81	38.39
														179.81	38.565
														335.81	38.565
														242.48	39.057
														170.49	39.331
														461.81	39.331
														281.04	39.337
														219.71	39.337
														177.71	40.003
														1108.8	40.32
														237.34	40.438
														455.81	41.332
														258.37	41.337
														339.82	41.998
														376.48	41.998
														233.81	42.565
														222.67	43.104
														280.2	43.69
														335.82	45.331
														286.49	45.998
														331.99	46.096
														341.29	46.19
														512.48	46.665
														170.05	46.71
														242.29	46.821
														307.34	47.771
														256.48	48.39
														335.82	48.664
														217.15	49.057
														362.67	49.105
														370.48	49.331
														213.71	49.337
														184.29	49.488
														358.63	49.524
														258.67	49.771
														430.16	50.32
														358.49	50.664
														328.37	50.67
														319.71	51.337
														336.62	51.524
														235.34	51.771
														538.92	51.808
														238.67	52.437
														325.82	52.664
														191.82	53.998
														288.37	54.67
														246.66	54.763
														467.15	55.331
														305.38	55.376
														465.81	57.331
														218.49	57.331
														206.37	57.337
														280.65	57.429
														198.62	57.524
														193.5	58.32
														349.79	58.676
														321.99	58.763
														231.32	58.763
														213.95	58.857
														298.48	59.231
														133.04	59.337
														271.63	59.488
														352.49	59.997
														412.48	61.331
														130.37	61.337
														361.81	61.723
														186.37	62.004
														211.15	62.389
														247.12	62.525
														140.96	62.821
														311.29	62.857
														561.81	63.331
														141.82	63.331
														349.12	63.343
														317.3	64.223
														481.3	64.857
														397.12	65.343
														325.99	65.429
														316.17	65.653
														281.04	66.004
														193.04	66.004
														265.04	66.004
														327.79	66.525
														374.66	66.763
														335.99	66.763
														286.63	66.889
														471.15	67.331
														427.15	67.331
														369.29	68.191
														228.62	68.191
														280.63	68.223
														231.81	68.39
														425.34	68.437
														348.37	68.671
														223.71	70.671
														300.86	71.024
														155.15	71.331
														370.49	71.331
														280.83	71.653
														301.79	71.859
														960.48	71.997
														423.15	71.998
														479.71	72.147
														231.04	72.671
														487.81	73.331
														259.38	73.376
														439.7	73.48
														257.64	73.619
														470.48	73.997
														175.04	74.004
														181.82	75.997
														222.37	76.004
														392.48	77.231
														382.49	77.998
														455.49	78.987
														184.37	79.337
														262.96	79.488
														229.04	80.004
														234.83	80.987
														324.45	81.192
														238.67	81.771
														458.48	81.997
														446.45	82.009
														100.49	82.664
														395.29	82.889
														417.5	83.653
														685.97	84.857
														304.48	85.056
														373.94	86.227
														200.67	86.437
														204.37	87.337
														447.3	87.524
														376	87.771
														321.79	88.009
														378.61	88.893
														452.48	89.331
														178.37	89.337
														314.67	89.771
														430.97	90.821
														274.62	90.857
														546.48	91.331
														327.12	91.443
														294	92.437
														232.67	93.104
														193.04	93.337
														286.62	93.524
														427.15	95.231
														330.65	95.429
														349.12	96.009
														251.15	96.389
														310.67	96.437
														286.83	97.653
														327.96	98.223
														411.95	98.223
														399.5	98.32
														527.77	99.192
														324.48	99.231
														217.12	99.343
														383.27	99.56
														527.81	99.997
														505.81	100.66
														440.45	101.34
														313.75	101.77
														624.4	101.96
														199.04	102
														720.48	102
														317.95	102.86
														158.67	103.1
														246.83	103.65
														425.7	104.15
														291.3	105.56
														373.59	105.81
														395.7	106.15
														282.25	107.14
														361.12	107.19
														376.98	107.62
														252.3	108.95
														405.27	109.56
														401.81	109.9
														416.83	110.99
														422.25	111.14
														542.64	113.52
														324.83	113.65
														307.15	114
														250.97	114.29
														496.2	115.02
														386.17	115.65
														363.15	115.72
														201.82	116
														315.95	116.19
														578.44	117.34
														255.5	118.32
														424.61	118.89
														248.37	119.48
														251.71	120
														364.49	120
														433.11	120.01
														467.11	120.01
														427.78	120.01
														346.17	120.32
														321.94	120.89
														459.15	121.33
														394.45	121.34
														453.59	121.81
														470.48	122.56
														615.73	122.62
														318.49	122.66
														437.78	124.01
														297.63	124.82
														340	125.1
														209.04	125.34
														255.31	125.69
														325.15	126
														411.78	126.68
														319.95	126.86
														267.95	128.19
														266.64	128.36
														398.48	129.33
														279.15	130
														539.77	130.68
														406.45	130.68
														254.63	130.89
														312.63	131.56
														408.62	131.56
														282.97	132.95
														279.7	134.81
														227.81	135.9
														491.97	136.36
														265.96	136.89
														248.37	137.34
														345.15	139.23
														290.83	139.65
														459.15	140.66
														268.37	143.34
														2224	145.43
														461.77	146.78
														680.16	147.65
														409.73	151.29
														341.04	152.81
														208.97	152.95
														315.12	153.34
														515.77	153.34
														384.45	154.01
														123.29	156.19
														256.92	157.14
														318.48	159.9
														964.64	160.19
														207.71	160.67
														463.78	162.68
														425.78	163.34
														465.77	163.34
														352.83	163.65
														290.17	164.32
														418.83	164.32
														280.83	164.32
														484.83	164.32
														361.82	166
														224.83	166.32
														502.65	168.1
														353.15	170
														342.45	170.68
														158.37	171.34
														382.17	172.99
														501.74	175.29
														433.5	176.99
														731.07	177.29
														573.15	179.33
														269.31	181.03
														328.63	182.22
														262.37	182.81
														319.74	184.62
														205.94	185.56
														227.81	187.23
														381.5	188.99
														192.37	190
														449.78	190.01
														297.5	190.32
														348.17	193.65
														196	193.77
														508.83	194.99
														294.37	196
														360.41	196.62
														365.78	198.68
														326.46	198.78
														289.98	199.03
														209.04	201.34
														352.41	201.96
														316.67	202.44
														367.96	202.89
														470.16	203.65
														329.34	203.77
														426.44	205.34
														371.75	205.77
														249.09	206.44
														317.75	209.77
														412.17	210.32
														189.04	210.67
														556.83	211.65
														342.45	212.68
														351.5	214.99
														191.5	215.65
														370.25	216.47
														342.45	216.68
														298	217.1
														178.83	218.99
														336	219.1
														424.16	220.32
														356.17	220.99
														389.29	224.22
														371.27	225.56
														543.73	225.96
														353.27	228.89
														298.46	230.01
														248.67	230.44
														383.12	230.68
														370.25	232.47
														270.17	232.99
														173.04	235.48
														426.4	239.29
														410.92	243.14
														301.81	243.9
														289.12	246.01
														439.49	250.32
														206.37	252.81
														163.04	255.34
														426.45	257.34
														299.12	258.11
														434.62	258.89
														415.04	259.48
														112	259.77
														323.04	262.15
														484.61	263.56
														551.07	266.62
														517.81	269.23
														372.41	270.62
														441.07	277.29
														286.83	277.65
														299.09	287.77
														188.37	292.67
														166.67	297.77
														519.77	300.01
														231.7	300.81
														279.27	300.89
														301.27	304.23
														467.73	305.29
														392.83	310.99
														409.5	314.32
														347.5	320.32
														226.61	320.89
														417.15	324.56
														484.83	324.99
														414.42	330.44
														413.94	332.23
														332.61	334.23
														381.74	335.29
														341.5	339.65
														130.48	339.9
														595.15	343.9
														449.11	353.34
														660.83	353.65
														608.64	355.02
														436.83	359.65
														388.48	371.9
														417.11	374.01
														213.04	386.67
														242.42	397.11
														283.81	414.56
														313.7	421.48
														305.27	424.23
														399.5	424.99
														503.77	429.34
														439.28	445.56
														588.4	461.3
														362.45	471.35
														472.61	487.56
														206	496.45
														471.76	501.12
														543.28	640.23
[truncated: 157 more columns]

## Sheet: Extended Data Figure 7d
#Source data for Extended Data Figure 7d: GFP intensity at HOMER1 puncta in the lungs of SCLC bearing mice
Homer 1	VGluT1
4234.1	-45.013
313.5	-13.68
297.97	-2.6892
235.97	-2.0225
307.82	-2.001
281.14	-1.3488
275.97	-0.6892
238.37	-0.66387
315.62	0.35277
229.62	0.35277
301.52	0.5907
294.19	0.59073
269.52	0.59077
324.19	0.59077
233.52	0.59083
345.14	0.6512
258.47	0.6512
350.47	0.6512
418.67	1.1048
362.19	1.2575
229.3	1.3108
567.81	1.3323
256.96	1.6861
296.19	1.9241
293.14	1.9845
221.08	2.1808
250.29	2.3528
244.19	2.5908
195.3	2.6441
281.8	2.6512
248.19	3.2575
414.19	3.9241
263.8	3.9845
342.47	3.9845
305.62	4.3528
334.29	4.3528
542.29	4.3528
187.39	4.363
352.72	4.363
291.3	4.6441
180.63	4.6441
264.47	4.6512
310.47	4.6512
238.47	4.6512
322.47	4.6512
4206.7	4.9869
323.97	5.3108
298.47	5.3179
222.49	5.3323
270.19	5.924
361.82	5.999
279.75	6.1809
350	6.4381
254.85	7.2574
377.53	7.2574
237.97	7.3108
335.82	7.3321
156.96	7.6861
294.47	7.9845
629.8	7.9845
575.15	7.999
175.8	8.6512
295.04	8.6695
220.72	9.0297
205.52	9.2574
315.97	9.3108
275.8	9.3179
277.14	9.3179
319.82	9.3323
347.15	9.3323
213.52	9.924
273.97	9.9775
202.63	9.9775
195.62	10.353
179.62	10.353
251.3	10.644
168.72	11.03
298.72	11.03
413.3	11.311
292.63	11.311
341.8	11.318
362.29	11.686
195.3	11.977
373.14	11.985
625.81	11.999
221.62	12.353
466	12.438
184.85	12.591
311.3	12.644
264.63	12.644
329.97	12.644
559.15	12.665
311.82	12.665
333.82	12.666
512.48	12.666
250.06	13.03
247.52	13.257
304.63	13.311
381.14	13.318
115.15	13.724
532.87	13.924
284.19	13.924
283.14	13.985
363.14	13.985
555.15	13.999
197.04	14.003
306.96	14.353
307.52	14.591
218.63	14.644
446.63	14.644
277.8	14.651
215.8	14.651
351.14	14.651
399.15	14.666
282.06	15.03
272.47	15.318
244.47	15.318
87.155	15.332
207.62	15.686
170.63	15.977
467.81	15.999
446.72	16.363
259.3	16.644
341.14	16.651
302.29	17.019
129.34	17.105
333.52	17.257
245.8	17.318
237.04	17.336
307.04	17.336
275.97	17.977
368.49	17.999
610.48	17.999
238.72	18.363
445.15	18.566
133.52	18.591
327.8	18.651
315.04	18.67
217.62	19.019
312.96	19.019
232.29	19.019
296.86	19.023
165.39	19.03
310.63	19.311
195.04	19.336
287.71	19.336
235.75	19.514
513.15	19.999
248.2	20.357
230.86	20.357
265.52	20.591
308.2	21.023
243.81	21.057
423.11	21.191
313.3	21.311
330.49	21.332
272.72	21.377
32.189	21.924
148.63	21.977
284.29	22.353
312	22.438
457.81	22.565
222.63	23.311
320	23.771
579.15	23.999
222.29	24.353
306.29	24.353
255.81	24.391
699.81	24.665
229.63	24.821
264	25.105
346.49	25.332
251.62	25.686
264.72	26.043
317.32	26.096
430.48	26.665
527.81	26.665
553.81	26.666
348.62	26.856
306.48	27.057
225.71	27.336
256.06	27.696
181.82	28.665
407.15	28.665
275.82	28.666
278.37	28.669
370	29.105
347.81	29.232
543.81	29.332
65.04	29.336
469.14	29.724
393.8	30.651
513.81	30.665
687.81	30.665
198.05	30.71
283.04	31.337
424	31.429
399.8	31.724
782.48	31.898
333.82	31.998
279.82	31.998
339.82	31.998
359.62	32.353
204.48	32.39
193.15	32.391
703.81	32.565
409.82	32.665
537.71	32.67
241.81	33.057
277.81	33.058
