# Supplementary material for: Functional synapses between neurons and small cell lung cancer
Source: Nature. 2025 Sep 10;646(8087):1243–53. doi: 10.1038/s41586-025-09434-9 (PMC12571904; doi:10.1038/s41586-025-09434-9)
Supplement: Supplementary file 14 — Source Data Extended Data Fig. 8 [file 41586_2025_9434_MOESM14_ESM.xlsx]

## Sheet: Extended Data Figure 8c
#source data for Extended Data Figure 8c: sPSC frequency in COR-L88 cells mono-cultures and co-cultures treated with different inhibitors
cell line	replicate	culture condition	treatment	sPSCs frequency (mHz)
COR-L88	0	mono-culture	untreated	0
COR-L88	1	mono-culture	untreated	0
COR-L88	2	mono-culture	untreated	0
COR-L88	3	mono-culture	untreated	0
COR-L88	4	mono-culture	untreated	0
COR-L88	5	mono-culture	untreated	0
COR-L88	6	mono-culture	untreated	0
COR-L88	7	mono-culture	untreated	0
COR-L88	0	co-culture	untreated	0
COR-L88	1	co-culture	untreated	0
COR-L88	2	co-culture	untreated	0
COR-L88	3	co-culture	untreated	0
COR-L88	4	co-culture	untreated	0
COR-L88	5	co-culture	untreated	0
COR-L88	6	co-culture	untreated	0
COR-L88	7	co-culture	untreated	0
COR-L88	8	co-culture	untreated	0
COR-L88	9	co-culture	untreated	0
COR-L88	10	co-culture	untreated	0
COR-L88	11	co-culture	untreated	0
COR-L88	12	co-culture	untreated	150.28
COR-L88	13	co-culture	untreated	840.47
COR-L88	14	co-culture	untreated	370.21
COR-L88	15	co-culture	untreated	239.71
COR-L88	16	co-culture	untreated	60.26
COR-L88	17	co-culture	untreated	350.41
COR-L88	18	co-culture	untreated	50.18
COR-L88	19	co-culture	untreated	19.61
COR-L88	20	co-culture	untreated	409.96
COR-L88	21	co-culture	untreated	659.77
COR-L88	22	co-culture	untreated	320.16
COR-L88	23	co-culture	untreated	30.03
COR-L88	24	co-culture	untreated	40.22
COR-L88	25	co-culture	untreated	3.33
COR-L88	26	co-culture	untreated	124.93
COR-L88	27	co-culture	untreated	49.97
COR-L88	28	co-culture	untreated	37.51
COR-L88	29	co-culture	untreated	369.88
COR-L88	0	co-culture	TTX	0
COR-L88	1	co-culture	TTX	0
COR-L88	2	co-culture	TTX	0
COR-L88	3	co-culture	TTX	0
COR-L88	4	co-culture	TTX	0
COR-L88	5	co-culture	TTX	0
COR-L88	6	co-culture	TTX	0
COR-L88	7	co-culture	TTX	0
COR-L88	8	co-culture	TTX	0
COR-L88	9	co-culture	TTX	10.46
COR-L88	10	co-culture	TTX	10.03
COR-L88	0	co-culture	CNQX	0
COR-L88	1	co-culture	CNQX	0
COR-L88	2	co-culture	CNQX	0
COR-L88	3	co-culture	CNQX	0
COR-L88	4	co-culture	CNQX	0
COR-L88	5	co-culture	CNQX	0
COR-L88	6	co-culture	CNQX	0
COR-L88	7	co-culture	CNQX	0
COR-L88	8	co-culture	CNQX	0
COR-L88	9	co-culture	CNQX	0
COR-L88	10	co-culture	CNQX	0
COR-L88	11	co-culture	CNQX	0
COR-L88	12	co-culture	CNQX	23.33
COR-L88	13	co-culture	CNQX	14.81
COR-L88	0	co-culture	D-AP5	0
COR-L88	1	co-culture	D-AP5	0
COR-L88	2	co-culture	D-AP5	0
COR-L88	3	co-culture	D-AP5	0
COR-L88	4	co-culture	D-AP5	0
COR-L88	5	co-culture	D-AP5	0
COR-L88	6	co-culture	D-AP5	0
COR-L88	7	co-culture	D-AP5	0
COR-L88	8	co-culture	D-AP5	0
COR-L88	9	co-culture	D-AP5	0
COR-L88	10	co-culture	D-AP5	0
COR-L88	11	co-culture	D-AP5	0
COR-L88	12	co-culture	D-AP5	0
COR-L88	13	co-culture	D-AP5	0
COR-L88	14	co-culture	D-AP5	0
COR-L88	15	co-culture	D-AP5	0
COR-L88	16	co-culture	D-AP5	0
COR-L88	17	co-culture	D-AP5	0
COR-L88	18	co-culture	D-AP5	0
COR-L88	19	co-culture	D-AP5	5.61
COR-L88	20	co-culture	D-AP5	16.66
COR-L88	0	co-culture	CNQX D-AP5	0
COR-L88	1	co-culture	CNQX D-AP5	0
COR-L88	2	co-culture	CNQX D-AP5	0
COR-L88	3	co-culture	CNQX D-AP5	0
COR-L88	4	co-culture	CNQX D-AP5	0
COR-L88	5	co-culture	CNQX D-AP5	0
COR-L88	6	co-culture	CNQX D-AP5	0
COR-L88	0	co-culture	riluzole	0
COR-L88	1	co-culture	riluzole	0
COR-L88	2	co-culture	riluzole	0
COR-L88	3	co-culture	riluzole	0
COR-L88	4	co-culture	riluzole	0
COR-L88	5	co-culture	riluzole	0
COR-L88	6	co-culture	riluzole	0
COR-L88	7	co-culture	riluzole	0
COR-L88	8	co-culture	riluzole	10.05
COR-L88	9	co-culture	riluzole	9.87
COR-L88	10	co-culture	riluzole	10.39
COR-L88	0	co-culture	bicuculline	0
COR-L88	1	co-culture	bicuculline	0
COR-L88	2	co-culture	bicuculline	0
COR-L88	3	co-culture	bicuculline	0
COR-L88	4	co-culture	bicuculline	0
COR-L88	5	co-culture	bicuculline	20.21
COR-L88	6	co-culture	bicuculline	19.87

## Sheet: Extended Data Figure 8i
#source data for Extended Data Figure 8i: sPSC frequency in brain-grafted murine SCLC cells
cell line	replicate	treatment	sPSCs frequency (mHz)
AVR424.3	0	untreated	0
AVR424.3	1	untreated	0
AVR424.3	2	untreated	0
AVR424.3	3	untreated	0
AVR424.3	4	untreated	0
AVR424.3	5	untreated	0
AVR424.3	6	untreated	0
AVR424.3	7	untreated	0
AVR424.3	8	untreated	170.29
AVR424.3	9	untreated	80.03
AVR424.3	10	untreated	89.93
AVR424.3	11	untreated	10.25
AVR424.3	12	untreated	49.86
AVR424.3	0	TTX	0
AVR424.3	1	TTX	0
AVR424.3	2	TTX	0
AVR424.3	3	TTX	0
AVR424.3	4	TTX	0
AVR424.3	5	TTX	0
AVR424.3	6	TTX	0
AVR424.3	7	TTX	0
AVR424.3	8	TTX	30.26
AVR424.3	0	CNQX	0
AVR424.3	1	CNQX	0
AVR424.3	2	CNQX	0
AVR424.3	3	CNQX	0
AVR424.3	4	CNQX	0
AVR424.3	5	CNQX	0
AVR424.3	6	CNQX	0
AVR424.3	7	CNQX	0
AVR424.3	8	CNQX	0
AVR424.3	9	CNQX	0
AVR424.3	10	CNQX	0
AVR424.3	11	CNQX	0
AVR424.3	12	CNQX	10.26
AVR424.3	13	CNQX	90.15
AVR424.3	14	CNQX	29.87
AVR424.3	15	CNQX	9.66
AVR424.3	16	CNQX	10.12
AVR424.3	0	D-AP5	0
AVR424.3	1	D-AP5	0
AVR424.3	2	D-AP5	0
AVR424.3	3	D-AP5	0
AVR424.3	4	D-AP5	0
AVR424.3	5	D-AP5	0
AVR424.3	6	D-AP5	0
AVR424.3	7	D-AP5	0
AVR424.3	8	D-AP5	0
AVR424.3	9	D-AP5	0
AVR424.3	10	D-AP5	0
AVR424.3	11	D-AP5	0
AVR424.3	12	D-AP5	0
AVR424.3	13	D-AP5	0
AVR424.3	14	D-AP5	40.33
AVR424.3	15	D-AP5	39.76
AVR424.3	16	D-AP5	20.22
AVR424.3	0	CNQX+D-AP5+bicuculline	0
AVR424.3	1	CNQX+D-AP5+bicuculline	0
AVR424.3	2	CNQX+D-AP5+bicuculline	0
AVR424.3	3	CNQX+D-AP5+bicuculline	0
AVR424.3	4	CNQX+D-AP5+bicuculline	0
AVR424.3	5	CNQX+D-AP5+bicuculline	0
AVR424.3	6	CNQX+D-AP5+bicuculline	10.18
AVR424.3	7	CNQX+D-AP5+bicuculline	10.22
