# Supplementary material for: Functional synapses between neurons and small cell lung cancer
Source: Nature. 2025 Sep 10;646(8087):1243–53. doi: 10.1038/s41586-025-09434-9 (PMC12571904; doi:10.1038/s41586-025-09434-9)
Supplement: Supplementary file 15 — Source Data Extended Data Fig. 10 [file 41586_2025_9434_MOESM15_ESM.xlsx]

## Sheet: Extended Data Figure 10a
#source data for Extended Data Figure 10a: growth of SCLC cell lines cultured in different conditions
cell line	coculture	plate id	well	neuron batch	medium	starting intensity	AUC over 5 days	AUC normalized to initial intensity	AUC normalized to mono-culture
CORL88	fibroblast co-culture	ic38	e2		normal	2243584	1.47652e+07	6.58106	1.42381
CORL88	fibroblast co-culture	ic38	e3		normal	2259395	1.48585e+07	6.57631	1.42279
CORL88	fibroblast co-culture	ic38	e4		normal	2430635	1.64901e+07	6.78429	1.46778
CORL88	fibroblast co-culture	ic38	e5		normal	2761216	1.83441e+07	6.64347	1.43732
CORL88	fibroblast co-culture	ic38	e6		normal	2397959	1.48632e+07	6.19827	1.341
CORL88	fibroblast co-culture	ic38	e10		normal	2450962	16191005	6.60598	1.42921
CORL88	fibroblast co-culture	ic38	e11		normal	2512305	1.58826e+07	6.32192	1.36775
CORL88	fibroblast co-culture	ic38	e7		normal	2609332	1.69531e+07	6.49711	1.40565
CORL88	fibroblast co-culture	ic38	e8		normal	2575432	16305599	6.33121	1.36976
CORL88	fibroblast co-culture	ic38	e9		normal	2322309	1.58883e+07	6.8416	1.48018
CORL88	high-density mono-culture	ic38	c2		normal	2190940	1.35946e+07	6.20492	1.34244
CORL88	high-density mono-culture	ic38	c3		normal	2347869	13994892	5.96068	1.28959
CORL88	high-density mono-culture	ic38	c4		normal	2334070	1.44408e+07	6.18696	1.33855
CORL88	high-density mono-culture	ic38	c5		normal	2238559	1.4247e+07	6.36438	1.37694
CORL88	high-density mono-culture	ic38	c6		normal	2324806	1.46185e+07	6.28805	1.36042
CORL88	high-density mono-culture	ic38	c10		normal	2309321	1.44931e+07	6.27591	1.3578
CORL88	high-density mono-culture	ic38	c11		normal	2378710	1.44786e+07	6.08673	1.31687
CORL88	high-density mono-culture	ic38	c7		normal	2396675	1.42619e+07	5.95071	1.28744
CORL88	high-density mono-culture	ic38	c8		normal	2413387	14616413	6.05639	1.3103
CORL88	high-density mono-culture	ic38	c9		normal	2171947	1.32526e+07	6.10173	1.32011
CORL88	mono-culture	ic38	b2		normal	2139693	9.69139e+06	4.52934	0.979924
CORL88	mono-culture	ic38	b3		normal	2229352	1.03702e+07	4.65167	1.00639
CORL88	mono-culture	ic38	b4		normal	2195650	10609281	4.83195	1.04539
CORL88	mono-culture	ic38	b5		normal	2047099	8.51654e+06	4.1603	0.900082
CORL88	mono-culture	ic38	b6		normal	2079176	9.75836e+06	4.69338	1.01541
CORL88	mono-culture	ic38	b10		normal	2085791	9518391	4.56344	0.987303
CORL88	mono-culture	ic38	b11		normal	2140779	1.00198e+07	4.68046	1.01262
CORL88	mono-culture	ic38	b7		normal	2158959	9.71409e+06	4.49943	0.973454
CORL88	mono-culture	ic38	b8		normal	1883157	8677758	4.60809	0.996962
CORL88	mono-culture	ic38	b9		normal	2243273	1.04002e+07	4.63618	1.00304
CORL88	mono-culture	ic38	f2		neuron-conditioned	2387152	15081274	6.31768	1.36683
CORL88	mono-culture	ic38	f3		neuron-conditioned	2309298	1.43579e+07	6.21742	1.34514
CORL88	mono-culture	ic38	f4		neuron-conditioned	2435111	1.46721e+07	6.02523	1.30356
CORL88	mono-culture	ic38	f5		neuron-conditioned	2390773	1.38231e+07	5.78184	1.2509
CORL88	mono-culture	ic38	f6		neuron-conditioned	2497185	1.50347e+07	6.02066	1.30257
CORL88	mono-culture	ic38	f10		neuron-conditioned	2418836	1.41196e+07	5.83737	1.26292
CORL88	mono-culture	ic38	f11		neuron-conditioned	2555826	1.52414e+07	5.9634	1.29018
CORL88	mono-culture	ic38	f7		neuron-conditioned	2505564	14642073	5.84382	1.26431
CORL88	mono-culture	ic38	f8		neuron-conditioned	2474315	1.36786e+07	5.52822	1.19603
CORL88	mono-culture	ic38	f9		neuron-conditioned	2495252	1.48095e+07	5.93508	1.28406
CORL88	neuron co-culture	ic38	g2	11	normal	2655407	3.27799e+07	12.3446	2.67076
CORL88	neuron co-culture	ic38	g3	11	normal	2544244	2.8582e+07	11.234	2.43047
CORL88	neuron co-culture	ic38	g4	11	normal	2510247	2.76781e+07	11.026	2.38549
CORL88	neuron co-culture	ic38	g5	11	normal	2588496	2.80494e+07	10.8362	2.34441
CORL88	neuron co-culture	ic38	g6	11	normal	2574916	2.92994e+07	11.3788	2.4618
CORL88	neuron co-culture	ic38	g10	12	normal	2367575	3.02552e+07	12.779	2.76473
CORL88	neuron co-culture	ic38	g11	12	normal	2339911	2.85614e+07	12.2062	2.64081
CORL88	neuron co-culture	ic38	g7	12	normal	2662952	33752384	12.6748	2.7422
CORL88	neuron co-culture	ic38	g8	12	normal	2547082	2.90731e+07	11.4143	2.46949
CORL88	neuron co-culture	ic38	g9	12	normal	2528499	3.21783e+07	12.7262	2.75332
CORL88	fibroblast co-culture	ic40	e2		normal	1989358	1.42377e+07	7.15691	1.36884
CORL88	fibroblast co-culture	ic40	e3		normal	2169699	1.39595e+07	6.43385	1.23054
CORL88	fibroblast co-culture	ic40	e4		normal	1921603	1.34402e+07	6.99428	1.33773
CORL88	fibroblast co-culture	ic40	e5		normal	2049162	14788824	7.21701	1.38033
CORL88	fibroblast co-culture	ic40	e6		normal	2091296	1.47149e+07	7.03626	1.34576
CORL88	fibroblast co-culture	ic40	e10		normal	2061014	1.46522e+07	7.10922	1.35972
CORL88	fibroblast co-culture	ic40	e11		normal	1828781	1.1977e+07	6.54916	1.2526
CORL88	fibroblast co-culture	ic40	e7		normal	2033194	1.49638e+07	7.35975	1.40763
CORL88	fibroblast co-culture	ic40	e8		normal	1989468	1.44273e+07	7.25185	1.387
CORL88	fibroblast co-culture	ic40	e9		normal	2165191	1.54665e+07	7.14327	1.36623
CORL88	high-density mono-culture	ic40	c2		normal	1771317	1.1578e+07	6.53636	1.25015
CORL88	high-density mono-culture	ic40	c3		normal	1953625	13227329	6.77066	1.29496
CORL88	high-density mono-culture	ic40	c4		normal	2005873	1.30297e+07	6.49577	1.24239
CORL88	high-density mono-culture	ic40	c5		normal	2024523	1.2794e+07	6.31953	1.20868
CORL88	high-density mono-culture	ic40	c6		normal	1969672	12700725	6.44814	1.23328
CORL88	high-density mono-culture	ic40	c10		normal	1853667	1.22514e+07	6.60926	1.26409
CORL88	high-density mono-culture	ic40	c11		normal	1701157	1.15493e+07	6.78907	1.29848
CORL88	high-density mono-culture	ic40	c7		normal	1960178	1.18005e+07	6.02014	1.15142
CORL88	high-density mono-culture	ic40	c8		normal	2134866	12879222	6.0328	1.15384
CORL88	high-density mono-culture	ic40	c9		normal	1860874	1.20561e+07	6.47875	1.23913
CORL88	mono-culture	ic40	b2		normal	1760153	9.32835e+06	5.29974	1.01363
CORL88	mono-culture	ic40	b3		normal	1785528	9329063	5.22482	0.999304
CORL88	mono-culture	ic40	b4		normal	1834443	9.27408e+06	5.05553	0.966925
CORL88	mono-culture	ic40	b5		normal	1776238	9.37368e+06	5.27727	1.00933
CORL88	mono-culture	ic40	b6		normal	1758765	9.07838e+06	5.16179	0.987249
CORL88	mono-culture	ic40	b10		normal	1581852	8.27641e+06	5.2321	1.0007
CORL88	mono-culture	ic40	b11		normal	1734846	9.14615e+06	5.27202	1.00833
CORL88	mono-culture	ic40	b7		normal	1793846	9.19707e+06	5.12701	0.980597
CORL88	mono-culture	ic40	b8		normal	1872439	9.38467e+06	5.012	0.9586
CORL88	mono-culture	ic40	b9		normal	1763356	9.62146e+06	5.45633	1.04358
CORL88	mono-culture	ic40	f2		neuron-conditioned	1920266	1.20343e+07	6.267	1.19863
CORL88	mono-culture	ic40	f3		neuron-conditioned	2092296	13236630	6.32637	1.20999
CORL88	mono-culture	ic40	f4		neuron-conditioned	2347816	1.43587e+07	6.11577	1.16971
CORL88	mono-culture	ic40	f5		neuron-conditioned	1984144	1.25008e+07	6.30034	1.20501
CORL88	mono-culture	ic40	f6		neuron-conditioned	2050171	12564180	6.12836	1.17211
CORL88	mono-culture	ic40	f10		neuron-conditioned	2159448	1.34388e+07	6.22326	1.19027
CORL88	mono-culture	ic40	f11		neuron-conditioned	2012665	1.23041e+07	6.11334	1.16924
CORL88	mono-culture	ic40	f7		neuron-conditioned	2236482	1.40008e+07	6.26019	1.19733
CORL88	mono-culture	ic40	f8		neuron-conditioned	2120824	1.41885e+07	6.69008	1.27955
CORL88	mono-culture	ic40	f9		neuron-conditioned	2075331	1.30128e+07	6.27022	1.19925
CORL88	neuron co-culture	ic40	g2	13	normal	2208103	2.63931e+07	11.9528	2.28611
CORL88	neuron co-culture	ic40	g3	13	normal	2245392	2.51546e+07	11.2028	2.14265
CORL88	neuron co-culture	ic40	g4	13	normal	2118216	2.4752e+07	11.6853	2.23494
CORL88	neuron co-culture	ic40	g5	13	normal	2307138	2.67471e+07	11.5932	2.21733
CORL88	neuron co-culture	ic40	g6	13	normal	2244479	2.50239e+07	11.1491	2.13239
CORL88	neuron co-culture	ic40	g10	14	normal	2262649	2.923e+07	12.9185	2.4708
CORL88	neuron co-culture	ic40	g11	14	normal	1965300	2.30949e+07	11.7513	2.24757
CORL88	neuron co-culture	ic40	g7	14	normal	2112317	2.53346e+07	11.9938	2.29393
CORL88	neuron co-culture	ic40	g8	14	normal	1989542	2.54546e+07	12.7942	2.44703
CORL88	neuron co-culture	ic40	g9	14	normal	2310438	27638226	11.9623	2.28793
CORL88	fibroblast co-culture	ic99	g2		normal	2019375	2.79611e+07	13.8464	2.07491
CORL88	fibroblast co-culture	ic99	g3		normal	1898779	2.86437e+07	15.0853	2.26056
CORL88	fibroblast co-culture	ic99	g4		normal	1827556	2.59314e+07	14.1891	2.12627
CORL88	fibroblast co-culture	ic99	g5		normal	1966956	2.57442e+07	13.0883	1.96131
CORL88	fibroblast co-culture	ic99	g6		normal	1788645	2.71419e+07	15.1746	2.27394
CORL88	fibroblast co-culture	ic99	g10		normal	1247920	1.9462e+07	15.5956	2.33703
CORL88	fibroblast co-culture	ic99	g11		normal	1321617	1.84047e+07	13.9259	2.08682
CORL88	fibroblast co-culture	ic99	g7		normal	1589721	2.51462e+07	15.818	2.37036
CORL88	fibroblast co-culture	ic99	g8		normal	1683893	2.46836e+07	14.6587	2.19663
CORL88	fibroblast co-culture	ic99	g9		normal	1376521	2.27483e+07	16.526	2.47645
CORL88	high-density mono-culture	ic99	c2		normal	1743478	1.52711e+07	8.759	1.31255
CORL88	high-density mono-culture	ic99	c3		normal	1987378	1.6443e+07	8.27369	1.23983
CORL88	high-density mono-culture	ic99	c4		normal	1977104	1.66791e+07	8.43612	1.26417
CORL88	high-density mono-culture	ic99	c5		normal	2043452	1.7336e+07	8.48367	1.27129
CORL88	high-density mono-culture	ic99	c6		normal	2023721	1.73502e+07	8.57344	1.28475
CORL88	high-density mono-culture	ic99	c10		normal	1484938	12516479	8.42896	1.2631
CORL88	high-density mono-culture	ic99	c11		normal	1248517	1.059e+07	8.48207	1.27105
CORL88	high-density mono-culture	ic99	c7		normal	1752573	1.44358e+07	8.23693	1.23432
CORL88	high-density mono-culture	ic99	c8		normal	1703865	1.43113e+07	8.39933	1.25866
CORL88	high-density mono-culture	ic99	c9		normal	1573781	1.32635e+07	8.42777	1.26292
CORL88	mono-culture	ic99	b2		normal	1720803	11410607	6.63098	0.993665
CORL88	mono-culture	ic99	b3		normal	1522635	9.39196e+06	6.16823	0.924321
CORL88	mono-culture	ic99	b4		normal	1565646	9.78851e+06	6.25206	0.936883
CORL88	mono-culture	ic99	b5		normal	1637479	1.14243e+07	6.97676	1.04548
CORL88	mono-culture	ic99	b6		normal	1384526	9.29783e+06	6.71553	1.00634
CORL88	mono-culture	ic99	b10		normal	1077808	7.06402e+06	6.55406	0.982138
CORL88	mono-culture	ic99	b11		normal	829426	5.90784e+06	7.1228	1.06737
CORL88	mono-culture	ic99	b7		normal	1488235	1.04576e+07	7.02687	1.05299
CORL88	mono-culture	ic99	b8		normal	1333091	9.06428e+06	6.79945	1.01891
CORL88	mono-culture	ic99	b9		normal	1655824	9.50658e+06	5.7413	0.860345
CORL88	mono-culture	ic99	d2		neuron-conditioned	2235160	1.593e+07	7.127	1.06799
CORL88	mono-culture	ic99	d3		neuron-conditioned	2391337	1.70904e+07	7.14681	1.07096
CORL88	mono-culture	ic99	d4		neuron-conditioned	2624447	1.86388e+07	7.10201	1.06425
CORL88	mono-culture	ic99	d5		neuron-conditioned	2624897	1.94764e+07	7.41987	1.11188
CORL88	mono-culture	ic99	d6		neuron-conditioned	2726109	1.98019e+07	7.26379	1.08849
CORL88	mono-culture	ic99	d10		neuron-conditioned	2040148	1.35197e+07	6.62684	0.993044
CORL88	mono-culture	ic99	d11		neuron-conditioned	1413116	1.00837e+07	7.13581	1.06931
CORL88	mono-culture	ic99	d7		neuron-conditioned	2729196	2.04095e+07	7.47821	1.12062
CORL88	mono-culture	ic99	d8		neuron-conditioned	2708171	1.92226e+07	7.09801	1.06365
CORL88	mono-culture	ic99	d9		neuron-conditioned	2474201	1.78195e+07	7.20213	1.07925
CORL88	neuron co-culture	ic99	e2	112	normal	2824991	50055984	17.719	2.65522
CORL88	neuron co-culture	ic99	e3	112	normal	2828632	4.75994e+07	16.8277	2.52166
CORL88	neuron co-culture	ic99	e4	112	normal	2744926	4.77173e+07	17.3838	2.605
CORL88	neuron co-culture	ic99	e5	112	normal	3112052	5.24582e+07	16.8565	2.52597
CORL88	neuron co-culture	ic99	e6	112	normal	3058708	5.36706e+07	17.5468	2.62942
CORL88	neuron co-culture	ic99	e10	113	normal	1994287	3.34309e+07	16.7633	2.51202
CORL88	neuron co-culture	ic99	e11	113	normal	1618744	2.57724e+07	15.9212	2.38582
CORL88	neuron co-culture	ic99	e7	113	normal	3189716	5.80068e+07	18.1856	2.72514
CORL88	neuron co-culture	ic99	e8	113	normal	2960457	5.30749e+07	17.928	2.68654
CORL88	neuron co-culture	ic99	e9	113	normal	2699013	4.80899e+07	17.8176	2.67
DMS273	fibroblast co-culture	ic37	e2		normal	10411330	349685598	33.587	2.8143
DMS273	fibroblast co-culture	ic37	e3		normal	10845890	375874974	34.656	2.90387
DMS273	fibroblast co-culture	ic37	e4		normal	11865840	402109812	33.888	2.83952
DMS273	fibroblast co-culture	ic37	e5		normal	11440030	386374948	33.7739	2.82997
DMS273	fibroblast co-culture	ic37	e6		normal	11253760	387862014	34.4651	2.88788
DMS273	fibroblast co-culture	ic37	e10		normal	11630080	391509886	33.6636	2.82072
DMS273	fibroblast co-culture	ic37	e11		normal	10702350	371607856	34.7221	2.90941
DMS273	fibroblast co-culture	ic37	e7		normal	11086090	366199864	33.0324	2.76783
DMS273	fibroblast co-culture	ic37	e8		normal	11243710	379281722	33.7328	2.82652
DMS273	fibroblast co-culture	ic37	e9		normal	10895230	373253298	34.2584	2.87056
DMS273	high-density mono-culture	ic37	c2		normal	9199783	1.73229e+08	18.8297	1.57777
DMS273	high-density mono-culture	ic37	c3		normal	9609847	1.75515e+08	18.264	1.53037
DMS273	high-density mono-culture	ic37	c4		normal	8842044	1.6461e+08	18.6168	1.55993
DMS273	high-density mono-culture	ic37	c5		normal	9266976	1.76144e+08	19.0077	1.59268
DMS273	high-density mono-culture	ic37	c6		normal	8865259	1.67923e+08	18.9416	1.58715
DMS273	high-density mono-culture	ic37	c10		normal	9136949	1.71444e+08	18.7639	1.57225
DMS273	high-density mono-culture	ic37	c11		normal	9801049	1.75333e+08	17.8892	1.49896
DMS273	high-density mono-culture	ic37	c7		normal	9168334	1.75152e+08	19.104	1.60075
DMS273	high-density mono-culture	ic37	c8		normal	9300886	1.79051e+08	19.251	1.61307
DMS273	high-density mono-culture	ic37	c9		normal	8986442	1.72622e+08	19.2092	1.60957
DMS273	mono-culture	ic37	b2		normal	7437003	86561915	11.6394	0.975278
DMS273	mono-culture	ic37	b3		normal	7090682	8.23582e+07	11.615	0.973236
DMS273	mono-culture	ic37	b4		normal	7206582	9.11696e+07	12.6509	1.06004
DMS273	mono-culture	ic37	b5		normal	7357067	8.87723e+07	12.0663	1.01105
DMS273	mono-culture	ic37	b6		normal	7031445	8.74942e+07	12.4433	1.04264
DMS273	mono-culture	ic37	b10		normal	7274914	8.40611e+07	11.5549	0.968203
DMS273	mono-culture	ic37	b11		normal	7321313	8.96412e+07	12.2439	1.02593
DMS273	mono-culture	ic37	b7		normal	7158820	8.44922e+07	11.8025	0.988951
DMS273	mono-culture	ic37	b8		normal	7312623	9.12589e+07	12.4796	1.04569
DMS273	mono-culture	ic37	b9		normal	7206547	84748459	11.7599	0.985381
DMS273	mono-culture	ic37	f2		neuron-conditioned	10679960	219885108	20.5886	1.72515
DMS273	mono-culture	ic37	f3		neuron-conditioned	10441570	216638688	20.7477	1.73848
DMS273	mono-culture	ic37	f4		neuron-conditioned	10224090	213928574	20.924	1.75325
DMS273	mono-culture	ic37	f5		neuron-conditioned	10663720	220549924	20.6823	1.733
DMS273	mono-culture	ic37	f6		neuron-conditioned	11020250	231553538	21.0116	1.7606
DMS273	mono-culture	ic37	f10		neuron-conditioned	10267040	212510442	20.6983	1.73434
DMS273	mono-culture	ic37	f11		neuron-conditioned	10341530	212641264	20.5619	1.72291
DMS273	mono-culture	ic37	f7		neuron-conditioned	10031280	208317066	20.7667	1.74008
DMS273	mono-culture	ic37	f8		neuron-conditioned	10726650	225879990	21.0578	1.76447
DMS273	mono-culture	ic37	f9		neuron-conditioned	11118000	228592148	20.5605	1.7228
DMS273	neuron co-culture	ic37	g2	11	normal	11457030	382854328	33.4165	2.80002
DMS273	neuron co-culture	ic37	g3	11	normal	11621660	384084856	33.0491	2.76923
DMS273	neuron co-culture	ic37	g4	11	normal	11480610	370047354	32.2324	2.7008
DMS273	neuron co-culture	ic37	g5	11	normal	11598380	380726144	32.8258	2.75052
DMS273	neuron co-culture	ic37	g6	11	normal	11452230	367721134	32.1091	2.69047
DMS273	neuron co-culture	ic37	g10	12	normal	11833980	391371522	33.0718	2.77114
DMS273	neuron co-culture	ic37	g11	12	normal	10819030	365244414	33.7594	2.82875
DMS273	neuron co-culture	ic37	g7	12	normal	11819150	371847782	31.4615	2.6362
DMS273	neuron co-culture	ic37	g8	12	normal	11723720	377935634	32.2368	2.70117
DMS273	neuron co-culture	ic37	g9	12	normal	11440100	367583722	32.1312	2.69232
DMS273	fibroblast co-culture	ic39	e2		normal	11275460	388934612	34.4939	2.73515
DMS273	fibroblast co-culture	ic39	e3		normal	11897040	395042854	33.2051	2.63296
DMS273	fibroblast co-culture	ic39	e4		normal	12183550	409669718	33.6248	2.66623
DMS273	fibroblast co-culture	ic39	e5		normal	12180900	416558684	34.1977	2.71166
DMS273	fibroblast co-culture	ic39	e6		normal	11925260	412611846	34.5998	2.74355
DMS273	fibroblast co-culture	ic39	e10		normal	11712260	382802588	32.6839	2.59163
DMS273	fibroblast co-culture	ic39	e11		normal	12058510	410305718	34.0262	2.69806
DMS273	fibroblast co-culture	ic39	e7		normal	12513560	420000352	33.5636	2.66138
DMS273	fibroblast co-culture	ic39	e8		normal	12068200	401674814	33.2837	2.63919
DMS273	fibroblast co-culture	ic39	e9		normal	12342080	419337536	33.9762	2.6941
DMS273	high-density mono-culture	ic39	c2		normal	9892715	190191035	19.2254	1.52445
DMS273	high-density mono-culture	ic39	c3		normal	9238940	178848092	19.3581	1.53497
DMS273	high-density mono-culture	ic39	c4		normal	9715656	1.77958e+08	18.3167	1.45239
DMS273	high-density mono-culture	ic39	c5		normal	9360201	1.74912e+08	18.6868	1.48174
DMS273	high-density mono-culture	ic39	c6		normal	9691019	1.90396e+08	19.6466	1.55785
DMS273	high-density mono-culture	ic39	c10		normal	9710960	183897394	18.9371	1.50159
DMS273	high-density mono-culture	ic39	c11		normal	10164030	188430050	18.5389	1.47002
DMS273	high-density mono-culture	ic39	c7		normal	9926868	1.93821e+08	19.5249	1.5482
DMS273	high-density mono-culture	ic39	c8		normal	9942550	196311670	19.7446	1.56562
DMS273	high-density mono-culture	ic39	c9		normal	9879512	1.9107e+08	19.34	1.53354
DMS273	mono-culture	ic39	b2		normal	7531184	9.50605e+07	12.6222	1.00086
DMS273	mono-culture	ic39	b3		normal	7684044	9.42012e+07	12.2593	0.972086
DMS273	mono-culture	ic39	b4		normal	6991816	8.62006e+07	12.3288	0.977594
DMS273	mono-culture	ic39	b5		normal	7419941	9.27004e+07	12.4934	0.990649
DMS273	mono-culture	ic39	b6		normal	7327909	93868025	12.8097	1.01572
DMS273	mono-culture	ic39	b10		normal	7582884	9.46663e+07	12.4842	0.989918
DMS273	mono-culture	ic39	b11		normal	7767552	98776601	12.7166	1.00834
DMS273	mono-culture	ic39	b7		normal	7623879	9.82058e+07	12.8813	1.02141
DMS273	mono-culture	ic39	b8		normal	7922918	1.01485e+08	12.8091	1.01568
DMS273	mono-culture	ic39	b9		normal	7775112	97969959	12.6005	0.999136
DMS273	mono-culture	ic39	f2		neuron-conditioned	11246300	227055946	20.1894	1.60089
DMS273	mono-culture	ic39	f3		neuron-conditioned	11267750	234360744	20.7992	1.64925
DMS273	mono-culture	ic39	f4		neuron-conditioned	11329120	245990708	21.7131	1.72171
DMS273	mono-culture	ic39	f5		neuron-conditioned	11309070	236238780	20.8893	1.65639
DMS273	mono-culture	ic39	f6		neuron-conditioned	11905020	252298060	21.1926	1.68044
DMS273	mono-culture	ic39	f10		neuron-conditioned	11462230	232878586	20.317	1.61101
DMS273	mono-culture	ic39	f11		neuron-conditioned	6445461	1.25904e+08	19.5337	1.5489
DMS273	mono-culture	ic39	f7		neuron-conditioned	11218720	228190794	20.3402	1.61285
DMS273	mono-culture	ic39	f8		neuron-conditioned	11687700	228923600	19.5867	1.5531
DMS273	mono-culture	ic39	f9		neuron-conditioned	11157180	226800722	20.3278	1.61186
DMS273	neuron co-culture	ic39	g2	13	normal	12322970	420062070	34.0877	2.70294
DMS273	neuron co-culture	ic39	g3	13	normal	10947750	371478566	33.932	2.69059
DMS273	neuron co-culture	ic39	g4	13	normal	11410580	390050140	34.1832	2.71051
DMS273	neuron co-culture	ic39	g5	13	normal	12811730	425646142	33.2232	2.63439
DMS273	neuron co-culture	ic39	g6	13	normal	12857190	435810546	33.8963	2.68776
DMS273	neuron co-culture	ic39	g10	14	normal	11605490	368122782	31.7197	2.51517
DMS273	neuron co-culture	ic39	g11	14	normal	11636470	387754986	33.3224	2.64225
DMS273	neuron co-culture	ic39	g7	14	normal	12768780	386056878	30.2344	2.3974
DMS273	neuron co-culture	ic39	g8	14	normal	12393790	386849224	31.2131	2.475
DMS273	neuron co-culture	ic39	g9	14	normal	11737010	398104470	33.9187	2.68954
H146	fibroblast co-culture	ic56	e2		normal	151345	1.45438e+06	9.60971	1.5274
H146	fibroblast co-culture	ic56	e3		normal	212691	1.90145e+06	8.93996	1.42095
H146	fibroblast co-culture	ic56	e4		normal	209605	1.47568e+06	7.04029	1.11901
H146	fibroblast co-culture	ic56	e5		normal	205942	1.83458e+06	8.90824	1.4159
H146	fibroblast co-culture	ic56	e6		normal	154396	1.20411e+06	7.79884	1.23957
H146	fibroblast co-culture	ic56	e10		normal	252717	1.14778e+06	4.54176	0.721882
H146	fibroblast co-culture	ic56	e11		normal	175986	1.28808e+06	7.31922	1.16334
H146	fibroblast co-culture	ic56	e7		normal	173863	1.6756e+06	9.63745	1.53181
H146	fibroblast co-culture	ic56	e8		normal	309615	1.46482e+06	4.73111	0.751977
H146	fibroblast co-culture	ic56	e9		normal	190102	1.63472e+06	8.59913	1.36677
H146	high-density mono-culture	ic56	c2		normal	360673	5.02763e+06	13.9396	2.21561
H146	high-density mono-culture	ic56	c3		normal	309650	4.78561e+06	15.4549	2.45645
H146	high-density mono-culture	ic56	c4		normal	313460	4.91392e+06	15.6764	2.49166
H146	high-density mono-culture	ic56	c5		normal	367993	5.22931e+06	14.2104	2.25864
H146	high-density mono-culture	ic56	c6		normal	335441	5.2916e+06	15.7751	2.50734
H146	high-density mono-culture	ic56	c10		normal	318362	4.93487e+06	15.5008	2.46375
H146	high-density mono-culture	ic56	c11		normal	322287	4.18752e+06	12.9931	2.06517
H146	high-density mono-culture	ic56	c7		normal	356193	5.30089e+06	14.8821	2.3654
H146	high-density mono-culture	ic56	c8		normal	330087	5.19335e+06	15.7333	2.5007
H146	high-density mono-culture	ic56	c9		normal	403515	5.23792e+06	12.9807	2.0632
H146	mono-culture	ic56	b2		normal	141707	952775	6.72357	1.06866
H146	mono-culture	ic56	b3		normal	205540	1.09627e+06	5.33361	0.847742
H146	mono-culture	ic56	b4		normal	190548	1.13897e+06	5.97735	0.95006
H146	mono-culture	ic56	b5		normal	220506	1.59271e+06	7.22297	1.14804
H146	mono-culture	ic56	b6		normal	157538	966649	6.13597	0.97527
H146	mono-culture	ic56	b10		normal	147610	1.06689e+06	7.22775	1.1488
H146	mono-culture	ic56	b11		normal	198503	1.35297e+06	6.81587	1.08334
H146	mono-culture	ic56	b7		normal	180705	892218	4.93744	0.784772
H146	mono-culture	ic56	b8		normal	285540	1.32122e+06	4.6271	0.735445
H146	mono-culture	ic56	b9		normal	205846	1.32712e+06	6.44715	1.02473
H146	mono-culture	ic56	f2		neuron-conditioned	261358	1.57467e+06	6.02493	0.957622
H146	mono-culture	ic56	f3		neuron-conditioned	177281	1.18264e+06	6.67097	1.06031
H146	mono-culture	ic56	f4		neuron-conditioned	179731	1.0142e+06	5.64287	0.896896
H146	mono-culture	ic56	f5		neuron-conditioned	187301	1.15594e+06	6.17158	0.980931
H146	mono-culture	ic56	f6		neuron-conditioned	237580	1.2858e+06	5.41207	0.860211
H146	mono-culture	ic56	f10		neuron-conditioned	246976	1.29726e+06	5.25257	0.834861
H146	mono-culture	ic56	f11		neuron-conditioned	195451	949795	4.85949	0.772383
H146	mono-culture	ic56	f7		neuron-conditioned	211319	1465130	6.93325	1.10199
H146	mono-culture	ic56	f8		neuron-conditioned	187260	1.08924e+06	5.81672	0.924528
H146	mono-culture	ic56	f9		neuron-conditioned	267187	1.58309e+06	5.92501	0.94174
H146	neuron co-culture	ic56	g2	23	normal	167686	1.80404e+06	10.7584	1.70998
H146	neuron co-culture	ic56	g3	23	normal	236703	2.2895e+06	9.67246	1.53737
H146	neuron co-culture	ic56	g4	23	normal	226001	2.14076e+06	9.47235	1.50557
H146	neuron co-culture	ic56	g5	23	normal	201000	2.02059e+06	10.0526	1.5978
H146	neuron co-culture	ic56	g6	23	normal	209493	2.24836e+06	10.7324	1.70584
H146	neuron co-culture	ic56	g10	24	normal	235744	2.64071e+06	11.2016	1.78041
H146	neuron co-culture	ic56	g11	24	normal	251086	2.18983e+06	8.72143	1.38621
H146	neuron co-culture	ic56	g7	24	normal	447146	1.99215e+06	4.45526	0.708133
H146	neuron co-culture	ic56	g8	24	normal	330137	2.58143e+06	7.81927	1.24282
H146	neuron co-culture	ic56	g9	24	normal	240719	2.4445e+06	10.155	1.61407
H146	fibroblast co-culture	ic60	e2		normal	378715	5.47312e+06	14.4518	1.88275
H146	fibroblast co-culture	ic60	e3		normal	552953	7.3123e+06	13.2241	1.72281
H146	fibroblast co-culture	ic60	e4		normal	464150	5.9856e+06	12.8958	1.68004
H146	fibroblast co-culture	ic60	e5		normal	449594	5.2385e+06	11.6516	1.51795
H146	fibroblast co-culture	ic60	e6		normal	490708	5.96602e+06	12.158	1.58392
H146	fibroblast co-culture	ic60	e10		normal	521569	6.22265e+06	11.9306	1.5543
H146	fibroblast co-culture	ic60	e11		normal	424649	5.34122e+06	12.578	1.63863
H146	fibroblast co-culture	ic60	e7		normal	330487	4.13415e+06	12.5093	1.62968
H146	fibroblast co-culture	ic60	e8		normal	702872	7.29751e+06	10.3824	1.3526
H146	fibroblast co-culture	ic60	e9		normal	430114	5.19944e+06	12.0885	1.57487
H146	high-density mono-culture	ic60	c2		normal	867149	8.19929e+06	9.45545	1.23184
H146	high-density mono-culture	ic60	c3		normal	792370	8.78707e+06	11.0896	1.44473
H146	high-density mono-culture	ic60	c4		normal	717222	8.37364e+06	11.6751	1.52101
H146	high-density mono-culture	ic60	c5		normal	724982	7820766	10.7875	1.40538
H146	high-density mono-culture	ic60	c6		normal	739738	8.30336e+06	11.2247	1.46234
H146	high-density mono-culture	ic60	c10		normal	644506	7.04314e+06	10.928	1.42367
H146	high-density mono-culture	ic60	c11		normal	595960	6.67624e+06	11.2025	1.45944
H146	high-density mono-culture	ic60	c7		normal	726942	8.58148e+06	11.8049	1.53792
H146	high-density mono-culture	ic60	c8		normal	738232	8.65806e+06	11.7281	1.52791
H146	high-density mono-culture	ic60	c9		normal	786783	8.95633e+06	11.3835	1.48302
H146	mono-culture	ic60	b2		normal	431904	3.06179e+06	7.08906	0.923548
H146	mono-culture	ic60	b3		normal	365060	3.07307e+06	8.41799	1.09668
H146	mono-culture	ic60	b4		normal	432480	3.21765e+06	7.43999	0.969267
H146	mono-culture	ic60	b5		normal	363060	2.91995e+06	8.04259	1.04777
H146	mono-culture	ic60	b6		normal	312945	2.60935e+06	8.33805	1.08627
H146	mono-culture	ic60	b10		normal	444930	3.42854e+06	7.7058	1.0039
H146	mono-culture	ic60	b11		normal	322738	2.26101e+06	7.00571	0.912691
H146	mono-culture	ic60	b7		normal	367949	2.9211e+06	7.93888	1.03426
H146	mono-culture	ic60	b8		normal	363416	2.63857e+06	7.26046	0.945879
H146	mono-culture	ic60	b9		normal	301075	2.30202e+06	7.64598	0.996104
H146	mono-culture	ic60	f2		neuron-conditioned	477565	2.92436e+06	6.12349	0.797756
H146	mono-culture	ic60	f3		neuron-conditioned	384872	2.55659e+06	6.6427	0.865398
H146	mono-culture	ic60	f4		neuron-conditioned	422309	2.88803e+06	6.83868	0.89093
H146	mono-culture	ic60	f5		neuron-conditioned	414123	2.89651e+06	6.99431	0.911206
H146	mono-culture	ic60	f6		neuron-conditioned	382831	2.59397e+06	6.77576	0.882733
H146	mono-culture	ic60	f10		neuron-conditioned	408204	2.97318e+06	7.28355	0.948887
H146	mono-culture	ic60	f11		neuron-conditioned	396772	2.91164e+06	7.33831	0.956021
H146	mono-culture	ic60	f7		neuron-conditioned	429697	3.12303e+06	7.26799	0.946859
H146	mono-culture	ic60	f8		neuron-conditioned	519848	3.37528e+06	6.49282	0.845872
H146	mono-culture	ic60	f9		neuron-conditioned	395703	2.917e+06	7.37169	0.960369
H146	neuron co-culture	ic60	g2	25	normal	487007	5.69043e+06	11.6845	1.52223
H146	neuron co-culture	ic60	g3	25	normal	602997	7.12882e+06	11.8223	1.54019
H146	neuron co-culture	ic60	g4	25	normal	403748	5.25192e+06	13.0079	1.69465
H146	neuron co-culture	ic60	g5	25	normal	512612	6.07744e+06	11.8558	1.54455
H146	neuron co-culture	ic60	g6	25	normal	532164	6.35548e+06	11.9427	1.55587
H146	neuron co-culture	ic60	g10	26	normal	541070	7.76857e+06	14.3578	1.87051
H146	neuron co-culture	ic60	g11	26	normal	524863	5.6123e+06	10.6929	1.39305
H146	neuron co-culture	ic60	g7	26	normal	517446	6.52492e+06	12.6099	1.64279
H146	neuron co-culture	ic60	g8	26	normal	547036	6.34572e+06	11.6002	1.51125
H146	neuron co-culture	ic60	g9	26	normal	712515	5.38062e+06	7.55159	0.983806
H146	fibroblast co-culture	ic70	e2		normal	152610	1.06246e+06	6.96197	1.0428
H146	fibroblast co-culture	ic70	e3		normal	140476	1.9687e+06	14.0145	2.09916
H146	fibroblast co-culture	ic70	e4		normal	166052	1.96316e+06	11.8225	1.77083
H146	fibroblast co-culture	ic70	e5		normal	240327	2.60505e+06	10.8396	1.62361
H146	fibroblast co-culture	ic70	e6		normal	157695	1.87482e+06	11.8889	1.78078
H146	fibroblast co-culture	ic70	e10		normal	171546	2.0314e+06	11.8418	1.77372
H146	fibroblast co-culture	ic70	e11		normal	180144	2.32703e+06	12.9176	1.93486
H146	fibroblast co-culture	ic70	e7		normal	236124	2.33482e+06	9.88812	1.48109
H146	fibroblast co-culture	ic70	e8		normal	165196	1.75007e+06	10.5939	1.58681
H146	fibroblast co-culture	ic70	e9		normal	192202	2.01817e+06	10.5003	1.57278
H146	high-density mono-culture	ic70	c2		normal	194804	3.67907e+06	18.886	2.82884
H146	high-density mono-culture	ic70	c3		normal	522187	5.31281e+06	10.1741	1.52393
H146	high-density mono-culture	ic70	c4		normal	279820	5.37737e+06	19.2172	2.87845
H146	high-density mono-culture	ic70	c5		normal	258661	4.94502e+06	19.1178	2.86356
H146	high-density mono-culture	ic70	c6		normal	274780	5.68444e+06	20.6873	3.09864
H146	high-density mono-culture	ic70	c10		normal	238132	4.73754e+06	19.8946	2.97991
H146	high-density mono-culture	ic70	c11		normal	240624	4.61424e+06	19.1762	2.8723
H146	high-density mono-culture	ic70	c7		normal	287658	5.37267e+06	18.6773	2.79757
H146	high-density mono-culture	ic70	c8		normal	267814	4891845	18.2658	2.73594
H146	high-density mono-culture	ic70	c9		normal	320529	5.47015e+06	17.066	2.55623
H146	mono-culture	ic70	b2		normal	102729	621122	6.0462	0.90563
H146	mono-culture	ic70	b3		normal	200702	778980	3.88128	0.581357
H146	mono-culture	ic70	b4		normal	116560	780243	6.6939	1.00265
H146	mono-culture	ic70	b5		normal	93476.7	718511	7.68652	1.15132
H146	mono-culture	ic70	b6		normal	108973	844807	7.75245	1.1612
H146	mono-culture	ic70	b10		normal	154743	889203	5.74631	0.860711
H146	mono-culture	ic70	b11		normal	110876	771774	6.96069	1.04261
H146	mono-culture	ic70	b7		normal	141883	1.03135e+06	7.26904	1.08879
H146	mono-culture	ic70	b8		normal	391345	883424	2.25741	0.338125
H146	mono-culture	ic70	b9		normal	140021	932340	6.65857	0.997354
H146	mono-culture	ic70	f2		neuron-conditioned	147800	681265	4.60938	0.690415
H146	mono-culture	ic70	f3		neuron-conditioned	139405	669629	4.80349	0.71949
H146	mono-culture	ic70	f4		neuron-conditioned	153109	650347	4.24762	0.636229
H146	mono-culture	ic70	f5		neuron-conditioned	190379	897605	4.71484	0.706213
H146	mono-culture	ic70	f6		neuron-conditioned	213054	1.08652e+06	5.09972	0.763861
H146	mono-culture	ic70	f10		neuron-conditioned	172660	900661	5.21639	0.781336
H146	mono-culture	ic70	f11		neuron-conditioned	186706	1.07213e+06	5.74233	0.860115
H146	mono-culture	ic70	f7		neuron-conditioned	161922	759250	4.68899	0.702341
H146	mono-culture	ic70	f8		neuron-conditioned	157475	736409	4.67635	0.700446
H146	mono-culture	ic70	f9		neuron-conditioned	150172	792736	5.27886	0.790693
H146	neuron co-culture	ic70	g2	27	normal	178234	2.1364e+06	11.9865	1.79539
H146	neuron co-culture	ic70	g3	27	normal	168155	1.65503e+06	9.84227	1.47422
H146	neuron co-culture	ic70	g4	27	normal	171623	2.00236e+06	11.6672	1.74757
H146	neuron co-culture	ic70	g5	27	normal	230410	2.64784e+06	11.4918	1.7213
H146	neuron co-culture	ic70	g6	27	normal	159135	1.89567e+06	11.9124	1.78429
H146	neuron co-culture	ic70	g10	28	normal	209336	2.32273e+06	11.0957	1.66197
H146	neuron co-culture	ic70	g11	28	normal	118759	1.47373e+06	12.4094	1.85874
H146	neuron co-culture	ic70	g7	28	normal	222735	2.50258e+06	11.2357	1.68294
H146	neuron co-culture	ic70	g8	28	normal	199731	1.95074e+06	9.76681	1.46292
H146	neuron co-culture	ic70	g9	28	normal	180696	2.41669e+06	13.3744	2.00328
H1836	fibroblast co-culture	ic69	e2		normal	1252595	1.23632e+07	9.87009	1.28588
H1836	fibroblast co-culture	ic69	e3		normal	1437613	1.39474e+07	9.70177	1.26396
H1836	fibroblast co-culture	ic69	e4		normal	1367826	13296947	9.72123	1.26649
H1836	fibroblast co-culture	ic69	e5		normal	1503275	1.46015e+07	9.71311	1.26543
H1836	fibroblast co-culture	ic69	e6		normal	1506552	1.41976e+07	9.4239	1.22775
H1836	fibroblast co-culture	ic69	e10		normal	1411365	1.3743e+07	9.7374	1.2686
H1836	fibroblast co-culture	ic69	e11		normal	1164133	11795868	10.1327	1.3201
H1836	fibroblast co-culture	ic69	e7		normal	1531933	14526274	9.48232	1.23537
H1836	fibroblast co-culture	ic69	e8		normal	1559695	14738618	9.44968	1.23111
H1836	fibroblast co-culture	ic69	e9		normal	1405783	1.36812e+07	9.73206	1.2679
H1836	high-density mono-culture	ic69	c2		normal	1512900	1.39014e+07	9.18855	1.19709
H1836	high-density mono-culture	ic69	c3		normal	1505589	1.36136e+07	9.04207	1.17801
H1836	high-density mono-culture	ic69	c4		normal	1529872	1.40383e+07	9.17614	1.19548
H1836	high-density mono-culture	ic69	c5		normal	1470136	13604532	9.25393	1.20561
H1836	high-density mono-culture	ic69	c6		normal	1469470	1.3854e+07	9.42791	1.22828
H1836	high-density mono-culture	ic69	c10		normal	1608680	1.46304e+07	9.09465	1.18486
H1836	high-density mono-culture	ic69	c11		normal	1529933	1.37042e+07	8.95741	1.16698
H1836	high-density mono-culture	ic69	c7		normal	1736852	1.30803e+07	7.53104	0.98115
H1836	high-density mono-culture	ic69	c8		normal	1451183	13337584	9.19084	1.19739
H1836	high-density mono-culture	ic69	c9		normal	1700918	1.50162e+07	8.82827	1.15016
H1836	mono-culture	ic69	b2		normal	1260484	1.00276e+07	7.95538	1.03643
H1836	mono-culture	ic69	b3		normal	1287278	9.58021e+06	7.44222	0.96958
H1836	mono-culture	ic69	b4		normal	1207109	9.35587e+06	7.75064	1.00976
H1836	mono-culture	ic69	b5		normal	1121764	8.22837e+06	7.3352	0.955637
H1836	mono-culture	ic69	b6		normal	1153958	8595852	7.44902	0.970465
H1836	mono-culture	ic69	b10		normal	1109306	8.74701e+06	7.88511	1.02728
H1836	mono-culture	ic69	b11		normal	1261584	9.54458e+06	7.56555	0.985647
H1836	mono-culture	ic69	b7		normal	1104186	8.59968e+06	7.78825	1.01466
H1836	mono-culture	ic69	b8		normal	1101727	8.44024e+06	7.66092	0.998072
H1836	mono-culture	ic69	b9		normal	1109645	8.53375e+06	7.69052	1.00193
H1836	mono-culture	ic69	f2		neuron-conditioned	1184445	5.53491e+06	4.673	0.608803
H1836	mono-culture	ic69	f3		neuron-conditioned	1338790	6.01237e+06	4.4909	0.585078
H1836	mono-culture	ic69	f4		neuron-conditioned	1372015	6.11878e+06	4.45971	0.581015
H1836	mono-culture	ic69	f5		neuron-conditioned	1348225	6.2417e+06	4.62957	0.603144
H1836	mono-culture	ic69	f6		neuron-conditioned	1429992	6628089	4.63505	0.603859
H1836	mono-culture	ic69	f10		neuron-conditioned	1408960	7.16371e+06	5.0844	0.6624
H1836	mono-culture	ic69	f11		neuron-conditioned	1457079	7.08801e+06	4.86453	0.633756
H1836	mono-culture	ic69	f7		neuron-conditioned	1432411	7.34695e+06	5.12908	0.668222
H1836	mono-culture	ic69	f8		neuron-conditioned	1389808	6.83352e+06	4.91688	0.640576
H1836	mono-culture	ic69	f9		neuron-conditioned	1423549	7.30724e+06	5.13311	0.668747
H1836	neuron co-culture	ic69	g2	27	normal	1311124	1.41006e+07	10.7546	1.40112
H1836	neuron co-culture	ic69	g3	27	normal	1416331	1.52397e+07	10.76	1.40182
H1836	neuron co-culture	ic69	g4	27	normal	1336460	13237510	9.90491	1.29042
H1836	neuron co-culture	ic69	g5	27	normal	1391926	1.43413e+07	10.3032	1.34232
H1836	neuron co-culture	ic69	g6	27	normal	1445485	13673079	9.45916	1.23235
H1836	neuron co-culture	ic69	g10	28	normal	1594002	1.72761e+07	10.8382	1.41201
H1836	neuron co-culture	ic69	g11	28	normal	1132195	11655646	10.2947	1.34121
H1836	neuron co-culture	ic69	g7	28	normal	1530573	1.58261e+07	10.34	1.34711
H1836	neuron co-culture	ic69	g8	28	normal	1424411	1.55423e+07	10.9114	1.42155
H1836	neuron co-culture	ic69	g9	28	normal	1364702	1.38164e+07	10.1241	1.31898
H1836	fibroblast co-culture	ic75	e2		normal	1476218	12642337	8.564	1.32985
H1836	fibroblast co-culture	ic75	e3		normal	1405984	1.18272e+07	8.41202	1.30625
H1836	fibroblast co-culture	ic75	e4		normal	2251321	15970125	7.09367	1.10153
H1836	fibroblast co-culture	ic75	e5		normal	1347874	5.44143e+06	4.03705	0.626889
H1836	fibroblast co-culture	ic75	e6		normal	2681701	1.81793e+07	6.77901	1.05267
H1836	fibroblast co-culture	ic75	e10		normal	1541442	13108554	8.50409	1.32055
H1836	fibroblast co-culture	ic75	e11		normal	1771238	1.43732e+07	8.1148	1.2601
H1836	fibroblast co-culture	ic75	e7		normal	1614469	13008727	8.05759	1.25121
H1836	fibroblast co-culture	ic75	e8		normal	1766704	1.43822e+07	8.14072	1.26412
H1836	fibroblast co-culture	ic75	e9		normal	1478851	12165441	8.22628	1.27741
H1836	high-density mono-culture	ic75	c2		normal	1788788	13084908	7.31496	1.1359
H1836	high-density mono-culture	ic75	c3		normal	1630450	12470157	7.64829	1.18766
H1836	high-density mono-culture	ic75	c4		normal	1837550	1.34667e+07	7.32861	1.13802
H1836	high-density mono-culture	ic75	c5		normal	1813413	13628220	7.51523	1.167
H1836	high-density mono-culture	ic75	c6		normal	1733537	1.31322e+07	7.57537	1.17633
H1836	high-density mono-culture	ic75	c10		normal	1948245	1.45362e+07	7.46118	1.1586
H1836	high-density mono-culture	ic75	c11		normal	1838528	13811438	7.51223	1.16653
H1836	high-density mono-culture	ic75	c7		normal	1699590	12811940	7.53825	1.17057
H1836	high-density mono-culture	ic75	c8		normal	1745748	1.27509e+07	7.30399	1.13419
H1836	high-density mono-culture	ic75	c9		normal	1804379	1.33199e+07	7.38201	1.14631
H1836	mono-culture	ic75	b2		normal	1348590	8.69689e+06	6.44887	1.00141
H1836	mono-culture	ic75	b3		normal	1410643	8.92311e+06	6.32556	0.982259
H1836	mono-culture	ic75	b4		normal	1538017	9890608	6.43075	0.998593
H1836	mono-culture	ic75	b5		normal	1570576	9621689	6.12622	0.951303
H1836	mono-culture	ic75	b6		normal	1490815	9693750	6.50232	1.00971
H1836	mono-culture	ic75	b10		normal	1284760	8.64384e+06	6.72798	1.04475
H1836	mono-culture	ic75	b11		normal	1296609	8384874	6.46677	1.00419
H1836	mono-culture	ic75	b7		normal	1529069	9.7263e+06	6.36093	0.987751
H1836	mono-culture	ic75	b8		normal	1534954	1.01283e+07	6.59846	1.02463
H1836	mono-culture	ic75	b9		normal	1462143	9326401	6.37858	0.990492
H1836	mono-culture	ic75	f2		neuron-conditioned	1469450	8.32278e+06	5.66388	0.879509
H1836	mono-culture	ic75	f3		neuron-conditioned	1578595	9.31545e+06	5.9011	0.916347
H1836	mono-culture	ic75	f4		neuron-conditioned	1762930	1.01628e+07	5.76473	0.895171
H1836	mono-culture	ic75	f5		neuron-conditioned	1493260	8.50055e+06	5.69261	0.883972
H1836	mono-culture	ic75	f6		neuron-conditioned	1715384	9.88276e+06	5.76125	0.89463
H1836	mono-culture	ic75	f10		neuron-conditioned	1550546	8.64069e+06	5.57267	0.865347
H1836	mono-culture	ic75	f11		neuron-conditioned	1400542	9.21264e+06	6.57791	1.02144
H1836	mono-culture	ic75	f7		neuron-conditioned	1631362	9416008	5.77187	0.896279
H1836	mono-culture	ic75	f8		neuron-conditioned	1596411	9.39493e+06	5.88503	0.913852
H1836	mono-culture	ic75	f9		neuron-conditioned	1730123	1.02749e+07	5.93884	0.922207
H1836	neuron co-culture	ic75	g2	29	normal	1753361	14258911	8.13233	1.26282
H1836	neuron co-culture	ic75	g3	29	normal	1806552	15228271	8.42947	1.30896
H1836	neuron co-culture	ic75	g4	29	normal	1834692	1.53803e+07	8.38305	1.30175
H1836	neuron co-culture	ic75	g5	29	normal	1842203	1.56874e+07	8.51554	1.32233
H1836	neuron co-culture	ic75	g6	29	normal	1783047	1.51193e+07	8.47948	1.31673
H1836	neuron co-culture	ic75	g10	30	normal	1909503	1.74002e+07	9.11244	1.41502
H1836	neuron co-culture	ic75	g11	30	normal	1529359	1.44648e+07	9.45808	1.46869
H1836	neuron co-culture	ic75	g7	30	normal	1835214	1.81016e+07	9.86346	1.53164
H1836	neuron co-culture	ic75	g8	30	normal	1860151	1.73428e+07	9.32334	1.44777
H1836	neuron co-culture	ic75	g9	30	normal	1933856	1.86503e+07	9.64409	1.49757
H211	fibroblast co-culture	ic47	e2		normal	1164305	6.35148e+06	5.45517	1.20607
H211	fibroblast co-culture	ic47	e3		normal	1195258	6.97236e+06	5.83335	1.28968
H211	fibroblast co-culture	ic47	e4		normal	1060308	5.74735e+06	5.42045	1.19839
H211	fibroblast co-culture	ic47	e5		normal	1066476	5.63781e+06	5.28639	1.16875
H211	fibroblast co-culture	ic47	e6		normal	1268805	6910380	5.44637	1.20412
H211	fibroblast co-culture	ic47	e10		normal	1259475	6.70259e+06	5.32173	1.17657
H211	fibroblast co-culture	ic47	e11		normal	1241069	6.59455e+06	5.31361	1.17477
H211	fibroblast co-culture	ic47	e7		normal	1200909	6.20153e+06	5.16403	1.1417
H211	fibroblast co-culture	ic47	e8		normal	1183665	6605299	5.58038	1.23375
H211	fibroblast co-culture	ic47	e9		normal	1096849	5.7758e+06	5.26582	1.1642
H211	high-density mono-culture	ic47	c2		normal	1188573	6.98987e+06	5.88089	1.30019
H211	high-density mono-culture	ic47	c3		normal	1118123	6.45641e+06	5.77432	1.27663
H211	high-density mono-culture	ic47	c4		normal	1160161	7.24808e+06	6.24748	1.38124
H211	high-density mono-culture	ic47	c5		normal	1213372	7061756	5.81994	1.28671
H211	high-density mono-culture	ic47	c6		normal	1235454	7388198	5.98015	1.32213
H211	high-density mono-culture	ic47	c10		normal	1178461	7.60057e+06	6.44957	1.42592
H211	high-density mono-culture	ic47	c11		normal	1073670	7.05888e+06	6.57454	1.45354
H211	high-density mono-culture	ic47	c7		normal	1107304	7.22731e+06	6.52694	1.44302
H211	high-density mono-culture	ic47	c8		normal	1153309	7039650	6.10387	1.34949
H211	high-density mono-culture	ic47	c9		normal	1144526	7544692	6.59198	1.4574
H211	mono-culture	ic47	b2		normal	806206	3.28934e+06	4.08002	0.90204
H211	mono-culture	ic47	b3		normal	800568	3.49633e+06	4.36731	0.965555
H211	mono-culture	ic47	b4		normal	872991	3.59798e+06	4.12144	0.911197
H211	mono-culture	ic47	b5		normal	824764	3.76824e+06	4.56887	1.01012
H211	mono-culture	ic47	b6		normal	952672	4.30302e+06	4.51679	0.998604
H211	mono-culture	ic47	b10		normal	821890	3.72269e+06	4.52942	1.0014
H211	mono-culture	ic47	b11		normal	884071	4.25948e+06	4.81803	1.0652
H211	mono-culture	ic47	b7		normal	771572	3.57152e+06	4.62889	1.02339
H211	mono-culture	ic47	b8		normal	855292	3.80384e+06	4.44741	0.983266
H211	mono-culture	ic47	b9		normal	910990	4.24867e+06	4.66379	1.0311
H211	mono-culture	ic47	f2		neuron-conditioned	938333	5.51977e+06	5.88253	1.30055
H211	mono-culture	ic47	f3		neuron-conditioned	1016512	6.28213e+06	6.18009	1.36634
H211	mono-culture	ic47	f4		neuron-conditioned	964254	5.78371e+06	5.99811	1.32611
H211	mono-culture	ic47	f5		neuron-conditioned	1044968	6.12982e+06	5.86604	1.2969
H211	mono-culture	ic47	f6		neuron-conditioned	1058010	6151365	5.81409	1.28542
H211	mono-culture	ic47	f10		neuron-conditioned	895597	5035551	5.62256	1.24308
H211	mono-culture	ic47	f11		neuron-conditioned	1018805	6.17152e+06	6.05761	1.33926
H211	mono-culture	ic47	f7		neuron-conditioned	897553	5.51687e+06	6.14656	1.35893
H211	mono-culture	ic47	f8		neuron-conditioned	826799	4.8366e+06	5.84978	1.29331
H211	mono-culture	ic47	f9		neuron-conditioned	940182	5.48236e+06	5.83116	1.28919
H211	neuron co-culture	ic47	g2	19	normal	795420	1.14512e+07	14.3964	3.18286
H211	neuron co-culture	ic47	g3	19	normal	959242	1.41117e+07	14.7113	3.25248
H211	neuron co-culture	ic47	g4	19	normal	1049071	1.30069e+07	12.3985	2.74114
H211	neuron co-culture	ic47	g5	19	normal	1015607	1.32805e+07	13.0764	2.89103
H211	neuron co-culture	ic47	g6	19	normal	969199	1.46522e+07	15.1178	3.34236
H211	neuron co-culture	ic47	g10	20	normal	1021093	1.3129e+07	12.8578	2.8427
H211	neuron co-culture	ic47	g11	20	normal	1056782	1.30481e+07	12.347	2.72977
H211	neuron co-culture	ic47	g7	20	normal	1033000	1.39452e+07	13.4997	2.98461
H211	neuron co-culture	ic47	g8	20	normal	1009269	1.30979e+07	12.9776	2.86918
H211	neuron co-culture	ic47	g9	20	normal	1033777	1.33206e+07	12.8853	2.84878
H211	fibroblast co-culture	ic49	e2		normal	1286850	6.82417e+06	5.303	1.1845
H211	fibroblast co-culture	ic49	e3		normal	1054687	5.55451e+06	5.2665	1.17635
H211	fibroblast co-culture	ic49	e4		normal	1211266	6.16358e+06	5.08854	1.1366
H211	fibroblast co-culture	ic49	e5		normal	1680525	7.49374e+06	4.45917	0.99602
H211	fibroblast co-culture	ic49	e6		normal	1167576	5.66766e+06	4.85421	1.08426
H211	fibroblast co-culture	ic49	e10		normal	1199926	6.32188e+06	5.26856	1.17681
H211	fibroblast co-culture	ic49	e11		normal	1075866	5.35231e+06	4.97488	1.11121
H211	fibroblast co-culture	ic49	e7		normal	1093956	5.51592e+06	5.04218	1.12624
H211	fibroblast co-culture	ic49	e8		normal	1252210	6.74414e+06	5.38579	1.20299
H211	fibroblast co-culture	ic49	e9		normal	1238542	6.80352e+06	5.49317	1.22698
H211	high-density mono-culture	ic49	c2		normal	1065213	6.64421e+06	6.23744	1.39322
H211	high-density mono-culture	ic49	c3		normal	1005378	6.7455e+06	6.70941	1.49865
H211	high-density mono-culture	ic49	c4		normal	1111871	6603429	5.93902	1.32657
H211	high-density mono-culture	ic49	c5		normal	1121997	7.05433e+06	6.2873	1.40436
H211	high-density mono-culture	ic49	c6		normal	1106258	6.76223e+06	6.11271	1.36536
H211	high-density mono-culture	ic49	c10		normal	1064518	6.56505e+06	6.16716	1.37753
H211	high-density mono-culture	ic49	c11		normal	1137418	6870774	6.04068	1.34927
H211	high-density mono-culture	ic49	c7		normal	1070286	6.67495e+06	6.2366	1.39304
H211	high-density mono-culture	ic49	c8		normal	1049547	6823864	6.50172	1.45225
H211	high-density mono-culture	ic49	c9		normal	1133016	7.1694e+06	6.32771	1.41339
H211	mono-culture	ic49	b2		normal	807525	3.88975e+06	4.81688	1.07592
H211	mono-culture	ic49	b3		normal	738801	3303172	4.47099	0.998661
H211	mono-culture	ic49	b4		normal	799818	3.55475e+06	4.44445	0.992733
H211	mono-culture	ic49	b5		normal	906538	3.92026e+06	4.32443	0.965925
H211	mono-culture	ic49	b6		normal	780037	3.43287e+06	4.40091	0.983007
H211	mono-culture	ic49	b10		normal	848066	4.11038e+06	4.84677	1.0826
H211	mono-culture	ic49	b11		normal	742637	3.51417e+06	4.73201	1.05696
H211	mono-culture	ic49	b7		normal	814024	3.64926e+06	4.48298	1.00134
H211	mono-culture	ic49	b8		normal	871449	4.19585e+06	4.8148	1.07546
H211	mono-culture	ic49	b9		normal	832325	3.6439e+06	4.37798	0.977886
H211	mono-culture	ic49	f2		neuron-conditioned	832159	5.24201e+06	6.29929	1.40704
H211	mono-culture	ic49	f3		neuron-conditioned	873186	5.17624e+06	5.928	1.3241
H211	mono-culture	ic49	f4		neuron-conditioned	935037	5.24614e+06	5.61062	1.25321
H211	mono-culture	ic49	f5		neuron-conditioned	878928	5.11736e+06	5.82227	1.30049
H211	mono-culture	ic49	f6		neuron-conditioned	913523	5.36686e+06	5.87491	1.31225
H211	mono-culture	ic49	f10		neuron-conditioned	877542	5.08646e+06	5.79626	1.29468
H211	mono-culture	ic49	f11		neuron-conditioned	721968	4.4159e+06	6.11648	1.3662
H211	mono-culture	ic49	f7		neuron-conditioned	861132	5.12031e+06	5.94603	1.32813
H211	mono-culture	ic49	f8		neuron-conditioned	941982	5.84213e+06	6.20195	1.3853
H211	mono-culture	ic49	f9		neuron-conditioned	930918	4.86615e+06	5.22726	1.16758
H211	neuron co-culture	ic49	g2	21	normal	842156	8.81885e+06	10.4717	2.33902
H211	neuron co-culture	ic49	g3	21	normal	929460	1.04677e+07	11.2621	2.51555
H211	neuron co-culture	ic49	g4	21	normal	838845	9.58659e+06	11.4283	2.55268
H211	neuron co-culture	ic49	g5	21	normal	837589	1.02274e+07	12.2105	2.72739
H211	neuron co-culture	ic49	g6	21	normal	862878	1.17738e+07	13.6449	3.04778
H211	neuron co-culture	ic49	g10	22	normal	863879	1.12095e+07	12.9758	2.89834
H211	neuron co-culture	ic49	g11	22	normal	840590	1.06247e+07	12.6395	2.82323
H211	neuron co-culture	ic49	g7	22	normal	878225	1.17562e+07	13.3864	2.99004
H211	neuron co-culture	ic49	g8	22	normal	772469	9.63805e+06	12.4769	2.7869
H211	neuron co-culture	ic49	g9	22	normal	774861	1.03397e+07	13.3439	2.98055
H524	fibroblast co-culture	ic58	e2		normal	16011560	162313214	10.1373	2.86384
H524	fibroblast co-culture	ic58	e3		normal	16164660	193509516	11.9711	3.38193
H524	fibroblast co-culture	ic58	e4		normal	16861110	120297090	7.13459	2.01557
H524	fibroblast co-culture	ic58	e5		normal	15643960	182175140	11.6451	3.28982
H524	fibroblast co-culture	ic58	e6		normal	8160220	9.68903e+07	11.8735	3.35434
H524	fibroblast co-culture	ic58	e10		normal	14827280	159380458	10.7491	3.03671
H524	fibroblast co-culture	ic58	e11		normal	15876740	139085238	8.76031	2.47485
H524	fibroblast co-culture	ic58	e7		normal	15454170	174292936	11.2781	3.18613
H524	fibroblast co-culture	ic58	e8		normal	16079110	189355112	11.7765	3.32693
H524	fibroblast co-culture	ic58	e9		normal	16610130	178150656	10.7254	3.03001
H524	high-density mono-culture	ic58	c2		normal	12900150	74963016	5.81102	1.64165
H524	high-density mono-culture	ic58	c3		normal	15147990	89585176	5.914	1.67075
H524	high-density mono-culture	ic58	c4		normal	15175950	87827250	5.78727	1.63494
H524	high-density mono-culture	ic58	c5		normal	14717660	88125544	5.98774	1.69158
H524	high-density mono-culture	ic58	c6		normal	14813060	87651296	5.91716	1.67164
H524	high-density mono-culture	ic58	c10		normal	15586670	94823918	6.08365	1.71867
H524	high-density mono-culture	ic58	c11		normal	14187350	85881942	6.05342	1.71013
H524	high-density mono-culture	ic58	c7		normal	16473980	103248682	6.26738	1.77058
H524	high-density mono-culture	ic58	c8		normal	15757010	93376004	5.926	1.67414
H524	high-density mono-culture	ic58	c9		normal	15521850	89726254	5.78064	1.63307
H524	mono-culture	ic58	b2		normal	15664260	63541458	4.05646	1.14598
H524	mono-culture	ic58	b3		normal	12919770	4.51531e+07	3.49489	0.98733
H524	mono-culture	ic58	b4		normal	12895460	4.57287e+07	3.5461	1.0018
H524	mono-culture	ic58	b5		normal	13412890	4.58809e+07	3.42066	0.96636
H524	mono-culture	ic58	b6		normal	13480260	4.7491e+07	3.523	0.995272
H524	mono-culture	ic58	b10		normal	12685350	4.65383e+07	3.66866	1.03642
H524	mono-culture	ic58	b11		normal	13625850	51155462	3.7543	1.06061
H524	mono-culture	ic58	b7		normal	13403440	4.7841e+07	3.56931	1.00835
H524	mono-culture	ic58	b8		normal	13714720	48459135	3.53337	0.998201
H524	mono-culture	ic58	b9		normal	13285330	4.67134e+07	3.51616	0.99334
H524	mono-culture	ic58	f2		neuron-conditioned	14256530	104540722	7.33283	2.07158
H524	mono-culture	ic58	f3		neuron-conditioned	17976560	126842338	7.05599	1.99336
H524	mono-culture	ic58	f4		neuron-conditioned	16445610	117347158	7.13547	2.01582
H524	mono-culture	ic58	f5		neuron-conditioned	23174010	182295614	7.86638	2.22231
H524	mono-culture	ic58	f6		neuron-conditioned	16573220	113628126	6.85613	1.9369
H524	mono-culture	ic58	f10		neuron-conditioned	17559520	132325836	7.53585	2.12893
H524	mono-culture	ic58	f11		neuron-conditioned	16234770	124071860	7.64235	2.15902
H524	mono-culture	ic58	f7		neuron-conditioned	18805160	146700758	7.80109	2.20386
H524	mono-culture	ic58	f8		neuron-conditioned	16625510	127218338	7.652	2.16174
H524	mono-culture	ic58	f9		neuron-conditioned	17554190	130658722	7.44316	2.10275
H524	neuron co-culture	ic58	g2	23	normal	16503690	179104378	10.8524	3.06587
H524	neuron co-culture	ic58	g3	23	normal	17642530	185580498	10.5189	2.97167
H524	neuron co-culture	ic58	g4	23	normal	18581770	195530300	10.5227	2.97273
H524	neuron co-culture	ic58	g5	23	normal	18539330	203186348	10.9597	3.0962
H524	neuron co-culture	ic58	g6	23	normal	17617050	196208226	11.1374	3.14639
H524	neuron co-culture	ic58	g10	24	normal	18288820	200365714	10.9556	3.09504
H524	neuron co-culture	ic58	g11	24	normal	18497650	207178164	11.2002	3.16415
H524	neuron co-culture	ic58	g7	24	normal	20959900	224406578	10.7065	3.02465
H524	neuron co-culture	ic58	g8	24	normal	19299850	221208288	11.4617	3.238
H524	neuron co-culture	ic58	g9	24	normal	19208760	213496070	11.1145	3.13993
H524	fibroblast co-culture	ic62	e2		normal	8469742	1.21859e+08	14.3876	3.14309
H524	fibroblast co-culture	ic62	e3		normal	6477667	95813616	14.7914	3.2313
H524	fibroblast co-culture	ic62	e4		normal	8667841	1.36565e+08	15.7553	3.44188
H524	fibroblast co-culture	ic62	e5		normal	9042503	1.33727e+08	14.7887	3.23072
H524	fibroblast co-culture	ic62	e6		normal	9584429	1.47807e+08	15.4216	3.36896
H524	fibroblast co-culture	ic62	e10		normal	7597621	122148637	16.0772	3.5122
H524	fibroblast co-culture	ic62	e11		normal	7379644	1.09583e+08	14.8493	3.24395
H524	fibroblast co-culture	ic62	e7		normal	8709333	1.39331e+08	15.9979	3.49488
H524	fibroblast co-culture	ic62	e8		normal	9603660	149773264	15.5954	3.40695
H524	fibroblast co-culture	ic62	e9		normal	9873101	1.41241e+08	14.3057	3.12519
H524	high-density mono-culture	ic62	c2		normal	8239247	5.74059e+07	6.96737	1.52208
H524	high-density mono-culture	ic62	c3		normal	8751961	5.8231e+07	6.65349	1.45351
H524	high-density mono-culture	ic62	c4		normal	9646011	6.00219e+07	6.22246	1.35935
H524	high-density mono-culture	ic62	c5		normal	9062936	6.02455e+07	6.64746	1.45219
H524	high-density mono-culture	ic62	c6		normal	9276900	62781709	6.76753	1.47842
H524	high-density mono-culture	ic62	c10		normal	9169590	6.08532e+07	6.63641	1.44978
H524	high-density mono-culture	ic62	c11		normal	9051092	58073611	6.4162	1.40167
H524	high-density mono-culture	ic62	c7		normal	10067230	66316980	6.58741	1.43907
H524	high-density mono-culture	ic62	c8		normal	9683941	5.97061e+07	6.16547	1.3469
H524	high-density mono-culture	ic62	c9		normal	9190469	6.02517e+07	6.55588	1.43219
H524	mono-culture	ic62	b2		normal	7921019	3.98743e+07	5.03399	1.09972
H524	mono-culture	ic62	b3		normal	8371983	40360360	4.82088	1.05316
H524	mono-culture	ic62	b4		normal	8607329	3.93162e+07	4.56776	0.997864
H524	mono-culture	ic62	b5		normal	8017397	3.95683e+07	4.9353	1.07816
H524	mono-culture	ic62	b6		normal	8021425	3.84303e+07	4.79096	1.04662
H524	mono-culture	ic62	b10		normal	8163720	3.73002e+07	4.56902	0.99814
H524	mono-culture	ic62	b11		normal	7676291	3.49906e+07	4.55827	0.995791
H524	mono-culture	ic62	b7		normal	8132338	3.71009e+07	4.56214	0.996637
H524	mono-culture	ic62	b8		normal	8095507	3.69645e+07	4.56605	0.99749
H524	mono-culture	ic62	b9		normal	7940728	3.64166e+07	4.58605	1.00186
H524	mono-culture	ic62	f2		neuron-conditioned	8956014	8.45433e+07	9.43983	2.06221
H524	mono-culture	ic62	f3		neuron-conditioned	9085825	82625406	9.09388	1.98663
H524	mono-culture	ic62	f4		neuron-conditioned	10101350	87946654	8.70643	1.90199
H524	mono-culture	ic62	f5		neuron-conditioned	10264000	95463690	9.30083	2.03184
H524	mono-culture	ic62	f6		neuron-conditioned	9863695	90588203	9.184	2.00632
H524	mono-culture	ic62	f10		neuron-conditioned	9569962	8.93133e+07	9.33267	2.0388
H524	mono-culture	ic62	f11		neuron-conditioned	8699604	8.13473e+07	9.35069	2.04273
H524	mono-culture	ic62	f7		neuron-conditioned	9629732	9.27643e+07	9.63311	2.10443
H524	mono-culture	ic62	f8		neuron-conditioned	9508034	9.37022e+07	9.85505	2.15292
H524	mono-culture	ic62	f9		neuron-conditioned	10302310	97523184	9.46615	2.06796
H524	neuron co-culture	ic62	g2	25	normal	9397805	126963141	13.5099	2.95134
H524	neuron co-culture	ic62	g3	25	normal	10043060	138989862	13.8394	3.02333
H524	neuron co-culture	ic62	g4	25	normal	9983717	1.35418e+08	13.5639	2.96315
H524	neuron co-culture	ic62	g5	25	normal	9762552	1.31012e+08	13.4198	2.93167
H524	neuron co-culture	ic62	g6	25	normal	10175920	135597412	13.3253	2.91102
H524	neuron co-culture	ic62	g10	26	normal	10006710	121463054	12.1382	2.65168
H524	neuron co-culture	ic62	g11	26	normal	9387458	1.21938e+08	12.9895	2.83766
H524	neuron co-culture	ic62	g7	26	normal	10055160	139880004	13.9113	3.03903
H524	neuron co-culture	ic62	g8	26	normal	9521690	125673498	13.1987	2.88335
H524	neuron co-culture	ic62	g9	26	normal	9511200	110788102	11.6482	2.54464
H526	fibroblast co-culture	ic43	e2		normal	4810653	8.49224e+07	17.653	0.999894
H526	fibroblast co-culture	ic43	e3		normal	4707586	8.74542e+07	18.5773	1.05225
H526	fibroblast co-culture	ic43	e4		normal	4719697	8.42008e+07	17.8403	1.0105
H526	fibroblast co-culture	ic43	e5		normal	4555470	81347920	17.8572	1.01146
H526	fibroblast co-culture	ic43	e6		normal	4915674	9.12455e+07	18.5621	1.05139
H526	high-density mono-culture	ic43	c2		normal	4360566	8.69944e+07	19.9502	1.13001
H526	high-density mono-culture	ic43	c3		normal	4209613	8.62072e+07	20.4787	1.15995
H526	high-density mono-culture	ic43	c4		normal	4375289	9.15151e+07	20.9163	1.18474
H526	high-density mono-culture	ic43	c5		normal	4190288	86053867	20.5365	1.16322
H526	high-density mono-culture	ic43	c6		normal	4842892	9.80728e+07	20.2509	1.14704
H526	mono-culture	ic43	b2		normal	3183042	5.19894e+07	16.3332	0.925142
H526	mono-culture	ic43	b3		normal	3825396	6.79464e+07	17.7619	1.00606
H526	mono-culture	ic43	b4		normal	3734014	65923471	17.6549	1
H526	mono-culture	ic43	b5		normal	3979921	6.99285e+07	17.5703	0.995212
H526	mono-culture	ic43	b6		normal	3654739	6.47871e+07	17.7269	1.00408
H526	mono-culture	ic43	f2		neuron-conditioned	3633383	6.35861e+07	17.5005	0.991258
H526	mono-culture	ic43	f3		neuron-conditioned	3700501	6.33482e+07	17.1188	0.969638
H526	mono-culture	ic43	f4		neuron-conditioned	3606996	6.30005e+07	17.4662	0.989315
H526	mono-culture	ic43	f5		neuron-conditioned	3795382	6.67101e+07	17.5766	0.99557
H526	mono-culture	ic43	f6		neuron-conditioned	4168986	74484032	17.8662	1.01197
H526	neuron co-culture	ic43	g2	15	normal	3930012	9.02104e+07	22.9542	1.30017
H526	neuron co-culture	ic43	g3	15	normal	3963115	9.40201e+07	23.7238	1.34375
H526	neuron co-culture	ic43	g4	15	normal	4169333	100523926	24.1103	1.36565
H526	neuron co-culture	ic43	g5	15	normal	4070277	1.0207e+08	25.077	1.4204
H526	neuron co-culture	ic43	g6	15	normal	4032898	3.07875e+07	7.63408	0.432407
H526	fibroblast co-culture	ic45	e2		normal	4793913	8.12105e+07	16.9403	1.14351
H526	fibroblast co-culture	ic45	e3		normal	4745226	7.99384e+07	16.8461	1.13715
H526	fibroblast co-culture	ic45	e4		normal	5035323	8.34226e+07	16.5675	1.11834
H526	fibroblast co-culture	ic45	e5		normal	4995151	8.12384e+07	16.2635	1.09782
H526	fibroblast co-culture	ic45	e6		normal	4674062	8.34344e+07	17.8505	1.20495
H526	high-density mono-culture	ic45	c2		normal	4573388	8.66629e+07	18.9494	1.27913
H526	high-density mono-culture	ic45	c3		normal	5037693	9.68177e+07	19.2187	1.2973
H526	high-density mono-culture	ic45	c4		normal	5318706	1.00273e+08	18.853	1.27262
H526	high-density mono-culture	ic45	c5		normal	5100332	99093725	19.4289	1.31149
H526	high-density mono-culture	ic45	c6		normal	5258540	1.00641e+08	19.1385	1.29189
H526	mono-culture	ic45	b2		normal	3750974	4.54814e+07	12.1252	0.81848
H526	mono-culture	ic45	b3		normal	4139451	6.25167e+07	15.1026	1.01946
H526	mono-culture	ic45	b4		normal	3909997	5.71768e+07	14.6232	0.987101
H526	mono-culture	ic45	b5		normal	3809784	5.64394e+07	14.8143	1
H526	mono-culture	ic45	b6		normal	3736524	5.54589e+07	14.8424	1.00189
H526	mono-culture	ic45	f2		neuron-conditioned	3814926	6.13744e+07	16.088	1.08597
H526	mono-culture	ic45	f3		neuron-conditioned	3842293	6.08651e+07	15.8408	1.06929
H526	mono-culture	ic45	f4		neuron-conditioned	3927836	5.9933e+07	15.2585	1.02998
H526	mono-culture	ic45	f5		neuron-conditioned	3867834	5.85151e+07	15.1287	1.02122
H526	mono-culture	ic45	f6		neuron-conditioned	4284479	66644574	15.5549	1.04999
H526	neuron co-culture	ic45	g2	17	normal	4083323	9.45178e+07	23.1473	1.56249
H526	neuron co-culture	ic45	g3	17	normal	3883659	8.24658e+07	21.234	1.43334
H526	neuron co-culture	ic45	g4	17	normal	4016070	8.97135e+07	22.3386	1.50791
H526	neuron co-culture	ic45	g5	17	normal	3613089	82727595	22.8966	1.54557
H526	neuron co-culture	ic45	g6	17	normal	4059130	1.59562e+07	3.93095	0.265348
H526	fibroblast co-culture	ic68	e2		normal	552666	888248	1.60721	0.114751
H526	fibroblast co-culture	ic68	e3		normal	4052139	72676610	17.9354	1.28054
H526	fibroblast co-culture	ic68	e4		normal	4263027	7.27018e+07	17.054	1.21762
H526	fibroblast co-culture	ic68	e5		normal	4057853	7.06707e+07	17.4158	1.24345
H526	fibroblast co-culture	ic68	e6		normal	4637125	7.92712e+07	17.0949	1.22054
H526	fibroblast co-culture	ic68	e10		normal	3898779	69238195	17.7589	1.26795
H526	fibroblast co-culture	ic68	e11		normal	3876389	6.86609e+07	17.7126	1.26464
H526	fibroblast co-culture	ic68	e7		normal	4245522	74861714	17.6331	1.25896
H526	fibroblast co-culture	ic68	e8		normal	4115721	71227190	17.3061	1.23562
H526	fibroblast co-culture	ic68	e9		normal	4183318	7.08759e+07	16.9425	1.20966
H526	high-density mono-culture	ic68	c2		normal	4714229	8.17818e+07	17.3479	1.2386
H526	high-density mono-culture	ic68	c3		normal	4718600	7.78798e+07	16.5048	1.17841
H526	high-density mono-culture	ic68	c4		normal	4493462	74035635	16.4763	1.17637
H526	high-density mono-culture	ic68	c5		normal	4967317	81075687	16.3218	1.16534
H526	high-density mono-culture	ic68	c6		normal	4838082	7.79282e+07	16.1073	1.15002
H526	high-density mono-culture	ic68	c10		normal	4660487	7.80008e+07	16.7366	1.19496
H526	high-density mono-culture	ic68	c11		normal	4961878	83588258	16.8461	1.20277
H526	high-density mono-culture	ic68	c7		normal	5010331	8.02152e+07	16.01	1.14307
H526	high-density mono-culture	ic68	c8		normal	4924194	8.19428e+07	16.6409	1.18812
H526	high-density mono-culture	ic68	c9		normal	5105818	8.23726e+07	16.1331	1.15186
H526	mono-culture	ic68	b2		normal	3686108	5.19373e+07	14.09	1.00599
H526	mono-culture	ic68	b3		normal	3438086	4.88538e+07	14.2096	1.01453
H526	mono-culture	ic68	b4		normal	3525403	4.88106e+07	13.8454	0.98853
H526	mono-culture	ic68	b5		normal	3565619	4.94873e+07	13.879	0.99093
H526	mono-culture	ic68	b6		normal	3832364	5.35993e+07	13.986	0.998565
H526	mono-culture	ic68	b10		normal	3829391	5.41417e+07	14.1385	1.00945
H526	mono-culture	ic68	b11		normal	3476908	48414212	13.9245	0.994177
H526	mono-culture	ic68	b7		normal	3923589	5.44989e+07	13.8901	0.991718
H526	mono-culture	ic68	b8		normal	3474037	4.90175e+07	14.1097	1.0074
H526	mono-culture	ic68	b9		normal	3668631	5.14568e+07	14.0261	1.00143
H526	mono-culture	ic68	f2		neuron-conditioned	4183579	3.46347e+07	8.27872	0.591081
H526	mono-culture	ic68	f3		neuron-conditioned	3761278	3.22196e+07	8.56614	0.611602
H526	mono-culture	ic68	f4		neuron-conditioned	4175590	3.52658e+07	8.44571	0.603004
H526	mono-culture	ic68	f5		neuron-conditioned	4157756	3.51849e+07	8.46246	0.6042
H526	mono-culture	ic68	f6		neuron-conditioned	4078128	3.43309e+07	8.4183	0.601047
H526	mono-culture	ic68	f10		neuron-conditioned	4018633	3.97876e+07	9.90078	0.706893
H526	mono-culture	ic68	f11		neuron-conditioned	4125671	3.96656e+07	9.61433	0.686441
H526	mono-culture	ic68	f7		neuron-conditioned	4200658	4.16729e+07	9.92057	0.708305
H526	mono-culture	ic68	f8		neuron-conditioned	4249887	4.08686e+07	9.6164	0.686589
H526	mono-culture	ic68	f9		neuron-conditioned	4551992	43947898	9.65465	0.68932
H526	neuron co-culture	ic68	g2	27	normal	4088475	6.99018e+07	17.0973	1.22071
H526	neuron co-culture	ic68	g3	27	normal	4323887	7.48718e+07	17.3158	1.23631
H526	neuron co-culture	ic68	g4	27	normal	4431024	7.6107e+07	17.1759	1.22632
H526	neuron co-culture	ic68	g5	27	normal	4090848	7.00135e+07	17.1147	1.22195
H526	neuron co-culture	ic68	g6	27	normal	4347957	71181380	16.3712	1.16887
H526	neuron co-culture	ic68	g10	28	normal	4087512	7.36559e+07	18.0197	1.28657
H526	neuron co-culture	ic68	g11	28	normal	3724792	72752694	19.532	1.39454
H526	neuron co-culture	ic68	g7	28	normal	4002206	6.50107e+07	16.2437	1.15976
H526	neuron co-culture	ic68	g8	28	normal	4616281	7.92947e+07	17.1772	1.22641
H526	neuron co-culture	ic68	g9	28	normal	4246255	7.77285e+07	18.3052	1.30695
H69	fibroblast co-culture	ic57	e2		normal	756636	6.10019e+06	8.06225	2.5849
H69	fibroblast co-culture	ic57	e3		normal	1076391	8.24583e+06	7.66063	2.45614
H69	fibroblast co-culture	ic57	e4		normal	1124306	8.96357e+06	7.97253	2.55614
H69	fibroblast co-culture	ic57	e5		normal	1178670	8.70737e+06	7.38746	2.36855
H69	fibroblast co-culture	ic57	e6		normal	1062871	5.50539e+06	5.17974	1.66072
H69	fibroblast co-culture	ic57	e10		normal	1020020	8.63952e+06	8.46995	2.71562
H69	fibroblast co-culture	ic57	e11		normal	1018959	8.03445e+06	7.88496	2.52806
H69	fibroblast co-culture	ic57	e7		normal	610195	4.58296e+06	7.51065	2.40805
H69	fibroblast co-culture	ic57	e8		normal	1100312	8.74846e+06	7.95089	2.5492
H69	fibroblast co-culture	ic57	e9		normal	1219073	9.94535e+06	8.15813	2.61564
H69	high-density mono-culture	ic57	c2		normal	1247894	6.54764e+06	5.24695	1.68227
H69	high-density mono-culture	ic57	c3		normal	1307299	6.5249e+06	4.99113	1.60025
H69	high-density mono-culture	ic57	c4		normal	1286888	5.68666e+06	4.41893	1.41679
H69	high-density mono-culture	ic57	c5		normal	1334957	5.82846e+06	4.36603	1.39983
H69	high-density mono-culture	ic57	c6		normal	1379809	6.07361e+06	4.40178	1.41129
H69	high-density mono-culture	ic57	c10		normal	1218595	5591078	4.58813	1.47104
H69	high-density mono-culture	ic57	c11		normal	1311071	6.75785e+06	5.15445	1.65261
H69	high-density mono-culture	ic57	c7		normal	1229419	5.38723e+06	4.38193	1.40493
H69	high-density mono-culture	ic57	c8		normal	1269010	5.60425e+06	4.41624	1.41593
H69	high-density mono-culture	ic57	c9		normal	1289862	5.25946e+06	4.07753	1.30733
H69	mono-culture	ic57	b2		normal	1072538	3.79585e+06	3.53913	1.13471
H69	mono-culture	ic57	b3		normal	1054974	3.23311e+06	3.06464	0.982578
H69	mono-culture	ic57	b4		normal	1098397	3.50357e+06	3.18971	1.02268
H69	mono-culture	ic57	b5		normal	1070841	3.10941e+06	2.90371	0.930983
H69	mono-culture	ic57	b6		normal	1049964	3.05235e+06	2.9071	0.932069
H69	mono-culture	ic57	b10		normal	1125228	3369549	2.99455	0.960107
H69	mono-culture	ic57	b11		normal	842040	2.24745e+06	2.66906	0.855749
H69	mono-culture	ic57	b7		normal	1231188	4.09734e+06	3.32796	1.067
H69	mono-culture	ic57	b8		normal	1134979	3.62618e+06	3.19493	1.02435
H69	mono-culture	ic57	b9		normal	1197960	3.8015e+06	3.17331	1.01742
H69	mono-culture	ic57	f2		neuron-conditioned	1257346	5.31717e+06	4.22888	1.35586
H69	mono-culture	ic57	f3		neuron-conditioned	1453260	5.70192e+06	3.92354	1.25796
H69	mono-culture	ic57	f4		neuron-conditioned	1372460	4.85603e+06	3.53819	1.13441
H69	mono-culture	ic57	f5		neuron-conditioned	1228921	4.96531e+06	4.04038	1.29542
H69	mono-culture	ic57	f6		neuron-conditioned	1201537	4.27601e+06	3.55879	1.14101
H69	mono-culture	ic57	f10		neuron-conditioned	1233645	5279306	4.27944	1.37207
H69	mono-culture	ic57	f11		neuron-conditioned	1271688	5.77676e+06	4.54259	1.45644
H69	mono-culture	ic57	f7		neuron-conditioned	1328341	5.02629e+06	3.78388	1.21318
H69	mono-culture	ic57	f8		neuron-conditioned	1325822	4.73124e+06	3.56853	1.14414
H69	mono-culture	ic57	f9		neuron-conditioned	1256361	5295108	4.21464	1.35129
H69	neuron co-culture	ic57	g2	23	normal	1377096	1.21331e+07	8.81062	2.82485
H69	neuron co-culture	ic57	g3	23	normal	1384299	1.18448e+07	8.55657	2.74339
H69	neuron co-culture	ic57	g4	23	normal	1272059	1.02541e+07	8.061	2.5845
H69	neuron co-culture	ic57	g5	23	normal	1427370	1.1544e+07	8.08761	2.59304
H69	neuron co-culture	ic57	g6	23	normal	1258758	10039093	7.9754	2.55706
H69	neuron co-culture	ic57	g10	24	normal	1401025	1.20638e+07	8.6107	2.76075
H69	neuron co-culture	ic57	g11	24	normal	1285431	1.12301e+07	8.73645	2.80106
H69	neuron co-culture	ic57	g7	24	normal	1317986	1.11113e+07	8.43049	2.70297
H69	neuron co-culture	ic57	g8	24	normal	1253238	9.7687e+06	7.79477	2.49915
H69	neuron co-culture	ic57	g9	24	normal	1457518	13130822	9.00903	2.88846
H69	fibroblast co-culture	ic61	e2		normal	1434005	14724346	10.268	1.91194
H69	fibroblast co-culture	ic61	e3		normal	1471971	15536491	10.5549	1.96536
H69	fibroblast co-culture	ic61	e4		normal	1574342	1.71285e+07	10.8798	2.02586
H69	fibroblast co-culture	ic61	e5		normal	1731084	1.87543e+07	10.8338	2.0173
H69	fibroblast co-culture	ic61	e6		normal	1591078	1.81127e+07	11.3839	2.11974
H69	fibroblast co-culture	ic61	e10		normal	1787968	1.77535e+07	9.92942	1.8489
H69	fibroblast co-culture	ic61	e11		normal	1479484	1.61557e+07	10.9198	2.03332
H69	fibroblast co-culture	ic61	e7		normal	1648125	16611433	10.079	1.87675
H69	fibroblast co-culture	ic61	e8		normal	1593701	17459761	10.9555	2.03996
H69	fibroblast co-culture	ic61	e9		normal	1584822	1.69494e+07	10.6948	1.99142
H69	high-density mono-culture	ic61	c2		normal	1427184	1.09572e+07	7.67748	1.42958
H69	high-density mono-culture	ic61	c3		normal	1632598	1.16171e+07	7.11572	1.32498
H69	high-density mono-culture	ic61	c4		normal	1520001	1.11678e+07	7.34726	1.36809
H69	high-density mono-culture	ic61	c5		normal	1136077	8.5818e+06	7.55389	1.40657
H69	high-density mono-culture	ic61	c6		normal	1638667	1.09129e+07	6.65962	1.24005
H69	high-density mono-culture	ic61	c10		normal	1536648	1.05725e+07	6.88021	1.28112
H69	high-density mono-culture	ic61	c11		normal	1477344	1.11525e+07	7.54902	1.40566
H69	high-density mono-culture	ic61	c7		normal	1686511	11152357	6.61268	1.23131
H69	high-density mono-culture	ic61	c8		normal	1509581	1.05945e+07	7.01821	1.30682
H69	high-density mono-culture	ic61	c9		normal	1847837	13544025	7.32966	1.36481
H69	mono-culture	ic61	b2		normal	1367095	7.87639e+06	5.7614	1.0728
H69	mono-culture	ic61	b3		normal	1275730	6705895	5.25652	0.978785
H69	mono-culture	ic61	b4		normal	1405152	8019884	5.70749	1.06276
H69	mono-culture	ic61	b5		normal	1325733	6.78844e+06	5.12052	0.953461
H69	mono-culture	ic61	b6		normal	1201435	6.20534e+06	5.16494	0.961733
H69	mono-culture	ic61	b10		normal	1052042	5.40285e+06	5.13559	0.956268
H69	mono-culture	ic61	b11		normal	1190554	6955234	5.84201	1.08781
H69	mono-culture	ic61	b7		normal	1291546	7.45264e+06	5.77033	1.07446
H69	mono-culture	ic61	b8		normal	1174154	6439509	5.48438	1.02121
H69	mono-culture	ic61	b9		normal	996661	5.09226e+06	5.10932	0.951377
H69	mono-culture	ic61	f2		neuron-conditioned	1488544	1.04744e+07	7.03667	1.31026
H69	mono-culture	ic61	f3		neuron-conditioned	1505438	1.08652e+07	7.21731	1.34389
H69	mono-culture	ic61	f4		neuron-conditioned	1685203	11267791	6.68631	1.24502
H69	mono-culture	ic61	f5		neuron-conditioned	1694834	1.16517e+07	6.87482	1.28012
H69	mono-culture	ic61	f6		neuron-conditioned	1687597	1.16646e+07	6.91193	1.28703
H69	mono-culture	ic61	f10		neuron-conditioned	1628689	1.13523e+07	6.97018	1.29788
H69	mono-culture	ic61	f11		neuron-conditioned	1616623	1.17555e+07	7.27167	1.35401
H69	mono-culture	ic61	f7		neuron-conditioned	1604267	1.05838e+07	6.59729	1.22844
H69	mono-culture	ic61	f8		neuron-conditioned	1853196	1.29893e+07	7.00911	1.30513
H69	mono-culture	ic61	f9		neuron-conditioned	1636062	1.10658e+07	6.76371	1.25943
H69	neuron co-culture	ic61	g2	25	normal	1706664	18001900	10.548	1.96408
H69	neuron co-culture	ic61	g3	25	normal	1756116	1.85464e+07	10.561	1.96651
H69	neuron co-culture	ic61	g4	25	normal	1672906	1.73165e+07	10.3511	1.92742
H69	neuron co-culture	ic61	g5	25	normal	1631975	1.59892e+07	9.79745	1.82433
H69	neuron co-culture	ic61	g6	25	normal	1667680	1.77145e+07	10.6222	1.9779
H69	neuron co-culture	ic61	g10	26	normal	1607393	1.76127e+07	10.9573	2.0403
H69	neuron co-culture	ic61	g11	26	normal	1495792	14698436	9.82652	1.82974
H69	neuron co-culture	ic61	g7	26	normal	1626118	1.78055e+07	10.9497	2.03888
H69	neuron co-culture	ic61	g8	26	normal	1698194	1.88188e+07	11.0816	2.06345
H69	neuron co-culture	ic61	g9	26	normal	1747231	1.95377e+07	11.1821	2.08216

## Sheet: Extended Data Figure 10b
#source data for Extended Data Figure 10b: growth of NSCLC cell lines in mono-culture or co-culture with murine cortical neurons
cell line	coculture	plate id	well	neuron batch	starting intensity	AUC over 5 days	AUC normalized to initial intensity	AUC normalized to mono-culture
H1975	mono-culture	ic46	b2		49250080	520249016	10.5634	0.992635
H1975	mono-culture	ic46	b3		48957380	523166814	10.6862	1.00417
H1975	mono-culture	ic46	b4		51007040	540542420	10.5974	0.99583
H1975	mono-culture	ic46	b5		49980300	547279578	10.9499	1.02895
H1975	mono-culture	ic46	b6		51724980	541645770	10.4716	0.984012
H1975	mono-culture	ic46	b10		45416420	488993366	10.7669	1.01176
H1975	mono-culture	ic46	b11		48218040	509996970	10.5769	0.993902
H1975	mono-culture	ic46	b7		49770350	520833236	10.4647	0.983362
H1975	mono-culture	ic46	b8		44574660	484248904	10.8638	1.02086
H1975	mono-culture	ic46	b9		45610270	491801816	10.7827	1.01324
H1975	neuron co-culture	ic46	g2	19	47819040	834446346	17.4501	1.63977
H1975	neuron co-culture	ic46	g3	19	54610120	630106588	11.5383	1.08424
H1975	neuron co-culture	ic46	g4	19	59061020	1011930466	17.1336	1.61003
H1975	neuron co-culture	ic46	g5	19	60316810	1038873886	17.2236	1.61849
H1975	neuron co-culture	ic46	g6	19	53916180	949578576	17.6121	1.655
H1975	neuron co-culture	ic46	g10	20	56116160	990985600	17.6595	1.65945
H1975	neuron co-culture	ic46	g11	20	52121960	956463242	18.3505	1.72438
H1975	neuron co-culture	ic46	g7	20	57637870	1000556658	17.3594	1.63124
H1975	neuron co-culture	ic46	g8	20	57138960	1015011718	17.7639	1.66926
H1975	neuron co-culture	ic46	g9	20	58442930	1041212986	17.8159	1.67414
H1975	mono-culture	ic48	b2		42668390	491024002	11.5079	1.00641
H1975	mono-culture	ic48	b3		44741220	507135910	11.3349	0.991275
H1975	mono-culture	ic48	b4		45834050	516148182	11.2612	0.984835
H1975	mono-culture	ic48	b5		41096020	495571394	12.0589	1.05459
H1975	mono-culture	ic48	b6		43251220	491393286	11.3614	0.993592
H1975	mono-culture	ic48	b10		44498410	517702880	11.6342	1.01745
H1975	mono-culture	ic48	b11		43621170	508046878	11.6468	1.01855
H1975	mono-culture	ic48	b7		48065570	565704586	11.7694	1.02928
H1975	mono-culture	ic48	b8		44493350	500187508	11.2418	0.98314
H1975	mono-culture	ic48	b9		43542200	493467106	11.3331	0.991118
H1975	neuron co-culture	ic48	g2	21	37142710	660856604	17.7924	1.55601
H1975	neuron co-culture	ic48	g3	21	47970580	861416668	17.9572	1.57042
H1975	neuron co-culture	ic48	g4	21	52663790	910047870	17.2803	1.51123
H1975	neuron co-culture	ic48	g5	21	48821900	835602568	17.1153	1.4968
H1975	neuron co-culture	ic48	g6	21	48231010	885528536	18.3601	1.60566
H1975	neuron co-culture	ic48	g10	22	47726490	765851370	16.0467	1.40334
H1975	neuron co-culture	ic48	g11	22	43818370	710472548	16.214	1.41797
H1975	neuron co-culture	ic48	g7	22	51777300	876571472	16.9296	1.48056
H1975	neuron co-culture	ic48	g8	22	54570840	892263150	16.3505	1.42991
H1975	neuron co-culture	ic48	g9	22	52749520	841387818	15.9506	1.39494
H2291	mono-culture	ic106	b2		11206710	58897598	5.25557	1.0034
H2291	mono-culture	ic106	b3		12828120	66961728	5.21992	0.996597
H2291	mono-culture	ic106	b4		11382530	61081902	5.36629	1.02454
H2291	mono-culture	ic106	b5		11341450	62424538	5.50411	1.05085
H2291	mono-culture	ic106	b6		12160760	62963006	5.17756	0.988509
H2291	mono-culture	ic106	b10		12091450	61901396	5.11944	0.977413
H2291	mono-culture	ic106	b11		10776140	55132448	5.11616	0.976787
H2291	mono-culture	ic106	b7		11590610	61921196	5.34236	1.01997
H2291	mono-culture	ic106	b8		11179160	62123356	5.55707	1.06097
H2291	mono-culture	ic106	b9		11216900	56738574	5.05831	0.965743
H2291	neuron co-culture	ic106	g2	116	12509810	74533170	5.95798	1.13751
H2291	neuron co-culture	ic106	g3	116	11716350	75017774	6.40283	1.22244
H2291	neuron co-culture	ic106	g4	116	11683410	69392968	5.93944	1.13397
H2291	neuron co-culture	ic106	g5	116	12015690	68122144	5.66943	1.08242
H2291	neuron co-culture	ic106	g6	116	11523270	69497502	6.03106	1.15146
H2291	neuron co-culture	ic106	g10	117	12318650	76463668	6.20715	1.18508
H2291	neuron co-culture	ic106	g11	117	11826530	73006004	6.17307	1.17857
H2291	neuron co-culture	ic106	g7	117	11986370	73558226	6.13682	1.17165
H2291	neuron co-culture	ic106	g8	117	11435560	72596926	6.34835	1.21204
H2291	neuron co-culture	ic106	g9	117	12205860	73705870	6.03856	1.15289
H2291	mono-culture	ic107	b2		9092657	4.79129e+07	5.2694	1.00587
H2291	mono-culture	ic107	b3		10355150	54094634	5.22394	0.997191
H2291	mono-culture	ic107	b4		10651930	56024702	5.25958	1.004
H2291	mono-culture	ic107	b5		10157230	51974200	5.11697	0.976772
H2291	mono-culture	ic107	b6		10919390	59252522	5.42636	1.03583
H2291	mono-culture	ic107	b10		10200190	53402290	5.23542	0.999383
H2291	mono-culture	ic107	b11		10424560	54644318	5.24188	1.00062
H2291	mono-culture	ic107	b7		10630490	5.1565e+07	4.85067	0.925938
H2291	mono-culture	ic107	b8		11902380	62991862	5.29238	1.01026
H2291	mono-culture	ic107	b9		10550320	53304922	5.05245	0.964455
H2291	neuron co-culture	ic107	g2	118	11107730	72108974	6.49178	1.23921
H2291	neuron co-culture	ic107	g3	118	11303870	76080762	6.73051	1.28478
H2291	neuron co-culture	ic107	g4	118	11056860	75040854	6.78681	1.29553
H2291	neuron co-culture	ic107	g5	118	11020360	74767640	6.7845	1.29509
H2291	neuron co-culture	ic107	g6	118	11384420	76641564	6.73214	1.28509
H2291	neuron co-culture	ic107	g10	119	11057140	72675674	6.57274	1.25466
H2291	neuron co-culture	ic107	g11	119	10138050	68871372	6.79335	1.29678
H2291	neuron co-culture	ic107	g7	119	11371320	79316618	6.97515	1.33148
H2291	neuron co-culture	ic107	g8	119	11192330	71408292	6.38011	1.21789
H2291	neuron co-culture	ic107	g9	119	11133640	75330080	6.76599	1.29155
HCC44	mono-culture	ic55	b2		30670670	282713192	9.21771	0.962891
HCC44	mono-culture	ic55	b3		30108030	292030030	9.69941	1.01321
HCC44	mono-culture	ic55	b4		27856610	266758528	9.57613	1.00033
HCC44	mono-culture	ic55	b5		28683380	268725294	9.36868	0.978662
HCC44	mono-culture	ic55	b6		28308200	277114168	9.78918	1.02259
HCC44	mono-culture	ic55	b10		27758520	256634752	9.24526	0.965769
HCC44	mono-culture	ic55	b11		26402840	245076474	9.2822	0.969628
HCC44	mono-culture	ic55	b7		28774140	286767928	9.96617	1.04108
HCC44	mono-culture	ic55	b8		29813970	285322720	9.5701	0.999703
HCC44	mono-culture	ic55	b9		29380770	281344224	9.57579	1.0003
HCC44	neuron co-culture	ic55	g2	23	35732280	408082782	11.4206	1.193
HCC44	neuron co-culture	ic55	g3	23	35081240	436307772	12.4371	1.29919
HCC44	neuron co-culture	ic55	g4	23	37218680	468652744	12.5919	1.31536
HCC44	neuron co-culture	ic55	g5	23	36571170	448392436	12.2608	1.28078
HCC44	neuron co-culture	ic55	g6	23	34026340	424744022	12.4828	1.30397
HCC44	neuron co-culture	ic55	g10	24	34510980	326476376	9.46007	0.988209
HCC44	neuron co-culture	ic55	g11	24	32994810	344548920	10.4425	1.09084
HCC44	neuron co-culture	ic55	g7	24	36310680	447588940	12.3266	1.28765
HCC44	neuron co-culture	ic55	g8	24	34845370	358443550	10.2867	1.07456
HCC44	neuron co-culture	ic55	g9	24	36676960	389472938	10.619	1.10927
HCC44	mono-culture	ic59	b2		26434530	351834810	13.3097	1.05651
HCC44	mono-culture	ic59	b3		26601120	331797938	12.4731	0.990101
HCC44	mono-culture	ic59	b4		27638530	339017636	12.2661	0.973673
HCC44	mono-culture	ic59	b5		25519110	342352742	13.4155	1.06491
HCC44	mono-culture	ic59	b6		24269750	306394206	12.6245	1.00212
HCC44	mono-culture	ic59	b10		24818980	306293374	12.3411	0.979624
HCC44	mono-culture	ic59	b11		25487660	323271082	12.6834	1.0068
HCC44	mono-culture	ic59	b7		24603640	306548280	12.4595	0.98902
HCC44	mono-culture	ic59	b8		24978550	336750446	13.4816	1.07015
HCC44	mono-culture	ic59	b9		25028140	314630030	12.5711	0.997877
HCC44	neuron co-culture	ic59	g2	25	40256220	635964356	15.7979	1.25402
HCC44	neuron co-culture	ic59	g3	25	39957020	644828278	16.138	1.28102
HCC44	neuron co-culture	ic59	g4	25	40654480	636425470	15.6545	1.24264
HCC44	neuron co-culture	ic59	g5	25	42462480	634162266	14.9346	1.1855
HCC44	neuron co-culture	ic59	g6	25	42231910	680438360	16.1119	1.27895
HCC44	neuron co-culture	ic59	g10	26	38464340	473114834	12.3001	0.976369
HCC44	neuron co-culture	ic59	g11	26	36883560	410485684	11.1292	0.883427
HCC44	neuron co-culture	ic59	g7	26	39051750	530453370	13.5833	1.07823
HCC44	neuron co-culture	ic59	g8	26	40038320	525374090	13.1218	1.04159
HCC44	neuron co-culture	ic59	g9	26	36875700	295615492	8.01654	0.636345
HOP62	mono-culture	ic102	b2		15377760	62680746	4.07606	0.937316
HOP62	mono-culture	ic102	b3		15479540	65700552	4.24435	0.976014
HOP62	mono-culture	ic102	b4		15520000	66430192	4.2803	0.98428
HOP62	mono-culture	ic102	b5		15079390	65502328	4.34383	0.998891
HOP62	mono-culture	ic102	b6		15396950	67118682	4.35922	1.00243
HOP62	mono-culture	ic102	b10		12549780	57849472	4.6096	1.06001
HOP62	mono-culture	ic102	b11		11818540	49114572	4.15572	0.955634
HOP62	mono-culture	ic102	b7		15004370	65836478	4.38782	1.00901
HOP62	mono-culture	ic102	b8		14007590	62262648	4.44492	1.02214
HOP62	mono-culture	ic102	b9		14429920	62820346	4.35348	1.00111
HOP62	neuron co-culture	ic102	g2	114	22620840	137927554	6.09737	1.40213
HOP62	neuron co-culture	ic102	g3	114	26117010	112796642	4.3189	0.993157
HOP62	neuron co-culture	ic102	g4	114	25081150	105189178	4.19395	0.964425
HOP62	neuron co-culture	ic102	g5	114	25722330	100470710	3.90597	0.898202
HOP62	neuron co-culture	ic102	g6	114	25789620	108562542	4.20954	0.968011
HOP62	neuron co-culture	ic102	g10	115	19769110	4.31933e+07	2.18489	0.502429
HOP62	neuron co-culture	ic102	g11	115	19428340	4.6279e+07	2.38203	0.547763
HOP62	neuron co-culture	ic102	g7	115	21447210	4.4851e+07	2.09123	0.480891
HOP62	neuron co-culture	ic102	g8	115	22164090	4.30782e+07	1.9436	0.446943
HOP62	neuron co-culture	ic102	g9	115	20486600	45590416	2.22538	0.511739
HOP62	mono-culture	ic103	b2		16104320	70032112	4.34865	0.987266
HOP62	mono-culture	ic103	b3		17188090	75796698	4.40984	1.00116
HOP62	mono-culture	ic103	b4		17432490	76550446	4.39125	0.996937
HOP62	mono-culture	ic103	b5		17562490	75351276	4.29047	0.974056
HOP62	mono-culture	ic103	b6		16460670	72421116	4.39965	0.998843
HOP62	mono-culture	ic103	b10		14151240	65287870	4.61358	1.04741
HOP62	mono-culture	ic103	b11		14503140	63368094	4.36927	0.991946
HOP62	mono-culture	ic103	b7		15545300	70118422	4.51059	1.02403
HOP62	mono-culture	ic103	b8		15227510	68924838	4.52634	1.02761
HOP62	mono-culture	ic103	b9		14387650	66311108	4.60889	1.04635
HOP62	neuron co-culture	ic103	g2	116	26007020	122314688	4.70314	1.06774
HOP62	neuron co-culture	ic103	g3	116	25593040	107883182	4.21533	0.956999
HOP62	neuron co-culture	ic103	g4	116	24436870	115745710	4.73652	1.07532
HOP62	neuron co-culture	ic103	g5	116	25054490	108689234	4.33811	0.984874
HOP62	neuron co-culture	ic103	g6	116	25091510	103732552	4.13417	0.938572
HOP62	neuron co-culture	ic103	g10	117	21857740	87220778	3.99038	0.905929
HOP62	neuron co-culture	ic103	g11	117	19921810	98358736	4.93724	1.12089
HOP62	neuron co-culture	ic103	g7	117	24003110	95529800	3.97989	0.903547
HOP62	neuron co-culture	ic103	g8	117	23380260	99149284	4.24073	0.962764
HOP62	neuron co-culture	ic103	g9	117	22707510	106520888	4.691	1.06499
HOP62	mono-culture	ic109	b2		11707360	46131204	3.94036	0.984546
HOP62	mono-culture	ic109	b3		12134350	49713326	4.09691	1.02366
HOP62	mono-culture	ic109	b4		12007300	47473250	3.9537	0.987879
HOP62	mono-culture	ic109	b5		12388920	49719004	4.01318	1.00274
HOP62	mono-culture	ic109	b6		12064710	48153110	3.99124	0.997258
HOP62	mono-culture	ic109	b10		13744630	55811028	4.06057	1.01458
HOP62	mono-culture	ic109	b11		13592950	55878642	4.11085	1.02715
HOP62	mono-culture	ic109	b7		13293370	51445896	3.87004	0.966976
HOP62	mono-culture	ic109	b8		13360580	53772840	4.02474	1.00563
HOP62	mono-culture	ic109	b9		13043860	51694658	3.96314	0.990238
HOP62	neuron co-culture	ic109	g2	118	12562970	4.72182e+07	3.75852	0.939111
HOP62	neuron co-culture	ic109	g3	118	14514910	58089342	4.00205	0.999959
HOP62	neuron co-culture	ic109	g4	118	13230510	49420338	3.73533	0.933317
HOP62	neuron co-culture	ic109	g5	118	14338720	53599256	3.73808	0.934004
HOP62	neuron co-culture	ic109	g6	118	14980910	57671748	3.84968	0.961889
HOP62	neuron co-culture	ic109	g10	119	13771760	55101562	4.00105	0.999711
HOP62	neuron co-culture	ic109	g11	119	14032470	50686294	3.61207	0.902519
HOP62	neuron co-culture	ic109	g7	119	14965860	55358106	3.69896	0.924229
HOP62	neuron co-culture	ic109	g8	119	15752220	57673398	3.66129	0.914816
HOP62	neuron co-culture	ic109	g9	119	14454190	55579404	3.84521	0.960772

## Sheet: Extended Data Figure 10e
#source data for Extended Data Figure 10e: growth of SCLC cell lines in mono-culture or co-culture with murine nodose ganglia
cell line	plate id	well	coculture	starting intensity	AUC over 5 days	AUC normalized to initial intensity	AUC normalized to mono-culture
CORL88	ec10	c10	mono-culture	215265	520047	2.41584	0.95533
CORL88	ec10	c4	mono-culture	213660	504918	2.36318	0.934506
CORL88	ec10	c6	mono-culture	319124	863870	2.707	1.07047
CORL88	ec10	c8	mono-culture	220887	569158	2.57669	1.01894
CORL88	ec10	e10	mono-culture	454626	1.73781e+06	3.8225	1.51158
CORL88	ec10	e4	mono-culture	215080	533595	2.48091	0.981063
CORL88	ec10	e6	mono-culture	2846803	11429895	4.01499	1.58771
CORL88	ec10	e8	mono-culture	216952	503347	2.32009	0.917465
CORL88	ec10	c3	nodose gaglion co-culture	300542	3.10544e+06	10.3328	4.08603
CORL88	ec10	c5	nodose gaglion co-culture	221655	3.05535e+06	13.7843	5.4509
CORL88	ec13	c10	mono-culture	1049417	2.25974e+06	2.15333	1.00202
CORL88	ec13	c4	mono-culture	1050285	4.92156e+06	4.68593	2.18053
CORL88	ec13	c6	mono-culture	1035178	2.18064e+06	2.10653	0.980246
CORL88	ec13	c8	mono-culture	1005446	2156324	2.14464	0.99798
CORL88	ec13	e10	mono-culture	967792	2.04015e+06	2.10805	0.980951
CORL88	ec13	e4	mono-culture	956308	2.13647e+06	2.23408	1.0396
CORL88	ec13	e6	mono-culture	980069	2.0634e+06	2.10537	0.979702
CORL88	ec13	e8	mono-culture	941847	2.09625e+06	2.22568	1.03569
CORL88	ec13	c5	nodose gaglion co-culture	936514	1.08111e+07	11.544	5.37185
CORL88	ec13	e5	nodose gaglion co-culture	909162	9.87898e+06	10.866	5.05635
CORL88	ec16	f4	mono-culture	999776	3.51412e+06	3.51491	0.98754
CORL88	ec16	f6	mono-culture	1036912	3.73662e+06	3.60361	1.01246
CORL88	ec16	f5	nodose gaglion co-culture	1040641	2.53411e+07	24.3514	6.8417
CORL88	ec2	e6	mono-culture	1738053	6.25871e+06	3.60099	0.848044
CORL88	ec2	f4	mono-culture	1748221	1.3564e+07	7.75877	1.82721
CORL88	ec2	f6	mono-culture	1598010	7.75058e+06	4.85014	1.14222
CORL88	ec2	g4	mono-culture	1753277	7.44481e+06	4.24623	1
CORL88	ec2	g6	mono-culture	1874681	6.96216e+06	3.71378	0.874607
CORL88	ec2	d4	nodose gaglion co-culture	1465536	2.04186e+07	13.9325	3.28115
CORL88	ec2	e4	nodose gaglion co-culture	1737864	2.20803e+07	12.7054	2.99216
CORL88	ec9	c4	mono-culture	183150	431615	2.35663	1.01922
CORL88	ec9	c6	mono-culture	203075	485551	2.391	1.03409
CORL88	ec9	f10	mono-culture	203673	461876	2.26774	0.980778
CORL88	ec9	f4	mono-culture	201416	448866	2.22855	0.96383
CORL88	ec9	f6	mono-culture	215556	468439	2.17316	0.939876
CORL88	ec9	f8	mono-culture	351498	1.01222e+06	2.87972	1.24546
CORL88	ec9	c5	nodose gaglion co-culture	230860	2.23732e+06	9.69126	4.19139
CORL88	ec9	f5	nodose gaglion co-culture	226927	2.24886e+06	9.91004	4.28601
DMS273	ec10	d10	mono-culture	371303	5.1398e+06	13.8426	0.936215
DMS273	ec10	d4	mono-culture	322102	5.06628e+06	15.7288	1.06379
DMS273	ec10	d6	mono-culture	917222	7.91145e+06	8.62545	0.583364
DMS273	ec10	d8	mono-culture	322995	5.68919e+06	17.6138	1.19127
DMS273	ec10	d3	nodose gaglion co-culture	449050	1.20876e+07	26.9182	1.82055
DMS273	ec13	d10	mono-culture	3437345	2.04268e+07	5.9426	1.0585
DMS273	ec13	d4	mono-culture	3115172	1.84214e+07	5.91344	1.0533
DMS273	ec13	d6	mono-culture	3194151	1.6927e+07	5.29936	0.943925
DMS273	ec13	d8	mono-culture	3473644	1.84621e+07	5.31492	0.946696
DMS273	ec13	d5	nodose gaglion co-culture	3530819	6.71064e+07	19.0059	3.38534
DMS273	ec14	d10	mono-culture	837688	9.3778e+06	11.1949	0.82511
DMS273	ec14	d4	mono-culture	650887	8.86016e+06	13.6124	1.0033
DMS273	ec14	d5	mono-culture	773219	1.12516e+07	14.5516	1.07252
DMS273	ec14	d6	mono-culture	723759	1.01429e+07	14.0142	1.03291
DMS273	ec14	d8	mono-culture	790410	1.06887e+07	13.523	0.996705
DMS273	ec14	d9	mono-culture	732591	9.57404e+06	13.0687	0.963223
DMS273	ec14	d3	nodose gaglion co-culture	999061	3.274e+07	32.7708	2.41535
DMS273	ec9	d4	mono-culture	380101	6.56015e+06	17.259	1.0433
DMS273	ec9	d6	mono-culture	363471	5.7524e+06	15.8263	0.956697
DMS273	ec9	d5	nodose gaglion co-culture	398638	1.32354e+07	33.2014	2.00702
H211	ec13	f10	mono-culture	3456773	1.04252e+07	3.01586	1.0914
H211	ec13	f4	mono-culture	2832978	7.42339e+06	2.62035	0.948269
H211	ec13	f6	mono-culture	2795573	7.24099e+06	2.59016	0.937346
H211	ec13	f8	mono-culture	3056075	8881695	2.90624	1.05173
H211	ec13	f3	nodose gaglion co-culture	3028726	2.35134e+07	7.76345	2.80949
H211	ec13	f5	nodose gaglion co-culture	2801138	2.23974e+07	7.99581	2.89358
H211	ec14	c10	mono-culture	648888	2.02228e+06	3.11653	0.993242
H211	ec14	c4	mono-culture	626791	1.90659e+06	3.04182	0.969432
H211	ec14	c5	mono-culture	627834	2.07124e+06	3.29902	1.0514
H211	ec14	c6	mono-culture	870351	2.54199e+06	2.92065	0.930813
H211	ec14	c8	mono-culture	669390	2.12977e+06	3.18166	1.014
H211	ec14	c9	mono-culture	700062	2.21145e+06	3.15894	1.00676
H211	ec14	c3	nodose gaglion co-culture	685155	9.1599e+06	13.3691	4.26074
H211	ec15	c10	mono-culture	576988	1.75575e+06	3.04296	0.994332
H211	ec15	c4	mono-culture	545997	1.61278e+06	2.95382	0.965205
H211	ec15	c6	mono-culture	552942	1.70177e+06	3.07765	1.00567
H211	ec15	c8	mono-culture	723230	2.23979e+06	3.09693	1.01197
H211	ec15	c3	nodose gaglion co-culture	664218	1.0461e+07	15.7493	5.14631
H211	ec15	c5	nodose gaglion co-culture	670927	9.05545e+06	13.4969	4.41031
H211	ec16	e4	mono-culture	5139096	2.33631e+07	4.54614	1.00914
H211	ec16	e6	mono-culture	5140946	2.2948e+07	4.46377	0.990858
H211	ec16	e5	nodose gaglion co-culture	6365319	1.09877e+08	17.2619	3.83175
H211	ec17	e3	mono-culture	6038887	2.76207e+07	4.5738	1.03965
H211	ec17	e4	mono-culture	5684242	2.39132e+07	4.20693	0.956262
H211	ec17	e6	mono-culture	6019737	2.64829e+07	4.39935	1
H211	ec17	e5	nodose gaglion co-culture	6791212	119828310	17.6446	4.01073

## Sheet: Extended Data Figure 10f
# source data for Extended Data Figure 10f: lung neuroendocrine score in SCLC samples; TCGA cancers and GTEx healthy tissues
sample id	score	pipeline	tissue or cancer type	neuroendocrine score	data type
SCLC	0.404476	GTEx	SCLC		median of all samples
Adipose Tissue	-0.767986	GTEx	Adipose Tissue		median of all samples
Adrenal Gland	-0.643934	GTEx	Adrenal Gland		median of all samples
Blood	-0.670965	GTEx	Blood		median of all samples
Blood Vessel	-0.762895	GTEx	Blood Vessel		median of all samples
Brain	0.307992	GTEx	Brain		median of all samples
Breast	-0.799539	GTEx	Breast		median of all samples
Colon	-0.647824	GTEx	Colon		median of all samples
Esophagus	-0.743877	GTEx	Esophagus		median of all samples
Heart	-0.703191	GTEx	Heart		median of all samples
Kidney	-0.745365	GTEx	Kidney		median of all samples
Liver	-0.737363	GTEx	Liver		median of all samples
Lung	-0.79464	GTEx	Lung		median of all samples
Muscle	-0.736769	GTEx	Muscle		median of all samples
Nerve	-0.670012	GTEx	Nerve		median of all samples
Ovary	-0.6399	GTEx	Ovary		median of all samples
Pancreas	-0.520699	GTEx	Pancreas		median of all samples
Pituitary	0.108395	GTEx	Pituitary		median of all samples
Prostate	-0.747479	GTEx	Prostate		median of all samples
Salivary Gland	-0.741139	GTEx	Salivary Gland		median of all samples
Skin	-0.794688	GTEx	Skin		median of all samples
Small Intestine	-0.610172	GTEx	Small Intestine		median of all samples
Spleen	-0.746422	GTEx	Spleen		median of all samples
Stomach	-0.641869	GTEx	Stomach		median of all samples
Testis	-0.363078	GTEx	Testis		median of all samples
Thyroid	-0.684564	GTEx	Thyroid		median of all samples
Uterus	-0.735472	GTEx	Uterus		median of all samples
Vagina	-0.776582	GTEx	Vagina		median of all samples
Classic SCLC	0.541447	GTEx	Classic SCLC	high	median of all samples
Variant SCLC	-0.409903	GTEx	Variant SCLC	low	median of all samples
SCLC	0.398089	TCGA	SCLC		median of all samples
Neuroblastoma	0.212227	TCGA	Neuroblastoma		median of all samples
TCGA-ACC	-0.583613	TCGA	TCGA-ACC		median of all samples
TCGA-BLCA	-0.805542	TCGA	TCGA-BLCA		median of all samples
TCGA-BRCA	-0.783738	TCGA	TCGA-BRCA		median of all samples
TCGA-CESC	-0.803141	TCGA	TCGA-CESC		median of all samples
TCGA-CHOL	-0.791807	TCGA	TCGA-CHOL		median of all samples
TCGA-COAD	-0.716406	TCGA	TCGA-COAD		median of all samples
TCGA-DLBC	-0.759005	TCGA	TCGA-DLBC		median of all samples
TCGA-ESCA	-0.80218	TCGA	TCGA-ESCA		median of all samples
TCGA-GBM	-0.388099	TCGA	TCGA-GBM		median of all samples
TCGA-HNSC	-0.806599	TCGA	TCGA-HNSC		median of all samples
TCGA-KICH	-0.754581	TCGA	TCGA-KICH		median of all samples
TCGA-KIRC	-0.794976	TCGA	TCGA-KIRC		median of all samples
TCGA-KIRP	-0.779099	TCGA	TCGA-KIRP		median of all samples
TCGA-LAML	-0.625795	TCGA	TCGA-LAML		median of all samples
TCGA-LGG	0.190664	TCGA	TCGA-LGG		median of all samples
TCGA-LIHC	-0.759798	TCGA	TCGA-LIHC		median of all samples
TCGA-LUAD	-0.804101	TCGA	TCGA-LUAD		median of all samples
TCGA-LUSC	-0.790942	TCGA	TCGA-LUSC		median of all samples
TCGA-MESO	-0.782826	TCGA	TCGA-MESO		median of all samples
TCGA-OV	-0.752906	TCGA	TCGA-OV		median of all samples
TCGA-PAAD	-0.702526	TCGA	TCGA-PAAD		median of all samples
TCGA-PCPG	0.179714	TCGA	TCGA-PCPG		median of all samples
TCGA-PRAD	-0.60268	TCGA	TCGA-PRAD		median of all samples
TCGA-READ	-0.711459	TCGA	TCGA-READ		median of all samples
TCGA-SARC	-0.763759	TCGA	TCGA-SARC		median of all samples
TCGA-SKCM	-0.758669	TCGA	TCGA-SKCM		median of all samples
TCGA-STAD	-0.743492	TCGA	TCGA-STAD		median of all samples
TCGA-TGCT	-0.637835	TCGA	TCGA-TGCT		median of all samples
TCGA-THCA	-0.781193	TCGA	TCGA-THCA		median of all samples
TCGA-THYM	-0.726395	TCGA	TCGA-THYM		median of all samples
TCGA-UCEC	-0.704207	TCGA	TCGA-UCEC		median of all samples
TCGA-UCS	-0.637259	TCGA	TCGA-UCS		median of all samples
TCGA-UVM	-0.604495	TCGA	TCGA-UVM		median of all samples
Classic SCLC	0.5365	TCGA	Classic SCLC	high	median of all samples
Variant SCLC	-0.406493	TCGA	Variant SCLC	low	median of all samples
George_2015_S00022	0.614879	TCGA	SCLC	high	individual sample
George_2015_S00035	0.309576	TCGA	SCLC	high	individual sample
George_2015_S00050	0.5961	TCGA	SCLC	high	individual sample
George_2015_S00213	0.100999	TCGA	SCLC	high	individual sample
George_2015_S00356	0.376237	TCGA	SCLC	high	individual sample
George_2015_S00472	0.468111	TCGA	SCLC	high	individual sample
George_2015_S00501	0.152003	TCGA	SCLC	high	individual sample
George_2015_S00825	0.082653	TCGA	SCLC	high	individual sample
George_2015_S00827	0.403227	TCGA	SCLC	high	individual sample
George_2015_S00830	0.169964	TCGA	SCLC	high	individual sample
George_2015_S00832	0.525934	TCGA	SCLC	high	individual sample
George_2015_S00836	0.34622	TCGA	SCLC	high	individual sample
George_2015_S01242	0.175872	TCGA	SCLC	high	individual sample
George_2015_S01248	0.268658	TCGA	SCLC	high	individual sample
George_2015_S01297	0.274661	TCGA	SCLC	high	individual sample
George_2015_S01366	0.475507	TCGA	SCLC	high	individual sample
George_2015_S01453	0.503506	TCGA	SCLC	high	individual sample
George_2015_S01494	0.30487	TCGA	SCLC	high	individual sample
George_2015_S01512	0.520747	TCGA	SCLC	high	individual sample
George_2015_S01524	0.275766	TCGA	SCLC	high	individual sample
George_2015_S01556	0.111517	TCGA	SCLC	high	individual sample
George_2015_S01578	0.439967	TCGA	SCLC	high	individual sample
George_2015_S01698	0.193257	TCGA	SCLC	high	individual sample
George_2015_S01728	0.122659	TCGA	SCLC	high	individual sample
George_2015_S01792	0.0917299	TCGA	SCLC	high	individual sample
George_2015_S01861	0.13164	TCGA	SCLC	high	individual sample
George_2015_S01864	0.229757	TCGA	SCLC	high	individual sample
George_2015_S02065	0.701181	TCGA	SCLC	high	individual sample
George_2015_S02120	0.473249	TCGA	SCLC	high	individual sample
George_2015_S02139	0.357458	TCGA	SCLC	high	individual sample
George_2015_S02163	0.376285	TCGA	SCLC	high	individual sample
George_2015_S02241	0.468111	TCGA	SCLC	high	individual sample
George_2015_S02242	0.386802	TCGA	SCLC	high	individual sample
George_2015_S02243	0.460042	TCGA	SCLC	high	individual sample
George_2015_S02244	0.362693	TCGA	SCLC	high	individual sample
George_2015_S02248	0.388435	TCGA	SCLC	high	individual sample
George_2015_S02249	0.114062	TCGA	SCLC	high	individual sample
George_2015_S02256	0.251081	TCGA	SCLC	high	individual sample
George_2015_S02284	0.347805	TCGA	SCLC	high	individual sample
George_2015_S02285	0.656901	TCGA	SCLC	high	individual sample
George_2015_S02287	0.433436	TCGA	SCLC	high	individual sample
George_2015_S02289	0.565027	TCGA	SCLC	high	individual sample
George_2015_S02290	0.172606	TCGA	SCLC	high	individual sample
George_2015_S02293	0.606618	TCGA	SCLC	high	individual sample
George_2015_S02294	0.642061	TCGA	SCLC	high	individual sample
George_2015_S02295	0.59466	TCGA	SCLC	high	individual sample
George_2015_S02297	0.421813	TCGA	SCLC	high	individual sample
George_2015_S02322	0.448276	TCGA	SCLC	high	individual sample
George_2015_S02342	0.436942	TCGA	SCLC	high	individual sample
George_2015_S02347	0.23115	TCGA	SCLC	high	individual sample
George_2015_S02351	0.345404	TCGA	SCLC	high	individual sample
George_2015_S02352	0.302572	TCGA	SCLC	high	individual sample
George_2015_S02353	0.246086	TCGA	SCLC	high	individual sample
George_2015_S02354	0.358563	TCGA	SCLC	high	individual sample
George_2015_S02360	0.555998	TCGA	SCLC	high	individual sample
George_2015_S02376	0.361877	TCGA	SCLC	high	individual sample
George_2015_S02382	0.387619	TCGA	SCLC	high	individual sample
George_2015_S02397	0.261934	TCGA	SCLC	high	individual sample
Rudin_2012_98687	0.269715	TCGA	SCLC	high	individual sample
Rudin_2012_134426	0.206128	TCGA	SCLC	high	individual sample
Rudin_2012_134427	0.0939391	TCGA	SCLC	high	individual sample
Rudin_2012_585276	0.124628	TCGA	SCLC	high	individual sample
Rudin_2012_585203	0.511959	TCGA	SCLC	high	individual sample
Rudin_2012_585270	0.44866	TCGA	SCLC	high	individual sample
Rudin_2012_585258	0.678081	TCGA	SCLC	high	individual sample
Rudin_2012_585260	0.253482	TCGA	SCLC	high	individual sample
Rudin_2012_585267	0.605706	TCGA	SCLC	high	individual sample
Rudin_2012_585268	0.496254	TCGA	SCLC	high	individual sample
Rudin_2012_585281	0.733167	TCGA	SCLC	high	individual sample
Rudin_2012_631052	0.495341	TCGA	SCLC	high	individual sample
Rudin_2012_631056	0.655268	TCGA	SCLC	high	individual sample
Rudin_2012_631064	0.562338	TCGA	SCLC	high	individual sample
Rudin_2012_631076	0.428153	TCGA	SCLC	high	individual sample
Rudin_2012_631092	0.215973	TCGA	SCLC	high	individual sample
Rudin_2012_588421	0.487321	TCGA	SCLC	high	individual sample
Rudin_2012_134398	0.358659	TCGA	SCLC	high	individual sample
Rudin_2012_134421	0.371914	TCGA	SCLC	high	individual sample
Rudin_2012_134417	0.54817	TCGA	SCLC	high	individual sample
Rudin_2012_636368	0.27154	TCGA	SCLC	high	individual sample
Rudin_2012_636370	0.772164	TCGA	SCLC	high	individual sample
Rudin_2012_636371	0.704111	TCGA	SCLC	high	individual sample
Rudin_2012_636413	0.792095	TCGA	SCLC	high	individual sample
Rudin_2012_636414	0.756556	TCGA	SCLC	high	individual sample
Rudin_2012_637049	0.758477	TCGA	SCLC	high	individual sample
Rudin_2012_637050	0.498559	TCGA	SCLC	high	individual sample
Rudin_2012_637122	0.83527	TCGA	SCLC	high	individual sample
Rudin_2012_637123	0.808232	TCGA	SCLC	high	individual sample
Rudin_2012_637124	0.450485	TCGA	SCLC	high	individual sample
Rudin_2012_637133	0.747239	TCGA	SCLC	high	individual sample
Rudin_2012_637134	0.740611	TCGA	SCLC	high	individual sample
Rudin_2012_637137	0.856114	TCGA	SCLC	high	individual sample
Rudin_2012_636136	0.858031	TCGA	SCLC	high	individual sample
Rudin_2012_636776	0.822683	TCGA	SCLC	high	individual sample
Rudin_2012_639168	0.628758	TCGA	SCLC	high	individual sample
Rudin_2012_639169	0.415474	TCGA	SCLC	high	individual sample
Rudin_2012_639171	0.617088	TCGA	SCLC	high	individual sample
Rudin_2012_639172	0.86471	TCGA	SCLC	high	individual sample
Rudin_2012_639170	0.856978	TCGA	SCLC	high	individual sample
George_2015_S00829	-0.266641	TCGA	SCLC	low	individual sample
George_2015_S00831	-0.0670445	TCGA	SCLC	low	individual sample
George_2015_S00837	-0.61848	TCGA	SCLC	low	individual sample
George_2015_S00838	-0.0328499	TCGA	SCLC	low	individual sample
George_2015_S01542	-0.467774	TCGA	SCLC	low	individual sample
George_2015_S01563	-0.0169532	TCGA	SCLC	low	individual sample
George_2015_S01873	-0.121746	TCGA	SCLC	low	individual sample
George_2015_S02093	-0.203439	TCGA	SCLC	low	individual sample
George_2015_S02194	-0.275526	TCGA	SCLC	low	individual sample
George_2015_S02209	-0.536657	TCGA	SCLC	low	individual sample
George_2015_S02246	-0.755931	TCGA	SCLC	low	individual sample
George_2015_S02286	-0.599654	TCGA	SCLC	low	individual sample
George_2015_S02288	-0.525646	TCGA	SCLC	low	individual sample
George_2015_S02291	-0.171501	TCGA	SCLC	low	individual sample
George_2015_S02296	-0.55134	TCGA	SCLC	low	individual sample
George_2015_S02298	-0.643022	TCGA	SCLC	low	individual sample
George_2015_S02299	-0.359235	TCGA	SCLC	low	individual sample
George_2015_S02328	-0.471857	TCGA	SCLC	low	individual sample
George_2015_S02350	-0.0512439	TCGA	SCLC	low	individual sample
George_2015_S02375	-0.419604	TCGA	SCLC	low	individual sample
George_2015_S02378	-0.0870233	TCGA	SCLC	low	individual sample
Rudin_2012_134430	-0.464605	TCGA	SCLC	low	individual sample
Rudin_2012_585210	-0.615333	TCGA	SCLC	low	individual sample
Rudin_2012_585208	-0.0446643	TCGA	SCLC	low	individual sample
Rudin_2012_98711	-0.412929	TCGA	SCLC	low	individual sample
Rudin_2012_585272	-0.245606	TCGA	SCLC	low	individual sample
Rudin_2012_585205	-0.188935	TCGA	SCLC	low	individual sample
Rudin_2012_585223	-0.272356	TCGA	SCLC	low	individual sample
Rudin_2012_98735	-0.0843819	TCGA	SCLC	low	individual sample
Rudin_2012_98742	-0.399577	TCGA	SCLC	low	individual sample
Rudin_2012_113368	-0.170301	TCGA	SCLC	low	individual sample
Rudin_2012_134413	-0.116271	TCGA	SCLC	low	individual sample
Rudin_2012_636425	-0.593363	TCGA	SCLC	low	individual sample
Rudin_2012_637036	-0.224954	TCGA	SCLC	low	individual sample

## Sheet: Extended Data Figure 10g
# source data for Extended Data Figure 10g: glutamatergic synapse score in SCLC samples of different subtypes
sample id	SCLC subtype	neuroendocrine score	glutamatergic synapse score
George_2015_S00022	ASCL1	high	0.527406
Rudin_2012_585208	ASCL1	low	0.319977
Rudin_2012_585258	ASCL1	high	0.511336
Rudin_2012_585203	ASCL1	high	0.421825
Rudin_2012_134427	ASCL1	high	0.508834
Rudin_2012_98687	ASCL1	high	0.534488
George_2015_S02397	ASCL1	high	0.479543
George_2015_S02382	ASCL1	high	0.539263
George_2015_S02378	ASCL1	low	0.542418
George_2015_S02376	ASCL1	high	0.461239
George_2015_S02360	ASCL1	high	0.528217
Rudin_2012_98711	ASCL1	low	0.469464
George_2015_S02354	ASCL1	high	0.553962
George_2015_S02352	ASCL1	high	0.575363
George_2015_S02351	ASCL1	high	0.519627
George_2015_S02347	ASCL1	high	0.549721
George_2015_S02342	ASCL1	high	0.570263
Rudin_2012_639172	ASCL1	high	0.511761
George_2015_S02322	ASCL1	high	0.469291
George_2015_S02299	ASCL1	low	0.475333
George_2015_S02297	ASCL1	high	0.600797
George_2015_S02295	ASCL1	high	0.51055
George_2015_S02291	ASCL1	low	0.488586
George_2015_S02353	ASCL1	high	0.555317
Rudin_2012_585260	ASCL1	high	0.414584
Rudin_2012_585267	ASCL1	high	0.422723
Rudin_2012_585268	ASCL1	high	0.471342
Rudin_2012_639171	ASCL1	high	0.471609
Rudin_2012_639169	ASCL1	high	0.443279
Rudin_2012_639168	ASCL1	high	0.413289
Rudin_2012_636776	ASCL1	high	0.456561
Rudin_2012_636136	ASCL1	high	0.522929
Rudin_2012_637137	ASCL1	high	0.533665
Rudin_2012_637134	ASCL1	high	0.523436
Rudin_2012_637133	ASCL1	high	0.487597
Rudin_2012_637123	ASCL1	high	0.409392
Rudin_2012_637122	ASCL1	high	0.515924
Rudin_2012_636414	ASCL1	high	0.536988
Rudin_2012_636371	ASCL1	high	0.467094
Rudin_2012_134417	ASCL1	high	0.518646
Rudin_2012_134421	ASCL1	high	0.510961
Rudin_2012_134398	ASCL1	high	0.484911
Rudin_2012_588421	ASCL1	high	0.468713
Rudin_2012_98742	ASCL1	low	0.402635
Rudin_2012_631092	ASCL1	high	0.436196
Rudin_2012_631076	ASCL1	high	0.442934
Rudin_2012_631064	ASCL1	high	0.422897
Rudin_2012_631056	ASCL1	high	0.455635
Rudin_2012_631052	ASCL1	high	0.407087
Rudin_2012_585281	ASCL1	high	0.502675
George_2015_S02290	ASCL1	high	0.529517
George_2015_S02289	ASCL1	high	0.523589
Rudin_2012_639170	ASCL1	high	0.545726
George_2015_S02120	ASCL1	high	0.469701
George_2015_S01512	ASCL1	high	0.468954
George_2015_S02093	ASCL1	low	0.494182
George_2015_S02065	ASCL1	high	0.434239
George_2015_S00838	ASCL1	low	0.529352
George_2015_S01864	ASCL1	high	0.484495
George_2015_S00830	ASCL1	high	0.574792
George_2015_S01861	ASCL1	high	0.492375
George_2015_S00825	ASCL1	high	0.496679
George_2015_S00827	ASCL1	high	0.561995
George_2015_S01242	ASCL1	high	0.541824
George_2015_S01792	ASCL1	high	0.566331
George_2015_S01248	ASCL1	high	0.509205
George_2015_S01728	ASCL1	high	0.511712
George_2015_S01698	ASCL1	high	0.520443
George_2015_S01578	ASCL1	high	0.41478
George_2015_S01563	ASCL1	low	0.503857
George_2015_S00832	ASCL1	high	0.499834
George_2015_S00831	ASCL1	low	0.508523
George_2015_S01366	ASCL1	high	0.450673
George_2015_S02194	ASCL1	low	0.445245
George_2015_S00035	ASCL1	high	0.494473
George_2015_S02285	ASCL1	high	0.461986
George_2015_S02284	ASCL1	high	0.562713
George_2015_S01524	ASCL1	high	0.429631
George_2015_S01453	ASCL1	high	0.56953
George_2015_S00050	ASCL1	high	0.61182
George_2015_S00213	ASCL1	high	0.440865
George_2015_S02249	ASCL1	high	0.475023
George_2015_S00356	ASCL1	high	0.552571
George_2015_S02248	ASCL1	high	0.492569
George_2015_S00472	ASCL1	high	0.518047
George_2015_S02244	ASCL1	high	0.460219
George_2015_S02243	ASCL1	high	0.563216
George_2015_S02242	ASCL1	high	0.441873
George_2015_S00836	ASCL1	high	0.539475
George_2015_S02241	ASCL1	high	0.361487
George_2015_S00501	ASCL1	high	0.485213
George_2015_S01297	ASCL1	high	0.469038
George_2015_S02287	ASCL1	high	0.507618
Rudin_2012_637124	NEUROD1	high	0.429495
Rudin_2012_134413	NEUROD1	low	0.536123
Rudin_2012_636368	NEUROD1	high	0.50168
Rudin_2012_636370	NEUROD1	high	0.515967
Rudin_2012_637036	NEUROD1	low	0.400008
Rudin_2012_98735	NEUROD1	low	0.493729
Rudin_2012_636413	NEUROD1	high	0.535388
Rudin_2012_637049	NEUROD1	high	0.469227
Rudin_2012_637050	NEUROD1	high	0.486936
Rudin_2012_585270	NEUROD1	high	0.21097
Rudin_2012_585276	NEUROD1	high	0.455793
Rudin_2012_134426	NEUROD1	high	0.528178
George_2015_S01873	NEUROD1	low	0.483296
George_2015_S02139	NEUROD1	high	0.542561
George_2015_S02163	NEUROD1	high	0.54456
George_2015_S02350	NEUROD1	low	0.544053
George_2015_S02294	NEUROD1	high	0.544985
George_2015_S02293	NEUROD1	high	0.553741
George_2015_S01494	NEUROD1	high	0.555961
George_2015_S00829	POU2F3	low	0.446387
George_2015_S02288	POU2F3	low	0.421516
Rudin_2012_585205	POU2F3	low	0.384643
George_2015_S02375	POU2F3	low	0.382971
Rudin_2012_113368	POU2F3	low	0.393794
George_2015_S01542	POU2F3	low	0.33658
George_2015_S01556	POU2F3	high	0.415159
Rudin_2012_585223	POU2F3	low	0.358969
Rudin_2012_585272	POU2F3	low	0.414605
Rudin_2012_585210	POU2F3	low	0.121863
Rudin_2012_134430	POU2F3	low	0.373482
George_2015_S00837	POU2F3	low	0.424798
George_2015_S02209	POU2F3	low	0.300255
George_2015_S02286	POU2F3	low	0.41726
George_2015_S02256	POU2F3	high	0.498278
George_2015_S02296	POU2F3	low	0.431482
Rudin_2012_636425	YAP1	low	0.35058
George_2015_S02246	YAP1	low	0.426701
George_2015_S02298	YAP1	low	0.464373
George_2015_S02328	YAP1	low	0.472855

## Sheet: Extended Data Figure 10h
# source data for Extended Data Figure 10h: expression of GRM8 in SCLC samples; TCGA cancers and GTEx healthy tissues
sample id	log2_TPM_plus_1	pipeline	tissue or cancer type	neuroendocrine score	data type
SCLC	3.90813	GTEx	SCLC		median of all samples
Adipose Tissue	0.0588531	GTEx	Adipose Tissue		median of all samples
Adrenal Gland	0.108876	GTEx	Adrenal Gland		median of all samples
Blood	0	GTEx	Blood		median of all samples
Blood Vessel	0.108328	GTEx	Blood Vessel		median of all samples
Brain	2.46257	GTEx	Brain		median of all samples
Breast	0.0548838	GTEx	Breast		median of all samples
Colon	0.231183	GTEx	Colon		median of all samples
Esophagus	0.123446	GTEx	Esophagus		median of all samples
Heart	0.477095	GTEx	Heart		median of all samples
Kidney	1.01248	GTEx	Kidney		median of all samples
Liver	1.61193	GTEx	Liver		median of all samples
Lung	0.529528	GTEx	Lung		median of all samples
Muscle	0.0436235	GTEx	Muscle		median of all samples
Nerve	0.733822	GTEx	Nerve		median of all samples
Ovary	0.979397	GTEx	Ovary		median of all samples
Pancreas	0.252923	GTEx	Pancreas		median of all samples
Pituitary	0.845243	GTEx	Pituitary		median of all samples
Prostate	0.236075	GTEx	Prostate		median of all samples
Salivary Gland	0.0931132	GTEx	Salivary Gland		median of all samples
Skin	0.0468863	GTEx	Skin		median of all samples
Small Intestine	0.235987	GTEx	Small Intestine		median of all samples
Spleen	0.0593405	GTEx	Spleen		median of all samples
Stomach	0.44856	GTEx	Stomach		median of all samples
Testis	3.7185	GTEx	Testis		median of all samples
Thyroid	0.770157	GTEx	Thyroid		median of all samples
Uterus	0.0459139	GTEx	Uterus		median of all samples
Vagina	0.180457	GTEx	Vagina		median of all samples
Classic SCLC	4.46889	GTEx	Classic SCLC	high	median of all samples
Variant SCLC	2.35836	GTEx	Variant SCLC	low	median of all samples
SCLC	3.91809	TCGA	SCLC		median of all samples
Neuroblastoma	5.5724	TCGA	Neuroblastoma		median of all samples
TCGA-ACC	0.111425	TCGA	TCGA-ACC		median of all samples
TCGA-BLCA	0.33521	TCGA	TCGA-BLCA		median of all samples
TCGA-BRCA	0.754743	TCGA	TCGA-BRCA		median of all samples
TCGA-CESC	0.511814	TCGA	TCGA-CESC		median of all samples
TCGA-CHOL	1.28182	TCGA	TCGA-CHOL		median of all samples
TCGA-COAD	3.57536	TCGA	TCGA-COAD		median of all samples
TCGA-DLBC	0.232202	TCGA	TCGA-DLBC		median of all samples
TCGA-ESCA	0.71671	TCGA	TCGA-ESCA		median of all samples
TCGA-GBM	2.14047	TCGA	TCGA-GBM		median of all samples
TCGA-HNSC	0.349675	TCGA	TCGA-HNSC		median of all samples
TCGA-KICH	0.720524	TCGA	TCGA-KICH		median of all samples
TCGA-KIRC	2.80491	TCGA	TCGA-KIRC		median of all samples
TCGA-KIRP	2.93687	TCGA	TCGA-KIRP		median of all samples
TCGA-LAML	0	TCGA	TCGA-LAML		median of all samples
TCGA-LGG	2.08622	TCGA	TCGA-LGG		median of all samples
TCGA-LIHC	0.177338	TCGA	TCGA-LIHC		median of all samples
TCGA-LUAD	0.561688	TCGA	TCGA-LUAD		median of all samples
TCGA-LUSC	0.495629	TCGA	TCGA-LUSC		median of all samples
TCGA-MESO	0.511608	TCGA	TCGA-MESO		median of all samples
TCGA-OV	0.352798	TCGA	TCGA-OV		median of all samples
TCGA-PAAD	0.757383	TCGA	TCGA-PAAD		median of all samples
TCGA-PCPG	2.83615	TCGA	TCGA-PCPG		median of all samples
TCGA-PRAD	0.276192	TCGA	TCGA-PRAD		median of all samples
TCGA-READ	3.99532	TCGA	TCGA-READ		median of all samples
TCGA-SARC	0.386441	TCGA	TCGA-SARC		median of all samples
TCGA-SKCM	0.191391	TCGA	TCGA-SKCM		median of all samples
TCGA-STAD	0.846045	TCGA	TCGA-STAD		median of all samples
TCGA-TGCT	0.448687	TCGA	TCGA-TGCT		median of all samples
TCGA-THCA	0.609139	TCGA	TCGA-THCA		median of all samples
TCGA-THYM	0.159002	TCGA	TCGA-THYM		median of all samples
TCGA-UCEC	0.682215	TCGA	TCGA-UCEC		median of all samples
TCGA-UCS	0.61748	TCGA	TCGA-UCS		median of all samples
TCGA-UVM	0.256162	TCGA	TCGA-UVM		median of all samples
Classic SCLC	4.53352	TCGA	Classic SCLC	high	median of all samples
Variant SCLC	2.43188	TCGA	Variant SCLC	low	median of all samples
George_2015_S00022	4.81899	TCGA	SCLC	high	individual sample
George_2015_S00035	4.8128	TCGA	SCLC	high	individual sample
George_2015_S00050	6.70283	TCGA	SCLC	high	individual sample
George_2015_S00213	4.49157	TCGA	SCLC	high	individual sample
George_2015_S00356	6.06702	TCGA	SCLC	high	individual sample
George_2015_S00472	3.87238	TCGA	SCLC	high	individual sample
George_2015_S00501	2.41482	TCGA	SCLC	high	individual sample
George_2015_S00825	2.64317	TCGA	SCLC	high	individual sample
George_2015_S00827	4.01909	TCGA	SCLC	high	individual sample
George_2015_S00830	5.91769	TCGA	SCLC	high	individual sample
George_2015_S00832	4.68505	TCGA	SCLC	high	individual sample
George_2015_S00836	4.72914	TCGA	SCLC	high	individual sample
George_2015_S01242	5.61243	TCGA	SCLC	high	individual sample
George_2015_S01248	3.47389	TCGA	SCLC	high	individual sample
George_2015_S01297	2.05473	TCGA	SCLC	high	individual sample
George_2015_S01366	2.89393	TCGA	SCLC	high	individual sample
George_2015_S01453	5.14474	TCGA	SCLC	high	individual sample
George_2015_S01494	0.406739	TCGA	SCLC	high	individual sample
George_2015_S01512	4.97074	TCGA	SCLC	high	individual sample
George_2015_S01524	3.26374	TCGA	SCLC	high	individual sample
George_2015_S01556	1.29829	TCGA	SCLC	high	individual sample
George_2015_S01578	3.96585	TCGA	SCLC	high	individual sample
George_2015_S01698	5.28536	TCGA	SCLC	high	individual sample
George_2015_S01728	3.62777	TCGA	SCLC	high	individual sample
George_2015_S01792	7.17824	TCGA	SCLC	high	individual sample
George_2015_S01861	3.91921	TCGA	SCLC	high	individual sample
George_2015_S01864	4.57547	TCGA	SCLC	high	individual sample
George_2015_S02065	6.15821	TCGA	SCLC	high	individual sample
George_2015_S02120	2.17078	TCGA	SCLC	high	individual sample
George_2015_S02139	5.2851	TCGA	SCLC	high	individual sample
George_2015_S02163	4.71113	TCGA	SCLC	high	individual sample
George_2015_S02241	5.65349	TCGA	SCLC	high	individual sample
George_2015_S02242	6.81841	TCGA	SCLC	high	individual sample
George_2015_S02243	7.32864	TCGA	SCLC	high	individual sample
George_2015_S02244	3.34927	TCGA	SCLC	high	individual sample
George_2015_S02248	6.4528	TCGA	SCLC	high	individual sample
George_2015_S02249	3.3333	TCGA	SCLC	high	individual sample
George_2015_S02256	0.627472	TCGA	SCLC	high	individual sample
George_2015_S02284	5.31944	TCGA	SCLC	high	individual sample
George_2015_S02285	5.27507	TCGA	SCLC	high	individual sample
George_2015_S02287	2.91668	TCGA	SCLC	high	individual sample
George_2015_S02289	5.71346	TCGA	SCLC	high	individual sample
George_2015_S02290	3.77109	TCGA	SCLC	high	individual sample
George_2015_S02293	6.99231	TCGA	SCLC	high	individual sample
George_2015_S02294	7.03283	TCGA	SCLC	high	individual sample
George_2015_S02295	5.71144	TCGA	SCLC	high	individual sample
George_2015_S02297	4.07219	TCGA	SCLC	high	individual sample
George_2015_S02322	2.81419	TCGA	SCLC	high	individual sample
George_2015_S02342	7.24767	TCGA	SCLC	high	individual sample
George_2015_S02347	4.71939	TCGA	SCLC	high	individual sample
George_2015_S02351	4.91951	TCGA	SCLC	high	individual sample
George_2015_S02352	3.12346	TCGA	SCLC	high	individual sample
George_2015_S02353	6.68166	TCGA	SCLC	high	individual sample
George_2015_S02354	5.84754	TCGA	SCLC	high	individual sample
George_2015_S02360	5.16379	TCGA	SCLC	high	individual sample
George_2015_S02376	5.11136	TCGA	SCLC	high	individual sample
George_2015_S02382	7.16714	TCGA	SCLC	high	individual sample
George_2015_S02397	4.84621	TCGA	SCLC	high	individual sample
Rudin_2012_98687	3.6391	TCGA	SCLC	high	individual sample
Rudin_2012_134426	6.36767	TCGA	SCLC	high	individual sample
Rudin_2012_134427	4.90257	TCGA	SCLC	high	individual sample
Rudin_2012_585276	5.69385	TCGA	SCLC	high	individual sample
Rudin_2012_585203	5.74315	TCGA	SCLC	high	individual sample
Rudin_2012_585270	7.10836	TCGA	SCLC	high	individual sample
Rudin_2012_585258	6.44949	TCGA	SCLC	high	individual sample
Rudin_2012_585260	4.71902	TCGA	SCLC	high	individual sample
Rudin_2012_585267	1.85984	TCGA	SCLC	high	individual sample
Rudin_2012_585268	4.18237	TCGA	SCLC	high	individual sample
Rudin_2012_585281	5.26744	TCGA	SCLC	high	individual sample
Rudin_2012_631052	5.552	TCGA	SCLC	high	individual sample
Rudin_2012_631056	3.63517	TCGA	SCLC	high	individual sample
Rudin_2012_631064	4.46433	TCGA	SCLC	high	individual sample
Rudin_2012_631076	4.46627	TCGA	SCLC	high	individual sample
Rudin_2012_631092	2.49355	TCGA	SCLC	high	individual sample
Rudin_2012_588421	6.57582	TCGA	SCLC	high	individual sample
Rudin_2012_134398	3.42489	TCGA	SCLC	high	individual sample
Rudin_2012_134421	6.5032	TCGA	SCLC	high	individual sample
Rudin_2012_134417	6.34869	TCGA	SCLC	high	individual sample
Rudin_2012_636368	0.923503	TCGA	SCLC	high	individual sample
Rudin_2012_636370	3.76557	TCGA	SCLC	high	individual sample
Rudin_2012_636371	2.90139	TCGA	SCLC	high	individual sample
Rudin_2012_636413	0.800779	TCGA	SCLC	high	individual sample
Rudin_2012_636414	7.68299	TCGA	SCLC	high	individual sample
Rudin_2012_637049	1.11286	TCGA	SCLC	high	individual sample
Rudin_2012_637050	4.38725	TCGA	SCLC	high	individual sample
Rudin_2012_637122	1.06016	TCGA	SCLC	high	individual sample
Rudin_2012_637123	2.72045	TCGA	SCLC	high	individual sample
Rudin_2012_637124	1.4206	TCGA	SCLC	high	individual sample
Rudin_2012_637133	6.3587	TCGA	SCLC	high	individual sample
Rudin_2012_637134	3.88149	TCGA	SCLC	high	individual sample
Rudin_2012_637137	3.52408	TCGA	SCLC	high	individual sample
Rudin_2012_636136	1.624	TCGA	SCLC	high	individual sample
Rudin_2012_636776	3.08319	TCGA	SCLC	high	individual sample
Rudin_2012_639168	0.304982	TCGA	SCLC	high	individual sample
Rudin_2012_639169	1.62821	TCGA	SCLC	high	individual sample
Rudin_2012_639171	2.26083	TCGA	SCLC	high	individual sample
Rudin_2012_639172	3.91698	TCGA	SCLC	high	individual sample
Rudin_2012_639170	4.0863	TCGA	SCLC	high	individual sample
George_2015_S00829	3.86739	TCGA	SCLC	low	individual sample
George_2015_S00831	4.67349	TCGA	SCLC	low	individual sample
George_2015_S00837	1.09752	TCGA	SCLC	low	individual sample
George_2015_S00838	4.783	TCGA	SCLC	low	individual sample
George_2015_S01542	1.86544	TCGA	SCLC	low	individual sample
George_2015_S01563	4.05609	TCGA	SCLC	low	individual sample
George_2015_S01873	2.82359	TCGA	SCLC	low	individual sample
George_2015_S02093	3.81657	TCGA	SCLC	low	individual sample
George_2015_S02194	7.70553	TCGA	SCLC	low	individual sample
George_2015_S02209	2.35799	TCGA	SCLC	low	individual sample
George_2015_S02246	0.702536	TCGA	SCLC	low	individual sample
George_2015_S02286	2.38523	TCGA	SCLC	low	individual sample
George_2015_S02288	2.12147	TCGA	SCLC	low	individual sample
George_2015_S02291	6.89132	TCGA	SCLC	low	individual sample
George_2015_S02296	2.96555	TCGA	SCLC	low	individual sample
George_2015_S02298	0.665828	TCGA	SCLC	low	individual sample
George_2015_S02299	1.11258	TCGA	SCLC	low	individual sample
George_2015_S02328	2.51495	TCGA	SCLC	low	individual sample
George_2015_S02350	4.66475	TCGA	SCLC	low	individual sample
George_2015_S02375	1.22183	TCGA	SCLC	low	individual sample
George_2015_S02378	4.08912	TCGA	SCLC	low	individual sample
Rudin_2012_134430	3.14286	TCGA	SCLC	low	individual sample
Rudin_2012_585210	0.49598	TCGA	SCLC	low	individual sample
Rudin_2012_585208	0.237666	TCGA	SCLC	low	individual sample
Rudin_2012_98711	3.33672	TCGA	SCLC	low	individual sample
Rudin_2012_585272	1.5373	TCGA	SCLC	low	individual sample
Rudin_2012_585205	2.47853	TCGA	SCLC	low	individual sample
Rudin_2012_585223	0.706874	TCGA	SCLC	low	individual sample
Rudin_2012_98735	1.30082	TCGA	SCLC	low	individual sample
Rudin_2012_98742	1.18787	TCGA	SCLC	low	individual sample
Rudin_2012_113368	3.49836	TCGA	SCLC	low	individual sample
Rudin_2012_134413	2.87349	TCGA	SCLC	low	individual sample
Rudin_2012_636425	0.357637	TCGA	SCLC	low	individual sample
Rudin_2012_637036	0.030217	TCGA	SCLC	low	individual sample

## Sheet: Extended Data Figure 10i
#source data for extended data figure ED_figure_10i: GRM8 ENST00000339582 O00222
chromosome	start	reference	alternate	protein_change	protein_position	severity	samples	human_gene_symbol	ensembl_transcript_id	uniprot_id
chr7	126904684	C	A	c.728-1G>T	242	2	CCLE_ACH-002144	GRM8	ENST00000339582	O00222
chr7	126439155	C	A	p.K897N	897	1	Wagner_2018_SCLC6-R|Wagner_2018_SCLC6-P	GRM8	ENST00000339582	O00222
chr7	126439158	G	A	p.T896T	896	0	CCLE_ACH-000816	GRM8	ENST00000339582	O00222
chr7	126439162	G	T	p.S895Y	895	1	George_2015_S02274	GRM8	ENST00000339582	O00222
chr7	126446269	G	T	p.P845Q	845	1	Umemura_2014_SCLC018	GRM8	ENST00000339582	O00222
chr7	126446313	C	A	p.L830L	830	0	CCLE_ACH-000870	GRM8	ENST00000339582	O00222
chr7	126446314	A	G	p.L830P	830	1	CCLE_ACH-000912	GRM8	ENST00000339582	O00222
chr7	126446335	C	G	p.S823T	823	1	Wagner_2018_SCLC8-R|Wagner_2018_SCLC8-P	GRM8	ENST00000339582	O00222
chr7	126446347	G	T	p.T819N	819	1	Jiang_2016_11-2808	GRM8	ENST00000339582	O00222
chr7	126446356	G	A	p.T816I	816	1	Jiang_2016_11-1116	GRM8	ENST00000339582	O00222
chr7	126446368	T	C	p.Y812C	812	1	George_2015_S02249	GRM8	ENST00000339582	O00222
chr7	126532959	G	T	p.A808E	808	1	Rudin_2012_113368	GRM8	ENST00000339582	O00222
chr7	126532998	A	T	p.L795X	795	2	CCLE_ACH-000559	GRM8	ENST00000339582	O00222
chr7	126533157	C	A	p.C742F	742	1	CCLE_ACH-002193	GRM8	ENST00000339582	O00222
chr7	126533223	TG	T	p.H720Tfs	720	2	George_2015_S01020	GRM8	ENST00000339582	O00222
chr7	126533259	A	T	p.L708H	708	1	Umemura_2014_SCLC053	GRM8	ENST00000339582	O00222
chr7	126533269	C	T	p.V705I	705	1	CCLE_ACH-001549	GRM8	ENST00000339582	O00222
chr7	126533454	G	A	p.P643L	643	1	Jiang_2016_09-4551	GRM8	ENST00000339582	O00222
chr7	126533502	G	T	p.T627K	627	1	Iwakawa_2015_THB-Lu-1T	GRM8	ENST00000339582	O00222
chr7	126533538	C	A	p.R615M	615	1	George_2015_S00941	GRM8	ENST00000339582	O00222
chr7	126533696	G	T	p.P562P	562	0	CCLE_ACH-000659	GRM8	ENST00000339582	O00222
chr7	126533736	T	A	p.D549V	549	1	Jiang_2016_08-3085	GRM8	ENST00000339582	O00222
chr7	126533763	C	A	p.R540L	540	1	George_2015_S00842	GRM8	ENST00000339582	O00222
chr7	126533812	C	A	p.E524X	524	2	CCLE_ACH-000912	GRM8	ENST00000339582	O00222
chr7	126533813	C	A	p.G523G	523	0	George_2015_S02139	GRM8	ENST00000339582	O00222
chr7	126533844	GC	G	p.A513Rfs	513	2	George_2015_S02255	GRM8	ENST00000339582	O00222
chr7	126533847	G	A	p.P512L	512	1	George_2015_S02255	GRM8	ENST00000339582	O00222
chr7	126533855	A	G	p.H509H	509	0	George_2015_S01366	GRM8	ENST00000339582	O00222
chr7	126609414	T	G	p.K481T	481	1	Umemura_2014_SCLC003	GRM8	ENST00000339582	O00222
chr7	126609427	G	A	p.Q477X	477	2	Umemura_2014_SCLC011	GRM8	ENST00000339582	O00222
chr7	126609429	T	C	p.Y476C	476	1	Rudin_2012_585260	GRM8	ENST00000339582	O00222
chr7	126769879	G	C	p.A448G	448	1	CCLE_ACH-002171	GRM8	ENST00000339582	O00222
chr7	126769948	G	T	p.P425H	425	1	Rudin_2012_134398	GRM8	ENST00000339582	O00222
chr7	126769966	A	G	p.M419T	419	1	George_2015_S02120	GRM8	ENST00000339582	O00222
chr7	126769986	C	A	p.M412I	412	1	Jiang_2016_11-2808	GRM8	ENST00000339582	O00222
chr7	126770024	C	T	p.G400R	400	1	Wagner_2018_SCLC18-R|Wagner_2018_SCLC18-P	GRM8	ENST00000339582	O00222
chr7	126902575	CA	AT	p.H374_G375delinsQW	374	1	George_2015_S02403	GRM8	ENST00000339582	O00222
chr7	126902637	C	A	p.R354L	354	1	Wagner_2018_SCLC20-R|Wagner_2018_SCLC20-P	GRM8	ENST00000339582	O00222
chr7	126904056	C	A	p.G312X	312	2	George_2015_S02241	GRM8	ENST00000339582	O00222
chr7	127106523	C	T	p.A234T	234	1	Jiang_2016_26	GRM8	ENST00000339582	O00222
chr7	127106531	C	A	p.G231V	231	1	CCLE_ACH-002193	GRM8	ENST00000339582	O00222
chr7	127106566	C	A	p.S219S	219	0	CCLE_ACH-000508	GRM8	ENST00000339582	O00222
chr7	127106578	C	A	p.W215C	215	1	Rudin_2012_98735	GRM8	ENST00000339582	O00222
chr7	127106583	C	A	p.G214X	214	2	Jiang_2016_07-3747	GRM8	ENST00000339582	O00222
chr7	127106585	A	T	p.L213Q	213	1	Wagner_2018_SCLC24-R	GRM8	ENST00000339582	O00222
chr7	127106690	G	A	p.S178F	178	1	Rudin_2012_2334188	GRM8	ENST00000339582	O00222
chr7	127242743	T	A	p.A154A	154	0	CCLE_ACH-000610	GRM8	ENST00000339582	O00222
chr7	127242931	G	A	p.L92F	92	1	Umemura_2014_SCLC011	GRM8	ENST00000339582	O00222
chr7	127242999	T	C	p.K69R	69	1	Wagner_2018_SCLC25-R	GRM8	ENST00000339582	O00222
chr7	127243044	A	T	p.V54D	54	1	Iwakawa_2015_SBM-T08	GRM8	ENST00000339582	O00222
chr7	127243123	T	C	p.M28V	28	1	CCLE_ACH-002193	GRM8	ENST00000339582	O00222

## Sheet: Extended Data Figure 10j
#source data for ED figure 10j with insertions in or near Grm8
chromosome	position	direction	genotype	mouse id	tumor id	number of insertions
6	27017478	reverse	RPLH	207905	5	8
6	27018016	forward	RPLH	207128	14	19
6	27056711	reverse	RPLH	207128	8	7
6	27186150	reverse	RPLH	207128	14	10
6	27208286	reverse	RPLH	207817	8	6
6	27229176	forward	RPLS	207363	3	7
6	27439621	forward	RPLS	207229	1	7
6	27469741	forward	RPLS	207069	2	14
6	27644163	reverse	RPLS	207408	11	5
6	27688303	reverse	RPLS	207329	6	10
6	27689777	forward	RPLH	207073	2	7
6	28169555	reverse	RPLH	207084	5	13
6	28235414	forward	RPLS	207237	2	17
6	28236965	forward	RPLH	207970	4	16
6	28304669	forward	RPLH	207905	13	5
6	28334756	reverse	RPLH	207128	16	336
