# Supplementary material for: Functional synapses between neurons and small cell lung cancer
Source: Nature. 2025 Sep 10;646(8087):1243–53. doi: 10.1038/s41586-025-09434-9 (PMC12571904; doi:10.1038/s41586-025-09434-9)
Supplement: Supplementary file 16 — Source Data Extended Data Fig. 11 [file 41586_2025_9434_MOESM16_ESM.xlsx]

## Sheet: Extended Data Figure 11g
#source data for Extended Data Figure 11g: longitudinal MRI monitoring of tumor burden in RP mice treated with DCPG; riluzole or the relative vehicles
mouse_id	genotype	virus	treatment	data type	day 0	day 1	day 2	day 3	day 4	day 5	day 6	day 7	day 8	day 9	day 10	day 11	day 12	day 13	day 14	day 15	day 16	day 17	day 18	day 19	day 20	day 21	day 22	day 23	day 24	day 25	day 26	day 27	day 28	day 29	day 30	day 31	day 32	day 33	day 34	day 35	day 36	day 37	day 38	day 39	day 40	day 41	day 42	day 43	day 44
235237	Rb1fl/fl;Trp53fl/fl	Ad5-CMV-Cre	DCPG	MRI measurement (mm3)	9.0062															16.1619														35.4419														105.452
235237	Rb1fl/fl;Trp53fl/fl	Ad5-CMV-Cre	DCPG	interpolated volume (mm3)	9.0062	9.48325	9.96029	10.4373	10.9144	11.3914	11.8685	12.3455	12.8226	13.2996	13.7767	14.2537	14.7308	15.2078	15.6849	16.1619	17.539	18.9162	20.2933	21.6705	23.0476	24.4248	25.8019	27.179	28.5562	29.9333	31.3105	32.6876	34.0648	35.4419	40.4426	45.4433	50.444	55.4448	60.4455	65.4462	70.4469	75.4476	80.4483	85.449	90.4498	95.4505	100.451	105.452	138.106
235112	Rb1fl/fl;Trp53fl/fl	Ad5-CMV-Cre	DCPG	MRI measurement (mm3)	8.1106														12.6175														20.2276														44.9531
235112	Rb1fl/fl;Trp53fl/fl	Ad5-CMV-Cre	DCPG	interpolated volume (mm3)	8.1106	8.43252	8.75444	9.07636	9.39829	9.72021	10.0421	10.3641	10.686	11.0079	11.3298	11.6517	11.9737	12.2956	12.6175	13.1611	13.7047	14.2482	14.7918	15.3354	15.879	16.4226	16.9661	17.5097	18.0533	18.5969	19.1404	19.684	20.2276	21.9937	23.7598	25.5259	27.292	29.0581	30.8242	32.5904	34.3565	36.1226	37.8887	39.6548	41.4209	43.187	44.9531	48.4729	51.9928
235182	Rb1fl/fl;Trp53fl/fl	Ad5-CMV-Cre	DCPG	MRI measurement (mm3)	21.0946													25.7969															75.7935														215.497
235182	Rb1fl/fl;Trp53fl/fl	Ad5-CMV-Cre	DCPG	interpolated volume (mm3)	21.0946	21.4563	21.818	22.1797	22.5415	22.9032	23.2649	23.6266	23.9883	24.35	24.7118	25.0735	25.4352	25.7969	29.13	32.4631	35.7962	39.1293	42.4624	45.7955	49.1286	52.4618	55.7949	59.128	62.4611	65.7942	69.1273	72.4604	75.7935	85.7723	95.7511	105.73	115.709	125.687	135.666	145.645	155.624	165.603	175.581	185.56	195.539	205.518	215.497	233.374	251.252
234745	Rb1fl/fl;Trp53fl/fl	Ad5-CMV-Cre	DCPG	MRI measurement (mm3)	27.3892														32.6463														37.5165														104.268
234745	Rb1fl/fl;Trp53fl/fl	Ad5-CMV-Cre	DCPG	interpolated volume (mm3)	27.3892	27.7647	28.1402	28.5157	28.8912	29.2667	29.6422	30.0177	30.3933	30.7688	31.1443	31.5198	31.8953	32.2708	32.6463	32.9942	33.342	33.6899	34.0378	34.3857	34.7335	35.0814	35.4293	35.7771	36.125	36.4729	36.8208	37.1686	37.5165	42.2845	47.0524	51.8204	56.5884	61.3564	66.1243	70.8923	75.6603	80.4282	85.1962	89.9642	94.7322	99.5001	104.268	114.153	124.039
235388	Rb1fl/fl;Trp53fl/fl	Ad5-CMV-Cre	DCPG	MRI measurement (mm3)	14.2905														38.2962														567.348														567.348
235388	Rb1fl/fl;Trp53fl/fl	Ad5-CMV-Cre	DCPG	interpolated volume (mm3)	14.2905	16.0052	17.7199	19.4346	21.1493	22.864	24.5787	26.2934	28.008	29.7227	31.4374	33.1521	34.8668	36.5815	38.2962	76.0856	113.875	151.664	189.454	227.243	265.033	302.822	340.611	378.401	416.19	453.98	491.769	529.558	567.348	567.348	567.348	567.348	567.348	567.348	567.348	567.348	567.348	567.348	567.348	567.348	567.348	567.348	567.348
235316	Rb1fl/fl;Trp53fl/fl	Ad5-CMV-Cre	DCPG	MRI measurement (mm3)	33.183														95.8036													281.292													598.386
235316	Rb1fl/fl;Trp53fl/fl	Ad5-CMV-Cre	DCPG	interpolated volume (mm3)	33.183	37.6559	42.1288	46.6017	51.0746	55.5475	60.0204	64.4933	68.9662	73.4391	77.912	82.3849	86.8578	91.3307	95.8036	110.072	124.34	138.609	152.877	167.145	181.413	195.682	209.95	224.218	238.487	252.755	267.023	281.292	305.683	330.075	354.467	378.859	403.251	427.643	452.035	476.427	500.819	525.21	549.602	573.994	598.386
235260	Rb1fl/fl;Trp53fl/fl	Ad5-CMV-Cre	DCPG	MRI measurement (mm3)	20.6819														46.1571													96.7752														181.949
235260	Rb1fl/fl;Trp53fl/fl	Ad5-CMV-Cre	DCPG	interpolated volume (mm3)	20.6819	22.5016	24.3212	26.1409	27.9605	29.7802	31.5998	33.4195	35.2392	37.0588	38.8785	40.6981	42.5178	44.3374	46.1571	50.0508	53.9445	57.8382	61.7319	65.6256	69.5193	73.413	77.3067	81.2004	85.0941	88.9878	92.8815	96.7752	102.859	108.943	115.027	121.111	127.195	133.278	139.362	145.446	151.53	157.614	163.698	169.782	175.866	181.949	204.276	226.603	248.93
234912	Rb1fl/fl;Trp53fl/fl	Ad5-CMV-Cre	DCPG	MRI measurement (mm3)	18.3878														15.1378														28.8732															48.2872
234912	Rb1fl/fl;Trp53fl/fl	Ad5-CMV-Cre	DCPG	interpolated volume (mm3)	18.3878	18.1557	17.9235	17.6914	17.4592	17.2271	16.9949	16.7628	16.5307	16.2985	16.0664	15.8342	15.6021	15.3699	15.1378	16.1189	17.1	18.0811	19.0622	20.0433	21.0244	22.0055	22.9866	23.9677	24.9488	25.9299	26.911	27.8921	28.8732	30.1675	31.4617	32.756	34.0503	35.3445	36.6388	37.9331	39.2273	40.5216	41.8159	43.1101	44.4044	45.6987	46.9929	48.2872	52.5527
234562	Rb1fl/fl;Trp53fl/fl	Ad5-CMV-Cre	DCPG	MRI measurement (mm3)	27.6566														21.3597													36.8943													60.6113
234562	Rb1fl/fl;Trp53fl/fl	Ad5-CMV-Cre	DCPG	interpolated volume (mm3)	27.6566	27.2068	26.757	26.3073	25.8575	25.4077	24.9579	24.5082	24.0584	23.6086	23.1588	22.709	22.2593	21.8095	21.3597	22.5547	23.7496	24.9446	26.1396	27.3345	28.5295	29.7245	30.9195	32.1144	33.3094	34.5044	35.6993	36.8943	38.7187	40.5431	42.3675	44.1918	46.0162	47.8406	49.665	51.4894	53.3138	55.1381	56.9625	58.7869	60.6113	64.5148	68.4183	72.3218	76.2254
235276	Rb1fl/fl;Trp53fl/fl	Ad5-CMV-Cre	DCPG	MRI measurement (mm3)	35.0115														65.9783						130.815							264.645													1185.4
235276	Rb1fl/fl;Trp53fl/fl	Ad5-CMV-Cre	DCPG	interpolated volume (mm3)	35.0115	37.2234	39.4353	41.6472	43.8592	46.0711	48.283	50.4949	52.7068	54.9187	57.1306	59.3426	61.5545	63.7664	65.9783	76.7844	87.5904	98.3965	109.203	120.009	130.815	149.933	169.052	188.171	207.289	226.408	245.526	264.645	335.472	406.3	477.127	547.954	618.781	689.609	760.436	831.263	902.091	972.918	1043.75	1114.57	1185.4
234830	Rb1fl/fl;Trp53fl/fl	Ad5-CMV-Cre	DCPG	MRI measurement (mm3)	22.4801													63.1145
234830	Rb1fl/fl;Trp53fl/fl	Ad5-CMV-Cre	DCPG	interpolated volume (mm3)	22.4801	25.6058	28.7315	31.8573	34.983	38.1087	41.2344	44.3602	47.4859	50.6116	53.7373	56.8631	59.9888	63.1145
235307	Rb1fl/fl;Trp53fl/fl	Ad5-CMV-Cre	DCPG	MRI measurement (mm3)	33.453														79.7649														295.108														822.367
235307	Rb1fl/fl;Trp53fl/fl	Ad5-CMV-Cre	DCPG	interpolated volume (mm3)	33.453	36.761	40.069	43.377	46.685	49.993	53.301	56.609	59.9169	63.2249	66.5329	69.8409	73.1489	76.4569	79.7649	95.1465	110.528	125.91	141.291	156.673	172.055	187.436	202.818	218.199	233.581	248.963	264.344	279.726	295.108	332.769	370.43	408.092	445.753	483.414	521.076	558.737	596.399	634.06	671.721	709.383	747.044	784.706	822.367
235414	Rb1fl/fl;Trp53fl/fl	Ad5-CMV-Cre	controls	MRI measurement (mm3)	29.2091														137.419														470.068
235414	Rb1fl/fl;Trp53fl/fl	Ad5-CMV-Cre	controls	interpolated volume (mm3)	29.2091	36.9384	44.6677	52.397	60.1263	67.8556	75.5849	83.3141	91.0434	98.7727	106.502	114.231	121.961	129.69	137.419	161.18	184.94	208.701	232.462	256.222	279.983	303.743	327.504	351.265	375.025	398.786	422.546	446.307	470.068
234926	Rb1fl/fl;Trp53fl/fl	Ad5-CMV-Cre	controls	MRI measurement (mm3)	32.0791														98														158.663														350.025
234926	Rb1fl/fl;Trp53fl/fl	Ad5-CMV-Cre	controls	interpolated volume (mm3)	32.0791	36.7877	41.4964	46.205	50.9136	55.6223	60.3309	65.0395	69.7482	74.4568	79.1655	83.8741	88.5827	93.2914	98	102.333	106.666	110.999	115.332	119.665	123.998	128.331	132.664	136.997	141.331	145.664	149.997	154.33	158.663	172.331	186	199.669	213.338	227.006	240.675	254.344	268.013	281.681	295.35	309.019	322.687	336.356	350.025
234940	Rb1fl/fl;Trp53fl/fl	Ad5-CMV-Cre	controls	MRI measurement (mm3)	27.1408														82.3106														266.884														961.34
234940	Rb1fl/fl;Trp53fl/fl	Ad5-CMV-Cre	controls	interpolated volume (mm3)	27.1408	31.0815	35.0222	38.9629	42.9036	46.8443	50.785	54.7257	58.6664	62.6071	66.5478	70.4885	74.4292	78.3699	82.3106	95.4944	108.678	121.862	135.046	148.23	161.413	174.597	187.781	200.965	214.149	227.332	240.516	253.7	266.884	316.488	366.092	415.696	465.3	514.904	564.508	614.112	663.716	713.32	762.924	812.528	862.132	911.736	961.34
235406	Rb1fl/fl;Trp53fl/fl	Ad5-CMV-Cre	controls	MRI measurement (mm3)	19.1093														45.1111														77.9713													203.134
235406	Rb1fl/fl;Trp53fl/fl	Ad5-CMV-Cre	controls	interpolated volume (mm3)	19.1093	20.9666	22.8238	24.6811	26.5384	28.3957	30.2529	32.1102	33.9675	35.8247	37.682	39.5393	41.3966	43.2538	45.1111	47.4583	49.8054	52.1526	54.4997	56.8469	59.194	61.5412	63.8884	66.2355	68.5827	70.9298	73.277	75.6241	77.9713	87.5992	97.2271	106.855	116.483	126.111	135.739	145.366	154.994	164.622	174.25	183.878	193.506	203.134
235113	Rb1fl/fl;Trp53fl/fl	Ad5-CMV-Cre	controls	MRI measurement (mm3)	13.8393														51.8619														158.236														431.348
235113	Rb1fl/fl;Trp53fl/fl	Ad5-CMV-Cre	controls	interpolated volume (mm3)	13.8393	16.5552	19.2711	21.987	24.7029	27.4188	30.1347	32.8506	35.5665	38.2824	40.9983	43.7142	46.4301	49.146	51.8619	59.4601	67.0582	74.6564	82.2546	89.8528	97.4509	105.049	112.647	120.245	127.844	135.442	143.04	150.638	158.236	177.744	197.252	216.76	236.268	255.776	275.284	294.792	314.3	333.808	353.316	372.824	392.332	411.84	431.348	470.243	509.138
234735	Rb1fl/fl;Trp53fl/fl	Ad5-CMV-Cre	controls	MRI measurement (mm3)	28.9173														78.9632																131.949												630.567
234735	Rb1fl/fl;Trp53fl/fl	Ad5-CMV-Cre	controls	interpolated volume (mm3)	28.9173	32.492	36.0667	39.6414	43.2161	46.7908	50.3655	53.9402	57.515	61.0897	64.6644	68.2391	71.8138	75.3885	78.9632	82.2748	85.5864	88.898	92.2096	95.5212	98.8328	102.144	105.456	108.768	112.079	115.391	118.702	122.014	125.326	128.637	131.949	173.5	215.052	256.603	298.155	339.707	381.258	422.81	464.361	505.913	547.464	589.016	630.567
235359	Rb1fl/fl;Trp53fl/fl	Ad5-CMV-Cre	controls	MRI measurement (mm3)	9.5962														16.2034														55.4463
235359	Rb1fl/fl;Trp53fl/fl	Ad5-CMV-Cre	controls	interpolated volume (mm3)	9.5962	10.0681	10.5401	11.012	11.484	11.9559	12.4279	12.8998	13.3717	13.8437	14.3156	14.7876	15.2595	15.7315	16.2034	19.0065	21.8095	24.6126	27.4157	30.2187	33.0218	35.8248	38.6279	41.431	44.234	47.0371	49.8402	52.6432	55.4463
234858	Rb1fl/fl;Trp53fl/fl	Ad5-CMV-Cre	controls	MRI measurement (mm3)	15.9674														25.7677														127.893														284.276
234858	Rb1fl/fl;Trp53fl/fl	Ad5-CMV-Cre	controls	interpolated volume (mm3)	15.9674	16.6674	17.3674	18.0675	18.7675	19.4675	20.1675	20.8676	21.5676	22.2676	22.9676	23.6676	24.3677	25.0677	25.7677	33.0624	40.357	47.6517	54.9464	62.2411	69.5357	76.8304	84.1251	91.4197	98.7144	106.009	113.304	120.598	127.893	139.063	150.233	161.404	172.574	183.744	194.914	206.084	217.255	228.425	239.595	250.765	261.935	273.105	284.276	350.468	416.661
234828	Rb1fl/fl;Trp53fl/fl	Ad5-CMV-Cre	controls	MRI measurement (mm3)	9.3513													30.5816																44.8437														148.221
234828	Rb1fl/fl;Trp53fl/fl	Ad5-CMV-Cre	controls	interpolated volume (mm3)	9.3513	10.9844	12.6175	14.2506	15.8837	17.5168	19.1499	20.783	22.4161	24.0492	25.6823	27.3154	28.9485	30.5816	31.473	32.3644	33.2557	34.1471	35.0385	35.9299	36.8213	37.7126	38.604	39.4954	40.3868	41.2782	42.1696	43.0609	43.9523	44.8437	52.2278	59.612	66.9961	74.3802	81.7643	89.1485	96.5326	103.917	111.301	118.685	126.069	133.453	140.837	148.221	167.537
234924	Rb1fl/fl;Trp53fl/fl	Ad5-CMV-Cre	controls	MRI measurement (mm3)	17.5222													30.8467																82.9882														82.9882
234924	Rb1fl/fl;Trp53fl/fl	Ad5-CMV-Cre	controls	interpolated volume (mm3)	17.5222	18.5472	19.5721	20.5971	21.622	22.647	23.672	24.6969	25.7219	26.7469	27.7718	28.7968	29.8217	30.8467	34.1055	37.3644	40.6232	43.8821	47.1409	50.3998	53.6586	56.9175	60.1763	63.4351	66.694	69.9528	73.2117	76.4705	79.7294	82.9882	82.9882	82.9882	82.9882	82.9882	82.9882	82.9882	82.9882	82.9882	82.9882	82.9882	82.9882	82.9882	82.9882	82.9882	110.097
234737	Rb1fl/fl;Trp53fl/fl	Ad5-CMV-Cre	controls	MRI measurement (mm3)	35.5315													113.769														316.792														682.734
234737	Rb1fl/fl;Trp53fl/fl	Ad5-CMV-Cre	controls	interpolated volume (mm3)	35.5315	41.5498	47.5681	53.5864	59.6047	65.623	71.6413	77.6596	83.6779	89.6962	95.7145	101.733	107.751	113.769	128.271	142.773	157.274	171.776	186.277	200.779	215.281	229.782	244.284	258.786	273.287	287.789	302.29	316.792	342.931	369.069	395.208	421.347	447.486	473.624	499.763	525.902	552.041	578.179	604.318	630.457	656.596	682.734	705.312	727.889	750.466
235134	Rb1fl/fl;Trp53fl/fl	Ad5-CMV-Cre	controls	MRI measurement (mm3)	51.3153							112.928													454.534																892.286
235134	Rb1fl/fl;Trp53fl/fl	Ad5-CMV-Cre	controls	interpolated volume (mm3)	51.3153	60.1171	68.9188	77.7206	86.5223	95.3241	104.126	112.928	139.205	165.483	191.76	218.037	244.315	270.592	296.87	323.147	349.425	375.702	401.98	428.257	454.534	481.894	509.253	536.613	563.972	591.332	618.691	646.051	673.41	700.77	728.129	755.489	782.848	810.208	837.567	864.927	892.286
234722	Rb1fl/fl;Trp53fl/fl	Ad5-CMV-Cre	controls	MRI measurement (mm3)	14.5684													20.6198															47.4531													128.821
234722	Rb1fl/fl;Trp53fl/fl	Ad5-CMV-Cre	controls	interpolated volume (mm3)	14.5684	15.0339	15.4994	15.9649	16.4304	16.8959	17.3614	17.8268	18.2923	18.7578	19.2233	19.6888	20.1543	20.6198	22.4087	24.1976	25.9865	27.7753	29.5642	31.3531	33.142	34.9309	36.7198	38.5087	40.2976	42.0864	43.8753	45.6642	47.4531	53.7122	59.9713	66.2303	72.4894	78.7485	85.0076	91.2666	97.5257	103.785	110.044	116.303	122.562	128.821	147.918	167.014	186.111
234997	Rb1fl/fl;Trp53fl/fl	Ad5-CMV-Cre	controls	MRI measurement (mm3)	31.7745													56.4087																340.684														818.257
234997	Rb1fl/fl;Trp53fl/fl	Ad5-CMV-Cre	controls	interpolated volume (mm3)	31.7745	33.6694	35.5644	37.4593	39.3543	41.2492	43.1441	45.0391	46.934	48.8289	50.7239	52.6188	54.5138	56.4087	74.1759	91.9432	109.71	127.478	145.245	163.012	180.779	198.547	216.314	234.081	251.848	269.615	287.383	305.15	322.917	340.684	374.797	408.909	443.021	477.134	511.246	545.358	579.471	613.583	647.695	681.808	715.92	750.032	784.145	818.257
235142	Rb1fl/fl;Trp53fl/fl	Ad5-CMV-Cre	controls	MRI measurement (mm3)	11.039																	27.3028												37.6682														119.022
235142	Rb1fl/fl;Trp53fl/fl	Ad5-CMV-Cre	controls	interpolated volume (mm3)	11.039	11.9957	12.9524	13.9091	14.8658	15.8225	16.7792	17.7359	18.6926	19.6492	20.6059	21.5626	22.5193	23.476	24.4327	25.3894	26.3461	27.3028	28.1666	29.0304	29.8941	30.7579	31.6217	32.4855	33.3493	34.2131	35.0769	35.9406	36.8044	37.6682	43.4792	49.2902	55.1012	60.9122	66.7232	72.5342	78.3452	84.1563	89.9673	95.7783	101.589	107.4	113.211	119.022	130.568
234648	Rb1fl/fl;Trp53fl/fl	Ad5-CMV-Cre	controls	MRI measurement (mm3)	65.2855													137.863																286.792														664.011
234648	Rb1fl/fl;Trp53fl/fl	Ad5-CMV-Cre	controls	interpolated volume (mm3)	65.2855	70.8684	76.4513	82.0343	87.6172	93.2001	98.783	104.366	109.949	115.532	121.115	126.698	132.281	137.863	147.172	156.48	165.788	175.096	184.404	193.712	203.02	212.328	221.636	230.944	240.252	249.56	258.868	268.176	277.484	286.792	313.736	340.68	367.625	394.569	421.513	448.457	475.402	502.346	529.29	556.234	583.179	610.123	637.067	664.011
234839	Rb1fl/fl;Trp53fl/fl	Ad5-CMV-Cre	controls	MRI measurement (mm3)	24.6592												62.6854														125.176													439.442
234839	Rb1fl/fl;Trp53fl/fl	Ad5-CMV-Cre	controls	interpolated volume (mm3)	24.6592	27.8281	30.9969	34.1658	37.3346	40.5035	43.6723	46.8411	50.01	53.1788	56.3477	59.5166	62.6854	67.149	71.6127	76.0763	80.5399	85.0036	89.4672	93.9309	98.3945	102.858	107.322	111.785	116.249	120.713	125.176	149.351	173.525	197.699	221.873	246.048	270.222	294.396	318.57	342.745	366.919	391.093	415.267	439.442	541.55	643.659	745.768	847.877	949.986
234750	Rb1fl/fl;Trp53fl/fl	Ad5-CMV-Cre	controls	MRI measurement (mm3)	22.9903													65.4932														116.328														172.637
234750	Rb1fl/fl;Trp53fl/fl	Ad5-CMV-Cre	controls	interpolated volume (mm3)	22.9903	26.2598	29.5292	32.7987	36.0681	39.3376	42.607	45.8765	49.1459	52.4154	55.6848	58.9543	62.2237	65.4932	69.1243	72.7553	76.3864	80.0174	83.6485	87.2795	90.9106	94.5417	98.1727	101.804	105.435	109.066	112.697	116.328	120.35	124.372	128.394	132.416	136.438	140.46	144.482	148.505	152.527	156.549	160.571	164.593	168.615	172.637	205.776	238.916	272.055
234833	Rb1fl/fl;Trp53fl/fl	Ad5-CMV-Cre	controls	MRI measurement (mm3)	39.5413														194.602														950.531
234833	Rb1fl/fl;Trp53fl/fl	Ad5-CMV-Cre	controls	interpolated volume (mm3)	39.5413	50.6171	61.6928	72.7686	83.8444	94.9202	105.996	117.072	128.147	139.223	150.299	161.375	172.451	183.526	194.602	248.597	302.592	356.587	410.582	464.577	518.572	572.567	626.562	680.557	734.551	788.546	842.541	896.536	950.531
235163	Rb1fl/fl;Trp53fl/fl	Ad5-CMV-Cre	controls	MRI measurement (mm3)	28.0871																							297.881														800.625
235163	Rb1fl/fl;Trp53fl/fl	Ad5-CMV-Cre	controls	interpolated volume (mm3)	28.0871	39.8173	51.5474	63.2776	75.0078	86.7379	98.4681	110.198	121.928	133.659	145.389	157.119	168.849	180.579	192.309	204.04	215.77	227.5	239.23	250.96	262.69	274.421	286.151	297.881	333.791	369.702	405.612	441.522	477.433	513.343	549.253	585.164	621.074	656.984	692.895	728.805	764.715	800.625
235190	Rb1fl/fl;Trp53fl/fl	Ad5-CMV-Cre	controls	MRI measurement (mm3)	38.5463														71.2729														161.061															568.439
235190	Rb1fl/fl;Trp53fl/fl	Ad5-CMV-Cre	controls	interpolated volume (mm3)	38.5463	40.8839	43.2215	45.5591	47.8968	50.2344	52.572	54.9096	57.2472	59.5848	61.9224	64.2601	66.5977	68.9353	71.2729	77.6863	84.0997	90.5131	96.9265	103.34	109.753	116.167	122.58	128.994	135.407	141.82	148.234	154.647	161.061	188.219	215.378	242.536	269.695	296.854	324.012	351.171	378.329	405.488	432.646	459.805	486.964	514.122	541.281	568.439	600.045
235159	Rb1fl/fl;Trp53fl/fl	Ad5-CMV-Cre	controls	MRI measurement (mm3)	60.6905							145.111														625.651
235159	Rb1fl/fl;Trp53fl/fl	Ad5-CMV-Cre	controls	interpolated volume (mm3)	60.6905	72.7506	84.8106	96.8707	108.931	120.991	133.051	145.111	179.435	213.759	248.084	282.408	316.732	351.057	385.381	419.705	454.03	488.354	522.678	557.002	591.327	625.651
235107	Rb1fl/fl;Trp53fl/fl	Ad5-CMV-Cre	controls	MRI measurement (mm3)	12.5925															25.7762													40.2992														109.285
235107	Rb1fl/fl;Trp53fl/fl	Ad5-CMV-Cre	controls	interpolated volume (mm3)	12.5925	13.4714	14.3503	15.2292	16.1082	16.9871	17.866	18.7449	19.6238	20.5027	21.3816	22.2605	23.1395	24.0184	24.8973	25.7762	26.8934	28.0105	29.1277	30.2448	31.362	32.4791	33.5963	34.7134	35.8306	36.9477	38.0649	39.182	40.2992	45.2268	50.1543	55.0819	60.0095	64.937	69.8646	74.7921	79.7197	84.6473	89.5748	94.5024	99.43	104.358	109.285	120.811	132.336
234921	Rb1fl/fl;Trp53fl/fl	Ad5-CMV-Cre	controls	MRI measurement (mm3)	7.1976																													33.2252					45.4465							79.0685
234921	Rb1fl/fl;Trp53fl/fl	Ad5-CMV-Cre	controls	interpolated volume (mm3)	7.1976	8.0951	8.99261	9.89011	10.7876	11.6851	12.5826	13.4801	14.3776	15.2751	16.1726	17.0701	17.9676	18.8651	19.7626	20.6602	21.5577	22.4552	23.3527	24.2502	25.1477	26.0452	26.9427	27.8402	28.7377	29.6352	30.5327	31.4302	32.3277	33.2252	35.6695	38.1137	40.558	43.0022	45.4465	50.2496	55.0528	59.8559	64.6591	69.4622	74.2654	79.0685	81.5896	84.1108	86.6319
235470	Rb1fl/fl;Trp53fl/fl	Ad5-CMV-Cre	controls	MRI measurement (mm3)	14.3675														55.866														190.303													623.188
235470	Rb1fl/fl;Trp53fl/fl	Ad5-CMV-Cre	controls	interpolated volume (mm3)	14.3675	17.3317	20.2959	23.26	26.2242	29.1884	32.1526	35.1168	38.0809	41.0451	44.0093	46.9735	49.9376	52.9018	55.866	65.4687	75.0713	84.674	94.2767	103.879	113.482	123.085	132.687	142.29	151.893	161.495	171.098	180.701	190.303	223.602	256.901	290.2	323.498	356.797	390.096	423.395	456.694	489.993	523.291	556.59	589.889	623.188
234754	Rb1fl/fl;Trp53fl/fl	Ad5-CMV-Cre	controls	MRI measurement (mm3)	39.9974														79.4197														181.537
234754	Rb1fl/fl;Trp53fl/fl	Ad5-CMV-Cre	controls	interpolated volume (mm3)	39.9974	42.8133	45.6292	48.445	51.2609	54.0768	56.8927	59.7086	62.5244	65.3403	68.1562	70.9721	73.7879	76.6038	79.4197	86.7138	94.0078	101.302	108.596	115.89	123.184	130.478	137.772	145.066	152.36	159.654	166.949	174.243	181.537	198.108	214.679	231.25	247.821	264.392	280.963	297.534	314.105	330.676	347.247	363.818	380.389	396.96	413.53	430.101	446.672
234936	Rb1fl/fl;Trp53fl/fl	Ad5-CMV-Cre	controls	MRI measurement (mm3)	7.5345											20.5377							24.8577							91.444														201.969
234936	Rb1fl/fl;Trp53fl/fl	Ad5-CMV-Cre	controls	interpolated volume (mm3)	7.5345	8.71661	9.89872	11.0808	12.2629	13.445	14.6272	15.8093	16.9914	18.1735	19.3556	20.5377	21.1548	21.772	22.3891	23.0063	23.6234	24.2406	24.8577	34.37	43.8824	53.3947	62.907	72.4193	81.9317	91.444	99.3386	107.233	115.128	123.023	130.917	138.812	146.706	154.601	162.496	170.39	178.285	186.18	194.074	201.969	221.904	241.839	261.775	281.71	301.645
235065	Rb1fl/fl;Trp53fl/fl	Ad5-CMV-Cre	controls	MRI measurement (mm3)	10.54													14.4947												52.3862														202.189
235065	Rb1fl/fl;Trp53fl/fl	Ad5-CMV-Cre	controls	interpolated volume (mm3)	10.54	10.8442	11.1484	11.4526	11.7568	12.061	12.3652	12.6695	12.9737	13.2779	13.5821	13.8863	14.1905	14.4947	17.6523	20.81	23.9676	27.1252	30.2828	33.4404	36.5981	39.7557	42.9133	46.071	49.2286	52.3862	63.0864	73.7866	84.4869	95.1871	105.887	116.588	127.288	137.988	148.688	159.388	170.089	180.789	191.489	202.189	235.437	268.684	301.931	335.178	368.425
235459	Rb1fl/fl;Trp53fl/fl	Ad5-CMV-Cre	controls	MRI measurement (mm3)	39.9905																156.347												558.801
235459	Rb1fl/fl;Trp53fl/fl	Ad5-CMV-Cre	controls	interpolated volume (mm3)	39.9905	47.2628	54.535	61.8073	69.0795	76.3518	83.6241	90.8963	98.1686	105.441	112.713	119.985	127.258	134.53	141.802	149.074	156.347	189.885	223.422	256.96	290.498	324.036	357.574	391.112	424.649	458.187	491.725	525.263	558.801
234923	Rb1fl/fl;Trp53fl/fl	Ad5-CMV-Cre	controls	MRI measurement (mm3)	13.6578																																										221.676
234923	Rb1fl/fl;Trp53fl/fl	Ad5-CMV-Cre	controls	interpolated volume (mm3)	13.6578	18.6106	23.5634	28.5162	33.4691	38.4219	43.3747	48.3275	53.2803	58.2332	63.186	68.1388	73.0916	78.0444	82.9972	87.9501	92.9029	97.8557	102.808	107.761	112.714	117.667	122.62	127.573	132.525	137.478	142.431	147.384	152.337	157.289	162.242	167.195	172.148	177.101	182.054	187.006	191.959	196.912	201.865	206.818	211.77	216.723	221.676	240.677	259.678
235108	Rb1fl/fl;Trp53fl/fl	Ad5-CMV-Cre	controls	MRI measurement (mm3)	8.2047
235108	Rb1fl/fl;Trp53fl/fl	Ad5-CMV-Cre	controls	interpolated volume (mm3)	8.2047
234576	Rb1fl/fl;Trp53fl/fl	Ad5-CMV-Cre	controls	MRI measurement (mm3)	13.9314												26.8088																143.257												202.212
234576	Rb1fl/fl;Trp53fl/fl	Ad5-CMV-Cre	controls	interpolated volume (mm3)	13.9314	15.0045	16.0776	17.1507	18.2239	19.297	20.3701	21.4432	22.5163	23.5894	24.6626	25.7357	26.8088	34.0868	41.3649	48.6429	55.921	63.199	70.4771	77.7551	85.0332	92.3112	99.5892	106.867	114.145	121.423	128.701	135.979	143.257	148.17	153.083	157.996	162.909	167.822	172.735	177.648	182.56	187.473	192.386	197.299	202.212
235252	Rb1fl/fl;Trp53fl/fl	Ad5-CMV-Cre	controls	MRI measurement (mm3)	39.0624													199.493																660.832
235252	Rb1fl/fl;Trp53fl/fl	Ad5-CMV-Cre	controls	interpolated volume (mm3)	39.0624	51.4032	63.744	76.0848	88.4256	100.766	113.107	125.448	137.789	150.13	162.47	174.811	187.152	199.493	228.326	257.16	285.994	314.828	343.661	372.495	401.329	430.162	458.996	487.83	516.664	545.497	574.331	603.165	631.998	660.832
235127	Rb1fl/fl;Trp53fl/fl	Ad5-CMV-Cre	riluzole	MRI measurement (mm3)	11.0982														22.6899														60.6755														183.365
235127	Rb1fl/fl;Trp53fl/fl	Ad5-CMV-Cre	riluzole	interpolated volume (mm3)	11.0982	11.9262	12.7542	13.5821	14.4101	15.2381	16.0661	16.8941	17.722	18.55	19.378	20.206	21.0339	21.8619	22.6899	25.4032	28.1164	30.8297	33.5429	36.2562	38.9694	41.6827	44.396	47.1092	49.8225	52.5357	55.249	57.9622	60.6755	69.4391	78.2026	86.9662	95.7298	104.493	113.257	122.02	130.784	139.548	148.311	157.075	165.838	174.602	183.365	250.021	316.677
235484	Rb1fl/fl;Trp53fl/fl	Ad5-CMV-Cre	riluzole	MRI measurement (mm3)	20.6154							31.1631							54.1855														102.191													247.154
235484	Rb1fl/fl;Trp53fl/fl	Ad5-CMV-Cre	riluzole	interpolated volume (mm3)	20.6154	22.1222	23.629	25.1358	26.6427	28.1495	29.6563	31.1631	34.452	37.7409	41.0298	44.3188	47.6077	50.8966	54.1855	57.6144	61.0434	64.4724	67.9013	71.3303	74.7592	78.1882	81.6171	85.0461	88.475	91.9039	95.3329	98.7618	102.191	113.342	124.493	135.644	146.795	157.946	169.097	180.248	191.399	202.55	213.701	224.852	236.003	247.154	295.118	343.081	391.044
235287	Rb1fl/fl;Trp53fl/fl	Ad5-CMV-Cre	riluzole	MRI measurement (mm3)	21.32							24.534							46.6801														195.921
235287	Rb1fl/fl;Trp53fl/fl	Ad5-CMV-Cre	riluzole	interpolated volume (mm3)	21.32	21.7791	22.2383	22.6974	23.1566	23.6157	24.0749	24.534	27.6977	30.8615	34.0252	37.1889	40.3526	43.5164	46.6801	57.3402	68.0002	78.6603	89.3204	99.9805	110.641	121.301	131.961	142.621	153.281	163.941	174.601	185.261	195.921
234676	Rb1fl/fl;Trp53fl/fl	Ad5-CMV-Cre	riluzole	MRI measurement (mm3)	55.3199							74.5539							92.2227														267.612														440.084
234676	Rb1fl/fl;Trp53fl/fl	Ad5-CMV-Cre	riluzole	interpolated volume (mm3)	55.3199	58.0676	60.8153	63.563	66.3108	69.0585	71.8062	74.5539	77.078	79.6021	82.1262	84.6504	87.1745	89.6986	92.2227	104.75	117.278	129.806	142.334	154.862	167.389	179.917	192.445	204.973	217.501	230.028	242.556	255.084	267.612	279.931	292.251	304.57	316.889	329.209	341.528	353.848	366.167	378.487	390.806	403.126	415.445	427.765	440.084	475.063	510.042
235516	Rb1fl/fl;Trp53fl/fl	Ad5-CMV-Cre	riluzole	MRI measurement (mm3)	12.6253													20.1236																	29.1695											62.9408
235516	Rb1fl/fl;Trp53fl/fl	Ad5-CMV-Cre	riluzole	interpolated volume (mm3)	12.6253	13.2021	13.7789	14.3557	14.9325	15.5093	16.0861	16.6628	17.2396	17.8164	18.3932	18.97	19.5468	20.1236	20.6557	21.1878	21.7199	22.252	22.7842	23.3163	23.8484	24.3805	24.9126	25.4447	25.9768	26.5089	27.0411	27.5732	28.1053	28.6374	29.1695	32.2396	35.3097	38.3799	41.45	44.5201	47.5902	50.6603	53.7304	56.8006	59.8707	62.9408	63.4988	64.0568	64.6148
235147	Rb1fl/fl;Trp53fl/fl	Ad5-CMV-Cre	riluzole	MRI measurement (mm3)	11.4014							17.3897							16.0076														33.3056														59.5712
235147	Rb1fl/fl;Trp53fl/fl	Ad5-CMV-Cre	riluzole	interpolated volume (mm3)	11.4014	12.2569	13.1123	13.9678	14.8233	15.6788	16.5342	17.3897	17.1923	16.9948	16.7974	16.5999	16.4025	16.205	16.0076	17.2432	18.4787	19.7143	20.9499	22.1855	23.421	24.6566	25.8922	27.1277	28.3633	29.5989	30.8345	32.07	33.3056	35.1817	37.0578	38.9339	40.8101	42.6862	44.5623	46.4384	48.3145	50.1906	52.0667	53.9429	55.819	57.6951	59.5712	65.2201	70.869
235495	Rb1fl/fl;Trp53fl/fl	Ad5-CMV-Cre	riluzole	MRI measurement (mm3)	17.5561													55.2236														92.1054														177.314
235495	Rb1fl/fl;Trp53fl/fl	Ad5-CMV-Cre	riluzole	interpolated volume (mm3)	17.5561	20.4536	23.3511	26.2486	29.1461	32.0436	34.9411	37.8386	40.7361	43.6336	46.5311	49.4286	52.3261	55.2236	57.858	60.4924	63.1268	65.7613	68.3957	71.0301	73.6645	76.2989	78.9333	81.5677	84.2022	86.8366	89.471	92.1054	98.1917	104.278	110.364	116.451	122.537	128.623	134.71	140.796	146.882	152.969	159.055	165.141	171.228	177.314	199.245	221.177	243.108
235292	Rb1fl/fl;Trp53fl/fl	Ad5-CMV-Cre	riluzole	MRI measurement (mm3)	21.4119													22.5671																	85.6276											332.654
235292	Rb1fl/fl;Trp53fl/fl	Ad5-CMV-Cre	riluzole	interpolated volume (mm3)	21.4119	21.5008	21.5896	21.6785	21.7673	21.8562	21.9451	22.0339	22.1228	22.2117	22.3005	22.3894	22.4782	22.5671	26.2765	29.986	33.6954	37.4049	41.1143	44.8237	48.5332	52.2426	55.9521	59.6615	63.371	67.0804	70.7898	74.4993	78.2087	81.9182	85.6276	108.085	130.542	152.998	175.455	197.912	220.369	242.826	265.283	287.74	310.197	332.654	378.195	423.735	469.276
234701	Rb1fl/fl;Trp53fl/fl	Ad5-CMV-Cre	riluzole	MRI measurement (mm3)	15.0588														20.6151														46.9476														89.2702
234701	Rb1fl/fl;Trp53fl/fl	Ad5-CMV-Cre	riluzole	interpolated volume (mm3)	15.0588	15.4557	15.8526	16.2494	16.6463	17.0432	17.4401	17.837	18.2338	18.6307	19.0276	19.4245	19.8213	20.2182	20.6151	22.496	24.3769	26.2578	28.1387	30.0196	31.9005	33.7814	35.6622	37.5431	39.424	41.3049	43.1858	45.0667	46.9476	49.9706	52.9937	56.0167	59.0398	62.0628	65.0859	68.1089	71.1319	74.155	77.178	80.2011	83.2241	86.2472	89.2702	98.6572	108.044
234762	Rb1fl/fl;Trp53fl/fl	Ad5-CMV-Cre	riluzole	MRI measurement (mm3)	16.794													32.6121																	64.7526											143.706
234762	Rb1fl/fl;Trp53fl/fl	Ad5-CMV-Cre	riluzole	interpolated volume (mm3)	16.794	18.0108	19.2276	20.4443	21.6611	22.8779	24.0947	25.3114	26.5282	27.745	28.9618	30.1785	31.3953	32.6121	34.5027	36.3933	38.284	40.1746	42.0652	43.9558	45.8464	47.737	49.6277	51.5183	53.4089	55.2995	57.1901	59.0807	60.9714	62.862	64.7526	71.9302	79.1077	86.2853	93.4628	100.64	107.818	114.995	122.173	129.351	136.528	143.706	163.023	182.34	201.657
235115	Rb1fl/fl;Trp53fl/fl	Ad5-CMV-Cre	riluzole	MRI measurement (mm3)	9.2391											11.3992																38.4433											50.712
235115	Rb1fl/fl;Trp53fl/fl	Ad5-CMV-Cre	riluzole	interpolated volume (mm3)	9.2391	9.43547	9.63185	9.82822	10.0246	10.221	10.4173	10.6137	10.8101	11.0065	11.2028	11.3992	13.0895	14.7797	16.47	18.1602	19.8505	21.5407	23.231	24.9213	26.6115	28.3018	29.992	31.6823	33.3725	35.0628	36.753	38.4433	39.5586	40.674	41.7893	42.9046	44.02	45.1353	46.2507	47.366	48.4813	49.5967	50.712	60.8099	70.9078	81.0056	91.1035	101.201	111.299
234964	Rb1fl/fl;Trp53fl/fl	Ad5-CMV-Cre	riluzole	MRI measurement (mm3)	26.2544														21.8817														39.037														75.9498
234964	Rb1fl/fl;Trp53fl/fl	Ad5-CMV-Cre	riluzole	interpolated volume (mm3)	26.2544	25.9421	25.6297	25.3174	25.0051	24.6927	24.3804	24.068	23.7557	23.4434	23.131	22.8187	22.5064	22.194	21.8817	23.1071	24.3325	25.5578	26.7832	28.0086	29.234	30.4594	31.6847	32.9101	34.1355	35.3609	36.5862	37.8116	39.037	41.6736	44.3103	46.9469	49.5835	52.2201	54.8568	57.4934	60.13	62.7667	65.4033	68.0399	70.6765	73.3132	75.9498	80.9797	86.0097
[truncated: 55 more columns]

## Sheet: Extended Data Figure 11h
#source data for Extended Data Figure 11h: best response of individual tumors and total tumor burden in RP mice treated with DCPG; riluzole or the relative vehicles
mouse_id	genotype	virus	treatment	best response (percent of initial tumor size)	total best response (percent of initial tumor burden)
234926	Rb1fl/fl;Trp53fl/fl	Ad5-CMV-Cre	controls	313.846	305.495
234926	Rb1fl/fl;Trp53fl/fl	Ad5-CMV-Cre	controls	290.511	305.495
235406	Rb1fl/fl;Trp53fl/fl	Ad5-CMV-Cre	controls	236.372	236.069
235406	Rb1fl/fl;Trp53fl/fl	Ad5-CMV-Cre	controls	272.426	236.069
235406	Rb1fl/fl;Trp53fl/fl	Ad5-CMV-Cre	controls	186.849	236.069
235113	Rb1fl/fl;Trp53fl/fl	Ad5-CMV-Cre	controls	207.598	374.744
235113	Rb1fl/fl;Trp53fl/fl	Ad5-CMV-Cre	controls	635.042	374.744
235113	Rb1fl/fl;Trp53fl/fl	Ad5-CMV-Cre	controls	398.696	374.744
234858	Rb1fl/fl;Trp53fl/fl	Ad5-CMV-Cre	controls	141.736	161.377
234858	Rb1fl/fl;Trp53fl/fl	Ad5-CMV-Cre	controls	131.968	161.377
234858	Rb1fl/fl;Trp53fl/fl	Ad5-CMV-Cre	controls	263.215	161.377
234858	Rb1fl/fl;Trp53fl/fl	Ad5-CMV-Cre	controls	175.853	161.377
235134	Rb1fl/fl;Trp53fl/fl	Ad5-CMV-Cre	controls	307.787	220.066
235134	Rb1fl/fl;Trp53fl/fl	Ad5-CMV-Cre	controls	378.543	220.066
235134	Rb1fl/fl;Trp53fl/fl	Ad5-CMV-Cre	controls	414.509	220.066
235134	Rb1fl/fl;Trp53fl/fl	Ad5-CMV-Cre	controls	288.144	220.066
234722	Rb1fl/fl;Trp53fl/fl	Ad5-CMV-Cre	controls	141.538	141.538
234648	Rb1fl/fl;Trp53fl/fl	Ad5-CMV-Cre	controls	217.036	211.17
234648	Rb1fl/fl;Trp53fl/fl	Ad5-CMV-Cre	controls	211.274	211.17
234648	Rb1fl/fl;Trp53fl/fl	Ad5-CMV-Cre	controls	175.691	211.17
234648	Rb1fl/fl;Trp53fl/fl	Ad5-CMV-Cre	controls	351.373	211.17
234648	Rb1fl/fl;Trp53fl/fl	Ad5-CMV-Cre	controls	270.164	211.17
234648	Rb1fl/fl;Trp53fl/fl	Ad5-CMV-Cre	controls	161.852	211.17
234648	Rb1fl/fl;Trp53fl/fl	Ad5-CMV-Cre	controls	229.071	211.17
234648	Rb1fl/fl;Trp53fl/fl	Ad5-CMV-Cre	controls	525.581	211.17
234750	Rb1fl/fl;Trp53fl/fl	Ad5-CMV-Cre	controls	186.428	284.873
234750	Rb1fl/fl;Trp53fl/fl	Ad5-CMV-Cre	controls	142.558	284.873
234750	Rb1fl/fl;Trp53fl/fl	Ad5-CMV-Cre	controls	368.352	284.873
234750	Rb1fl/fl;Trp53fl/fl	Ad5-CMV-Cre	controls	293.138	284.873
234750	Rb1fl/fl;Trp53fl/fl	Ad5-CMV-Cre	controls	277.601	284.873
235414	Rb1fl/fl;Trp53fl/fl	Ad5-CMV-Cre	controls	184.952	470.467
234940	Rb1fl/fl;Trp53fl/fl	Ad5-CMV-Cre	controls	245.843	303.273
234940	Rb1fl/fl;Trp53fl/fl	Ad5-CMV-Cre	controls	238.442	303.273
234940	Rb1fl/fl;Trp53fl/fl	Ad5-CMV-Cre	controls	395.697	303.273
234940	Rb1fl/fl;Trp53fl/fl	Ad5-CMV-Cre	controls	557.709	303.273
234940	Rb1fl/fl;Trp53fl/fl	Ad5-CMV-Cre	controls	239.563	303.273
234940	Rb1fl/fl;Trp53fl/fl	Ad5-CMV-Cre	controls	346.328	303.273
235107	Rb1fl/fl;Trp53fl/fl	Ad5-CMV-Cre	controls	212.274	204.695
235107	Rb1fl/fl;Trp53fl/fl	Ad5-CMV-Cre	controls	226.827	204.695
235107	Rb1fl/fl;Trp53fl/fl	Ad5-CMV-Cre	controls	266.552	204.695
235107	Rb1fl/fl;Trp53fl/fl	Ad5-CMV-Cre	controls	128.049	204.695
235107	Rb1fl/fl;Trp53fl/fl	Ad5-CMV-Cre	controls	142.739	204.695
235470	Rb1fl/fl;Trp53fl/fl	Ad5-CMV-Cre	controls	284.455	388.836
235470	Rb1fl/fl;Trp53fl/fl	Ad5-CMV-Cre	controls	295.986	388.836
235470	Rb1fl/fl;Trp53fl/fl	Ad5-CMV-Cre	controls	208.552	388.836
235470	Rb1fl/fl;Trp53fl/fl	Ad5-CMV-Cre	controls	462.846	388.836
234754	Rb1fl/fl;Trp53fl/fl	Ad5-CMV-Cre	controls	255.539	198.562
234754	Rb1fl/fl;Trp53fl/fl	Ad5-CMV-Cre	controls	190.869	198.562
234754	Rb1fl/fl;Trp53fl/fl	Ad5-CMV-Cre	controls	519.161	198.562
234754	Rb1fl/fl;Trp53fl/fl	Ad5-CMV-Cre	controls	207.197	198.562
234754	Rb1fl/fl;Trp53fl/fl	Ad5-CMV-Cre	controls	100.508	198.562
234754	Rb1fl/fl;Trp53fl/fl	Ad5-CMV-Cre	controls	238.09	198.562
234754	Rb1fl/fl;Trp53fl/fl	Ad5-CMV-Cre	controls	170.998	198.562
234754	Rb1fl/fl;Trp53fl/fl	Ad5-CMV-Cre	controls	531.612	198.562
234936	Rb1fl/fl;Trp53fl/fl	Ad5-CMV-Cre	controls	261.908	272.582
234936	Rb1fl/fl;Trp53fl/fl	Ad5-CMV-Cre	controls	397.754	272.582
234936	Rb1fl/fl;Trp53fl/fl	Ad5-CMV-Cre	controls	173.714	272.582
235065	Rb1fl/fl;Trp53fl/fl	Ad5-CMV-Cre	controls	137.521	137.521
235459	Rb1fl/fl;Trp53fl/fl	Ad5-CMV-Cre	controls	210.498	390.96
235459	Rb1fl/fl;Trp53fl/fl	Ad5-CMV-Cre	controls	336.515	390.96
235459	Rb1fl/fl;Trp53fl/fl	Ad5-CMV-Cre	controls	180.724	390.96
235459	Rb1fl/fl;Trp53fl/fl	Ad5-CMV-Cre	controls	239.05	390.96
234576	Rb1fl/fl;Trp53fl/fl	Ad5-CMV-Cre	controls	179.355	192.434
234576	Rb1fl/fl;Trp53fl/fl	Ad5-CMV-Cre	controls	220.362	192.434
235252	Rb1fl/fl;Trp53fl/fl	Ad5-CMV-Cre	controls	718.866	510.703
235252	Rb1fl/fl;Trp53fl/fl	Ad5-CMV-Cre	controls	385.437	510.703
234735	Rb1fl/fl;Trp53fl/fl	Ad5-CMV-Cre	controls	134.2	273.066
234735	Rb1fl/fl;Trp53fl/fl	Ad5-CMV-Cre	controls	171.477	273.066
234735	Rb1fl/fl;Trp53fl/fl	Ad5-CMV-Cre	controls	209.862	273.066
234735	Rb1fl/fl;Trp53fl/fl	Ad5-CMV-Cre	controls	298.046	273.066
234735	Rb1fl/fl;Trp53fl/fl	Ad5-CMV-Cre	controls	130.351	273.066
235359	Rb1fl/fl;Trp53fl/fl	Ad5-CMV-Cre	controls	180.557	168.852
235359	Rb1fl/fl;Trp53fl/fl	Ad5-CMV-Cre	controls	138.035	168.852
234828	Rb1fl/fl;Trp53fl/fl	Ad5-CMV-Cre	controls	175.092	327.03
234924	Rb1fl/fl;Trp53fl/fl	Ad5-CMV-Cre	controls	209.011	176.044
234924	Rb1fl/fl;Trp53fl/fl	Ad5-CMV-Cre	controls	149.632	176.044
234924	Rb1fl/fl;Trp53fl/fl	Ad5-CMV-Cre	controls	199.105	176.044
234924	Rb1fl/fl;Trp53fl/fl	Ad5-CMV-Cre	controls	193.365	176.044
234737	Rb1fl/fl;Trp53fl/fl	Ad5-CMV-Cre	controls	297.74	320.193
234737	Rb1fl/fl;Trp53fl/fl	Ad5-CMV-Cre	controls	375.614	320.193
234737	Rb1fl/fl;Trp53fl/fl	Ad5-CMV-Cre	controls	387.083	320.193
234997	Rb1fl/fl;Trp53fl/fl	Ad5-CMV-Cre	controls	161.844	177.528
234997	Rb1fl/fl;Trp53fl/fl	Ad5-CMV-Cre	controls	192.2	177.528
234997	Rb1fl/fl;Trp53fl/fl	Ad5-CMV-Cre	controls	131.552	177.528
234997	Rb1fl/fl;Trp53fl/fl	Ad5-CMV-Cre	controls	266.662	177.528
235142	Rb1fl/fl;Trp53fl/fl	Ad5-CMV-Cre	controls	224.528	247.33
235142	Rb1fl/fl;Trp53fl/fl	Ad5-CMV-Cre	controls	294.092	247.33
235142	Rb1fl/fl;Trp53fl/fl	Ad5-CMV-Cre	controls	317.034	247.33
235142	Rb1fl/fl;Trp53fl/fl	Ad5-CMV-Cre	controls	283.229	247.33
234839	Rb1fl/fl;Trp53fl/fl	Ad5-CMV-Cre	controls	205.064	254.207
234839	Rb1fl/fl;Trp53fl/fl	Ad5-CMV-Cre	controls	172.716	254.207
234839	Rb1fl/fl;Trp53fl/fl	Ad5-CMV-Cre	controls	334.914	254.207
234839	Rb1fl/fl;Trp53fl/fl	Ad5-CMV-Cre	controls	295.065	254.207
234833	Rb1fl/fl;Trp53fl/fl	Ad5-CMV-Cre	controls	468.215	492.149
234833	Rb1fl/fl;Trp53fl/fl	Ad5-CMV-Cre	controls	597.809	492.149
234833	Rb1fl/fl;Trp53fl/fl	Ad5-CMV-Cre	controls	285.582	492.149
234833	Rb1fl/fl;Trp53fl/fl	Ad5-CMV-Cre	controls	471.333	492.149
235190	Rb1fl/fl;Trp53fl/fl	Ad5-CMV-Cre	controls	118.142	184.902
235190	Rb1fl/fl;Trp53fl/fl	Ad5-CMV-Cre	controls	415.277	184.902
235190	Rb1fl/fl;Trp53fl/fl	Ad5-CMV-Cre	controls	232.911	184.902
235190	Rb1fl/fl;Trp53fl/fl	Ad5-CMV-Cre	controls	118.829	184.902
235190	Rb1fl/fl;Trp53fl/fl	Ad5-CMV-Cre	controls	227.298	184.902
235237	Rb1fl/fl;Trp53fl/fl	Ad5-CMV-Cre	DCPG	182.971	179.453
235237	Rb1fl/fl;Trp53fl/fl	Ad5-CMV-Cre	DCPG	133.962	179.453
235237	Rb1fl/fl;Trp53fl/fl	Ad5-CMV-Cre	DCPG	263.77	179.453
235237	Rb1fl/fl;Trp53fl/fl	Ad5-CMV-Cre	DCPG	143.605	179.453
235112	Rb1fl/fl;Trp53fl/fl	Ad5-CMV-Cre	DCPG	139.093	155.568
235112	Rb1fl/fl;Trp53fl/fl	Ad5-CMV-Cre	DCPG	292.921	155.568
235182	Rb1fl/fl;Trp53fl/fl	Ad5-CMV-Cre	DCPG	134.643	122.291
235182	Rb1fl/fl;Trp53fl/fl	Ad5-CMV-Cre	DCPG	161.748	122.291
235182	Rb1fl/fl;Trp53fl/fl	Ad5-CMV-Cre	DCPG	137.707	122.291
235182	Rb1fl/fl;Trp53fl/fl	Ad5-CMV-Cre	DCPG	78.9966	122.291
234745	Rb1fl/fl;Trp53fl/fl	Ad5-CMV-Cre	DCPG	110.763	119.194
234745	Rb1fl/fl;Trp53fl/fl	Ad5-CMV-Cre	DCPG	177.15	119.194
234745	Rb1fl/fl;Trp53fl/fl	Ad5-CMV-Cre	DCPG	95.3773	119.194
234745	Rb1fl/fl;Trp53fl/fl	Ad5-CMV-Cre	DCPG	76.3769	119.194
234745	Rb1fl/fl;Trp53fl/fl	Ad5-CMV-Cre	DCPG	127.673	119.194
234745	Rb1fl/fl;Trp53fl/fl	Ad5-CMV-Cre	DCPG	174.728	119.194
235388	Rb1fl/fl;Trp53fl/fl	Ad5-CMV-Cre	DCPG	194.298	267.984
235388	Rb1fl/fl;Trp53fl/fl	Ad5-CMV-Cre	DCPG	161.664	267.984
235388	Rb1fl/fl;Trp53fl/fl	Ad5-CMV-Cre	DCPG	399.336	267.984
235316	Rb1fl/fl;Trp53fl/fl	Ad5-CMV-Cre	DCPG	165.378	288.713
235316	Rb1fl/fl;Trp53fl/fl	Ad5-CMV-Cre	DCPG	106.376	288.713
235316	Rb1fl/fl;Trp53fl/fl	Ad5-CMV-Cre	DCPG	206.761	288.713
235316	Rb1fl/fl;Trp53fl/fl	Ad5-CMV-Cre	DCPG	98.8514	288.713
235316	Rb1fl/fl;Trp53fl/fl	Ad5-CMV-Cre	DCPG	243.219	288.713
235316	Rb1fl/fl;Trp53fl/fl	Ad5-CMV-Cre	DCPG	122.028	288.713
235316	Rb1fl/fl;Trp53fl/fl	Ad5-CMV-Cre	DCPG	348.452	288.713
235316	Rb1fl/fl;Trp53fl/fl	Ad5-CMV-Cre	DCPG	186.792	288.713
235316	Rb1fl/fl;Trp53fl/fl	Ad5-CMV-Cre	DCPG	125.604	288.713
235260	Rb1fl/fl;Trp53fl/fl	Ad5-CMV-Cre	DCPG	242.433	223.176
235260	Rb1fl/fl;Trp53fl/fl	Ad5-CMV-Cre	DCPG	185.302	223.176
235260	Rb1fl/fl;Trp53fl/fl	Ad5-CMV-Cre	DCPG	95.1648	223.176
234912	Rb1fl/fl;Trp53fl/fl	Ad5-CMV-Cre	DCPG	71.81	82.3252
234912	Rb1fl/fl;Trp53fl/fl	Ad5-CMV-Cre	DCPG	96.8001	82.3252
234912	Rb1fl/fl;Trp53fl/fl	Ad5-CMV-Cre	DCPG	87.8421	82.3252
234562	Rb1fl/fl;Trp53fl/fl	Ad5-CMV-Cre	DCPG	56.3505	77.2318
234562	Rb1fl/fl;Trp53fl/fl	Ad5-CMV-Cre	DCPG	148.236	77.2318
234562	Rb1fl/fl;Trp53fl/fl	Ad5-CMV-Cre	DCPG	191.883	77.2318
234562	Rb1fl/fl;Trp53fl/fl	Ad5-CMV-Cre	DCPG	186.125	77.2318
234562	Rb1fl/fl;Trp53fl/fl	Ad5-CMV-Cre	DCPG	89.3597	77.2318
235276	Rb1fl/fl;Trp53fl/fl	Ad5-CMV-Cre	DCPG	311.664	188.448
235276	Rb1fl/fl;Trp53fl/fl	Ad5-CMV-Cre	DCPG	163.728	188.448
235276	Rb1fl/fl;Trp53fl/fl	Ad5-CMV-Cre	DCPG	144.602	188.448
235276	Rb1fl/fl;Trp53fl/fl	Ad5-CMV-Cre	DCPG	105.809	188.448
235276	Rb1fl/fl;Trp53fl/fl	Ad5-CMV-Cre	DCPG	210.812	188.448
235276	Rb1fl/fl;Trp53fl/fl	Ad5-CMV-Cre	DCPG	99.4743	188.448
235276	Rb1fl/fl;Trp53fl/fl	Ad5-CMV-Cre	DCPG	81.7319	188.448
234830	Rb1fl/fl;Trp53fl/fl	Ad5-CMV-Cre	DCPG	185.252	280.757
234830	Rb1fl/fl;Trp53fl/fl	Ad5-CMV-Cre	DCPG	316.209	280.757
234830	Rb1fl/fl;Trp53fl/fl	Ad5-CMV-Cre	DCPG	308.743	280.757
234830	Rb1fl/fl;Trp53fl/fl	Ad5-CMV-Cre	DCPG	86.7825	280.757
235307	Rb1fl/fl;Trp53fl/fl	Ad5-CMV-Cre	DCPG	202.22	238.439
235307	Rb1fl/fl;Trp53fl/fl	Ad5-CMV-Cre	DCPG	196.403	238.439
235307	Rb1fl/fl;Trp53fl/fl	Ad5-CMV-Cre	DCPG	88.6057	238.439
235307	Rb1fl/fl;Trp53fl/fl	Ad5-CMV-Cre	DCPG	260.035	238.439
235127	Rb1fl/fl;Trp53fl/fl	Ad5-CMV-Cre	riluzole	223.253	204.447
235127	Rb1fl/fl;Trp53fl/fl	Ad5-CMV-Cre	riluzole	142.666	204.447
235484	Rb1fl/fl;Trp53fl/fl	Ad5-CMV-Cre	riluzole	287.068	151.164
235484	Rb1fl/fl;Trp53fl/fl	Ad5-CMV-Cre	riluzole	102.85	151.164
235484	Rb1fl/fl;Trp53fl/fl	Ad5-CMV-Cre	riluzole	126.378	151.164
235484	Rb1fl/fl;Trp53fl/fl	Ad5-CMV-Cre	riluzole	406.406	151.164
235484	Rb1fl/fl;Trp53fl/fl	Ad5-CMV-Cre	riluzole	318.233	151.164
235484	Rb1fl/fl;Trp53fl/fl	Ad5-CMV-Cre	riluzole	292.87	151.164
235287	Rb1fl/fl;Trp53fl/fl	Ad5-CMV-Cre	riluzole	190.726	115.075
235287	Rb1fl/fl;Trp53fl/fl	Ad5-CMV-Cre	riluzole	61.0371	115.075
235287	Rb1fl/fl;Trp53fl/fl	Ad5-CMV-Cre	riluzole	389.139	115.075
234676	Rb1fl/fl;Trp53fl/fl	Ad5-CMV-Cre	riluzole	132.354	134.769
234676	Rb1fl/fl;Trp53fl/fl	Ad5-CMV-Cre	riluzole	242.913	134.769
234676	Rb1fl/fl;Trp53fl/fl	Ad5-CMV-Cre	riluzole	197.477	134.769
234676	Rb1fl/fl;Trp53fl/fl	Ad5-CMV-Cre	riluzole	117.078	134.769
234676	Rb1fl/fl;Trp53fl/fl	Ad5-CMV-Cre	riluzole	237.783	134.769
234676	Rb1fl/fl;Trp53fl/fl	Ad5-CMV-Cre	riluzole	267.44	134.769
234676	Rb1fl/fl;Trp53fl/fl	Ad5-CMV-Cre	riluzole	165.126	134.769
234676	Rb1fl/fl;Trp53fl/fl	Ad5-CMV-Cre	riluzole	452.046	134.769
234676	Rb1fl/fl;Trp53fl/fl	Ad5-CMV-Cre	riluzole	258.22	134.769
235516	Rb1fl/fl;Trp53fl/fl	Ad5-CMV-Cre	riluzole	155.972	159.391
235516	Rb1fl/fl;Trp53fl/fl	Ad5-CMV-Cre	riluzole	145.208	159.391
235516	Rb1fl/fl;Trp53fl/fl	Ad5-CMV-Cre	riluzole	386.032	159.391
235147	Rb1fl/fl;Trp53fl/fl	Ad5-CMV-Cre	riluzole	138.367	140.4
235147	Rb1fl/fl;Trp53fl/fl	Ad5-CMV-Cre	riluzole	77.9293	140.4
235147	Rb1fl/fl;Trp53fl/fl	Ad5-CMV-Cre	riluzole	112.842	140.4
235495	Rb1fl/fl;Trp53fl/fl	Ad5-CMV-Cre	riluzole	131.525	314.555
235495	Rb1fl/fl;Trp53fl/fl	Ad5-CMV-Cre	riluzole	177.218	314.555
235495	Rb1fl/fl;Trp53fl/fl	Ad5-CMV-Cre	riluzole	121.121	314.555
235495	Rb1fl/fl;Trp53fl/fl	Ad5-CMV-Cre	riluzole	93.6791	314.555
235495	Rb1fl/fl;Trp53fl/fl	Ad5-CMV-Cre	riluzole	237.021	314.555
235292	Rb1fl/fl;Trp53fl/fl	Ad5-CMV-Cre	riluzole	97.0153	105.395
235292	Rb1fl/fl;Trp53fl/fl	Ad5-CMV-Cre	riluzole	116.981	105.395
235292	Rb1fl/fl;Trp53fl/fl	Ad5-CMV-Cre	riluzole	71.9485	105.395
235292	Rb1fl/fl;Trp53fl/fl	Ad5-CMV-Cre	riluzole	195.653	105.395
235292	Rb1fl/fl;Trp53fl/fl	Ad5-CMV-Cre	riluzole	92.9924	105.395
235292	Rb1fl/fl;Trp53fl/fl	Ad5-CMV-Cre	riluzole	57.8413	105.395
234701	Rb1fl/fl;Trp53fl/fl	Ad5-CMV-Cre	riluzole	131.038	136.897
234701	Rb1fl/fl;Trp53fl/fl	Ad5-CMV-Cre	riluzole	75.253	136.897
234701	Rb1fl/fl;Trp53fl/fl	Ad5-CMV-Cre	riluzole	90.152	136.897
234701	Rb1fl/fl;Trp53fl/fl	Ad5-CMV-Cre	riluzole	144.465	136.897
234701	Rb1fl/fl;Trp53fl/fl	Ad5-CMV-Cre	riluzole	340.029	136.897
234701	Rb1fl/fl;Trp53fl/fl	Ad5-CMV-Cre	riluzole	77.583	136.897
234762	Rb1fl/fl;Trp53fl/fl	Ad5-CMV-Cre	riluzole	213.834	194.189
234762	Rb1fl/fl;Trp53fl/fl	Ad5-CMV-Cre	riluzole	126.701	194.189
234762	Rb1fl/fl;Trp53fl/fl	Ad5-CMV-Cre	riluzole	339.621	194.189
234762	Rb1fl/fl;Trp53fl/fl	Ad5-CMV-Cre	riluzole	198.322	194.189
234762	Rb1fl/fl;Trp53fl/fl	Ad5-CMV-Cre	riluzole	117.151	194.189
234762	Rb1fl/fl;Trp53fl/fl	Ad5-CMV-Cre	riluzole	142.316	194.189
234762	Rb1fl/fl;Trp53fl/fl	Ad5-CMV-Cre	riluzole	204.737	194.189
234762	Rb1fl/fl;Trp53fl/fl	Ad5-CMV-Cre	riluzole	131.636	194.189
235115	Rb1fl/fl;Trp53fl/fl	Ad5-CMV-Cre	riluzole	150.529	123.38
235115	Rb1fl/fl;Trp53fl/fl	Ad5-CMV-Cre	riluzole	266.546	123.38
235115	Rb1fl/fl;Trp53fl/fl	Ad5-CMV-Cre	riluzole	46.3395	123.38
234964	Rb1fl/fl;Trp53fl/fl	Ad5-CMV-Cre	riluzole	125.76	83.3449
234964	Rb1fl/fl;Trp53fl/fl	Ad5-CMV-Cre	riluzole	64.4926	83.3449
234964	Rb1fl/fl;Trp53fl/fl	Ad5-CMV-Cre	riluzole	222.372	83.3449

## Sheet: Extended Data Figure 11i
#source data for Extended Data Figure 11i: days elapsed till the total tumor burden reached 5-fold of the initial tumor burden in RP mice treated with DCPG; riluzole or the relative vehicles
mouse_id	genotype	virus	treatment	time to 5x tumor burden (days)
234926	Rb1fl/fl;Trp53fl/fl	Ad5-CMV-Cre	controls	29
235406	Rb1fl/fl;Trp53fl/fl	Ad5-CMV-Cre	controls	30
235113	Rb1fl/fl;Trp53fl/fl	Ad5-CMV-Cre	controls	17
234858	Rb1fl/fl;Trp53fl/fl	Ad5-CMV-Cre	controls	22
235134	Rb1fl/fl;Trp53fl/fl	Ad5-CMV-Cre	controls	13
234722	Rb1fl/fl;Trp53fl/fl	Ad5-CMV-Cre	controls	33
234648	Rb1fl/fl;Trp53fl/fl	Ad5-CMV-Cre	controls	31
234750	Rb1fl/fl;Trp53fl/fl	Ad5-CMV-Cre	controls	27
235159	Rb1fl/fl;Trp53fl/fl	Ad5-CMV-Cre	controls	12
235414	Rb1fl/fl;Trp53fl/fl	Ad5-CMV-Cre	controls	15
234940	Rb1fl/fl;Trp53fl/fl	Ad5-CMV-Cre	controls	19
235163	Rb1fl/fl;Trp53fl/fl	Ad5-CMV-Cre	controls	10
235107	Rb1fl/fl;Trp53fl/fl	Ad5-CMV-Cre	controls	33
234921	Rb1fl/fl;Trp53fl/fl	Ad5-CMV-Cre	controls	31
235470	Rb1fl/fl;Trp53fl/fl	Ad5-CMV-Cre	controls	16
234754	Rb1fl/fl;Trp53fl/fl	Ad5-CMV-Cre	controls	30
234936	Rb1fl/fl;Trp53fl/fl	Ad5-CMV-Cre	controls	20
235065	Rb1fl/fl;Trp53fl/fl	Ad5-CMV-Cre	controls	26
235459	Rb1fl/fl;Trp53fl/fl	Ad5-CMV-Cre	controls	18
234923	Rb1fl/fl;Trp53fl/fl	Ad5-CMV-Cre	controls	12
234576	Rb1fl/fl;Trp53fl/fl	Ad5-CMV-Cre	controls	18
235252	Rb1fl/fl;Trp53fl/fl	Ad5-CMV-Cre	controls	13
234735	Rb1fl/fl;Trp53fl/fl	Ad5-CMV-Cre	controls	31
235359	Rb1fl/fl;Trp53fl/fl	Ad5-CMV-Cre	controls	26
234828	Rb1fl/fl;Trp53fl/fl	Ad5-CMV-Cre	controls	30
234924	Rb1fl/fl;Trp53fl/fl	Ad5-CMV-Cre	controls	44
234737	Rb1fl/fl;Trp53fl/fl	Ad5-CMV-Cre	controls	18
234997	Rb1fl/fl;Trp53fl/fl	Ad5-CMV-Cre	controls	19
235142	Rb1fl/fl;Trp53fl/fl	Ad5-CMV-Cre	controls	33
234839	Rb1fl/fl;Trp53fl/fl	Ad5-CMV-Cre	controls	26
234833	Rb1fl/fl;Trp53fl/fl	Ad5-CMV-Cre	controls	15
235190	Rb1fl/fl;Trp53fl/fl	Ad5-CMV-Cre	controls	30
235237	Rb1fl/fl;Trp53fl/fl	Ad5-CMV-Cre	DCPG	31
235112	Rb1fl/fl;Trp53fl/fl	Ad5-CMV-Cre	DCPG	40
235182	Rb1fl/fl;Trp53fl/fl	Ad5-CMV-Cre	DCPG	31
234745	Rb1fl/fl;Trp53fl/fl	Ad5-CMV-Cre	DCPG	46
235388	Rb1fl/fl;Trp53fl/fl	Ad5-CMV-Cre	DCPG	15
235316	Rb1fl/fl;Trp53fl/fl	Ad5-CMV-Cre	DCPG	19
235260	Rb1fl/fl;Trp53fl/fl	Ad5-CMV-Cre	DCPG	29
234912	Rb1fl/fl;Trp53fl/fl	Ad5-CMV-Cre	DCPG	54
234562	Rb1fl/fl;Trp53fl/fl	Ad5-CMV-Cre	DCPG	57
235276	Rb1fl/fl;Trp53fl/fl	Ad5-CMV-Cre	DCPG	23
235307	Rb1fl/fl;Trp53fl/fl	Ad5-CMV-Cre	DCPG	20
235127	Rb1fl/fl;Trp53fl/fl	Ad5-CMV-Cre	riluzole	27
235484	Rb1fl/fl;Trp53fl/fl	Ad5-CMV-Cre	riluzole	29
235287	Rb1fl/fl;Trp53fl/fl	Ad5-CMV-Cre	riluzole	20
234676	Rb1fl/fl;Trp53fl/fl	Ad5-CMV-Cre	riluzole	29
235516	Rb1fl/fl;Trp53fl/fl	Ad5-CMV-Cre	riluzole	42
235147	Rb1fl/fl;Trp53fl/fl	Ad5-CMV-Cre	riluzole	41
235495	Rb1fl/fl;Trp53fl/fl	Ad5-CMV-Cre	riluzole	26
235292	Rb1fl/fl;Trp53fl/fl	Ad5-CMV-Cre	riluzole	31
234701	Rb1fl/fl;Trp53fl/fl	Ad5-CMV-Cre	riluzole	38
234762	Rb1fl/fl;Trp53fl/fl	Ad5-CMV-Cre	riluzole	33
235115	Rb1fl/fl;Trp53fl/fl	Ad5-CMV-Cre	riluzole	34
234964	Rb1fl/fl;Trp53fl/fl	Ad5-CMV-Cre	riluzole	53

## Sheet: Extended Data Figure 11j
#source data for Extended Data Figure 11j: best response calculated on the total tumor burden in RP mice treated with DCPG; riluzole or the relative vehicles
mouse_id	genotype	virus	treatment	best response (percent of initial total tumor size)
234926	Rb1fl/fl;Trp53fl/fl	Ad5-CMV-Cre	controls	305.495
235406	Rb1fl/fl;Trp53fl/fl	Ad5-CMV-Cre	controls	236.069
235113	Rb1fl/fl;Trp53fl/fl	Ad5-CMV-Cre	controls	374.744
234858	Rb1fl/fl;Trp53fl/fl	Ad5-CMV-Cre	controls	161.377
235134	Rb1fl/fl;Trp53fl/fl	Ad5-CMV-Cre	controls	220.066
234722	Rb1fl/fl;Trp53fl/fl	Ad5-CMV-Cre	controls	141.538
234648	Rb1fl/fl;Trp53fl/fl	Ad5-CMV-Cre	controls	211.17
234750	Rb1fl/fl;Trp53fl/fl	Ad5-CMV-Cre	controls	284.873
235414	Rb1fl/fl;Trp53fl/fl	Ad5-CMV-Cre	controls	470.467
234940	Rb1fl/fl;Trp53fl/fl	Ad5-CMV-Cre	controls	303.273
235107	Rb1fl/fl;Trp53fl/fl	Ad5-CMV-Cre	controls	204.695
235470	Rb1fl/fl;Trp53fl/fl	Ad5-CMV-Cre	controls	388.836
234754	Rb1fl/fl;Trp53fl/fl	Ad5-CMV-Cre	controls	198.562
234936	Rb1fl/fl;Trp53fl/fl	Ad5-CMV-Cre	controls	272.582
235065	Rb1fl/fl;Trp53fl/fl	Ad5-CMV-Cre	controls	137.521
235459	Rb1fl/fl;Trp53fl/fl	Ad5-CMV-Cre	controls	390.96
234576	Rb1fl/fl;Trp53fl/fl	Ad5-CMV-Cre	controls	192.434
235252	Rb1fl/fl;Trp53fl/fl	Ad5-CMV-Cre	controls	510.703
234735	Rb1fl/fl;Trp53fl/fl	Ad5-CMV-Cre	controls	273.066
235359	Rb1fl/fl;Trp53fl/fl	Ad5-CMV-Cre	controls	168.852
234828	Rb1fl/fl;Trp53fl/fl	Ad5-CMV-Cre	controls	327.03
234924	Rb1fl/fl;Trp53fl/fl	Ad5-CMV-Cre	controls	176.044
234737	Rb1fl/fl;Trp53fl/fl	Ad5-CMV-Cre	controls	320.193
234997	Rb1fl/fl;Trp53fl/fl	Ad5-CMV-Cre	controls	177.528
235142	Rb1fl/fl;Trp53fl/fl	Ad5-CMV-Cre	controls	247.33
234839	Rb1fl/fl;Trp53fl/fl	Ad5-CMV-Cre	controls	254.207
234833	Rb1fl/fl;Trp53fl/fl	Ad5-CMV-Cre	controls	492.149
235190	Rb1fl/fl;Trp53fl/fl	Ad5-CMV-Cre	controls	184.902
235237	Rb1fl/fl;Trp53fl/fl	Ad5-CMV-Cre	DCPG	179.453
235112	Rb1fl/fl;Trp53fl/fl	Ad5-CMV-Cre	DCPG	155.568
235182	Rb1fl/fl;Trp53fl/fl	Ad5-CMV-Cre	DCPG	122.291
234745	Rb1fl/fl;Trp53fl/fl	Ad5-CMV-Cre	DCPG	119.194
235388	Rb1fl/fl;Trp53fl/fl	Ad5-CMV-Cre	DCPG	267.984
235316	Rb1fl/fl;Trp53fl/fl	Ad5-CMV-Cre	DCPG	288.713
235260	Rb1fl/fl;Trp53fl/fl	Ad5-CMV-Cre	DCPG	223.176
234912	Rb1fl/fl;Trp53fl/fl	Ad5-CMV-Cre	DCPG	82.3252
234562	Rb1fl/fl;Trp53fl/fl	Ad5-CMV-Cre	DCPG	77.2318
235276	Rb1fl/fl;Trp53fl/fl	Ad5-CMV-Cre	DCPG	188.448
234830	Rb1fl/fl;Trp53fl/fl	Ad5-CMV-Cre	DCPG	280.757
235307	Rb1fl/fl;Trp53fl/fl	Ad5-CMV-Cre	DCPG	238.439
235127	Rb1fl/fl;Trp53fl/fl	Ad5-CMV-Cre	riluzole	204.447
235484	Rb1fl/fl;Trp53fl/fl	Ad5-CMV-Cre	riluzole	151.164
235287	Rb1fl/fl;Trp53fl/fl	Ad5-CMV-Cre	riluzole	115.075
234676	Rb1fl/fl;Trp53fl/fl	Ad5-CMV-Cre	riluzole	134.769
235516	Rb1fl/fl;Trp53fl/fl	Ad5-CMV-Cre	riluzole	159.391
235147	Rb1fl/fl;Trp53fl/fl	Ad5-CMV-Cre	riluzole	140.4
235495	Rb1fl/fl;Trp53fl/fl	Ad5-CMV-Cre	riluzole	314.555
235292	Rb1fl/fl;Trp53fl/fl	Ad5-CMV-Cre	riluzole	105.395
234701	Rb1fl/fl;Trp53fl/fl	Ad5-CMV-Cre	riluzole	136.897
234762	Rb1fl/fl;Trp53fl/fl	Ad5-CMV-Cre	riluzole	194.189
235115	Rb1fl/fl;Trp53fl/fl	Ad5-CMV-Cre	riluzole	123.38
234964	Rb1fl/fl;Trp53fl/fl	Ad5-CMV-Cre	riluzole	83.3449

## Sheet: Extended Data Figure 11k
# source data for Extended Data Figure 11k: best response to riluzole; DCPG; or vehicle controls of RP mice induced with CGRP-Cre
mouse_id	genotype	virus	treatment	best response (percent of initial tumor size)
241745	Rb1fl/fl;Trp53fl/fl	Ad5-CGRP-Cre	DCPG	200.165
241842	Rb1fl/fl;Trp53fl/fl	Ad5-CGRP-Cre	DCPG	284.105
241869	Rb1fl/fl;Trp53fl/fl	Ad5-CGRP-Cre	DCPG	1969.55
241869	Rb1fl/fl;Trp53fl/fl	Ad5-CGRP-Cre	DCPG	110.971
241869	Rb1fl/fl;Trp53fl/fl	Ad5-CGRP-Cre	DCPG	491.778
241895	Rb1fl/fl;Trp53fl/fl	Ad5-CGRP-Cre	DCPG	172.666
241895	Rb1fl/fl;Trp53fl/fl	Ad5-CGRP-Cre	DCPG	116.525
241938	Rb1fl/fl;Trp53fl/fl	Ad5-CGRP-Cre	DCPG	112.794
242047	Rb1fl/fl;Trp53fl/fl	Ad5-CGRP-Cre	DCPG	174.898
242262	Rb1fl/fl;Trp53fl/fl	Ad5-CGRP-Cre	DCPG	224.32
242262	Rb1fl/fl;Trp53fl/fl	Ad5-CGRP-Cre	DCPG	113.516
242268	Rb1fl/fl;Trp53fl/fl	Ad5-CGRP-Cre	DCPG	717.515
242268	Rb1fl/fl;Trp53fl/fl	Ad5-CGRP-Cre	DCPG	199.894
242276	Rb1fl/fl;Trp53fl/fl	Ad5-CGRP-Cre	DCPG	229.048
242276	Rb1fl/fl;Trp53fl/fl	Ad5-CGRP-Cre	DCPG	173.336
242337	Rb1fl/fl;Trp53fl/fl	Ad5-CGRP-Cre	DCPG	268.571
242337	Rb1fl/fl;Trp53fl/fl	Ad5-CGRP-Cre	DCPG	244.494
242389	Rb1fl/fl;Trp53fl/fl	Ad5-CGRP-Cre	DCPG	170.876
242389	Rb1fl/fl;Trp53fl/fl	Ad5-CGRP-Cre	DCPG	418.721
242394	Rb1fl/fl;Trp53fl/fl	Ad5-CGRP-Cre	DCPG	95.421
242430	Rb1fl/fl;Trp53fl/fl	Ad5-CGRP-Cre	DCPG	145.1
242456	Rb1fl/fl;Trp53fl/fl	Ad5-CGRP-Cre	DCPG	300.983
242456	Rb1fl/fl;Trp53fl/fl	Ad5-CGRP-Cre	DCPG	168.92
242528	Rb1fl/fl;Trp53fl/fl	Ad5-CGRP-Cre	DCPG	312.056
242528	Rb1fl/fl;Trp53fl/fl	Ad5-CGRP-Cre	DCPG	547.191
242528	Rb1fl/fl;Trp53fl/fl	Ad5-CGRP-Cre	DCPG	224.147
242533	Rb1fl/fl;Trp53fl/fl	Ad5-CGRP-Cre	DCPG	351.678
242533	Rb1fl/fl;Trp53fl/fl	Ad5-CGRP-Cre	DCPG	256.162
242542	Rb1fl/fl;Trp53fl/fl	Ad5-CGRP-Cre	DCPG	472.364
242542	Rb1fl/fl;Trp53fl/fl	Ad5-CGRP-Cre	DCPG	158.179
242649	Rb1fl/fl;Trp53fl/fl	Ad5-CGRP-Cre	DCPG	305.424
241753	Rb1fl/fl;Trp53fl/fl	Ad5-CGRP-Cre	control	176.332
241794	Rb1fl/fl;Trp53fl/fl	Ad5-CGRP-Cre	control	580.276
241794	Rb1fl/fl;Trp53fl/fl	Ad5-CGRP-Cre	control	464.135
241831	Rb1fl/fl;Trp53fl/fl	Ad5-CGRP-Cre	control	377.548
241850	Rb1fl/fl;Trp53fl/fl	Ad5-CGRP-Cre	control	195.949
241850	Rb1fl/fl;Trp53fl/fl	Ad5-CGRP-Cre	control	187.008
241850	Rb1fl/fl;Trp53fl/fl	Ad5-CGRP-Cre	control	208.301
241859	Rb1fl/fl;Trp53fl/fl	Ad5-CGRP-Cre	control	533.064
241870	Rb1fl/fl;Trp53fl/fl	Ad5-CGRP-Cre	control	132.311
241870	Rb1fl/fl;Trp53fl/fl	Ad5-CGRP-Cre	control	142.399
241933	Rb1fl/fl;Trp53fl/fl	Ad5-CGRP-Cre	control	176.975
241937	Rb1fl/fl;Trp53fl/fl	Ad5-CGRP-Cre	control	182.407
241949	Rb1fl/fl;Trp53fl/fl	Ad5-CGRP-Cre	control	153.926
241955	Rb1fl/fl;Trp53fl/fl	Ad5-CGRP-Cre	control	717.348
241955	Rb1fl/fl;Trp53fl/fl	Ad5-CGRP-Cre	control	414.072
242008	Rb1fl/fl;Trp53fl/fl	Ad5-CGRP-Cre	control	565.488
242008	Rb1fl/fl;Trp53fl/fl	Ad5-CGRP-Cre	control	120.142
242018	Rb1fl/fl;Trp53fl/fl	Ad5-CGRP-Cre	control	246.142
242018	Rb1fl/fl;Trp53fl/fl	Ad5-CGRP-Cre	control	241.846
242114	Rb1fl/fl;Trp53fl/fl	Ad5-CGRP-Cre	control	257.137
242185	Rb1fl/fl;Trp53fl/fl	Ad5-CGRP-Cre	control	226.9
242190	Rb1fl/fl;Trp53fl/fl	Ad5-CGRP-Cre	control	258.149
242190	Rb1fl/fl;Trp53fl/fl	Ad5-CGRP-Cre	control	405.996
242209	Rb1fl/fl;Trp53fl/fl	Ad5-CGRP-Cre	control	309.429
242209	Rb1fl/fl;Trp53fl/fl	Ad5-CGRP-Cre	control	247.422
242246	Rb1fl/fl;Trp53fl/fl	Ad5-CGRP-Cre	control	258.27
242246	Rb1fl/fl;Trp53fl/fl	Ad5-CGRP-Cre	control	188.319
242300	Rb1fl/fl;Trp53fl/fl	Ad5-CGRP-Cre	control	791.312
242312	Rb1fl/fl;Trp53fl/fl	Ad5-CGRP-Cre	control	481.959
242316	Rb1fl/fl;Trp53fl/fl	Ad5-CGRP-Cre	control	251.682
242316	Rb1fl/fl;Trp53fl/fl	Ad5-CGRP-Cre	control	179.668
242415	Rb1fl/fl;Trp53fl/fl	Ad5-CGRP-Cre	control	151.9
242415	Rb1fl/fl;Trp53fl/fl	Ad5-CGRP-Cre	control	2022.54
242422	Rb1fl/fl;Trp53fl/fl	Ad5-CGRP-Cre	control	185.985
242422	Rb1fl/fl;Trp53fl/fl	Ad5-CGRP-Cre	control	370.965
242447	Rb1fl/fl;Trp53fl/fl	Ad5-CGRP-Cre	control	395.487
242448	Rb1fl/fl;Trp53fl/fl	Ad5-CGRP-Cre	control	276.919
242448	Rb1fl/fl;Trp53fl/fl	Ad5-CGRP-Cre	control	205.252
242484	Rb1fl/fl;Trp53fl/fl	Ad5-CGRP-Cre	control	393.567
242492	Rb1fl/fl;Trp53fl/fl	Ad5-CGRP-Cre	control	189.845
242670	Rb1fl/fl;Trp53fl/fl	Ad5-CGRP-Cre	control	191.711
242677	Rb1fl/fl;Trp53fl/fl	Ad5-CGRP-Cre	control	278.617
242719	Rb1fl/fl;Trp53fl/fl	Ad5-CGRP-Cre	control	876.417
241732	Rb1fl/fl;Trp53fl/fl	Ad5-CGRP-Cre	riluzole	367.241
241762	Rb1fl/fl;Trp53fl/fl	Ad5-CGRP-Cre	riluzole	86.066
241788	Rb1fl/fl;Trp53fl/fl	Ad5-CGRP-Cre	riluzole	78.5015
241788	Rb1fl/fl;Trp53fl/fl	Ad5-CGRP-Cre	riluzole	161.96
241788	Rb1fl/fl;Trp53fl/fl	Ad5-CGRP-Cre	riluzole	232.784
241832	Rb1fl/fl;Trp53fl/fl	Ad5-CGRP-Cre	riluzole	90.9482
241832	Rb1fl/fl;Trp53fl/fl	Ad5-CGRP-Cre	riluzole	229.814
241832	Rb1fl/fl;Trp53fl/fl	Ad5-CGRP-Cre	riluzole	144.159
241873	Rb1fl/fl;Trp53fl/fl	Ad5-CGRP-Cre	riluzole	134.357
241873	Rb1fl/fl;Trp53fl/fl	Ad5-CGRP-Cre	riluzole	378.343
241995	Rb1fl/fl;Trp53fl/fl	Ad5-CGRP-Cre	riluzole	133.223
242012	Rb1fl/fl;Trp53fl/fl	Ad5-CGRP-Cre	riluzole	573.786
242142	Rb1fl/fl;Trp53fl/fl	Ad5-CGRP-Cre	riluzole	113.709
242358	Rb1fl/fl;Trp53fl/fl	Ad5-CGRP-Cre	riluzole	76.5715
242384	Rb1fl/fl;Trp53fl/fl	Ad5-CGRP-Cre	riluzole	178.855
242384	Rb1fl/fl;Trp53fl/fl	Ad5-CGRP-Cre	riluzole	750.027
242500	Rb1fl/fl;Trp53fl/fl	Ad5-CGRP-Cre	riluzole	87.7523
242560	Rb1fl/fl;Trp53fl/fl	Ad5-CGRP-Cre	riluzole	142.921
242700	Rb1fl/fl;Trp53fl/fl	Ad5-CGRP-Cre	riluzole	105.516

## Sheet: Extended Data Figure 11l
# source data for Extended Data Figure 11l: survival of RP mice induced with GRP-Cre and treated with riluzole; DCPG; or vehicle controls
mouse_id	genotype	virus	treatment	days_to_death
241745	Rb1fl/fl;Trp53fl/fl	Ad5-CGRP-Cre	DCPG	153
241842	Rb1fl/fl;Trp53fl/fl	Ad5-CGRP-Cre	DCPG	26
241869	Rb1fl/fl;Trp53fl/fl	Ad5-CGRP-Cre	DCPG	36
241895	Rb1fl/fl;Trp53fl/fl	Ad5-CGRP-Cre	DCPG	65
241938	Rb1fl/fl;Trp53fl/fl	Ad5-CGRP-Cre	DCPG	96
242047	Rb1fl/fl;Trp53fl/fl	Ad5-CGRP-Cre	DCPG	59
242070	Rb1fl/fl;Trp53fl/fl	Ad5-CGRP-Cre	DCPG	38
242262	Rb1fl/fl;Trp53fl/fl	Ad5-CGRP-Cre	DCPG	101
242268	Rb1fl/fl;Trp53fl/fl	Ad5-CGRP-Cre	DCPG	45
242276	Rb1fl/fl;Trp53fl/fl	Ad5-CGRP-Cre	DCPG	72
242337	Rb1fl/fl;Trp53fl/fl	Ad5-CGRP-Cre	DCPG	60
242389	Rb1fl/fl;Trp53fl/fl	Ad5-CGRP-Cre	DCPG	67
242394	Rb1fl/fl;Trp53fl/fl	Ad5-CGRP-Cre	DCPG	83
242430	Rb1fl/fl;Trp53fl/fl	Ad5-CGRP-Cre	DCPG	125
242456	Rb1fl/fl;Trp53fl/fl	Ad5-CGRP-Cre	DCPG	67
242528	Rb1fl/fl;Trp53fl/fl	Ad5-CGRP-Cre	DCPG	46
242533	Rb1fl/fl;Trp53fl/fl	Ad5-CGRP-Cre	DCPG	53
242542	Rb1fl/fl;Trp53fl/fl	Ad5-CGRP-Cre	DCPG	45
242610	Rb1fl/fl;Trp53fl/fl	Ad5-CGRP-Cre	DCPG	160
242649	Rb1fl/fl;Trp53fl/fl	Ad5-CGRP-Cre	DCPG	69
241753	Rb1fl/fl;Trp53fl/fl	Ad5-CGRP-Cre	control	79
241794	Rb1fl/fl;Trp53fl/fl	Ad5-CGRP-Cre	control	44
241831	Rb1fl/fl;Trp53fl/fl	Ad5-CGRP-Cre	control	111
241850	Rb1fl/fl;Trp53fl/fl	Ad5-CGRP-Cre	control	66
241859	Rb1fl/fl;Trp53fl/fl	Ad5-CGRP-Cre	control	47
241870	Rb1fl/fl;Trp53fl/fl	Ad5-CGRP-Cre	control	83
241933	Rb1fl/fl;Trp53fl/fl	Ad5-CGRP-Cre	control	75
241937	Rb1fl/fl;Trp53fl/fl	Ad5-CGRP-Cre	control	72
241949	Rb1fl/fl;Trp53fl/fl	Ad5-CGRP-Cre	control	76
241955	Rb1fl/fl;Trp53fl/fl	Ad5-CGRP-Cre	control	55
242008	Rb1fl/fl;Trp53fl/fl	Ad5-CGRP-Cre	control	55
242018	Rb1fl/fl;Trp53fl/fl	Ad5-CGRP-Cre	control	76
242028	Rb1fl/fl;Trp53fl/fl	Ad5-CGRP-Cre	control	62
242114	Rb1fl/fl;Trp53fl/fl	Ad5-CGRP-Cre	control	46
242185	Rb1fl/fl;Trp53fl/fl	Ad5-CGRP-Cre	control	75
242190	Rb1fl/fl;Trp53fl/fl	Ad5-CGRP-Cre	control	41
242209	Rb1fl/fl;Trp53fl/fl	Ad5-CGRP-Cre	control	45
242246	Rb1fl/fl;Trp53fl/fl	Ad5-CGRP-Cre	control	97
242300	Rb1fl/fl;Trp53fl/fl	Ad5-CGRP-Cre	control	124
242312	Rb1fl/fl;Trp53fl/fl	Ad5-CGRP-Cre	control	40
242316	Rb1fl/fl;Trp53fl/fl	Ad5-CGRP-Cre	control	68
242344	Rb1fl/fl;Trp53fl/fl	Ad5-CGRP-Cre	control	37
242415	Rb1fl/fl;Trp53fl/fl	Ad5-CGRP-Cre	control	44
242422	Rb1fl/fl;Trp53fl/fl	Ad5-CGRP-Cre	control	23
242447	Rb1fl/fl;Trp53fl/fl	Ad5-CGRP-Cre	control	51
242448	Rb1fl/fl;Trp53fl/fl	Ad5-CGRP-Cre	control	69
242484	Rb1fl/fl;Trp53fl/fl	Ad5-CGRP-Cre	control	32
242492	Rb1fl/fl;Trp53fl/fl	Ad5-CGRP-Cre	control	102
242620	Rb1fl/fl;Trp53fl/fl	Ad5-CGRP-Cre	control	64
242670	Rb1fl/fl;Trp53fl/fl	Ad5-CGRP-Cre	control	75
242677	Rb1fl/fl;Trp53fl/fl	Ad5-CGRP-Cre	control	62
242719	Rb1fl/fl;Trp53fl/fl	Ad5-CGRP-Cre	control	46
241732	Rb1fl/fl;Trp53fl/fl	Ad5-CGRP-Cre	riluzole	47
241762	Rb1fl/fl;Trp53fl/fl	Ad5-CGRP-Cre	riluzole	111
241788	Rb1fl/fl;Trp53fl/fl	Ad5-CGRP-Cre	riluzole	62
241832	Rb1fl/fl;Trp53fl/fl	Ad5-CGRP-Cre	riluzole	55
241873	Rb1fl/fl;Trp53fl/fl	Ad5-CGRP-Cre	riluzole	69
241995	Rb1fl/fl;Trp53fl/fl	Ad5-CGRP-Cre	riluzole	117
242012	Rb1fl/fl;Trp53fl/fl	Ad5-CGRP-Cre	riluzole	76
242142	Rb1fl/fl;Trp53fl/fl	Ad5-CGRP-Cre	riluzole	71
242358	Rb1fl/fl;Trp53fl/fl	Ad5-CGRP-Cre	riluzole	215
242384	Rb1fl/fl;Trp53fl/fl	Ad5-CGRP-Cre	riluzole	80
242500	Rb1fl/fl;Trp53fl/fl	Ad5-CGRP-Cre	riluzole	121
242560	Rb1fl/fl;Trp53fl/fl	Ad5-CGRP-Cre	riluzole	108
242593	Rb1fl/fl;Trp53fl/fl	Ad5-CGRP-Cre	riluzole	75
242700	Rb1fl/fl;Trp53fl/fl	Ad5-CGRP-Cre	riluzole	86
