# Supplementary material for: Functional synapses between neurons and small cell lung cancer
Source: Nature. 2025 Sep 10;646(8087):1243–53. doi: 10.1038/s41586-025-09434-9 (PMC12571904; doi:10.1038/s41586-025-09434-9)
Supplement: Supplementary file 17 — Source Data Extended Data Fig. 12 [file 41586_2025_9434_MOESM17_ESM.xlsx]

## Sheet: Extended Data Figure 12g
#source data for Extended Data Figure 12g: longitudinal MRI monitoring of tumor burden in RP mice treated with etoposide plus cisplatin; etoposide plus cisplatin plus riluzole or etoposide plus cisplatin plus DCPG
mouse_id	genotype	virus	treatment	data type	day 0	day 1	day 2	day 3	day 4	day 5	day 6	day 7	day 8	day 9	day 10	day 11	day 12	day 13	day 14	day 15	day 16	day 17	day 18	day 19	day 20	day 21	day 22	day 23	day 24	day 25	day 26	day 27	day 28	day 29	day 30	day 31	day 32	day 33	day 34	day 35	day 36	day 37	day 38	day 39	day 40	day 41	day 42	day 43	day 44
234867	Rb1fl/fl;Trp53fl/fl	Ad5-CMV-Cre	etoposide / cisplatin	MRI measurement (mm3)	39.8508														24.0268														38.9249														53.1543
234867	Rb1fl/fl;Trp53fl/fl	Ad5-CMV-Cre	etoposide / cisplatin	interpolated volume (mm3)	39.8508	38.7205	37.5902	36.4599	35.3297	34.1994	33.0691	31.9388	30.8085	29.6782	28.5479	27.4177	26.2874	25.1571	24.0268	25.0909	26.1551	27.2192	28.2834	29.3475	30.4117	31.4759	32.54	33.6041	34.6683	35.7325	36.7966	37.8608	38.9249	39.9413	40.9577	41.9741	42.9904	44.0068	45.0232	46.0396	47.056	48.0724	49.0888	50.1051	51.1215	52.1379	53.1543	55.9888	58.8233
235258	Rb1fl/fl;Trp53fl/fl	Ad5-CMV-Cre	etoposide / cisplatin	MRI measurement (mm3)	18.5506														33.0662														55.4466														70.9401
235258	Rb1fl/fl;Trp53fl/fl	Ad5-CMV-Cre	etoposide / cisplatin	interpolated volume (mm3)	18.5506	19.5874	20.6243	21.6611	22.6979	23.7347	24.7716	25.8084	26.8452	27.8821	28.9189	29.9557	30.9925	32.0294	33.0662	34.6648	36.2634	37.862	39.4606	41.0592	42.6578	44.2564	45.855	47.4536	49.0522	50.6508	52.2494	53.848	55.4466	56.5533	57.66	58.7666	59.8733	60.98	62.0867	63.1934	64.3	65.4067	66.5134	67.6201	68.7267	69.8334	70.9401	109.379	147.818
235039	Rb1fl/fl;Trp53fl/fl	Ad5-CMV-Cre	etoposide / cisplatin	MRI measurement (mm3)	14.4377													44.3693														51.3911														73.0818
235039	Rb1fl/fl;Trp53fl/fl	Ad5-CMV-Cre	etoposide / cisplatin	interpolated volume (mm3)	14.4377	16.7401	19.0426	21.345	23.6474	25.9499	28.2523	30.5547	32.8571	35.1596	37.462	39.7644	42.0669	44.3693	44.8709	45.3724	45.874	46.3755	46.8771	47.3786	47.8802	48.3818	48.8833	49.3849	49.8864	50.388	50.8895	51.3911	52.9404	54.4898	56.0391	57.5884	59.1378	60.6871	62.2364	63.7858	65.3351	66.8845	68.4338	69.9831	71.5325	73.0818	80.6636	88.2455	95.8273
235104	Rb1fl/fl;Trp53fl/fl	Ad5-CMV-Cre	etoposide / cisplatin	MRI measurement (mm3)	34.956														36.3584														84.3291														163.953
235104	Rb1fl/fl;Trp53fl/fl	Ad5-CMV-Cre	etoposide / cisplatin	interpolated volume (mm3)	34.956	35.0562	35.1563	35.2565	35.3567	35.4569	35.557	35.6572	35.7574	35.8575	35.9577	36.0579	36.1581	36.2582	36.3584	39.7849	43.2114	46.6378	50.0643	53.4908	56.9173	60.3438	63.7702	67.1967	70.6232	74.0497	77.4761	80.9026	84.3291	90.0165	95.704	101.391	107.079	112.766	118.454	124.141	129.829	135.516	141.203	146.891	152.578	158.266	163.953	231.341	298.729
234640	Rb1fl/fl;Trp53fl/fl	Ad5-CMV-Cre	etoposide / cisplatin	MRI measurement (mm3)	29.5111														46.317														63.4989														143.117
234640	Rb1fl/fl;Trp53fl/fl	Ad5-CMV-Cre	etoposide / cisplatin	interpolated volume (mm3)	29.5111	30.7115	31.9119	33.1124	34.3128	35.5132	36.7136	37.9141	39.1145	40.3149	41.5153	42.7157	43.9162	45.1166	46.317	47.5443	48.7716	49.9988	51.2261	52.4534	53.6807	54.9079	56.1352	57.3625	58.5898	59.8171	61.0443	62.2716	63.4989	69.1859	74.8729	80.5599	86.2469	91.9339	97.6209	103.308	108.995	114.682	120.369	126.056	131.743	137.43	143.117	146.406	149.695
234727	Rb1fl/fl;Trp53fl/fl	Ad5-CMV-Cre	etoposide / cisplatin	MRI measurement (mm3)	16.7457														27.8903														25.2618														55.9499
234727	Rb1fl/fl;Trp53fl/fl	Ad5-CMV-Cre	etoposide / cisplatin	interpolated volume (mm3)	16.7457	17.5417	18.3378	19.1338	19.9299	20.7259	21.522	22.318	23.114	23.9101	24.7061	25.5022	26.2982	27.0943	27.8903	27.7025	27.5148	27.327	27.1393	26.9516	26.7638	26.576	26.3883	26.2005	26.0128	25.8251	25.6373	25.4495	25.2618	27.4538	29.6458	31.8378	34.0298	36.2218	38.4138	40.6058	42.7979	44.9899	47.1819	49.3739	51.5659	53.7579	55.9499	58.5639	61.1779
235402	Rb1fl/fl;Trp53fl/fl	Ad5-CMV-Cre	etoposide / cisplatin	MRI measurement (mm3)	17.8467														31.6319														47.6234														102.321
235402	Rb1fl/fl;Trp53fl/fl	Ad5-CMV-Cre	etoposide / cisplatin	interpolated volume (mm3)	17.8467	18.8314	19.816	20.8007	21.7853	22.77	23.7546	24.7393	25.724	26.7086	27.6933	28.6779	29.6626	30.6472	31.6319	32.7741	33.9164	35.0587	36.2009	37.3432	38.4854	39.6277	40.7699	41.9121	43.0544	44.1966	45.3389	46.4811	47.6234	51.5304	55.4374	59.3444	63.2514	67.1584	71.0654	74.9723	78.8793	82.7863	86.6933	90.6003	94.5073	98.4143	102.321	107.15	111.979
235230	Rb1fl/fl;Trp53fl/fl	Ad5-CMV-Cre	etoposide / cisplatin	MRI measurement (mm3)	30.2986														30.2569														66.931														85.792
235230	Rb1fl/fl;Trp53fl/fl	Ad5-CMV-Cre	etoposide / cisplatin	interpolated volume (mm3)	30.2986	30.2956	30.2926	30.2897	30.2867	30.2837	30.2807	30.2778	30.2748	30.2718	30.2688	30.2658	30.2629	30.2599	30.2569	32.8765	35.4961	38.1156	40.7352	43.3548	45.9744	48.5939	51.2135	53.8331	56.4527	59.0723	61.6918	64.3114	66.931	68.2782	69.6254	70.9726	72.3199	73.6671	75.0143	76.3615	77.7087	79.0559	80.4031	81.7504	83.0976	84.4448	85.792	98.3605	110.929
235327	Rb1fl/fl;Trp53fl/fl	Ad5-CMV-Cre	etoposide / cisplatin	MRI measurement (mm3)	10.8814
235327	Rb1fl/fl;Trp53fl/fl	Ad5-CMV-Cre	etoposide / cisplatin	interpolated volume (mm3)	10.8814
235090	Rb1fl/fl;Trp53fl/fl	Ad5-CMV-Cre	etoposide / cisplatin	MRI measurement (mm3)	13.935														18.1093														27.5771														33.6306
235090	Rb1fl/fl;Trp53fl/fl	Ad5-CMV-Cre	etoposide / cisplatin	interpolated volume (mm3)	13.935	14.2332	14.5313	14.8295	15.1277	15.4258	15.724	16.0221	16.3203	16.6185	16.9166	17.2148	17.513	17.8111	18.1093	18.7856	19.4618	20.1381	20.8144	21.4907	22.1669	22.8432	23.5195	24.1957	24.872	25.5483	26.2246	26.9008	27.5771	28.0095	28.4419	28.8743	29.3067	29.7391	30.1715	30.6039	31.0362	31.4686	31.901	32.3334	32.7658	33.1982	33.6306	37.2153	40.8001
235398	Rb1fl/fl;Trp53fl/fl	Ad5-CMV-Cre	etoposide / cisplatin	MRI measurement (mm3)	14.6491														15.1345														43.7655														63.9724
235398	Rb1fl/fl;Trp53fl/fl	Ad5-CMV-Cre	etoposide / cisplatin	interpolated volume (mm3)	14.6491	14.6838	14.7184	14.7531	14.7878	14.8225	14.8571	14.8918	14.9265	14.9611	14.9958	15.0305	15.0652	15.0998	15.1345	17.1796	19.2246	21.2697	23.3148	25.3599	27.4049	29.45	31.4951	33.5401	35.5852	37.6303	39.6754	41.7204	43.7655	45.2088	46.6522	48.0956	49.5389	50.9823	52.4256	53.8689	55.3123	56.7557	58.199	59.6424	61.0857	62.529	63.9724	72.2654	80.5584
235403	Rb1fl/fl;Trp53fl/fl	Ad5-CMV-Cre	etoposide / cisplatin / DCPG	MRI measurement (mm3)	43.8986														41.7247														54.7758														81.3969
235403	Rb1fl/fl;Trp53fl/fl	Ad5-CMV-Cre	etoposide / cisplatin / DCPG	interpolated volume (mm3)	43.8986	43.7433	43.588	43.4328	43.2775	43.1222	42.9669	42.8117	42.6564	42.5011	42.3458	42.1905	42.0353	41.88	41.7247	42.6569	43.5891	44.5214	45.4536	46.3858	47.318	48.2503	49.1825	50.1147	51.0469	51.9791	52.9114	53.8436	54.7758	56.6773	58.5788	60.4803	62.3818	64.2833	66.1848	68.0864	69.9879	71.8894	73.7909	75.6924	77.5939	79.4954	81.3969	84.3346	87.2722
234652	Rb1fl/fl;Trp53fl/fl	Ad5-CMV-Cre	etoposide / cisplatin / DCPG	MRI measurement (mm3)	11.4505													9.1646														20.0058														27.1303
234652	Rb1fl/fl;Trp53fl/fl	Ad5-CMV-Cre	etoposide / cisplatin / DCPG	interpolated volume (mm3)	11.4505	11.2747	11.0988	10.923	10.7471	10.5713	10.3955	10.2196	10.0438	9.86795	9.69212	9.51628	9.34044	9.1646	9.93897	10.7133	11.4877	12.2621	13.0365	13.8108	14.5852	15.3596	16.1339	16.9083	17.6827	18.4571	19.2314	20.0058	20.5147	21.0236	21.5325	22.0414	22.5503	23.0592	23.568	24.0769	24.5858	25.0947	25.6036	26.1125	26.6214	27.1303	27.1741	27.218	27.2618
235537	Rb1fl/fl;Trp53fl/fl	Ad5-CMV-Cre	etoposide / cisplatin / DCPG	MRI measurement (mm3)	27.2153														86.7569														131.74
235537	Rb1fl/fl;Trp53fl/fl	Ad5-CMV-Cre	etoposide / cisplatin / DCPG	interpolated volume (mm3)	27.2153	31.4683	35.7212	39.9742	44.2272	48.4802	52.7331	56.9861	61.2391	65.492	69.745	73.998	78.251	82.5039	86.7569	89.97	93.183	96.3961	99.6092	102.822	106.035	109.248	112.461	115.675	118.888	122.101	125.314	128.527	131.74	160.487	189.234	217.981	246.728	275.475	304.222	332.969	361.716	390.463	419.21	447.957	476.704	505.451	534.198	562.945	591.692
234730	Rb1fl/fl;Trp53fl/fl	Ad5-CMV-Cre	etoposide / cisplatin / DCPG	MRI measurement (mm3)	7.9029														5.7627														6.3755														8.0136
234730	Rb1fl/fl;Trp53fl/fl	Ad5-CMV-Cre	etoposide / cisplatin / DCPG	interpolated volume (mm3)	7.9029	7.75003	7.59716	7.44429	7.29141	7.13854	6.98567	6.8328	6.67993	6.52706	6.37419	6.22131	6.06844	5.91557	5.7627	5.80647	5.85024	5.89401	5.93779	5.98156	6.02533	6.0691	6.11287	6.15664	6.20041	6.24419	6.28796	6.33173	6.3755	6.49251	6.60951	6.72652	6.84353	6.96054	7.07754	7.19455	7.31156	7.42856	7.54557	7.66258	7.77959	7.89659	8.0136	8.80604	9.59847
235350	Rb1fl/fl;Trp53fl/fl	Ad5-CMV-Cre	etoposide / cisplatin / DCPG	MRI measurement (mm3)	26.9105														36.4663														44.2899														103.979
235350	Rb1fl/fl;Trp53fl/fl	Ad5-CMV-Cre	etoposide / cisplatin / DCPG	interpolated volume (mm3)	26.9105	27.5931	28.2756	28.9582	29.6407	30.3233	31.0058	31.6884	32.371	33.0535	33.7361	34.4186	35.1012	35.7837	36.4663	37.0251	37.584	38.1428	38.7016	39.2604	39.8193	40.3781	40.9369	41.4958	42.0546	42.6134	43.1722	43.7311	44.2899	48.5534	52.8169	57.0805	61.344	65.6075	69.871	74.1346	78.3981	82.6616	86.9251	91.1886	95.4522	99.7157	103.979	118.734	133.488
235212	Rb1fl/fl;Trp53fl/fl	Ad5-CMV-Cre	etoposide / cisplatin / DCPG	MRI measurement (mm3)	9.6983														14.7701														28.4446														51.9975
235212	Rb1fl/fl;Trp53fl/fl	Ad5-CMV-Cre	etoposide / cisplatin / DCPG	interpolated volume (mm3)	9.6983	10.0606	10.4228	10.7851	11.1474	11.5097	11.8719	12.2342	12.5965	12.9587	13.321	13.6833	14.0456	14.4078	14.7701	15.7469	16.7236	17.7004	18.6771	19.6538	20.6306	21.6074	22.5841	23.5608	24.5376	25.5144	26.4911	27.4678	28.4446	30.127	31.8093	33.4916	35.174	36.8563	38.5387	40.2211	41.9034	43.5857	45.2681	46.9504	48.6328	50.3152	51.9975	57.2956	62.5938
234700	Rb1fl/fl;Trp53fl/fl	Ad5-CMV-Cre	etoposide / cisplatin / DCPG	MRI measurement (mm3)	15.5376														17.937														40.5194														167.096
234700	Rb1fl/fl;Trp53fl/fl	Ad5-CMV-Cre	etoposide / cisplatin / DCPG	interpolated volume (mm3)	15.5376	15.709	15.8804	16.0518	16.2231	16.3945	16.5659	16.7373	16.9087	17.0801	17.2515	17.4228	17.5942	17.7656	17.937	19.55	21.1631	22.7761	24.3891	26.0021	27.6152	29.2282	30.8412	32.4543	34.0673	35.6803	37.2933	38.9064	40.5194	49.5606	58.6018	67.6429	76.6841	85.7253	94.7665	103.808	112.849	121.89	130.931	139.972	149.014	158.055	167.096	176.384	185.671
235463	Rb1fl/fl;Trp53fl/fl	Ad5-CMV-Cre	etoposide / cisplatin / DCPG	MRI measurement (mm3)	26.4143														28.2292														20.5705														47.3152
235463	Rb1fl/fl;Trp53fl/fl	Ad5-CMV-Cre	etoposide / cisplatin / DCPG	interpolated volume (mm3)	26.4143	26.5439	26.6736	26.8032	26.9328	27.0625	27.1921	27.3218	27.4514	27.581	27.7107	27.8403	27.9699	28.0996	28.2292	27.6822	27.1351	26.588	26.041	25.494	24.9469	24.3999	23.8528	23.3057	22.7587	22.2116	21.6646	21.1175	20.5705	22.4808	24.3912	26.3015	28.2118	30.1222	32.0325	33.9428	35.8532	37.7635	39.6739	41.5842	43.4945	45.4049	47.3152	46.432	45.5487
234976	Rb1fl/fl;Trp53fl/fl	Ad5-CMV-Cre	etoposide / cisplatin / DCPG	MRI measurement (mm3)	20.6481														37.1669														72.442														127.841
234976	Rb1fl/fl;Trp53fl/fl	Ad5-CMV-Cre	etoposide / cisplatin / DCPG	interpolated volume (mm3)	20.6481	21.828	23.0079	24.1878	25.3678	26.5477	27.7276	28.9075	30.0874	31.2673	32.4472	33.6272	34.8071	35.987	37.1669	39.6865	42.2062	44.7259	47.2455	49.7651	52.2848	54.8044	57.3241	59.8437	62.3634	64.883	67.4027	69.9223	72.442	76.399	80.3561	84.3131	88.2701	92.2272	96.1842	100.141	104.098	108.055	112.012	115.969	119.926	123.883	127.841	150.209	172.577
234841	Rb1fl/fl;Trp53fl/fl	Ad5-CMV-Cre	etoposide / cisplatin / DCPG	MRI measurement (mm3)	25.0924														53.8303														68.9888														170.504
234841	Rb1fl/fl;Trp53fl/fl	Ad5-CMV-Cre	etoposide / cisplatin / DCPG	interpolated volume (mm3)	25.0924	27.1451	29.1978	31.2505	33.3032	35.3559	37.4086	39.4614	41.5141	43.5668	45.6195	47.6722	49.7249	51.7776	53.8303	54.913	55.9958	57.0785	58.1613	59.2441	60.3268	61.4096	62.4923	63.575	64.6578	65.7405	66.8233	67.906	68.9888	76.2399	83.491	90.7421	97.9931	105.244	112.495	119.746	126.997	134.249	141.5	148.751	156.002	163.253	170.504	178.716	186.929
235170	Rb1fl/fl;Trp53fl/fl	Ad5-CMV-Cre	etoposide / cisplatin / riluzole	MRI measurement (mm3)	13.2631
235170	Rb1fl/fl;Trp53fl/fl	Ad5-CMV-Cre	etoposide / cisplatin / riluzole	interpolated volume (mm3)	13.2631
235192	Rb1fl/fl;Trp53fl/fl	Ad5-CMV-Cre	etoposide / cisplatin / riluzole	MRI measurement (mm3)	14.8691														5.7095														19.2901														17.2102
235192	Rb1fl/fl;Trp53fl/fl	Ad5-CMV-Cre	etoposide / cisplatin / riluzole	interpolated volume (mm3)	14.8691	14.2148	13.5606	12.9063	12.2521	11.5978	10.9436	10.2893	9.63504	8.98079	8.32653	7.67227	7.01801	6.36376	5.7095	6.67954	7.64959	8.61963	9.58967	10.5597	11.5298	12.4998	13.4698	14.4399	15.4099	16.38	17.35	18.3201	19.2901	19.1415	18.993	18.8444	18.6958	18.5473	18.3987	18.2502	18.1016	17.953	17.8045	17.6559	17.5073	17.3588	17.2102	18.5857	19.9612
235097	Rb1fl/fl;Trp53fl/fl	Ad5-CMV-Cre	etoposide / cisplatin / riluzole	MRI measurement (mm3)	27.5863							24.4511							23.3229														24.9741													20.7975
235097	Rb1fl/fl;Trp53fl/fl	Ad5-CMV-Cre	etoposide / cisplatin / riluzole	interpolated volume (mm3)	27.5863	27.1384	26.6905	26.2426	25.7948	25.3469	24.899	24.4511	24.2899	24.1288	23.9676	23.8064	23.6452	23.4841	23.3229	23.4408	23.5588	23.6767	23.7947	23.9126	24.0306	24.1485	24.2664	24.3844	24.5023	24.6203	24.7382	24.8562	24.9741	24.6528	24.3315	24.0103	23.689	23.3677	23.0464	22.7252	22.4039	22.0826	21.7613	21.4401	21.1188	20.7975	25.4239	30.0503	34.6767
235096	Rb1fl/fl;Trp53fl/fl	Ad5-CMV-Cre	etoposide / cisplatin / riluzole	MRI measurement (mm3)	18.6865														22.1768																28.5303											21.3081
235096	Rb1fl/fl;Trp53fl/fl	Ad5-CMV-Cre	etoposide / cisplatin / riluzole	interpolated volume (mm3)	18.6865	18.9358	19.1851	19.4344	19.6837	19.933	20.1823	20.4317	20.681	20.9303	21.1796	21.4289	21.6782	21.9275	22.1768	22.5739	22.971	23.3681	23.7652	24.1623	24.5594	24.9565	25.3535	25.7506	26.1477	26.5448	26.9419	27.339	27.7361	28.1332	28.5303	27.8737	27.2172	26.5606	25.904	25.2475	24.5909	23.9344	23.2778	22.6212	21.9647	21.3081	25.1332	28.9583	32.7834
235267	Rb1fl/fl;Trp53fl/fl	Ad5-CMV-Cre	etoposide / cisplatin / riluzole	MRI measurement (mm3)	32.0057														37.0318																35.3223											54.2394
235267	Rb1fl/fl;Trp53fl/fl	Ad5-CMV-Cre	etoposide / cisplatin / riluzole	interpolated volume (mm3)	32.0057	32.3647	32.7237	33.0827	33.4417	33.8007	34.1597	34.5187	34.8778	35.2368	35.5958	35.9548	36.3138	36.6728	37.0318	36.925	36.8181	36.7113	36.6044	36.4976	36.3907	36.2839	36.1771	36.0702	35.9634	35.8565	35.7497	35.6428	35.536	35.4291	35.3223	37.042	38.7618	40.4815	42.2012	43.921	45.6407	47.3605	49.0802	50.7999	52.5197	54.2394	55.5105	56.7816	58.0528
234797	Rb1fl/fl;Trp53fl/fl	Ad5-CMV-Cre	etoposide / cisplatin / riluzole	MRI measurement (mm3)	27.6833														24.2393														52.4539														45.0777
234797	Rb1fl/fl;Trp53fl/fl	Ad5-CMV-Cre	etoposide / cisplatin / riluzole	interpolated volume (mm3)	27.6833	27.4373	27.1913	26.9453	26.6993	26.4533	26.2073	25.9613	25.7153	25.4693	25.2233	24.9773	24.7313	24.4853	24.2393	26.2546	28.27	30.2853	32.3006	34.3159	36.3313	38.3466	40.3619	42.3773	44.3926	46.4079	48.4232	50.4386	52.4539	51.927	51.4002	50.8733	50.3464	49.8195	49.2927	48.7658	48.2389	47.7121	47.1852	46.6583	46.1314	45.6046	45.0777	45.8459	46.614
234704	Rb1fl/fl;Trp53fl/fl	Ad5-CMV-Cre	etoposide / cisplatin / riluzole	MRI measurement (mm3)	9.5578							14.3936																					7.1224														38.6226
234704	Rb1fl/fl;Trp53fl/fl	Ad5-CMV-Cre	etoposide / cisplatin / riluzole	interpolated volume (mm3)	9.5578	10.2486	10.9395	11.6303	12.3211	13.0119	13.7028	14.3936	14.0474	13.7011	13.3549	13.0086	12.6624	12.3161	11.9699	11.6236	11.2774	10.9311	10.5849	10.2386	9.89238	9.54613	9.19989	8.85364	8.50739	8.16114	7.8149	7.46865	7.1224	9.37241	11.6224	13.8724	16.1225	18.3725	20.6225	22.8725	25.1225	27.3725	29.6225	31.8726	34.1226	36.3726	38.6226	36.5654	34.5081
235228	Rb1fl/fl;Trp53fl/fl	Ad5-CMV-Cre	etoposide / cisplatin / riluzole	MRI measurement (mm3)	30.4559														24.111																25.4602											27.8763
235228	Rb1fl/fl;Trp53fl/fl	Ad5-CMV-Cre	etoposide / cisplatin / riluzole	interpolated volume (mm3)	30.4559	30.0027	29.5495	29.0963	28.6431	28.1899	27.7367	27.2834	26.8302	26.377	25.9238	25.4706	25.0174	24.5642	24.111	24.1953	24.2797	24.364	24.4483	24.5326	24.6169	24.7013	24.7856	24.8699	24.9542	25.0386	25.1229	25.2072	25.2916	25.3759	25.4602	25.6798	25.8995	26.1191	26.3388	26.5584	26.7781	26.9977	27.2174	27.437	27.6567	27.8763	29.2367	30.5971	31.9575
234995	Rb1fl/fl;Trp53fl/fl	Ad5-CMV-Cre	etoposide / cisplatin / riluzole	MRI measurement (mm3)	35.9883
234995	Rb1fl/fl;Trp53fl/fl	Ad5-CMV-Cre	etoposide / cisplatin / riluzole	interpolated volume (mm3)	35.9883
234595	Rb1fl/fl;Trp53fl/fl	Ad5-CMV-Cre	etoposide / cisplatin / riluzole	MRI measurement (mm3)	15.1731
234595	Rb1fl/fl;Trp53fl/fl	Ad5-CMV-Cre	etoposide / cisplatin / riluzole	interpolated volume (mm3)	15.1731
235063	Rb1fl/fl;Trp53fl/fl	Ad5-CMV-Cre	etoposide / cisplatin / riluzole	MRI measurement (mm3)	8.1605														13.0661														21.5137														36.8778
235063	Rb1fl/fl;Trp53fl/fl	Ad5-CMV-Cre	etoposide / cisplatin / riluzole	interpolated volume (mm3)	8.1605	8.5109	8.8613	9.2117	9.5621	9.9125	10.2629	10.6133	10.9637	11.3141	11.6645	12.0149	12.3653	12.7157	13.0661	13.6695	14.2729	14.8763	15.4797	16.0831	16.6865	17.2899	17.8933	18.4967	19.1001	19.7035	20.3069	20.9103	21.5137	22.6111	23.7086	24.806	25.9034	27.0009	28.0983	29.1958	30.2932	31.3906	32.4881	33.5855	34.6829	35.7804	36.8778	39.5915	42.3053
235012	Rb1fl/fl;Trp53fl/fl	Ad5-CMV-Cre	etoposide / cisplatin / riluzole	MRI measurement (mm3)	9.8572														23.6539														38.4884														35.3804
235012	Rb1fl/fl;Trp53fl/fl	Ad5-CMV-Cre	etoposide / cisplatin / riluzole	interpolated volume (mm3)	9.8572	10.8427	11.8282	12.8136	13.7991	14.7846	15.7701	16.7555	17.741	18.7265	19.712	20.6975	21.6829	22.6684	23.6539	24.7135	25.7731	26.8327	27.8923	28.9519	30.0115	31.0711	32.1308	33.1904	34.25	35.3096	36.3692	37.4288	38.4884	38.2664	38.0444	37.8224	37.6004	37.3784	37.1564	36.9344	36.7124	36.4904	36.2684	36.0464	35.8244	35.6024	35.3804	36.6146	37.8489
235435	Rb1fl/fl;Trp53fl/fl	Ad5-CMV-Cre	etoposide / cisplatin / riluzole	MRI measurement (mm3)	15.913													28.6044														22.056														38.9356
235435	Rb1fl/fl;Trp53fl/fl	Ad5-CMV-Cre	etoposide / cisplatin / riluzole	interpolated volume (mm3)	15.913	16.8893	17.8655	18.8418	19.818	20.7943	21.7706	22.7468	23.7231	24.6994	25.6756	26.6519	27.6281	28.6044	28.1367	27.6689	27.2012	26.7334	26.2657	25.7979	25.3302	24.8625	24.3947	23.927	23.4592	22.9915	22.5237	22.056	23.2617	24.4674	25.6731	26.8787	28.0844	29.2901	30.4958	31.7015	32.9072	34.1129	35.3185	36.5242	37.7299	38.9356	40.9818	43.0281	45.0743
[truncated: 95 more columns]

## Sheet: Extended Data Figure 12h
#source data for Extended Data Figure 12h: best response of individual tumors and total tumor burden in RP mice treated with etoposide plus cisplatin; etoposide plus cisplatin plus riluzole or etoposide plus cisplatin plus DCPG
mouse_id	genotype	virus	treatment	best response (percent of initial tumor size)	total best response (percent of initial tumor burden)
234867	Rb1fl/fl;Trp53fl/fl	Ad5-CMV-Cre	etoposide / cisplatin	47.074	60.2919
234867	Rb1fl/fl;Trp53fl/fl	Ad5-CMV-Cre	etoposide / cisplatin	65.6844	60.2919
234867	Rb1fl/fl;Trp53fl/fl	Ad5-CMV-Cre	etoposide / cisplatin	79.0973	60.2919
234867	Rb1fl/fl;Trp53fl/fl	Ad5-CMV-Cre	etoposide / cisplatin	45.9002	60.2919
234867	Rb1fl/fl;Trp53fl/fl	Ad5-CMV-Cre	etoposide / cisplatin	68.0027	60.2919
234867	Rb1fl/fl;Trp53fl/fl	Ad5-CMV-Cre	etoposide / cisplatin	87.865	60.2919
235258	Rb1fl/fl;Trp53fl/fl	Ad5-CMV-Cre	etoposide / cisplatin	219.49	178.249
235258	Rb1fl/fl;Trp53fl/fl	Ad5-CMV-Cre	etoposide / cisplatin	216.604	178.249
235258	Rb1fl/fl;Trp53fl/fl	Ad5-CMV-Cre	etoposide / cisplatin	212.624	178.249
235258	Rb1fl/fl;Trp53fl/fl	Ad5-CMV-Cre	etoposide / cisplatin	94.788	178.249
235258	Rb1fl/fl;Trp53fl/fl	Ad5-CMV-Cre	etoposide / cisplatin	92.6512	178.249
235258	Rb1fl/fl;Trp53fl/fl	Ad5-CMV-Cre	etoposide / cisplatin	280.444	178.249
235258	Rb1fl/fl;Trp53fl/fl	Ad5-CMV-Cre	etoposide / cisplatin	126.035	178.249
235258	Rb1fl/fl;Trp53fl/fl	Ad5-CMV-Cre	etoposide / cisplatin	152.363	178.249
235039	Rb1fl/fl;Trp53fl/fl	Ad5-CMV-Cre	etoposide / cisplatin	141.587	307.316
235039	Rb1fl/fl;Trp53fl/fl	Ad5-CMV-Cre	etoposide / cisplatin	179.29	307.316
235039	Rb1fl/fl;Trp53fl/fl	Ad5-CMV-Cre	etoposide / cisplatin	208.312	307.316
235104	Rb1fl/fl;Trp53fl/fl	Ad5-CMV-Cre	etoposide / cisplatin	62.937	104.012
235104	Rb1fl/fl;Trp53fl/fl	Ad5-CMV-Cre	etoposide / cisplatin	131.769	104.012
235104	Rb1fl/fl;Trp53fl/fl	Ad5-CMV-Cre	etoposide / cisplatin	80.7857	104.012
235104	Rb1fl/fl;Trp53fl/fl	Ad5-CMV-Cre	etoposide / cisplatin	158.8	104.012
235104	Rb1fl/fl;Trp53fl/fl	Ad5-CMV-Cre	etoposide / cisplatin	106.993	104.012
234640	Rb1fl/fl;Trp53fl/fl	Ad5-CMV-Cre	etoposide / cisplatin	257.882	156.948
234640	Rb1fl/fl;Trp53fl/fl	Ad5-CMV-Cre	etoposide / cisplatin	255.892	156.948
234640	Rb1fl/fl;Trp53fl/fl	Ad5-CMV-Cre	etoposide / cisplatin	143.356	156.948
234640	Rb1fl/fl;Trp53fl/fl	Ad5-CMV-Cre	etoposide / cisplatin	111.824	156.948
234640	Rb1fl/fl;Trp53fl/fl	Ad5-CMV-Cre	etoposide / cisplatin	148.722	156.948
234727	Rb1fl/fl;Trp53fl/fl	Ad5-CMV-Cre	etoposide / cisplatin	115.894	150.855
234727	Rb1fl/fl;Trp53fl/fl	Ad5-CMV-Cre	etoposide / cisplatin	148.717	150.855
234727	Rb1fl/fl;Trp53fl/fl	Ad5-CMV-Cre	etoposide / cisplatin	88.953	150.855
234727	Rb1fl/fl;Trp53fl/fl	Ad5-CMV-Cre	etoposide / cisplatin	72.8427	150.855
234727	Rb1fl/fl;Trp53fl/fl	Ad5-CMV-Cre	etoposide / cisplatin	51.9567	150.855
235402	Rb1fl/fl;Trp53fl/fl	Ad5-CMV-Cre	etoposide / cisplatin	74.3596	177.242
235402	Rb1fl/fl;Trp53fl/fl	Ad5-CMV-Cre	etoposide / cisplatin	214.074	177.242
235402	Rb1fl/fl;Trp53fl/fl	Ad5-CMV-Cre	etoposide / cisplatin	116.808	177.242
235402	Rb1fl/fl;Trp53fl/fl	Ad5-CMV-Cre	etoposide / cisplatin	108.18	177.242
235230	Rb1fl/fl;Trp53fl/fl	Ad5-CMV-Cre	etoposide / cisplatin	69.5928	99.8624
235230	Rb1fl/fl;Trp53fl/fl	Ad5-CMV-Cre	etoposide / cisplatin	155	99.8624
235230	Rb1fl/fl;Trp53fl/fl	Ad5-CMV-Cre	etoposide / cisplatin	186.534	99.8624
235230	Rb1fl/fl;Trp53fl/fl	Ad5-CMV-Cre	etoposide / cisplatin	164.975	99.8624
235090	Rb1fl/fl;Trp53fl/fl	Ad5-CMV-Cre	etoposide / cisplatin	104.287	129.956
235090	Rb1fl/fl;Trp53fl/fl	Ad5-CMV-Cre	etoposide / cisplatin	75.0597	129.956
235398	Rb1fl/fl;Trp53fl/fl	Ad5-CMV-Cre	etoposide / cisplatin	81.678	103.314
235398	Rb1fl/fl;Trp53fl/fl	Ad5-CMV-Cre	etoposide / cisplatin	126.111	103.314
235398	Rb1fl/fl;Trp53fl/fl	Ad5-CMV-Cre	etoposide / cisplatin	97.0544	103.314
235403	Rb1fl/fl;Trp53fl/fl	Ad5-CMV-Cre	etoposide / cisplatin / DCPG	95.958	95.0479
235403	Rb1fl/fl;Trp53fl/fl	Ad5-CMV-Cre	etoposide / cisplatin / DCPG	84.6492	95.0479
235403	Rb1fl/fl;Trp53fl/fl	Ad5-CMV-Cre	etoposide / cisplatin / DCPG	162.751	95.0479
235403	Rb1fl/fl;Trp53fl/fl	Ad5-CMV-Cre	etoposide / cisplatin / DCPG	62.2112	95.0479
235403	Rb1fl/fl;Trp53fl/fl	Ad5-CMV-Cre	etoposide / cisplatin / DCPG	117.807	95.0479
235403	Rb1fl/fl;Trp53fl/fl	Ad5-CMV-Cre	etoposide / cisplatin / DCPG	55.6811	95.0479
235403	Rb1fl/fl;Trp53fl/fl	Ad5-CMV-Cre	etoposide / cisplatin / DCPG	64.2134	95.0479
234652	Rb1fl/fl;Trp53fl/fl	Ad5-CMV-Cre	etoposide / cisplatin / DCPG	75.4694	80.0367
234652	Rb1fl/fl;Trp53fl/fl	Ad5-CMV-Cre	etoposide / cisplatin / DCPG	167.229	80.0367
234652	Rb1fl/fl;Trp53fl/fl	Ad5-CMV-Cre	etoposide / cisplatin / DCPG	103.598	80.0367
235537	Rb1fl/fl;Trp53fl/fl	Ad5-CMV-Cre	etoposide / cisplatin / DCPG	155.675	318.78
235537	Rb1fl/fl;Trp53fl/fl	Ad5-CMV-Cre	etoposide / cisplatin / DCPG	335.764	318.78
235537	Rb1fl/fl;Trp53fl/fl	Ad5-CMV-Cre	etoposide / cisplatin / DCPG	133.409	318.78
235537	Rb1fl/fl;Trp53fl/fl	Ad5-CMV-Cre	etoposide / cisplatin / DCPG	255.669	318.78
234730	Rb1fl/fl;Trp53fl/fl	Ad5-CMV-Cre	etoposide / cisplatin / DCPG	56.241	72.9188
234730	Rb1fl/fl;Trp53fl/fl	Ad5-CMV-Cre	etoposide / cisplatin / DCPG	199.056	72.9188
234730	Rb1fl/fl;Trp53fl/fl	Ad5-CMV-Cre	etoposide / cisplatin / DCPG	91.2727	72.9188
235350	Rb1fl/fl;Trp53fl/fl	Ad5-CMV-Cre	etoposide / cisplatin / DCPG	150.077	135.51
235350	Rb1fl/fl;Trp53fl/fl	Ad5-CMV-Cre	etoposide / cisplatin / DCPG	57.7285	135.51
235350	Rb1fl/fl;Trp53fl/fl	Ad5-CMV-Cre	etoposide / cisplatin / DCPG	137.417	135.51
235350	Rb1fl/fl;Trp53fl/fl	Ad5-CMV-Cre	etoposide / cisplatin / DCPG	90.3346	135.51
235350	Rb1fl/fl;Trp53fl/fl	Ad5-CMV-Cre	etoposide / cisplatin / DCPG	83.2493	135.51
235350	Rb1fl/fl;Trp53fl/fl	Ad5-CMV-Cre	etoposide / cisplatin / DCPG	132.262	135.51
235350	Rb1fl/fl;Trp53fl/fl	Ad5-CMV-Cre	etoposide / cisplatin / DCPG	125.528	135.51
235350	Rb1fl/fl;Trp53fl/fl	Ad5-CMV-Cre	etoposide / cisplatin / DCPG	112.897	135.51
235350	Rb1fl/fl;Trp53fl/fl	Ad5-CMV-Cre	etoposide / cisplatin / DCPG	251.304	135.51
235350	Rb1fl/fl;Trp53fl/fl	Ad5-CMV-Cre	etoposide / cisplatin / DCPG	162.285	135.51
235212	Rb1fl/fl;Trp53fl/fl	Ad5-CMV-Cre	etoposide / cisplatin / DCPG	153.408	152.296
235212	Rb1fl/fl;Trp53fl/fl	Ad5-CMV-Cre	etoposide / cisplatin / DCPG	94.595	152.296
234700	Rb1fl/fl;Trp53fl/fl	Ad5-CMV-Cre	etoposide / cisplatin / DCPG	118.244	115.443
234700	Rb1fl/fl;Trp53fl/fl	Ad5-CMV-Cre	etoposide / cisplatin / DCPG	85.4436	115.443
235463	Rb1fl/fl;Trp53fl/fl	Ad5-CMV-Cre	etoposide / cisplatin / DCPG	70.3035	77.8764
235463	Rb1fl/fl;Trp53fl/fl	Ad5-CMV-Cre	etoposide / cisplatin / DCPG	106.883	77.8764
234976	Rb1fl/fl;Trp53fl/fl	Ad5-CMV-Cre	etoposide / cisplatin / DCPG	218.295	180.002
234976	Rb1fl/fl;Trp53fl/fl	Ad5-CMV-Cre	etoposide / cisplatin / DCPG	88.8818	180.002
234841	Rb1fl/fl;Trp53fl/fl	Ad5-CMV-Cre	etoposide / cisplatin / DCPG	159.528	214.528
234841	Rb1fl/fl;Trp53fl/fl	Ad5-CMV-Cre	etoposide / cisplatin / DCPG	194.381	214.528
234841	Rb1fl/fl;Trp53fl/fl	Ad5-CMV-Cre	etoposide / cisplatin / DCPG	55.0513	214.528
235192	Rb1fl/fl;Trp53fl/fl	Ad5-CMV-Cre	etoposide / cisplatin / riluzole	83.8894	38.3984
235192	Rb1fl/fl;Trp53fl/fl	Ad5-CMV-Cre	etoposide / cisplatin / riluzole	92.1755	38.3984
235192	Rb1fl/fl;Trp53fl/fl	Ad5-CMV-Cre	etoposide / cisplatin / riluzole	17.8567	38.3984
235097	Rb1fl/fl;Trp53fl/fl	Ad5-CMV-Cre	etoposide / cisplatin / riluzole	78.3895	75.3907
235097	Rb1fl/fl;Trp53fl/fl	Ad5-CMV-Cre	etoposide / cisplatin / riluzole	88.2285	75.3907
235097	Rb1fl/fl;Trp53fl/fl	Ad5-CMV-Cre	etoposide / cisplatin / riluzole	20.2927	75.3907
235097	Rb1fl/fl;Trp53fl/fl	Ad5-CMV-Cre	etoposide / cisplatin / riluzole	87.0429	75.3907
235097	Rb1fl/fl;Trp53fl/fl	Ad5-CMV-Cre	etoposide / cisplatin / riluzole	71.4842	75.3907
235097	Rb1fl/fl;Trp53fl/fl	Ad5-CMV-Cre	etoposide / cisplatin / riluzole	173.775	75.3907
235096	Rb1fl/fl;Trp53fl/fl	Ad5-CMV-Cre	etoposide / cisplatin / riluzole	102.546	114.029
235096	Rb1fl/fl;Trp53fl/fl	Ad5-CMV-Cre	etoposide / cisplatin / riluzole	156.617	114.029
235267	Rb1fl/fl;Trp53fl/fl	Ad5-CMV-Cre	etoposide / cisplatin / riluzole	85.2648	110.363
235267	Rb1fl/fl;Trp53fl/fl	Ad5-CMV-Cre	etoposide / cisplatin / riluzole	32.7192	110.363
235267	Rb1fl/fl;Trp53fl/fl	Ad5-CMV-Cre	etoposide / cisplatin / riluzole	119.447	110.363
235267	Rb1fl/fl;Trp53fl/fl	Ad5-CMV-Cre	etoposide / cisplatin / riluzole	208.807	110.363
235267	Rb1fl/fl;Trp53fl/fl	Ad5-CMV-Cre	etoposide / cisplatin / riluzole	96.5645	110.363
235267	Rb1fl/fl;Trp53fl/fl	Ad5-CMV-Cre	etoposide / cisplatin / riluzole	63.6758	110.363
235267	Rb1fl/fl;Trp53fl/fl	Ad5-CMV-Cre	etoposide / cisplatin / riluzole	62.4116	110.363
235267	Rb1fl/fl;Trp53fl/fl	Ad5-CMV-Cre	etoposide / cisplatin / riluzole	119.87	110.363
234797	Rb1fl/fl;Trp53fl/fl	Ad5-CMV-Cre	etoposide / cisplatin / riluzole	85.8681	87.5593
234797	Rb1fl/fl;Trp53fl/fl	Ad5-CMV-Cre	etoposide / cisplatin / riluzole	93.0412	87.5593
234797	Rb1fl/fl;Trp53fl/fl	Ad5-CMV-Cre	etoposide / cisplatin / riluzole	79.5579	87.5593
234797	Rb1fl/fl;Trp53fl/fl	Ad5-CMV-Cre	etoposide / cisplatin / riluzole	125.258	87.5593
234797	Rb1fl/fl;Trp53fl/fl	Ad5-CMV-Cre	etoposide / cisplatin / riluzole	107.566	87.5593
235228	Rb1fl/fl;Trp53fl/fl	Ad5-CMV-Cre	etoposide / cisplatin / riluzole	104.602	79.1669
235228	Rb1fl/fl;Trp53fl/fl	Ad5-CMV-Cre	etoposide / cisplatin / riluzole	53.5119	79.1669
235228	Rb1fl/fl;Trp53fl/fl	Ad5-CMV-Cre	etoposide / cisplatin / riluzole	34.6034	79.1669
235228	Rb1fl/fl;Trp53fl/fl	Ad5-CMV-Cre	etoposide / cisplatin / riluzole	64.6354	79.1669
235063	Rb1fl/fl;Trp53fl/fl	Ad5-CMV-Cre	etoposide / cisplatin / riluzole	169.375	160.114
235063	Rb1fl/fl;Trp53fl/fl	Ad5-CMV-Cre	etoposide / cisplatin / riluzole	97.6265	160.114
235012	Rb1fl/fl;Trp53fl/fl	Ad5-CMV-Cre	etoposide / cisplatin / riluzole	174.805	239.966
235012	Rb1fl/fl;Trp53fl/fl	Ad5-CMV-Cre	etoposide / cisplatin / riluzole	31.1261	239.966
235435	Rb1fl/fl;Trp53fl/fl	Ad5-CMV-Cre	etoposide / cisplatin / riluzole	114.83	138.604
235435	Rb1fl/fl;Trp53fl/fl	Ad5-CMV-Cre	etoposide / cisplatin / riluzole	13.5604	138.604
235435	Rb1fl/fl;Trp53fl/fl	Ad5-CMV-Cre	etoposide / cisplatin / riluzole	183.923	138.604
235435	Rb1fl/fl;Trp53fl/fl	Ad5-CMV-Cre	etoposide / cisplatin / riluzole	122.243	138.604

## Sheet: Extended Data Figure 12i
#source data for Extended Data Figure 12i: days elapsed till the total tumor burden reached 5-fold of the initial tumor burden in RP mice treated with etoposide plus cisplatin; etoposide plus cisplatin plus riluzole or etoposide plus cisplatin plus DCPG
mouse_id	genotype	virus	treatment	time to 5x tumor burden (days)
235258	Rb1fl/fl;Trp53fl/fl	Ad5-CMV-Cre	etoposide / cisplatin	43
235039	Rb1fl/fl;Trp53fl/fl	Ad5-CMV-Cre	etoposide / cisplatin	41
235104	Rb1fl/fl;Trp53fl/fl	Ad5-CMV-Cre	etoposide / cisplatin	43
234640	Rb1fl/fl;Trp53fl/fl	Ad5-CMV-Cre	etoposide / cisplatin	44
234727	Rb1fl/fl;Trp53fl/fl	Ad5-CMV-Cre	etoposide / cisplatin	53
235402	Rb1fl/fl;Trp53fl/fl	Ad5-CMV-Cre	etoposide / cisplatin	39
235230	Rb1fl/fl;Trp53fl/fl	Ad5-CMV-Cre	etoposide / cisplatin	48
235090	Rb1fl/fl;Trp53fl/fl	Ad5-CMV-Cre	etoposide / cisplatin	53
235398	Rb1fl/fl;Trp53fl/fl	Ad5-CMV-Cre	etoposide / cisplatin	44
234652	Rb1fl/fl;Trp53fl/fl	Ad5-CMV-Cre	etoposide / cisplatin / DCPG	71
235537	Rb1fl/fl;Trp53fl/fl	Ad5-CMV-Cre	etoposide / cisplatin / DCPG	29
234730	Rb1fl/fl;Trp53fl/fl	Ad5-CMV-Cre	etoposide / cisplatin / DCPG	85
235350	Rb1fl/fl;Trp53fl/fl	Ad5-CMV-Cre	etoposide / cisplatin / DCPG	45
235212	Rb1fl/fl;Trp53fl/fl	Ad5-CMV-Cre	etoposide / cisplatin / DCPG	40
234700	Rb1fl/fl;Trp53fl/fl	Ad5-CMV-Cre	etoposide / cisplatin / DCPG	33
235463	Rb1fl/fl;Trp53fl/fl	Ad5-CMV-Cre	etoposide / cisplatin / DCPG	75
234976	Rb1fl/fl;Trp53fl/fl	Ad5-CMV-Cre	etoposide / cisplatin / DCPG	36
234841	Rb1fl/fl;Trp53fl/fl	Ad5-CMV-Cre	etoposide / cisplatin / DCPG	36
235192	Rb1fl/fl;Trp53fl/fl	Ad5-CMV-Cre	etoposide / cisplatin / riluzole	92
235097	Rb1fl/fl;Trp53fl/fl	Ad5-CMV-Cre	etoposide / cisplatin / riluzole	58
235096	Rb1fl/fl;Trp53fl/fl	Ad5-CMV-Cre	etoposide / cisplatin / riluzole	58
235267	Rb1fl/fl;Trp53fl/fl	Ad5-CMV-Cre	etoposide / cisplatin / riluzole	74
234797	Rb1fl/fl;Trp53fl/fl	Ad5-CMV-Cre	etoposide / cisplatin / riluzole	73
234704	Rb1fl/fl;Trp53fl/fl	Ad5-CMV-Cre	etoposide / cisplatin / riluzole	78
235228	Rb1fl/fl;Trp53fl/fl	Ad5-CMV-Cre	etoposide / cisplatin / riluzole	112
235063	Rb1fl/fl;Trp53fl/fl	Ad5-CMV-Cre	etoposide / cisplatin / riluzole	44
235012	Rb1fl/fl;Trp53fl/fl	Ad5-CMV-Cre	etoposide / cisplatin / riluzole	54
235435	Rb1fl/fl;Trp53fl/fl	Ad5-CMV-Cre	etoposide / cisplatin / riluzole	57

## Sheet: Extended Data Figure 12j
#source data for Extended Data Figure 12j: best response calculated on the total tumor burden in RP mice treated with etoposide plus cisplatin; etoposide plus cisplatin plus riluzole or etoposide plus cisplatin plus DCPG
mouse_id	genotype	virus	treatment	best response (percent of initial total tumor size)
234867	Rb1fl/fl;Trp53fl/fl	Ad5-CMV-Cre	etoposide / cisplatin	60.2919
235258	Rb1fl/fl;Trp53fl/fl	Ad5-CMV-Cre	etoposide / cisplatin	178.249
235039	Rb1fl/fl;Trp53fl/fl	Ad5-CMV-Cre	etoposide / cisplatin	307.316
235104	Rb1fl/fl;Trp53fl/fl	Ad5-CMV-Cre	etoposide / cisplatin	104.012
234640	Rb1fl/fl;Trp53fl/fl	Ad5-CMV-Cre	etoposide / cisplatin	156.948
234727	Rb1fl/fl;Trp53fl/fl	Ad5-CMV-Cre	etoposide / cisplatin	150.855
235402	Rb1fl/fl;Trp53fl/fl	Ad5-CMV-Cre	etoposide / cisplatin	177.242
235230	Rb1fl/fl;Trp53fl/fl	Ad5-CMV-Cre	etoposide / cisplatin	99.8624
235090	Rb1fl/fl;Trp53fl/fl	Ad5-CMV-Cre	etoposide / cisplatin	129.956
235398	Rb1fl/fl;Trp53fl/fl	Ad5-CMV-Cre	etoposide / cisplatin	103.314
235403	Rb1fl/fl;Trp53fl/fl	Ad5-CMV-Cre	etoposide / cisplatin / DCPG	95.0479
234652	Rb1fl/fl;Trp53fl/fl	Ad5-CMV-Cre	etoposide / cisplatin / DCPG	80.0367
235537	Rb1fl/fl;Trp53fl/fl	Ad5-CMV-Cre	etoposide / cisplatin / DCPG	318.78
234730	Rb1fl/fl;Trp53fl/fl	Ad5-CMV-Cre	etoposide / cisplatin / DCPG	72.9188
235350	Rb1fl/fl;Trp53fl/fl	Ad5-CMV-Cre	etoposide / cisplatin / DCPG	135.51
235212	Rb1fl/fl;Trp53fl/fl	Ad5-CMV-Cre	etoposide / cisplatin / DCPG	152.296
234700	Rb1fl/fl;Trp53fl/fl	Ad5-CMV-Cre	etoposide / cisplatin / DCPG	115.443
235463	Rb1fl/fl;Trp53fl/fl	Ad5-CMV-Cre	etoposide / cisplatin / DCPG	77.8764
234976	Rb1fl/fl;Trp53fl/fl	Ad5-CMV-Cre	etoposide / cisplatin / DCPG	180.002
234841	Rb1fl/fl;Trp53fl/fl	Ad5-CMV-Cre	etoposide / cisplatin / DCPG	214.528
235192	Rb1fl/fl;Trp53fl/fl	Ad5-CMV-Cre	etoposide / cisplatin / riluzole	38.3984
235097	Rb1fl/fl;Trp53fl/fl	Ad5-CMV-Cre	etoposide / cisplatin / riluzole	75.3907
235096	Rb1fl/fl;Trp53fl/fl	Ad5-CMV-Cre	etoposide / cisplatin / riluzole	114.029
235267	Rb1fl/fl;Trp53fl/fl	Ad5-CMV-Cre	etoposide / cisplatin / riluzole	110.363
234797	Rb1fl/fl;Trp53fl/fl	Ad5-CMV-Cre	etoposide / cisplatin / riluzole	87.5593
235228	Rb1fl/fl;Trp53fl/fl	Ad5-CMV-Cre	etoposide / cisplatin / riluzole	79.1669
235063	Rb1fl/fl;Trp53fl/fl	Ad5-CMV-Cre	etoposide / cisplatin / riluzole	160.114
235012	Rb1fl/fl;Trp53fl/fl	Ad5-CMV-Cre	etoposide / cisplatin / riluzole	239.966
235435	Rb1fl/fl;Trp53fl/fl	Ad5-CMV-Cre	etoposide / cisplatin / riluzole	138.604
